# Supplementary material for: Transcriptomic profiling of the telomerase transformed Mesenchymal stromal cells derived adipocytes in response to rosiglitazone
Source: BMC Genom Data. 2022 Mar 9;23:17. doi: 10.1186/s12863-022-01027-z (PMC8905835; doi:10.1186/s12863-022-01027-z)
Supplement: Supplementary file 2 — Additional file 2. [file 12863_2022_1027_MOESM2_ESM.xlsx]

## Sheet: Read Me
		This file contains the full lists of differentially expressed genes found in all experimental groups studied:
		A	iMSC3-hTERT
		B	Adipocytes derived in the absence of Rosiglitazone
		C	Adipocytes derived in the presence of Rosiglitazone added in induction media only
		D	Adipocytes derived in the presence of Rosiglitazone added both in the induction and maintenance media
		A vs B	Control group = A		Experimental group = B
		B vs C	Control group = B		Experimental group = C
		B vs D	Control group = B		Experimental group = D
		C vs D	Control group = C		Experimental group = D

## Sheet: AvsB
gene_id	B1	RB2	RB3	A1	A2	A3	log2foldchange	pvalue	padjust	gene_name	gene_chr	gene_start	gene_end	gene_strand	gene_length	gene_biotype	gene_description	tf_family	B1_readcount	RB2_readcount	RB3_readcount	A1_readcount	A2_readcount	A3_readcount	B1_fpkm	RB2_fpkm	RB3_fpkm	A1_fpkm	A2_fpkm	A3_fpkm
ENSG00000130203	3761.15	4293.47	3904.85	28.5352	21.3535	35.851	7.11911	1.84657e-116	3.38292e-112	APOE	19	44905754	44909393	+	2191	protein_coding	apolipoprotein E [Source:HGNC Symbol;Acc:HGNC:613]	-	3682	5009	4899	25	19	35	218.028	223.059	220.38	1.69226	1.23661	2.0183
ENSG00000168209	2981.75	3306.03	3115.75	187.191	176.447	206.912	4.04226	4.06576e-68	3.72424e-64	DDIT4	10	72273920	72276036	+	2058	protein_coding	DNA damage inducible transcript 4 [Source:HGNC Symbol;Acc:HGNC:24944]	-	2919	3857	3909	164	157	202	154.481	153.508	157.16	9.92163	9.13251	10.4107
ENSG00000124749	713.004	651.435	650.411	18.2625	23.6012	19.462	5.03858	2.56658e-55	1.56733e-51	COL21A1	6	56056590	56394094	-	7078	protein_coding	collagen type XXI alpha 1 chain [Source:HGNC Symbol;Acc:HGNC:17025]	-	698	760	816	16	21	19	21.1115	17.287	18.7496	0.553201	0.698125	0.559638
ENSG00000133169	221.665	296.574	200.862	6527.72	6856.72	4650.39	-4.64834	1.02077e-54	4.67512e-51	BEX1	X	103062651	103064240	-	864	protein_coding	brain expressed X-linked 1 [Source:HGNC Symbol;Acc:HGNC:1036]	-	217	346	252	5719	6101	4540	13.3849	16.0499	11.8085	403.251	413.625	272.711
ENSG00000105664	1622.14	1241.16	1832.47	2.28282	4.49547	2.04863	9.06549	5.03867e-52	1.84617e-48	COMP	19	18782773	18791314	-	3101	protein_coding	cartilage oligomeric matrix protein [Source:HGNC Symbol;Acc:HGNC:2227]	-	1588	1448	2299	2	4	2	42.0832	28.8581	46.2843	0.060588	0.116511	0.0516152
ENSG00000197766	1283	872.58	1348.65	1.14141	11.2387	5.12158	7.64514	1.17437e-48	3.58575e-45	CFD	19	859643	863630	+	1222	protein_coding	complement factor D [Source:HGNC Symbol;Acc:HGNC:2771]	-	1256	1018	1692	1	10	5	66.603	40.5969	68.1618	0.0606181	0.582846	0.258204
ENSG00000243137	518.92	559.72	493.387	8888.15	7880.56	5820.16	-3.84491	1.6363e-46	4.28244e-43	PSG4	19	43192702	43207299	-	6274	protein_coding	pregnancy specific beta-1-glycoprotein 4 [Source:HGNC Symbol;Acc:HGNC:9521]	-	508	653	619	7787	7012	5682	25.231	24.3907	23.356	442.119	382.791	274.828
ENSG00000130600	5246.4	1818.88	5295.75	0	12.3625	8.19453	9.22533	5.78249e-45	1.32419e-41	H19	11	1995176	2001470	-	2897	processed_transcript	H19, imprinted maternally expressed transcript [Source:HGNC Symbol;Acc:HGNC:4713]	-	5136	2122	6644	0	11	8	231.764	72.0123	227.765	0	0.545585	0.35156
ENSG00000196611	9.19347	9.42866	11.159	6898.68	1003.61	5800.7	-8.84306	3.6956e-44	7.5226e-41	MMP1	11	102789920	102798160	-	1970	protein_coding	matrix metallopeptidase 1 [Source:HGNC Symbol;Acc:HGNC:7155]	-	9	11	14	6044	893	5663	0.243471	0.223788	0.287719	186.908	26.5525	149.19
ENSG00000130592	996.98	416.576	985.181	7.98986	4.49547	6.14589	7.00979	7.17234e-38	1.31397e-34	LSP1	11	1852970	1892267	+	5399	protein_coding	lymphocyte specific protein 1 [Source:HGNC Symbol;Acc:HGNC:6707]	-	976	486	1236	7	4	6	46.0708	17.2526	44.3232	0.377722	0.207532	0.275814
ENSG00000104415	10299.7	7846.36	10130	1099.18	947.42	1177.96	3.13231	9.81073e-36	1.63393e-32	WISP1	8	133191039	133231690	+	5190	protein_coding	WNT1 inducible signaling pathway protein 1 [Source:HGNC Symbol;Acc:HGNC:12769]	-	10083	9154	12709	963	843	1150	299.361	204.389	286.651	32.6836	27.5095	33.2501
ENSG00000110031	188.977	175.716	180.935	2151.56	1430.68	1744.41	-3.28753	7.49332e-34	1.14398e-30	LPXN	11	58526871	58578220	-	2467	protein_coding	leupaxin [Source:HGNC Symbol;Acc:HGNC:14061]	-	185	205	227	1885	1273	1703	6.10477	5.08736	5.69062	71.1062	46.1717	54.727
ENSG00000162706	916.282	1023.44	953.298	4.56564	0	0	9.36375	3.48529e-33	4.91158e-30	CADM3	1	159171609	159203313	+	3847	protein_coding	cell adhesion molecule 3 [Source:HGNC Symbol;Acc:HGNC:17601]	-	897	1194	1196	4	0	0	20.4815	20.5029	20.7461	0.104407	0	0
ENSG00000171388	796.767	576.006	729.321	67.3431	62.9366	46.0942	3.57746	3.88204e-31	5.07993e-28	APLN	X	129645259	129654937	-	3205	protein_coding	apelin [Source:HGNC Symbol;Acc:HGNC:16665]	-	780	672	915	59	56	45	12.9699	8.40335	11.5585	1.12148	1.02348	0.728692
ENSG00000197632	13.2795	22.2859	6.37657	3122.89	842.901	864.522	-6.85041	7.19501e-29	8.7875e-26	SERPINB2	18	63871692	63903890	+	2748	protein_coding	serpin family B member 2 [Source:HGNC Symbol;Acc:HGNC:8584]	-	13	26	8	2736	750	844	0.587126	0.883085	0.274482	141.255	37.2305	37.121
ENSG00000095303	653.758	748.293	633.672	17.1211	14.6103	44.0456	4.73777	2.19214e-28	2.50999e-25	PTGS1	9	122370530	122395703	+	5791	protein_coding	prostaglandin-endoperoxide synthase 1 [Source:HGNC Symbol;Acc:HGNC:9604]	-	640	873	795	15	13	43	13.7864	14.1425	13.0099	0.369369	0.307796	0.902046
ENSG00000107159	411.663	228.859	438.389	1.14141	5.61934	5.12158	6.49147	2.90683e-28	3.13253e-25	CA9	9	35673856	35681159	+	1670	protein_coding	carbonic anhydrase 9 [Source:HGNC Symbol;Acc:HGNC:1383]	-	403	267	550	1	5	5	21.3915	10.6583	22.1787	0.0606785	0.291713	0.258462
ENSG00000140545	7346.6	5520.91	6909.02	421.18	732.762	382.07	3.68677	9.04566e-28	9.20647e-25	MFGE8	15	88898683	88913411	-	6837	protein_coding	milk fat globule-EGF factor 8 protein [Source:HGNC Symbol;Acc:HGNC:7036]	-	7192	6441	8668	369	652	373	366.428	246.793	335.501	21.4913	36.512	18.507
ENSG00000006016	1179.83	576.006	1082.42	4.56564	22.4773	26.6322	5.71731	1.74126e-27	1.67895e-24	CRLF1	19	18572220	18607741	-	3018	protein_coding	cytokine receptor like factor 1 [Source:HGNC Symbol;Acc:HGNC:2364]	-	1155	672	1358	4	20	26	72.3307	31.6483	64.6066	0.286351	1.37664	1.58564
ENSG00000162998	328.922	207.431	354.697	20.5454	8.99094	10.2432	4.49172	1.29974e-23	1.19057e-20	FRZB	2	182833275	182867162	-	3162	protein_coding	frizzled related protein [Source:HGNC Symbol;Acc:HGNC:3959]	-	322	242	445	18	8	10	5.42705	3.06736	5.69777	0.3468	0.1482	0.164134
ENSG00000157514	4741.79	3203.17	4644.54	541.028	324.798	288.857	3.44709	1.64023e-23	1.43091e-20	TSC22D3	X	107713221	107777342	-	4766	protein_coding	TSC22 domain family member 3 [Source:HGNC Symbol;Acc:HGNC:3051]	TSC22	4642	3737	5827	474	289	282	229.486	138.936	218.843	26.7873	15.7036	13.5766
ENSG00000117016	199.192	187.716	159.414	2.28282	4.49547	2.04863	5.96104	9.76529e-23	8.13182e-20	RIMS3	1	40620679	40665657	-	7235	protein_coding	regulating synaptic membrane exocytosis 3 [Source:HGNC Symbol;Acc:HGNC:21292]	-	195	219	200	2	4	2	2.40503	2.03129	1.87393	0.0281977	0.0542245	0.0240218
ENSG00000136244	64.3543	130.287	67.7511	884.592	1400.34	1760.8	-3.94541	2.33749e-22	1.86186e-19	IL6	7	22725884	22732002	+	2069	protein_coding	interleukin 6 [Source:HGNC Symbol;Acc:HGNC:6018]	-	63	152	85	775	1246	1719	3.91312	7.10015	4.01087	55.0279	85.065	103.98
ENSG00000184254	173.654	196.288	197.674	1088.9	1294.7	927.006	-2.54317	3.47786e-22	2.65476e-19	ALDH1A3	15	100877714	100916626	+	5772	protein_coding	aldehyde dehydrogenase 1 family member A3 [Source:HGNC Symbol;Acc:HGNC:409]	-	170	229	248	954	1152	905	5.69083	5.76506	6.30689	36.5068	42.3867	29.5029
ENSG00000013293	100.107	120.858	76.5189	765.885	1455.41	960.808	-3.41986	6.42219e-22	4.70618e-19	SLC7A14	3	170459584	170586074	-	10459	protein_coding	solute carrier family 7 member 14 [Source:HGNC Symbol;Acc:HGNC:29326]	-	98	141	96	671	1295	938	0.987654	1.06866	0.734998	7.73036	14.3449	9.206
ENSG00000096060	3063.47	2167.74	2982.64	155.232	323.674	298.076	3.40164	1.00177e-21	7.05863e-19	FKBP5	6	35573585	35728583	-	10628	protein_coding	FK506 binding protein 5 [Source:HGNC Symbol;Acc:HGNC:3721]	-	2999	2529	3742	136	288	291	33.7898	21.4289	32.0294	1.75165	3.56657	3.19295
ENSG00000088340	1594.56	1032.01	1337.49	21.6868	84.2901	75.7994	4.44492	1.56629e-21	1.06276e-18	FER1L4	20	35558737	35607562	-	9067	transcribed_unitary_pseudogene	fer-1 like family member 4, pseudogene [Source:HGNC Symbol;Acc:HGNC:15801]	-	1561	1204	1678	19	75	74	36.5511	21.2014	29.8488	0.508569	1.93023	1.6874
ENSG00000106823	2010.3	1297.73	1855.58	271.655	256.242	195.644	2.83576	3.28412e-21	2.14875e-18	ECM2	9	92493554	92536655	-	4916	protein_coding	extracellular matrix protein 2 [Source:HGNC Symbol;Acc:HGNC:3154]	-	1968	1514	2328	238	228	191	51.6908	29.9058	46.4523	7.14601	6.58223	4.88552
ENSG00000122877	178.762	264.86	172.168	9.13127	6.7432	15.3647	4.28972	4.12766e-21	2.60754e-18	EGR2	10	62811996	62919900	-	3689	protein_coding	early growth response 2 [Source:HGNC Symbol;Acc:HGNC:3239]	zf-C2H2	175	309	216	8	6	15	5.1019	6.77475	4.78392	0.266614	0.192263	0.425868
ENSG00000157601	37.7954	30.8574	40.6507	396.069	569.801	1210.74	-4.31594	4.84699e-21	2.95989e-18	MX1	21	41420304	41459214	+	8616	protein_coding	MX dynamin like GTPase 1 [Source:HGNC Symbol;Acc:HGNC:7532]	-	37	36	51	347	507	1182	1.42991	1.04628	1.49731	15.3297	21.5359	44.4849
ENSG00000117643	279.89	187.716	244.701	25.111	17.9819	23.5593	3.41631	8.89616e-21	5.25734e-18	MAN1C1	1	25617468	25786207	+	9026	protein_coding	mannosidase alpha class 1C member 1 [Source:HGNC Symbol;Acc:HGNC:19080]	-	274	219	307	22	16	23	5.67079	3.40862	4.82689	0.520492	0.363968	0.463565
ENSG00000187608	234.944	267.431	271.801	1392.52	1138.48	1591.79	-2.41233	1.68362e-20	9.34663e-18	ISG15	1	1001138	1014540	+	941	protein_coding	ISG15 ubiquitin-like modifier [Source:HGNC Symbol;Acc:HGNC:4053]	-	230	312	341	1220	1013	1554	17.5607	17.9147	19.7791	106.481	85.0108	115.546
ENSG00000157570	329.943	134.573	309.264	0	5.61934	4.09726	6.30204	1.6473e-20	9.34663e-18	TSPAN18	11	44726465	44932421	+	5871	protein_coding	tetraspanin 18 [Source:HGNC Symbol;Acc:HGNC:20660]	-	323	157	388	0	5	4	13.727	5.0178	12.5268	0	0.233557	0.165547
ENSG00000060718	160.375	300.003	194.486	7.98986	0	2.04863	6.04725	8.68278e-20	4.67849e-17	COL11A1	1	102876467	103108872	-	9091	protein_coding	collagen type XI alpha 1 chain [Source:HGNC Symbol;Acc:HGNC:2186]	-	157	350	244	7	0	2	2.41961	4.05653	2.85674	0.123322	0	0.0300168
ENSG00000143847	780.423	689.15	719.756	85.6057	31.4683	75.7994	3.5039	1.5167e-19	7.93882e-17	PPFIA4	1	203026498	203078740	+	9707	protein_coding	PTPRF interacting protein alpha 4 [Source:HGNC Symbol;Acc:HGNC:9248]	-	764	804	903	75	28	74	13.9104	11.0089	12.4903	1.56102	0.560345	1.31211
ENSG00000061656	366.717	340.289	404.912	55.929	71.9275	56.3374	2.59473	1.7174e-19	8.73966e-17	SPAG4	20	35615892	35621049	+	2240	protein_coding	sperm associated antigen 4 [Source:HGNC Symbol;Acc:HGNC:11214]	-	359	397	508	49	64	55	22.5085	18.719	24.1964	3.51193	4.41043	3.35818
ENSG00000231924	3.06449	3.42861	2.39122	368.675	139.36	119.845	-6.14846	1.93816e-19	9.59652e-17	PSG1	19	42866464	42879822	-	4961	protein_coding	pregnancy specific beta-1-glycoprotein 1 [Source:HGNC Symbol;Acc:HGNC:9514]	-	3	4	3	323	124	117	0.102552	0.102831	0.0779079	12.6219	4.65903	3.89493
ENSG00000121552	158.332	261.431	168.979	12.5555	2.24773	5.12158	4.89491	2.98509e-19	1.43913e-16	CSTA	3	122325244	122341972	+	1373	protein_coding	cystatin A [Source:HGNC Symbol;Acc:HGNC:2481]	-	155	305	212	11	2	5	10.5094	15.5521	10.9199	0.852587	0.149048	0.330147
ENSG00000103647	153.224	201.431	140.285	7.98986	11.2387	15.3647	3.8297	5.16385e-19	2.42568e-16	CORO2B	15	68578969	68727806	+	3998	protein_coding	coronin 2B [Source:HGNC Symbol;Acc:HGNC:2256]	-	150	235	176	7	10	15	2.27165	2.67645	2.02488	0.121185	0.166456	0.221224
ENSG00000119917	216.557	221.145	274.99	1658.47	1077.79	1648.12	-2.62033	8.57445e-19	3.9271e-16	IFIT3	10	89327894	89340971	+	2640	protein_coding	interferon induced protein with tetratricopeptide repeats 3 [Source:HGNC Symbol;Acc:HGNC:5411]	-	212	258	345	1453	959	1609	4.56489	4.17788	5.64353	35.7651	22.6967	33.7397
ENSG00000116183	470.91	702.007	494.982	22.8282	60.6888	54.2887	3.59532	1.17377e-18	5.24473e-16	PAPPA2	1	176463171	176845605	+	10930	protein_coding	pappalysin 2 [Source:HGNC Symbol;Acc:HGNC:14615]	-	461	819	621	20	54	53	7.98702	10.6711	8.17357	0.396107	1.02832	0.89423
ENSG00000173376	810.047	440.576	746.856	91.3127	70.8036	88.0911	2.99647	2.63428e-18	1.14905e-15	NDNF	4	121035613	121073021	-	3556	protein_coding	neuron derived neurotrophic factor [Source:HGNC Symbol;Acc:HGNC:26256]	-	793	514	937	80	63	86	34.3309	16.7346	30.8168	3.95914	2.9978	3.62577
ENSG00000160161	140.966	120.858	133.111	1.14141	7.86707	7.17021	4.59519	2.71224e-18	1.15554e-15	CILP2	19	19538248	19546659	+	4360	protein_coding	cartilage intermediate layer protein 2 [Source:HGNC Symbol;Acc:HGNC:24213]	-	138	141	167	1	7	7	2.45393	1.88557	2.25599	0.0203274	0.136814	0.121219
ENSG00000123485	599.618	667.721	663.961	2675.46	2193.79	2500.35	-1.93176	2.93627e-17	1.22256e-14	HJURP	2	233833416	233854566	-	3821	protein_coding	Holliday junction recognition protein [Source:HGNC Symbol;Acc:HGNC:25444]	-	587	779	833	2344	1952	2441	20.0661	20.0264	21.6324	91.5968	73.3422	81.2609
ENSG00000111335	167.525	173.145	179.341	886.875	1036.21	1772.07	-2.829	1.1546e-16	4.7005e-14	OAS2	12	112978395	113011723	+	6264	protein_coding	2'-5'-oligoadenylate synthetase 2 [Source:HGNC Symbol;Acc:HGNC:8087]	-	164	202	225	777	922	1730	3.95477	3.66328	4.12189	21.4189	24.4376	40.6269
ENSG00000157766	343.223	281.146	420.854	0	1.12387	1.02432	8.90154	1.22682e-16	4.88593e-14	ACAN	15	88803442	88875354	+	10909	protein_coding	aggrecan [Source:HGNC Symbol;Acc:HGNC:319]	-	336	328	528	0	1	1	2.93934	2.15787	3.50898	0	0.00961524	0.00851922
ENSG00000141052	37.7954	30.8574	27.1004	208.878	570.925	380.021	-3.60245	1.28696e-16	5.01639e-14	MYOCD	17	12665890	12768949	+	8875	protein_coding	myocardin [Source:HGNC Symbol;Acc:HGNC:16067]	-	37	36	34	183	508	371	0.553266	0.404833	0.386232	3.12811	8.34922	5.40251
ENSG00000126709	921.39	700.293	1347.85	5604.32	5934.02	6435.78	-2.5974	1.58719e-16	6.05777e-14	IFI6	1	27666061	27672218	-	865	protein_coding	interferon alpha inducible protein 6 [Source:HGNC Symbol;Acc:HGNC:4054]	-	902	817	1691	4910	5280	6283	57.916	39.4507	82.4845	360.389	372.628	392.87
ENSG00000125538	4.08599	12.8573	7.17365	235.13	93.281	244.811	-4.55626	2.86876e-16	1.07256e-13	IL1B	2	112829751	112836903	-	3096	protein_coding	interleukin 1 beta [Source:HGNC Symbol;Acc:HGNC:5992]	-	4	15	9	206	83	239	0.241418	0.680835	0.412656	14.2127	5.50601	14.0474
ENSG00000128165	511.77	922.295	585.051	39.9493	96.6526	49.1672	3.44314	4.79277e-16	1.75607e-13	ADM2	22	50481556	50486440	+	4276	protein_coding	adrenomedullin 2 [Source:HGNC Symbol;Acc:HGNC:28898]	-	501	1076	734	35	86	48	11.1018	17.9312	12.3563	0.886588	2.09461	1.03582
ENSG00000101255	936.712	1955.16	818.593	146.1	110.139	141.356	3.22215	9.77597e-16	3.51168e-13	TRIB3	20	362835	397559	+	3434	protein_coding	tribbles pseudokinase 3 [Source:HGNC Symbol;Acc:HGNC:16228]	-	917	2281	1027	128	98	138	32.7106	61.1908	27.8308	5.21949	3.84234	4.79389
ENSG00000115165	2.04299	4.28576	1.59414	81.04	147.227	73.7507	-5.24863	2.10684e-15	7.42256e-13	CYTIP	2	157414619	157488961	-	3428	protein_coding	cytohesin 1 interacting protein [Source:HGNC Symbol;Acc:HGNC:9506]	-	2	5	2	71	131	72	0.127039	0.238847	0.0965105	5.15543	9.14596	4.4538
ENSG00000107731	940.798	1689.45	1044.96	5.70704	24.7251	73.7507	5.13522	2.93841e-15	1.01569e-12	UNC5B	10	71212570	71302864	+	6841	protein_coding	unc-5 netrin receptor B [Source:HGNC Symbol;Acc:HGNC:12568]	-	921	1971	1311	5	22	72	7.38532	11.8861	7.98636	0.045833	0.193902	0.562253
ENSG00000125730	14339.8	14681.3	15144.4	52.5048	530.465	654.538	5.15713	3.17972e-15	1.07875e-12	C3	19	6677704	6730562	-	8328	protein_coding	complement C3 [Source:HGNC Symbol;Acc:HGNC:1318]	-	14038	17128	19000	46	472	639	855.981	785.428	880.134	3.20638	31.6337	37.9445
ENSG00000149131	1211.49	852.866	1150.17	27.3938	126.997	49.1672	3.98169	3.59092e-15	1.1961e-12	SERPING1	11	57597387	57614853	+	3603	protein_coding	serpin family G member 1 [Source:HGNC Symbol;Acc:HGNC:1228]	-	1186	995	1443	24	113	48	52.5399	33.1489	48.5632	1.21539	5.50215	2.07079
ENSG00000145681	234.944	186.859	198.471	25.111	39.3354	33.8024	2.65645	4.09846e-15	1.3328e-12	HAPLN1	5	83637805	83721613	-	6956	protein_coding	hyaluronan and proteoglycan link protein 1 [Source:HGNC Symbol;Acc:HGNC:2380]	-	230	218	249	22	35	33	8.1825	5.83252	6.72968	0.894704	1.3686	1.1433
ENSG00000047648	146.074	93.4295	153.835	11.4141	13.4864	11.2675	3.44395	4.14682e-15	1.3328e-12	ARHGAP6	X	11137543	11665701	-	7885	protein_coding	Rho GTPase activating protein 6 [Source:HGNC Symbol;Acc:HGNC:676]	-	143	109	193	10	12	11	1.94858	1.11699	1.99791	0.155769	0.179727	0.14597
ENSG00000247095	859.078	695.15	755.624	118.707	50.574	34.8267	3.50319	5.39158e-15	1.703e-12	MIR210HG	11	565660	568457	-	2321	lincRNA	MIR210 host gene [Source:HGNC Symbol;Acc:HGNC:39524]	-	841	811	948	104	45	34	47.1287	34.1784	40.3584	6.66226	2.77174	1.85549
ENSG00000018625	557.737	127.716	500.561	0	1.12387	1.02432	9.08541	6.17512e-15	1.91743e-12	ATP1A2	1	160115759	160143591	+	6298	protein_coding	ATPase Na+/K+ transporting subunit alpha 2 [Source:HGNC Symbol;Acc:HGNC:800]	-	546	149	628	0	1	1	12.5965	2.58515	11.0066	0	0.0253576	0.0224671
ENSG00000187955	2447.51	1550.59	2578.53	156.373	83.1662	298.076	3.61153	7.45182e-15	2.27529e-12	COL14A1	8	120059780	120372036	+	8647	protein_coding	collagen type XIV alpha 1 chain [Source:HGNC Symbol;Acc:HGNC:2191]	-	2396	1809	3235	137	74	291	37.5669	21.3304	38.5327	2.45549	1.27527	4.44326
ENSG00000064886	178.762	93.4295	182.529	6.84845	2.24773	12.2918	4.39354	7.69368e-15	2.31063e-12	CHI3L2	1	111200771	111243440	+	3295	protein_coding	chitinase 3 like 2 [Source:HGNC Symbol;Acc:HGNC:1933]	-	175	109	229	6	2	12	10.0607	4.71257	10.0014	0.394312	0.126378	0.671833
ENSG00000164283	86.8272	84.0008	82.8955	429.17	640.604	1136.99	-3.12122	7.8481e-15	2.31899e-12	ESM1	5	54977864	55022671	-	2695	protein_coding	endothelial cell specific molecule 1 [Source:HGNC Symbol;Acc:HGNC:3466]	-	85	98	104	376	570	1110	3.73139	3.23533	3.46834	18.8685	27.5027	47.453
ENSG00000111846	9.19347	4.28576	10.3619	260.241	104.52	108.577	-4.31176	1.27715e-14	3.71387e-12	GCNT2	6	10492223	10629368	+	9072	protein_coding	glucosaminyl (N-acetyl) transferase 2 (I blood group) [Source:HGNC Symbol;Acc:HGNC:4204]	-	9	5	13	228	93	106	0.285328	0.11921	0.313099	8.26296	3.24067	3.27264
ENSG00000132386	366.717	174.859	328.394	12.5555	26.9728	33.8024	3.56282	1.53998e-14	4.40818e-12	SERPINF1	17	1761959	1777574	+	3069	protein_coding	serpin family F member 1 [Source:HGNC Symbol;Acc:HGNC:8824]	-	359	204	412	11	24	33	26.2085	11.2	22.8497	0.917991	1.92579	2.34612
ENSG00000163827	196.127	201.431	196.08	1131.14	967.65	686.291	-2.22977	1.72233e-14	4.85433e-12	LRRC2	3	46515423	46580099	-	5622	protein_coding	leucine rich repeat containing 2 [Source:HGNC Symbol;Acc:HGNC:14676]	-	192	235	246	991	861	670	5.07049	4.66722	4.93538	29.9172	24.9921	17.2311
ENSG00000173432	615.962	94.2866	581.862	1.14141	1.12387	0	9.19713	1.85726e-14	5.15531e-12	SAA1	11	18266174	18269977	+	796	protein_coding	serum amyloid A1 [Source:HGNC Symbol;Acc:HGNC:10513]	-	603	110	730	1	1	0	53.1168	7.287	48.8511	0.100696	0.0968199	0
ENSG00000180447	1399.45	1248.87	1331.91	94.7369	247.251	196.669	2.88493	1.89626e-14	5.185e-12	GAS1	9	86944363	86947189	-	2827	protein_coding	growth arrest specific 1 [Source:HGNC Symbol;Acc:HGNC:4165]	-	1370	1457	1671	83	220	192	25.8265	20.6559	23.9308	1.78863	4.55845	3.52481
ENSG00000176826	109.3	86.5723	99.634	3.42423	7.86707	10.2432	3.76373	3.03083e-14	8.16542e-12	FKBP9P1	7	55681074	55713252	-	3458	transcribed_unprocessed_pseudogene	FK506 binding protein 9 pseudogene 1 [Source:HGNC Symbol;Acc:HGNC:23568]	-	107	101	125	3	7	10	2.89313	2.05374	2.56762	0.0927264	0.208033	0.263314
ENSG00000175899	203.278	405.433	233.542	0	1.12387	0	9.48319	3.07851e-14	8.17366e-12	A2M	12	9067664	9116229	-	6384	protein_coding	alpha-2-macroglobulin [Source:HGNC Symbol;Acc:HGNC:7]	-	199	473	293	0	1	0	11.667	20.8549	13.05	0	0.0644401	0
ENSG00000226445	390.212	421.718	369.841	95.8784	109.015	98.3343	1.96258	3.3194e-14	8.68734e-12	BX322234.1	6	169213254	169239565	+	980	antisense	uncharacterized LOC101929523 [Source:NCBI gene;Acc:101929523]	-	382	492	464	84	97	96	20.7734	20.121	19.169	5.22182	5.79783	5.08399
ENSG00000078725	124.623	92.5723	128.329	6.84845	0	0	5.70265	3.92028e-14	1.01154e-11	BRINP1	9	119153458	119369467	-	3905	protein_coding	BMP/retinoic acid inducible neural specific 1 [Source:HGNC Symbol;Acc:HGNC:2687]	-	122	108	161	6	0	0	3.60208	2.39805	3.61123	0.202508	0	0
ENSG00000162692	153.224	105.43	144.27	0	0	3.07295	6.94823	4.93315e-14	1.25521e-11	VCAM1	1	100719742	100739045	+	6049	protein_coding	vascular cell adhesion molecule 1 [Source:HGNC Symbol;Acc:HGNC:12663]	-	150	123	181	0	0	3	2.70981	1.67107	2.48407	0	0	0.0527787
ENSG00000089127	41.8813	24.0002	52.6067	345.847	251.746	570.544	-3.30099	5.99543e-14	1.50461e-11	OAS1	12	112906777	112933222	+	4947	protein_coding	2'-5'-oligoadenylate synthetase 1 [Source:HGNC Symbol;Acc:HGNC:8086]	-	41	28	66	303	224	557	1.915	0.983521	2.34188	16.178	11.4996	25.3355
ENSG00000185745	261.503	220.288	301.293	2014.59	981.136	1845.82	-2.62808	8.14988e-14	2.01765e-11	IFIT1	10	89392546	89406486	+	4613	protein_coding	interferon induced protein with tetratricopeptide repeats 1 [Source:HGNC Symbol;Acc:HGNC:5407]	-	256	257	378	1765	873	1802	4.20302	3.17319	4.71465	33.1257	15.7538	28.8115
ENSG00000204941	103.171	156.002	128.329	2824.99	922.695	925.981	-3.59146	8.28963e-14	2.02488e-11	PSG5	19	43166256	43186536	-	4678	protein_coding	pregnancy specific beta-1-glycoprotein 5 [Source:HGNC Symbol;Acc:HGNC:9522]	-	101	182	161	2475	821	904	4.35133	5.89675	5.26942	121.892	38.8771	37.9279
ENSG00000119686	229.837	71.1436	199.268	11.4141	4.49547	3.07295	4.73264	1.13864e-13	2.74471e-11	FLVCR2	14	75578617	75663214	+	4913	protein_coding	feline leukemia virus subgroup C cellular receptor family member 2 [Source:HGNC Symbol;Acc:HGNC:20105]	-	225	83	250	10	4	3	13.3529	3.70436	11.2712	0.67841	0.260918	0.173382
ENSG00000113389	5935.91	4620.05	5785.94	543.311	1230.63	604.346	2.78068	1.42637e-13	3.39365e-11	NPR3	5	32689070	32791724	+	9866	protein_coding	natriuretic peptide receptor 3 [Source:HGNC Symbol;Acc:HGNC:7945]	-	5811	5390	7259	476	1095	590	103.297	72.0557	98.0284	9.67262	21.3945	10.2136
ENSG00000026559	82.7412	84.0008	88.475	6.84845	3.3716	9.21884	3.70327	2.13114e-13	5.00545e-11	KCNG1	20	51003656	51023129	-	5437	protein_coding	potassium voltage-gated channel modifier subfamily G member 1 [Source:HGNC Symbol;Acc:HGNC:6248]	-	81	98	111	6	3	9	2.75478	2.5065	2.86788	0.233266	0.112143	0.29808
ENSG00000283787	136.881	72.8579	152.241	0	0	4.09726	6.38688	2.40338e-13	5.5734e-11	PRR33	11	1888577	1891895	-	3319	protein_coding	proline rich 33 [Source:HGNC Symbol;Acc:HGNC:35118]	-	134	85	191	0	0	4	2.15163	1.02641	2.32988	0	0	0.0625479
ENSG00000139269	267.632	710.578	235.933	29.6766	25.849	40.9726	3.65132	2.59082e-13	5.93297e-11	INHBE	12	57452323	57459280	+	3015	protein_coding	inhibin subunit beta E [Source:HGNC Symbol;Acc:HGNC:24029]	-	262	829	296	26	23	40	10.5779	25.1705	9.07872	1.19996	1.02064	1.5727
ENSG00000164379	4.08599	4.28576	4.78243	124.414	50.574	87.0668	-4.31082	2.73356e-13	6.18258e-11	FOXQ1	6	1312440	1314748	+	2309	protein_coding	forkhead box Q1 [Source:HGNC Symbol;Acc:HGNC:20951]	Fork	4	5	6	109	45	85	0.0923222	0.0867875	0.105204	2.87588	1.14159	1.91053
ENSG00000130513	105.214	146.573	98.8369	13.6969	7.86707	15.3647	3.24244	2.9808e-13	6.65954e-11	GDF15	19	18374731	18389176	+	2087	protein_coding	growth differentiation factor 15 [Source:HGNC Symbol;Acc:HGNC:30142]	-	103	171	124	12	7	15	7.95533	9.93249	7.27577	1.0595	0.59425	1.12824
ENSG00000174640	80.6982	63.4292	93.2574	3.42423	3.3716	1.02432	4.9479	3.2141e-13	7.09425e-11	SLCO2A1	3	133928145	134052184	-	9834	protein_coding	solute carrier organic anion transporter family member 2A1 [Source:HGNC Symbol;Acc:HGNC:10955]	-	79	74	117	3	3	1	2.07499	1.46171	2.33459	0.0900757	0.0866082	0.0255787
ENSG00000189058	148.117	65.1435	166.588	0	0	0	9.2955	3.59254e-13	7.83515e-11	APOD	3	195568702	195584205	-	2197	protein_coding	apolipoprotein D [Source:HGNC Symbol;Acc:HGNC:612]	-	145	76	209	0	0	0	8.13419	3.20628	8.90696	0	0	0
ENSG00000136541	15.3224	8.57151	14.3473	207.736	100.024	109.602	-3.45198	4.75425e-13	1.02468e-10	ERMN	2	157318625	157327713	-	4393	protein_coding	ermin [Source:HGNC Symbol;Acc:HGNC:29208]	-	15	10	18	182	89	107	0.541595	0.271534	0.493734	7.51197	3.53202	3.76233
ENSG00000118707	129.73	107.144	115.575	6.84845	17.9819	5.12158	3.56549	6.44967e-13	1.37393e-10	TGIF2	20	36573488	36593950	+	3784	protein_coding	TGFB induced factor homeobox 2 [Source:HGNC Symbol;Acc:HGNC:15764]	Homeobox	127	125	145	6	16	5	3.87197	2.86602	3.35841	0.209112	0.536165	0.148453
ENSG00000138642	74.5692	60.0006	106.808	576.412	360.761	778.48	-2.82804	7.08893e-13	1.49275e-10	HERC6	4	88378739	88443111	+	5793	protein_coding	HECT and RLD domain containing E3 ubiquitin protein ligase family member 6 [Source:HGNC Symbol;Acc:HGNC:26072]	-	73	70	134	505	321	760	1.97682	1.42556	2.75668	15.6327	9.55432	20.0423
ENSG00000157368	221.665	176.573	221.586	33.1009	48.3263	41.9969	2.32724	1.00974e-12	2.10211e-10	IL34	16	70579895	70660682	+	2233	protein_coding	interleukin 34 [Source:HGNC Symbol;Acc:HGNC:28529]	-	217	206	278	29	43	41	11.2935	8.06266	10.9914	1.72531	2.45974	2.07799
ENSG00000109906	139.945	53.1434	153.835	0	0	0	9.16458	1.31261e-12	2.70192e-10	ZBTB16	11	114059593	114250676	+	6372	protein_coding	zinc finger and BTB domain containing 16 [Source:HGNC Symbol;Acc:HGNC:12930]	ZBTB	137	62	193	0	0	0	4.93988	1.68124	5.28676	0	0	0
ENSG00000103044	40.8599	51.4291	38.2594	222.575	229.269	173.109	-2.25823	1.81231e-12	3.68905e-10	HAS3	16	69105564	69118719	+	5289	protein_coding	hyaluronan synthase 3 [Source:HGNC Symbol;Acc:HGNC:4820]	-	40	60	48	195	204	169	1.19357	1.34642	1.08809	6.65153	6.69066	4.91094
ENSG00000213088	93.9777	73.715	95.6486	0	0	0	8.76692	1.86759e-12	3.7598e-10	ACKR1	1	159203307	159206500	+	2374	protein_coding	atypical chemokine receptor 1 (Duffy blood group) [Source:HGNC Symbol;Acc:HGNC:4035]	-	92	86	120	0	0	0	3.44067	2.41877	3.40936	0	0	0
ENSG00000188681	138.923	161.144	147.458	34.2423	21.3535	21.5106	2.54118	2.23503e-12	4.45062e-10	TEKT4P2	21	9068361	9129752	-	2309	transcribed_unprocessed_pseudogene	tektin 4 pseudogene 2 [Source:HGNC Symbol;Acc:HGNC:40046]	-	136	188	185	30	19	21	4.98134	5.17853	5.14773	1.25611	0.76491	0.749059
ENSG00000161544	158.332	78.0008	188.906	13.6969	10.1148	15.3647	3.4373	2.56703e-12	5.05677e-10	CYGB	17	76527356	76551175	-	2949	protein_coding	cytoglobin [Source:HGNC Symbol;Acc:HGNC:16505]	-	155	91	237	12	9	15	7.60627	3.35833	8.83538	0.673163	0.485437	0.716838
ENSG00000187957	489.297	639.435	475.055	2357.01	2665.81	5530.28	-2.71813	3.12766e-12	6.09561e-10	DNER	2	229357629	229714558	-	3935	protein_coding	delta/notch like EGF repeat containing [Source:HGNC Symbol;Acc:HGNC:24456]	-	479	746	596	2065	2372	5399	12.4463	14.5775	11.7649	61.3371	67.7437	136.618
ENSG00000172349	88.8702	175.716	111.59	13.6969	2.24773	3.07295	4.3221	3.7731e-12	7.27613e-10	IL16	15	81159575	81314058	+	12094	protein_coding	interleukin 16 [Source:HGNC Symbol;Acc:HGNC:5980]	-	87	205	140	12	2	3	1.66361	2.948	2.03375	0.262309	0.0420352	0.0558655
ENSG00000157150	121.558	78.8579	164.197	13.6969	8.99094	14.3404	3.29758	4.06043e-12	7.74865e-10	TIMP4	3	12153051	12159351	-	1650	protein_coding	TIMP metallopeptidase inhibitor 4 [Source:HGNC Symbol;Acc:HGNC:11823]	-	119	92	206	12	8	14	3.84356	2.23468	5.05464	0.443063	0.284005	0.440356
ENSG00000180730	15.3224	6.00006	2.39122	271.655	137.112	91.1641	-4.43209	4.10381e-12	7.7507e-10	SHISA2	13	26044597	26051031	-	2860	protein_coding	shisa family member 2 [Source:HGNC Symbol;Acc:HGNC:20366]	-	15	7	3	238	122	89	0.279509	0.0980942	0.042468	5.06967	2.4987	1.61504
ENSG00000186918	1839.71	1512.01	1888.26	231.706	475.396	350.316	2.30892	4.21879e-12	7.88655e-10	ZNF395	8	28345585	28402701	-	5819	protein_coding	zinc finger protein 395 [Source:HGNC Symbol;Acc:HGNC:18737]	-	1801	1764	2369	203	423	342	81.3396	59.9139	81.2811	10.4805	20.998	15.0419
ENSG00000232774	275.804	228.002	263.034	67.3431	43.8308	35.851	2.38604	4.89639e-12	9.06079e-10	FLJ22447	14	61570540	61658696	+	2653	lincRNA	uncharacterized LOC400221 [Source:NCBI gene;Acc:400221]	-	270	266	330	59	39	35	12.1838	9.02699	11.3128	3.04348	1.93435	1.53808
ENSG00000119922	129.73	114.858	146.661	420.038	448.423	491.672	-1.7972	5.64524e-12	1.03421e-09	IFIT2	10	89283694	89309276	+	4101	protein_coding	interferon induced protein with tetratricopeptide repeats 2 [Source:HGNC Symbol;Acc:HGNC:5409]	-	127	134	184	368	399	480	1.98481	1.57493	2.18459	6.57449	6.85391	7.30544
ENSG00000189410	9.19347	13.7144	8.76779	79.8986	130.369	78.8723	-3.18744	5.8146e-12	1.05469e-09	SH2D5	1	20719732	20732837	-	4423	protein_coding	SH2 domain containing 5 [Source:HGNC Symbol;Acc:HGNC:28819]	-	9	16	11	70	116	77	0.309643	0.41398	0.287507	2.75306	4.38658	2.57988
ENSG00000135318	3677.39	3545.18	3675.3	9198.61	9646.15	10447	-1.42647	8.64436e-12	1.5526e-09	NT5E	6	85449584	85495791	+	4533	protein_coding	5'-nucleotidase ecto [Source:HGNC Symbol;Acc:HGNC:8021]	-	3600	4136	4611	8059	8583	10199	97.2401	84.0165	94.6182	248.841	254.819	268.281
ENSG00000271447	82.7412	54.8577	94.0545	0	0	0	8.58229	1.02297e-11	1.8195e-09	MMP28	17	35756249	35795707	-	2858	protein_coding	matrix metallopeptidase 28 [Source:HGNC Symbol;Acc:HGNC:14366]	-	81	64	118	0	0	0	3.32568	1.97613	3.68056	0	0	0
ENSG00000224389	112.365	90.0009	141.879	3.42423	14.6103	13.3161	3.44975	1.08515e-11	1.91154e-09	C4B	6	32014795	32035418	+	7174	protein_coding	complement C4B (Chido blood group) [Source:HGNC Symbol;Acc:HGNC:1324]	-	110	105	178	3	13	13	3.91076	2.80737	4.80756	0.121924	0.507998	0.450092
ENSG00000115604	91.9347	60.8577	87.6779	1.14141	6.7432	0	4.95957	1.33897e-11	2.33618e-09	IL18R1	2	102311529	102398775	+	4353	protein_coding	interleukin 18 receptor 1 [Source:HGNC Symbol;Acc:HGNC:5988]	-	90	71	110	1	6	0	2.29711	1.36282	2.13289	0.0291768	0.168322	0
ENSG00000138207	97.0421	126.858	117.967	13.6969	22.4773	10.2432	2.88799	1.40304e-11	2.42488e-09	RBP4	10	93591687	93601744	-	1449	protein_coding	retinol binding protein 4 [Source:HGNC Symbol;Acc:HGNC:9922]	-	95	148	148	12	20	10	5.02265	5.88454	5.9444	0.725253	1.16222	0.514872
ENSG00000111907	597.575	576.006	648.816	86.7471	166.332	73.7507	2.48053	1.65235e-11	2.82908e-09	TPD52L1	6	125119049	125264407	+	7595	protein_coding	tumor protein D52 like 1 [Source:HGNC Symbol;Acc:HGNC:12006]	-	585	672	814	76	148	72	25.2236	21.7902	26.6632	3.74597	7.01396	3.02325
ENSG00000152689	19.4084	26.5717	19.1297	197.464	124.749	110.626	-2.73038	1.70358e-11	2.88977e-09	RASGRP3	2	33436324	33564750	+	11118	protein_coding	RAS guanyl releasing protein 3 [Source:HGNC Symbol;Acc:HGNC:14545]	-	19	31	24	173	111	108	0.658366	0.807824	0.631774	6.85265	4.22753	3.64441
ENSG00000189221	63.3328	70.2864	80.5043	6.84845	0	2.04863	4.60702	2.06565e-11	3.47181e-09	MAOA	X	43654907	43746824	+	5528	protein_coding	monoamine oxidase A [Source:HGNC Symbol;Acc:HGNC:6833]	-	62	82	101	6	0	2	1.20766	1.20118	1.49455	0.133599	0	0.0379379
ENSG00000129988	171.611	72.8579	151.444	1.14141	0	1.02432	7.4999	2.27449e-11	3.78807e-09	LBP	20	38346356	38377023	+	1961	protein_coding	lipopolysaccharide binding protein [Source:HGNC Symbol;Acc:HGNC:6517]	-	168	85	190	1	0	1	4.56564	1.73721	3.92268	0.0310664	0	0.0264656
ENSG00000109743	430.05	559.72	457.519	2101.33	2327.53	1402.29	-2.01009	2.37197e-11	3.91482e-09	BST1	4	15702950	15738313	+	2980	protein_coding	bone marrow stromal cell antigen 1 [Source:HGNC Symbol;Acc:HGNC:1118]	-	421	653	574	1841	2071	1369	18.5578	21.647	19.2217	92.7676	100.34	58.7675
ENSG00000138646	3.06449	2.57145	2.39122	132.403	35.9638	66.5805	-4.88031	2.43018e-11	3.97509e-09	HERC5	4	88457117	88506163	+	4766	protein_coding	HECT and RLD domain containing E3 ubiquitin protein ligase 5 [Source:HGNC Symbol;Acc:HGNC:24368]	-	3	3	3	116	32	65	0.0715662	0.0538207	0.0543682	3.16332	0.839048	1.51005
ENSG00000162433	2161.49	1979.16	2286.8	382.372	298.949	97.31	3.04609	3.4321e-11	5.56426e-09	AK4	1	65147549	65232145	+	7578	protein_coding	adenylate kinase 4 [Source:HGNC Symbol;Acc:HGNC:363]	-	2116	2309	2869	335	266	95	35.0647	28.7753	36.1178	6.34596	4.84491	1.53309
ENSG00000163083	91.9347	47.1433	86.0838	2.28282	0	2.04863	5.68672	4.0975e-11	6.58476e-09	INHBB	2	120346143	120351808	+	3204	protein_coding	inhibin subunit beta B [Source:HGNC Symbol;Acc:HGNC:6067]	-	90	55	108	2	0	2	1.49699	0.687989	1.3647	0.0380282	0	0.0323964
ENSG00000179593	101.128	37.7147	84.4896	0	0	0	8.52794	4.65842e-11	7.42107e-09	ALOX15B	17	8039017	8049134	+	3028	protein_coding	arachidonate 15-lipoxygenase, type B [Source:HGNC Symbol;Acc:HGNC:434]	-	99	44	106	0	0	0	2.11209	0.705946	1.71799	0	0	0
ENSG00000163815	651.715	185.145	498.17	22.8282	50.574	9.21884	4.01777	5.76183e-11	9.09971e-09	CLEC3B	3	45001548	45036071	+	1105	protein_coding	C-type lectin domain family 3 member B [Source:HGNC Symbol;Acc:HGNC:11891]	-	638	216	625	20	45	9	42.6077	10.8483	31.7091	1.52685	3.30316	0.585328
ENSG00000177570	62.3113	48.8576	62.9687	260.241	441.68	228.422	-2.41767	5.95977e-11	9.33188e-09	SAMD12	8	118189455	118622112	-	15378	protein_coding	sterile alpha motif domain containing 12 [Source:HGNC Symbol;Acc:HGNC:31750]	-	61	57	79	228	393	223	1.60379	1.12702	1.5779	6.85251	11.3569	5.70967
ENSG00000094963	259.46	39.429	241.513	0	1.12387	0	8.84206	6.41579e-11	9.96078e-09	FMO2	1	171185208	171211230	+	4786	protein_coding	flavin containing monooxygenase 2 [Source:HGNC Symbol;Acc:HGNC:3770]	-	254	46	303	0	1	0	11.4813	1.56371	10.4048	0	0.0496828	0
ENSG00000183421	21.4514	18.8573	15.1444	85.6057	110.139	128.039	-2.55422	6.67791e-11	1.02806e-08	RIPK4	21	41739369	41767106	-	4033	protein_coding	receptor interacting serine/threonine kinase 4 [Source:HGNC Symbol;Acc:HGNC:496]	-	21	22	19	75	98	125	0.283186	0.223109	0.194645	1.15615	1.45254	1.64155
ENSG00000189129	638.435	650.578	691.858	160.939	75.2991	51.2158	2.78693	7.1113e-11	1.08566e-08	PLAC9	10	80131682	80145359	+	1240	protein_coding	placenta specific 9 [Source:HGNC Symbol;Acc:HGNC:19255]	-	625	759	868	141	67	50	60.123	54.909	63.4332	15.5052	7.0841	4.68403
ENSG00000139832	112.365	78.8579	118.764	17.1211	13.4864	6.14589	3.08725	7.7655e-11	1.17573e-08	RAB20	13	110523066	110561733	-	1518	protein_coding	RAB20, member RAS oncogene family [Source:HGNC Symbol;Acc:HGNC:18260]	-	110	92	149	15	12	6	3.86181	2.429	3.97394	0.601988	0.463052	0.205135
ENSG00000127083	195.106	25.7145	188.109	4.56564	3.3716	1.02432	5.52903	9.20162e-11	1.38175e-08	OMD	9	92414245	92424461	-	2449	protein_coding	osteomodulin [Source:HGNC Symbol;Acc:HGNC:8134]	-	191	30	236	4	3	1	4.15637	0.490957	3.90148	0.0995038	0.071755	0.021192
ENSG00000139364	111.343	85.7151	98.0398	471.402	679.94	322.659	-2.3212	1.07356e-10	1.59899e-08	TMEM132B	12	125186836	125662377	+	15703	protein_coding	transmembrane protein 132B [Source:HGNC Symbol;Acc:HGNC:29397]	-	109	100	123	413	605	315	1.18092	0.814769	1.01236	5.11496	7.20441	3.32348
ENSG00000107201	226.772	234.002	241.513	947.369	618.127	933.152	-1.83087	1.15856e-10	1.71168e-08	DDX58	9	32455705	32526324	-	4353	protein_coding	DExD/H-box helicase 58 [Source:HGNC Symbol;Acc:HGNC:19102]	-	222	273	303	830	550	911	2.8029	2.59214	2.90626	11.9793	7.63251	11.2012
ENSG00000174807	6610.1	9210.95	5912.68	114.141	752.991	752.872	3.74567	1.17296e-10	1.7191e-08	CD248	11	66314487	66317044	-	2558	protein_coding	CD248 molecule [Source:HGNC Symbol;Acc:HGNC:18219]	-	6471	10746	7418	100	670	735	134.816	168.367	117.407	2.3816	15.3424	14.9124
ENSG00000109511	9.19347	7.71436	2.39122	92.4541	52.8218	82.9696	-3.59287	1.22155e-10	1.77609e-08	ANXA10	4	168092515	168187690	+	1812	protein_coding	annexin A10 [Source:HGNC Symbol;Acc:HGNC:534]	-	9	9	3	81	47	81	0.500143	0.376128	0.126651	5.14559	2.87078	4.38355
ENSG00000150551	64.3543	62.572	78.9101	220.292	619.251	674	-2.87775	1.23963e-10	1.78819e-08	LYPD1	2	132644853	132671579	-	2412	protein_coding	LY6/PLAUR domain containing 1 [Source:HGNC Symbol;Acc:HGNC:28431]	-	63	73	99	193	551	658	2.877	2.50705	3.43456	10.0752	27.6567	29.2627
ENSG00000176971	999.023	1288.3	964.457	223.716	179.819	339.048	2.12971	1.2772e-10	1.82799e-08	FIBIN	11	26994184	26996121	+	1938	protein_coding	fin bud initiation factor homolog [Source:HGNC Symbol;Acc:HGNC:33747]	-	978	1503	1210	196	160	331	26.894	31.0825	25.2777	6.16128	4.836	8.86409
ENSG00000029153	545.479	564.006	542.806	1855.93	1358.76	1821.23	-1.60782	1.34905e-10	1.91586e-08	ARNTL2	12	27332854	27425289	+	6983	protein_coding	aryl hydrocarbon receptor nuclear translocator like 2 [Source:HGNC Symbol;Acc:HGNC:18984]	bHLH	534	658	681	1626	1209	1778	12.4327	11.521	12.045	43.2756	30.9386	40.3131
ENSG00000150556	9.19347	6.85721	17.5356	59.3533	203.42	187.45	-3.73554	1.39775e-10	1.96975e-08	LYPD6B	2	149038107	149215262	+	3771	protein_coding	LY6/PLAUR domain containing 6B [Source:HGNC Symbol;Acc:HGNC:27018]	-	9	8	22	52	181	183	0.518526	0.346625	0.962914	3.42476	11.4619	10.2676
ENSG00000150907	213.493	141.43	198.471	6.84845	20.2296	32.7781	3.19949	1.41885e-10	1.98422e-08	FOXO1	13	40469953	40666597	-	6232	protein_coding	forkhead box O1 [Source:HGNC Symbol;Acc:HGNC:3819]	Fork	209	165	249	6	18	32	4.34748	2.58117	3.93484	0.142673	0.411541	0.648232
ENSG00000117650	303.384	312.003	318.829	1072.92	818.175	886.033	-1.57148	1.54147e-10	2.13937e-08	NEK2	1	211658657	211675630	-	3095	protein_coding	NIMA related kinase 2 [Source:HGNC Symbol;Acc:HGNC:7745]	-	297	364	400	940	728	865	11.6812	10.7665	11.9516	42.2627	31.4711	33.1312
ENSG00000183160	5611.08	7846.36	5468.71	875.461	957.535	1838.65	2.36567	1.71168e-10	2.35774e-08	TMEM119	12	108589846	108598320	-	3189	protein_coding	transmembrane protein 119 [Source:HGNC Symbol;Acc:HGNC:27884]	-	5493	9154	6861	767	852	1795	270.303	338.761	256.487	43.1455	46.082	86.0193
ENSG00000176490	271.718	455.147	284.555	47.9392	80.9185	71.7021	2.33379	2.00171e-10	2.73667e-08	DIRAS1	19	2714567	2721418	-	3485	protein_coding	DIRAS family GTPase 1 [Source:HGNC Symbol;Acc:HGNC:19127]	-	266	531	357	42	72	70	8.96644	13.4609	9.14204	1.6184	2.6676	2.29787
ENSG00000114698	1171.66	1128.87	1076.84	406.342	452.919	407.678	1.41453	2.31655e-10	3.12053e-08	PLSCR4	3	146192339	146251179	-	4227	protein_coding	phospholipid scramblase 4 [Source:HGNC Symbol;Acc:HGNC:16497]	-	1147	1317	1351	356	403	398	40.643	35.0953	36.3676	14.4202	15.6956	13.7339
ENSG00000159784	186.934	124.287	204.05	30.818	40.4592	30.7295	2.33759	2.30487e-10	3.12053e-08	FAM131B	7	143353400	143362770	-	6430	protein_coding	family with sequence similarity 131 member B [Source:HGNC Symbol;Acc:HGNC:22202]	-	183	145	256	27	36	30	3.02501	1.80254	3.21478	0.510196	0.654075	0.482932
ENSG00000078401	103.171	93.4295	102.025	654.027	394.477	330.854	-2.20738	2.65723e-10	3.55331e-08	EDN1	6	12290363	12297194	+	2033	protein_coding	endothelin 1 [Source:HGNC Symbol;Acc:HGNC:3176]	-	101	109	128	573	351	323	2.64761	2.14882	2.54906	17.1706	10.1132	8.24565
ENSG00000139734	541.393	640.292	614.542	1521.5	1962.27	1705.49	-1.53024	2.8536e-10	3.78826e-08	DIAPH3	13	59665583	60163987	-	7442	protein_coding	diaphanous related formin 3 [Source:HGNC Symbol;Acc:HGNC:15480]	-	530	747	771	1333	1746	1665	10.3843	11.0068	11.476	29.8559	37.6006	31.7691
ENSG00000185499	449.458	385.718	416.869	45.6564	109.015	94.237	2.32925	3.08968e-10	4.07215e-08	MUC1	1	155185824	155192916	-	4717	protein_coding	mucin 1, cell surface associated [Source:HGNC Symbol;Acc:HGNC:7508]	-	440	450	523	40	97	92	23.0796	17.7513	20.8408	2.39847	5.5924	4.69952
ENSG00000120279	35.7524	42.0004	35.0712	180.343	159.589	131.112	-2.0604	3.15433e-10	4.12767e-08	MYCT1	6	152697895	152724567	+	3030	protein_coding	MYC target 1 [Source:HGNC Symbol;Acc:HGNC:23172]	-	35	49	44	158	142	128	0.911214	0.959377	0.870245	4.70227	4.06341	3.24528
ENSG00000120899	477.039	163.716	474.258	13.6969	49.4502	38.924	3.44771	3.19576e-10	4.15222e-08	PTK2B	8	27311482	27459391	+	7933	protein_coding	protein tyrosine kinase 2 beta [Source:HGNC Symbol;Acc:HGNC:9612]	-	467	191	595	12	44	38	15.9845	4.9165	15.4716	0.469528	1.65533	1.26664
ENSG00000088325	2197.24	2217.45	2252.52	5228.79	5522.68	5341.81	-1.27128	4.2446e-10	5.47614e-08	TPX2	20	31739271	31801805	+	3605	protein_coding	TPX2, microtubule nucleation factor [Source:HGNC Symbol;Acc:HGNC:1249]	-	2151	2587	2826	4581	4914	5215	32.282	29.1983	32.2202	78.592	81.0596	76.219
ENSG00000128578	176.719	197.145	211.224	518.2	602.393	694.486	-1.63261	4.72584e-10	6.05436e-08	STRIP2	7	129434433	129488399	+	5876	protein_coding	striatin interacting protein 2 [Source:HGNC Symbol;Acc:HGNC:22209]	-	173	230	265	454	536	678	3.22818	3.22761	3.75659	9.68426	10.9933	12.3206
ENSG00000115594	4952.21	4724.62	4929.09	1424.48	1736.38	1983.08	1.50548	5.63505e-10	7.16904e-08	IL1R1	2	102064544	102179874	+	7083	protein_coding	interleukin 1 receptor type 1 [Source:HGNC Symbol;Acc:HGNC:5993]	-	4848	5512	6184	1248	1545	1936	145.969	124.809	141.45	42.9546	51.1299	56.7665
ENSG00000203805	130.752	163.716	129.126	588.967	395.601	498.842	-1.80776	6.2359e-10	7.87874e-08	PLPP4	10	120456954	120589855	+	1785	protein_coding	phospholipid phosphatase 4 [Source:HGNC Symbol;Acc:HGNC:23531]	-	128	191	162	516	352	487	7.01079	7.86741	6.74076	32.3077	21.1909	25.9762
ENSG00000092853	219.622	256.288	246.295	773.875	624.87	675.024	-1.521	6.96773e-10	8.74307e-08	CLSPN	1	35720218	35769967	-	5411	protein_coding	claspin [Source:HGNC Symbol;Acc:HGNC:19715]	-	215	299	309	678	556	659	3.77902	3.95233	4.12606	13.6229	10.7415	11.2802
ENSG00000104419	5430.27	4758.9	5247.12	810.4	1400.34	1636.86	2.00412	7.80239e-10	9.7238e-08	NDRG1	8	133237171	133302022	-	9823	protein_coding	N-myc downstream regulated 1 [Source:HGNC Symbol;Acc:HGNC:7679]	-	5316	5552	6583	710	1246	1598	220.987	173.569	207.894	33.7395	56.9312	64.6917
ENSG00000084734	29.6234	51.4291	37.4624	138.11	255.118	230.471	-2.39239	1.04506e-09	1.29362e-07	GCKR	2	27496842	27523684	+	3146	protein_coding	glucokinase regulator [Source:HGNC Symbol;Acc:HGNC:4196]	-	29	60	47	121	227	225	1.51519	2.35756	1.86554	7.22693	13.036	11.4483
ENSG00000221852	82.7412	56.572	69.3452	406.342	340.532	212.033	-2.20177	1.0753e-09	1.32212e-07	KRTAP1-5	17	41026026	41027202	-	1177	protein_coding	keratin associated protein 1-5 [Source:HGNC Symbol;Acc:HGNC:16777]	-	81	66	87	356	303	207	3.66757	2.24739	2.99261	18.4265	15.0795	9.12754
ENSG00000242221	0	2.57145	2.39122	155.232	42.707	32.7781	-5.47818	1.44494e-09	1.76476e-07	PSG2	19	43064211	43083045	-	2798	protein_coding	pregnancy specific beta-1-glycoprotein 2 [Source:HGNC Symbol;Acc:HGNC:9519]	-	0	3	3	136	38	32	0	0.136013	0.137396	9.3725	2.51797	1.8787
ENSG00000100739	16.3439	26.5717	28.6946	203.171	105.644	122.918	-2.58267	1.47122e-09	1.78495e-07	BDKRB1	14	96255824	96268967	+	2758	protein_coding	bradykinin receptor B1 [Source:HGNC Symbol;Acc:HGNC:1029]	-	16	31	36	178	94	120	0.702958	1.02426	1.20157	8.9398	4.53928	5.13429
ENSG00000171246	3.06449	1.7143	5.5795	19.404	200.048	116.772	-5.00811	1.48428e-09	1.78894e-07	NPTX1	17	80467148	80477843	-	6703	protein_coding	neuronal pentraxin 1 [Source:HGNC Symbol;Acc:HGNC:7952]	-	3	2	7	17	178	114	0.0632933	0.0317328	0.112194	0.41	4.12769	2.34224
ENSG00000168685	123.601	133.716	121.952	792.138	443.928	400.507	-2.10897	2.00303e-09	2.39839e-07	IL7R	5	35852695	35879603	+	6060	protein_coding	interleukin 7 receptor [Source:HGNC Symbol;Acc:HGNC:6024]	-	121	156	153	694	395	391	5.73196	5.55755	5.50612	37.5816	20.5667	18.0378
ENSG00000166482	75.5907	126.858	65.3599	14.8383	11.2387	9.21884	2.92905	2.15666e-09	2.56559e-07	MFAP4	17	19383442	19387240	-	2152	protein_coding	microfibril associated protein 4 [Source:HGNC Symbol;Acc:HGNC:7035]	-	74	148	82	13	10	9	2.73677	4.11632	2.30386	0.549602	0.406496	0.324144
ENSG00000144959	368.76	355.718	408.101	1773.75	1181.18	1029.44	-1.81442	2.21814e-09	2.62169e-07	NCEH1	3	172630249	172711218	-	4808	protein_coding	neutral cholesterol ester hydrolase 1 [Source:HGNC Symbol;Acc:HGNC:29260]	-	361	415	512	1554	1051	1005	7.60726	6.57674	8.19649	37.4344	24.343	20.6242
ENSG00000205129	147.095	91.7152	112.387	21.6868	4.49547	15.3647	3.07809	2.30904e-09	2.71164e-07	C4orf47	4	185426249	185449826	+	1366	protein_coding	chromosome 4 open reading frame 47 [Source:HGNC Symbol;Acc:HGNC:34346]	-	144	107	141	19	4	15	8.86165	4.95196	6.59186	1.33661	0.270559	0.898945
ENSG00000121989	815.154	1148.58	724.538	299.049	223.65	247.884	1.80286	2.42865e-09	2.81601e-07	ACVR2A	2	147844517	147930826	+	6770	protein_coding	activin A receptor type 2A [Source:HGNC Symbol;Acc:HGNC:173]	-	798	1340	909	262	199	242	18.4103	23.249	15.9316	6.90968	5.04616	5.43705
ENSG00000070669	200.213	282.86	221.586	53.6462	38.2115	70.6778	2.11393	2.42448e-09	2.81601e-07	ASNS	7	97852118	97872542	-	4455	protein_coding	asparagine synthetase (glutamine-hydrolyzing) [Source:HGNC Symbol;Acc:HGNC:753]	-	196	330	278	47	34	69	7.9192	10.0272	8.5331	2.17081	1.50992	2.71496
ENSG00000116191	580.21	552.863	535.632	1483.83	1278.96	1420.73	-1.32622	2.46283e-09	2.83767e-07	RALGPS2	1	178725147	178921841	+	9178	protein_coding	Ral GEF with PH domain and SH3 binding motif 2 [Source:HGNC Symbol;Acc:HGNC:30279]	-	568	645	672	1300	1138	1387	14.1915	12.1194	12.7551	37.1297	31.2515	33.7478
ENSG00000144810	41403.3	43272.4	42572.4	12834	11815.2	17967.5	1.57813	2.75631e-09	3.15597e-07	COL8A1	3	99638475	99799226	+	9408	protein_coding	collagen type VIII alpha 1 chain [Source:HGNC Symbol;Acc:HGNC:2215]	-	40532	50484	53411	11244	10513	17541	1139.28	1067.15	1140.51	361.286	324.794	480.149
ENSG00000278771	6.12898	18.0002	3.98536	62.7775	156.218	119.845	-3.58832	2.80642e-09	3.19339e-07	RN7SL3	14	49853616	49853914	-	299	misc_RNA	RNA, 7SL, cytoplasmic 3 [Source:HGNC Symbol;Acc:HGNC:23135]	-	6	21	5	55	139	117	1.06942	2.81488	0.677026	11.2062	27.231	20.3083
ENSG00000105419	109.3	147.43	125.14	1.14141	16.858	1.02432	4.33908	2.86454e-09	3.2394e-07	MEIS3	19	47403124	47419523	-	5122	protein_coding	Meis homeobox 3 [Source:HGNC Symbol;Acc:HGNC:29537]	Homeobox	107	172	157	1	15	1	4.0702	4.92041	4.53699	0.0434841	0.627152	0.0370443
ENSG00000257017	108.279	43.7147	77.316	0	0	1.02432	7.60355	3.09004e-09	3.47298e-07	HP	16	72054592	72061055	+	5405	protein_coding	haptoglobin [Source:HGNC Symbol;Acc:HGNC:5141]	-	106	51	97	0	0	1	5.13551	1.85818	3.57014	0	0	0.047181
ENSG00000171877	30.6449	18.8573	41.4477	329.867	138.236	163.891	-2.79437	3.49583e-09	3.90509e-07	FRMD5	15	43870761	44195252	-	6673	protein_coding	FERM domain containing 5 [Source:HGNC Symbol;Acc:HGNC:28214]	-	30	22	52	289	123	160	0.66895	0.368923	0.88087	7.36663	3.01458	3.47442
ENSG00000137673	51.0748	23.1431	57.3892	0	0	0	7.76615	3.57112e-09	3.96503e-07	MMP7	11	102520508	102530753	-	2323	protein_coding	matrix metallopeptidase 7 [Source:HGNC Symbol;Acc:HGNC:7174]	-	50	27	72	0	0	0	2.27359	0.92331	2.4872	0	0	0
ENSG00000166292	118.494	38.5718	110.793	10.2727	4.49547	7.17021	3.61061	3.63402e-09	4.01056e-07	TMEM100	17	55719627	55732121	-	2906	protein_coding	transmembrane protein 100 [Source:HGNC Symbol;Acc:HGNC:25607]	-	116	45	139	9	4	7	6.04891	1.76471	5.50644	0.536488	0.22926	0.355473
ENSG00000114529	45.9673	44.5719	50.2155	152.949	161.837	156.72	-1.74297	3.95046e-09	4.33368e-07	C3orf52	3	112086335	112131004	+	6021	protein_coding	chromosome 3 open reading frame 52 [Source:HGNC Symbol;Acc:HGNC:26255]	-	45	52	63	134	144	153	1.48403	1.28965	1.57836	5.05164	5.21965	4.91371
ENSG00000065328	246.181	209.145	223.977	638.048	599.021	563.374	-1.40683	4.11205e-09	4.4841e-07	MCM10	10	13161554	13211104	+	5454	protein_coding	minichromosome maintenance 10 replication initiation factor [Source:HGNC Symbol;Acc:HGNC:18043]	-	241	244	281	559	533	550	6.09858	4.64347	5.402	16.1704	14.8248	13.5539
ENSG00000231890	122.58	87.4294	109.199	25.111	7.86707	9.21884	2.92633	4.36068e-09	4.72708e-07	DARS-AS1	2	135985176	136022593	+	6566	antisense	DARS antisense RNA 1 [Source:HGNC Symbol;Acc:HGNC:40170]	-	120	102	137	22	7	9	8.86985	5.66991	7.69293	1.8589	0.568699	0.647839
ENSG00000101134	98.0636	114.001	116.372	413.19	305.692	317.538	-1.65611	4.64078e-09	5.00113e-07	DOK5	20	54475597	54651171	+	2604	protein_coding	docking protein 5 [Source:HGNC Symbol;Acc:HGNC:16173]	-	96	133	146	362	272	310	4.49572	4.68404	5.19418	19.3792	14.0006	14.1377
ENSG00000135744	49.0318	52.2862	47.0272	1.14141	5.61934	5.12158	3.62958	4.91448e-09	5.23449e-07	AGT	1	230702523	230714297	-	2291	protein_coding	angiotensinogen [Source:HGNC Symbol;Acc:HGNC:333]	-	48	61	59	1	5	5	1.11657	1.06713	1.04264	0.0265915	0.127839	0.113267
ENSG00000188338	60.2683	35.1432	79.7072	1.14141	0	5.12158	4.75852	4.89788e-09	5.23449e-07	SLC38A3	3	50205246	50221486	+	3968	protein_coding	solute carrier family 38 member 3 [Source:HGNC Symbol;Acc:HGNC:18044]	-	59	41	100	1	0	5	3.54486	1.85256	4.56439	0.0686823	0	0.292554
ENSG00000042832	44.9458	47.1433	47.8243	3.42423	5.61934	2.04863	3.67123	5.28758e-09	5.59933e-07	TG	8	132866958	133134903	+	11132	protein_coding	thyroglobulin [Source:HGNC Symbol;Acc:HGNC:11764]	-	44	55	60	3	5	2	1.56535	1.47151	1.62161	0.122005	0.195514	0.0692912
ENSG00000163661	32967.8	35446.6	33762.4	8307.17	13960.7	10494.1	1.64097	5.3358e-09	5.61793e-07	PTX3	3	157436789	157443628	+	1940	protein_coding	pentraxin 3 [Source:HGNC Symbol;Acc:HGNC:9692]	-	32274	41354	42358	7278	12422	10245	886.587	854.333	883.976	228.549	375.068	274.075
ENSG00000114268	1055.21	852.008	975.616	260.241	255.118	384.118	1.6794	5.39247e-09	5.64514e-07	PFKFB4	3	48517684	48562015	-	6107	protein_coding	6-phosphofructo-2-kinase/fructose-2,6-biphosphatase 4 [Source:HGNC Symbol;Acc:HGNC:8875]	-	1033	994	1224	228	227	375	45.686	33.0606	41.1245	11.527	11.0347	16.1512
ENSG00000080823	2430.14	2886.89	2384.84	7279.91	7844.59	5880.6	-1.44741	5.44139e-09	5.66399e-07	MOK	14	102224500	102305200	-	10996	protein_coding	MOK protein kinase [Source:HGNC Symbol;Acc:HGNC:9833]	-	2379	3368	2992	6378	6980	5741	112.998	120.307	107.963	346.306	364.403	265.555
ENSG00000134363	310.535	205.716	363.465	1021.56	1954.41	1063.24	-2.19883	6.33194e-09	6.55374e-07	FST	5	53480409	53487134	+	2969	protein_coding	follistatin [Source:HGNC Symbol;Acc:HGNC:3971]	-	304	240	456	895	1739	1038	11.3932	6.7643	12.9829	38.3435	71.6341	37.8841
ENSG00000146278	1626.22	1461.44	1480.16	337.857	518.103	565.422	1.68375	6.60435e-09	6.79729e-07	PNRC1	6	89080751	89085160	+	2992	protein_coding	proline rich nuclear receptor coactivator 1 [Source:HGNC Symbol;Acc:HGNC:17278]	-	1592	1705	1857	296	461	552	60.2574	48.5325	53.3969	12.8073	19.1787	20.3468
ENSG00000112936	111.343	24.8574	117.17	1.14141	0	0	7.74917	7.74902e-09	7.93084e-07	C7	5	40909252	40982939	+	5223	protein_coding	complement C7 [Source:HGNC Symbol;Acc:HGNC:1346]	-	109	29	147	1	0	0	5.38862	1.07818	5.52084	0.0565132	0	0
ENSG00000183549	565.909	183.43	575.486	84.4643	56.1934	38.924	2.88471	7.90395e-09	8.04446e-07	ACSM5	16	20409534	20441336	+	3963	protein_coding	acyl-CoA synthetase medium chain family member 5 [Source:HGNC Symbol;Acc:HGNC:26060]	-	554	214	722	74	50	38	29.29	8.50873	28.999	4.47239	2.90556	1.95651
ENSG00000129810	100.107	86.5723	95.6486	406.342	271.976	277.59	-1.75976	8.28487e-09	8.38557e-07	SGO1	3	20160593	20186292	-	3828	protein_coding	shugoshin 1 [Source:HGNC Symbol;Acc:HGNC:25088]	-	98	101	120	356	242	271	3.48646	2.70222	3.24322	14.4779	9.46288	9.38895
ENSG00000164761	751.821	1602.02	870.402	6537.99	6381.32	3388.44	-2.33835	8.4281e-09	8.48367e-07	TNFRSF11B	8	118923557	118952200	-	2827	protein_coding	TNF receptor superfamily member 11b [Source:HGNC Symbol;Acc:HGNC:11909]	-	736	1869	1092	5728	5678	3308	26.7738	51.1308	30.1781	238.196	227.027	117.189
ENSG00000060140	6.12898	2.57145	1.59414	107.292	26.9728	58.386	-4.26953	8.49542e-09	8.5047e-07	STYK1	12	10618939	10674318	-	3424	protein_coding	serine/threonine/tyrosine kinase 1 [Source:HGNC Symbol;Acc:HGNC:18889]	-	6	3	2	94	24	57	0.350612	0.131837	0.0887854	6.27916	1.54147	3.24369
ENSG00000120756	15.3224	13.7144	21.5209	100.444	113.511	66.5805	-2.46488	8.7223e-09	8.67934e-07	PLS1	3	142596387	142713664	+	5294	protein_coding	plastin 1 [Source:HGNC Symbol;Acc:HGNC:9090]	-	15	16	27	88	101	65	0.621613	0.498644	0.850021	4.16879	4.60045	2.6232
ENSG00000184979	38.8169	45.429	52.6067	184.908	135.988	208.96	-1.94968	8.76461e-09	8.67934e-07	USP18	22	18149899	18177397	+	2129	protein_coding	ubiquitin specific peptidase 18 [Source:HGNC Symbol;Acc:HGNC:12616]	-	38	53	66	162	121	204	0.951214	0.997726	1.25509	4.63562	3.32912	4.97295
ENSG00000136492	335.051	314.575	365.059	1644.77	915.952	1023.29	-1.8203	9.33159e-09	9.19111e-07	BRIP1	17	61681266	61863521	-	7991	protein_coding	BRCA1 interacting protein C-terminal helicase 1 [Source:HGNC Symbol;Acc:HGNC:20473]	-	328	367	458	1441	815	999	8.43227	7.09542	8.94484	42.348	23.0292	25.0107
ENSG00000138160	1063.38	1127.15	1118.29	2887.76	2365.74	2866.04	-1.29502	1.06779e-08	1.04609e-06	KIF11	10	92593286	92655395	+	4860	protein_coding	kinesin family member 11 [Source:HGNC Symbol;Acc:HGNC:6388]	-	1041	1315	1403	2530	2105	2798	11.4152	10.8443	11.6877	31.7141	25.3709	29.8794
ENSG00000127241	52.0963	40.2861	50.2155	3.42423	6.7432	2.04863	3.55843	1.29866e-08	1.2655e-06	MASP1	3	187217285	187292022	-	13161	protein_coding	mannan binding lectin serine peptidase 1 [Source:HGNC Symbol;Acc:HGNC:6901]	-	51	47	63	3	6	2	1.42152	0.985193	1.33401	0.0955877	0.183816	0.0542878
ENSG00000116690	145.052	28.286	125.14	1.14141	3.3716	9.21884	4.4196	1.40302e-08	1.35996e-06	PRG4	1	186296279	186314562	+	5044	protein_coding	proteoglycan 4 [Source:HGNC Symbol;Acc:HGNC:9364]	-	142	33	157	1	3	9	1.99305	0.348325	1.67404	0.0160446	0.0462808	0.123016
ENSG00000265972	20458.5	12469	20847.4	6170.46	3445.78	4051.17	1.97621	1.4707e-08	1.41807e-06	TXNIP	1	145992435	145996600	-	3625	protein_coding	thioredoxin interacting protein [Source:HGNC Symbol;Acc:HGNC:16952]	-	20028	14547	26155	5406	3066	3955	692.187	378.094	686.716	213.58	116.468	133.113
ENSG00000261888	181.826	150.859	169.776	11.4141	37.0876	37.8997	2.53525	1.58824e-08	1.52338e-06	AC144831.1	17	83104255	83106910	+	2656	lincRNA	novel transcript	-	178	176	213	10	33	37	3.57159	2.6558	3.24682	0.229372	0.72779	0.722992
ENSG00000152495	54.1393	36.0004	60.5775	206.595	159.589	267.346	-2.07223	1.61653e-08	1.54244e-06	CAMK4	5	111223653	111494886	+	13910	protein_coding	calcium/calmodulin dependent protein kinase IV [Source:HGNC Symbol;Acc:HGNC:1464]	-	53	42	76	181	142	261	1.51856	0.904998	1.65427	5.92836	4.47193	7.28261
ENSG00000169679	678.274	679.721	768.377	2890.05	1773.46	1945.18	-1.63577	1.73291e-08	1.64492e-06	BUB1	2	110637698	110678114	-	6032	protein_coding	BUB1 mitotic checkpoint serine/threonine kinase [Source:HGNC Symbol;Acc:HGNC:1148]	-	664	793	964	2532	1578	1899	21.6829	19.4744	23.9146	94.5175	56.6379	60.3899
ENSG00000197614	3138.04	2367.45	3059.16	958.784	673.197	394.362	2.07985	2.01827e-08	1.90591e-06	MFAP5	12	8637346	8662888	-	3876	protein_coding	microfibril associated protein 5 [Source:HGNC Symbol;Acc:HGNC:29673]	-	3072	2762	3838	840	599	385	181.302	122.588	172.077	56.6709	38.8561	22.1275
ENSG00000130707	1322.84	1888.3	1307.99	74.1916	316.931	274.517	2.76283	2.10177e-08	1.97459e-06	ASS1	9	130444929	130501274	+	3050	protein_coding	argininosuccinate synthase 1 [Source:HGNC Symbol;Acc:HGNC:758]	-	1295	2203	1641	65	282	268	72.9539	93.3329	70.2302	4.18592	17.4614	14.7029
ENSG00000118777	6.12898	2.57145	2.39122	55.929	51.6979	28.6808	-3.65723	2.2805e-08	2.13157e-06	ABCG2	4	88090264	88231322	-	5044	protein_coding	ATP binding cassette subfamily G member 2 (Junior blood group) [Source:HGNC Symbol;Acc:HGNC:74]	-	6	3	3	49	46	28	0.127495	0.0479408	0.0484284	1.19025	1.07436	0.579416
ENSG00000198914	320.75	318.86	314.843	65.0603	121.378	88.0911	1.79759	2.35689e-08	2.19179e-06	POU3F3	2	104855511	104858574	+	3064	protein_coding	POU class 3 homeobox 3 [Source:HGNC Symbol;Acc:HGNC:9216]	Pou	314	372	395	57	108	86	5.46149	4.86593	5.21933	1.13333	2.06469	1.4567
ENSG00000115339	409.62	354.861	418.463	972.48	1310.43	975.149	-1.46162	2.42276e-08	2.24166e-06	GALNT3	2	165747591	165794682	-	4686	protein_coding	polypeptide N-acetylgalactosaminyltransferase 3 [Source:HGNC Symbol;Acc:HGNC:4125]	-	401	414	525	852	1166	952	16.6827	12.9528	16.5927	40.519	53.3174	38.5698
ENSG00000139263	1246.23	1026.01	1233.07	390.362	491.13	464.015	1.38118	2.48113e-08	2.28413e-06	LRIG3	12	58872149	58920522	-	5893	protein_coding	leucine rich repeats and immunoglobulin like domains 3 [Source:HGNC Symbol;Acc:HGNC:30991]	-	1220	1197	1547	342	437	453	37.8008	27.8918	36.414	12.1134	14.8824	13.6688
ENSG00000185432	748.757	193.716	623.31	91.3127	56.1934	80.9209	2.77667	2.55971e-08	2.3447e-06	METTL7A	12	50923472	50932517	+	4083	protein_coding	methyltransferase like 7A [Source:HGNC Symbol;Acc:HGNC:24550]	-	733	226	782	80	50	79	16.6158	3.85272	13.4667	2.07303	1.24577	1.74395
ENSG00000211448	30.6449	12.8573	33.477	98.1612	288.834	179.255	-2.88008	2.71085e-08	2.47079e-06	DIO2	14	80197527	80387757	-	7494	protein_coding	iodothyronine deiodinase 2 [Source:HGNC Symbol;Acc:HGNC:2884]	-	30	15	42	86	257	175	0.73779	0.277424	0.784688	2.41773	6.94695	4.1912
ENSG00000081923	1170.63	1446.87	1271.33	3450.48	4595.49	3058.61	-1.5136	2.75127e-08	2.49521e-06	ATP8B1	18	57646426	57803315	-	7028	protein_coding	ATPase phospholipid transporting 8B1 [Source:HGNC Symbol;Acc:HGNC:3706]	-	1146	1688	1595	3023	4089	2986	19.5499	21.6557	20.6708	58.9516	76.6701	49.6065
ENSG00000140044	1094.02	1165.73	1176.48	354.978	493.378	299.1	1.58288	3.11704e-08	2.81301e-06	JDP2	14	75427716	75474111	+	6235	protein_coding	Jun dimerization protein 2 [Source:HGNC Symbol;Acc:HGNC:17546]	TF_bZIP	1071	1360	1476	311	439	292	29.6195	28.2858	31.0107	9.83212	13.3445	7.86431
ENSG00000117122	483.168	662.578	487.011	73.0502	165.209	149.55	2.07318	3.43602e-08	3.08568e-06	MFAP2	1	16974502	16980835	-	2915	protein_coding	microfibril associated protein 2 [Source:HGNC Symbol;Acc:HGNC:7033]	-	473	773	611	64	147	146	23.3404	28.6858	22.9047	3.61015	7.97285	7.01599
ENSG00000128965	499.512	960.009	484.62	66.2017	157.341	142.38	2.40896	3.58263e-08	3.20165e-06	CHAC1	15	40952962	40956519	+	2058	protein_coding	ChaC glutathione specific gamma-glutamylcyclotransferase 1 [Source:HGNC Symbol;Acc:HGNC:28680]	-	489	1120	608	58	140	139	18.9117	32.5747	17.8633	2.56417	5.95112	5.2351
ENSG00000173848	582.253	663.435	567.515	3065.82	1564.42	1813.04	-1.82917	3.9051e-08	3.47289e-06	NET1	10	5412551	5458463	+	4175	protein_coding	neuroepithelial cell transforming 1 [Source:HGNC Symbol;Acc:HGNC:14592]	-	570	774	712	2686	1392	1770	20.1439	20.5708	19.1155	108.511	54.0702	60.916
ENSG00000027644	69.4617	28.286	69.3452	0	1.12387	0	7.14815	3.96497e-08	3.50909e-06	INSRR	1	156840063	156859018	-	5101	protein_coding	insulin receptor related receptor [Source:HGNC Symbol;Acc:HGNC:6093]	-	68	33	87	0	1	0	0.710434	0.259281	0.690511	0	0.0114832	0
ENSG00000164220	86.8272	78.0008	109.199	239.696	345.027	299.1	-1.68809	4.16425e-08	3.66774e-06	F2RL2	5	76615482	76623434	-	3429	protein_coding	coagulation factor II thrombin receptor like 2 [Source:HGNC Symbol;Acc:HGNC:3539]	-	85	91	137	210	307	292	1.88119	1.51459	2.30341	5.3129	7.46796	6.29341
ENSG00000146410	96.0207	86.5723	106.808	293.342	265.233	250.957	-1.48306	4.5157e-08	3.95826e-06	MTFR2	6	136231024	136250335	-	2450	protein_coding	mitochondrial fission regulator 2 [Source:HGNC Symbol;Acc:HGNC:21115]	-	94	101	134	257	236	245	4.84014	3.91104	5.24169	15.1273	13.3565	12.2853
ENSG00000121152	369.782	412.29	439.187	941.662	945.172	1048.9	-1.26486	4.53847e-08	3.95927e-06	NCAPH	2	96335787	96373845	+	3278	protein_coding	non-SMC condensin I complex subunit H [Source:HGNC Symbol;Acc:HGNC:1112]	-	362	481	551	825	841	1024	10.4281	10.4204	12.0583	27.1676	26.6283	28.7268
ENSG00000039537	36.7739	15.4287	49.4185	0	0	0	7.39405	4.59983e-08	3.99378e-06	C6	5	41142234	41261438	-	4739	protein_coding	complement C6 [Source:HGNC Symbol;Acc:HGNC:1339]	-	36	18	62	0	0	0	1.40245	0.527348	1.8349	0	0	0
ENSG00000118515	555.694	840.008	525.27	2007.74	2436.54	1714.7	-1.68068	4.6908e-08	4.05356e-06	SGK1	6	134169246	134318112	-	9992	protein_coding	serum/glucocorticoid regulated kinase 1 [Source:HGNC Symbol;Acc:HGNC:10810]	-	544	980	659	1759	2168	1674	23.1376	31.3463	21.2932	85.5231	101.351	69.3369
ENSG00000135114	31.6664	10.2858	15.9414	87.8885	115.758	161.842	-2.67423	5.06429e-08	4.35576e-06	OASL	12	121019111	121039242	-	3517	protein_coding	2'-5'-oligoadenylate synthetase like [Source:HGNC Symbol;Acc:HGNC:8090]	-	31	12	20	77	103	158	0.917824	0.26719	0.449846	2.60607	3.35185	4.55559
ENSG00000164188	119.515	34.2861	85.2867	10.2727	1.12387	5.12158	3.85786	5.16677e-08	4.37815e-06	RANBP3L	5	36248434	36302114	-	3363	protein_coding	RAN binding protein 3 like [Source:HGNC Symbol;Acc:HGNC:26353]	-	117	40	107	9	1	5	3.33259	0.856836	2.31535	0.293047	0.0313073	0.138693
ENSG00000091129	1700.79	1841.16	1775.08	149.525	155.094	526.498	2.67654	5.14992e-08	4.37815e-06	NRCAM	7	108147623	108456717	-	8193	protein_coding	neuronal cell adhesion molecule [Source:HGNC Symbol;Acc:HGNC:7994]	-	1665	2148	2227	131	138	514	33.421	32.4251	33.9596	3.00591	3.04463	10.0475
ENSG00000102265	12665.5	10411	13535.1	4717.44	3831.26	5254.74	1.40724	5.14108e-08	4.37815e-06	TIMP1	X	47582313	47586789	+	1541	protein_coding	TIMP metallopeptidase inhibitor 1 [Source:HGNC Symbol;Acc:HGNC:11820]	-	12399	12146	16981	4133	3409	5130	931.989	686.591	969.669	355.13	281.644	375.518
ENSG00000176697	390.212	503.148	382.594	1595.69	1453.16	971.051	-1.65529	5.18591e-08	4.37815e-06	BDNF	11	27654893	27722058	-	7740	protein_coding	brain derived neurotrophic factor [Source:HGNC Symbol;Acc:HGNC:1033]	-	382	587	480	1398	1293	948	4.98358	5.75914	4.75725	20.8489	18.5407	12.0441
ENSG00000111674	2777.45	2562.03	2826.42	1110.59	722.647	1078.6	1.4876	5.39921e-08	4.53732e-06	ENO2	12	6913745	6923698	+	4281	protein_coding	enolase 2 [Source:HGNC Symbol;Acc:HGNC:3353]	-	2719	2989	3546	973	643	1053	121.36	100.33	120.238	49.6452	31.5447	45.7703
ENSG00000117724	1642.57	2020.31	1838.05	10147.1	4349.37	6620.15	-1.94058	5.61675e-08	4.69858e-06	CENPF	1	214603195	214664588	+	11690	protein_coding	centromere protein F [Source:HGNC Symbol;Acc:HGNC:1857]	-	1608	2357	2306	8890	3870	6463	36.6532	40.4042	39.932	231.647	96.9586	143.466
ENSG00000168621	69.4617	112.287	55.795	246.544	387.734	653.513	-2.43902	5.76027e-08	4.78872e-06	GDNF	5	37812677	37839686	-	4273	protein_coding	glial cell derived neurotrophic factor [Source:HGNC Symbol;Acc:HGNC:4232]	-	68	131	70	216	345	638	2.05671	2.97973	1.60842	7.46821	11.4692	18.7921
ENSG00000105825	323.814	168.859	353.9	1175.65	1166.57	4373.83	-2.98808	5.80027e-08	4.78872e-06	TFPI2	7	93885396	93890991	-	2682	protein_coding	tissue factor pathway inhibitor 2 [Source:HGNC Symbol;Acc:HGNC:11761]	-	317	197	444	1030	1038	4270	15.0569	7.03695	16.0213	55.9259	54.1907	197.513
ENSG00000133107	177.74	262.288	203.253	1205.33	666.453	626.881	-1.95684	5.80292e-08	4.78872e-06	TRPC4	13	37636636	37870425	-	4205	protein_coding	transient receptor potential cation channel subfamily C member 4 [Source:HGNC Symbol;Acc:HGNC:12336]	-	174	306	255	1056	593	612	3.46524	4.58297	3.85799	24.0407	12.9804	11.8693
ENSG00000198624	178.762	112.287	147.458	39.9493	29.2206	14.3404	2.39782	5.97749e-08	4.91065e-06	CCDC69	5	151181052	151224145	-	4993	protein_coding	coiled-coil domain containing 69 [Source:HGNC Symbol;Acc:HGNC:24487]	-	175	131	185	35	26	14	5.09354	2.86744	4.09063	1.16452	0.831773	0.396825
ENSG00000169607	419.835	504.862	447.157	2496.26	1121.62	1547.74	-1.91262	6.29008e-08	5.14438e-06	CKAP2L	2	112736607	112764677	-	5219	protein_coding	cytoskeleton associated protein 2 like [Source:HGNC Symbol;Acc:HGNC:26877]	-	411	589	561	2187	998	1511	14.0949	15.1906	14.6157	85.7366	37.6183	50.463
ENSG00000116774	4843.94	4599.47	5099.67	1748.64	1581.28	2278.08	1.37466	6.84718e-08	5.57513e-06	OLFML3	1	113979391	114035572	+	2821	protein_coding	olfactomedin like 3 [Source:HGNC Symbol;Acc:HGNC:24956]	-	4742	5366	6398	1532	1407	2224	153.533	130.657	157.37	56.7019	50.0708	70.1237
ENSG00000169891	80.6982	18.0002	63.7657	1.14141	3.3716	1.02432	4.88443	6.92254e-08	5.61154e-06	REPS2	X	16946691	17153280	+	11311	protein_coding	RALBP1 associated Eps domain containing 2 [Source:HGNC Symbol;Acc:HGNC:9963]	-	79	21	80	1	3	1	1.03418	0.206742	0.795601	0.0149647	0.0431658	0.0127485
ENSG00000136999	146.074	67.715	121.952	321.877	582.163	644.295	-2.20708	7.2066e-08	5.81608e-06	NOV	8	119416306	119424353	+	2673	protein_coding	nephroblastoma overexpressed [Source:HGNC Symbol;Acc:HGNC:7885]	-	143	79	153	282	518	629	4.97123	2.06536	4.04069	11.2066	19.7928	21.2945
ENSG00000110203	1.0215	9.42866	0.797072	128.979	28.0967	102.432	-4.51501	7.26578e-08	5.83812e-06	FOLR3	11	72114869	72139892	+	1396	protein_coding	folate receptor 3 [Source:HGNC Symbol;Acc:HGNC:3795]	-	1	11	1	113	25	100	0.0787193	0.651201	0.0598023	10.1685	2.16307	7.66604
ENSG00000108551	144.031	45.429	141.082	15.9797	6.7432	15.3647	3.11446	7.51076e-08	6.00861e-06	RASD1	17	17494437	17496395	-	1748	protein_coding	ras related dexamethasone induced 1 [Source:HGNC Symbol;Acc:HGNC:15828]	-	141	53	177	14	6	15	4.77099	1.34867	4.54987	0.541522	0.223147	0.494277
ENSG00000178038	27.5804	57.4291	38.2594	139.252	280.967	181.304	-2.28261	7.97156e-08	6.32204e-06	ALS2CL	3	46668997	46693704	-	9057	protein_coding	ALS2 C-terminal like [Source:HGNC Symbol;Acc:HGNC:20605]	-	27	67	48	122	250	177	0.382893	0.714545	0.51712	1.97775	3.89676	2.44442
ENSG00000149451	209.407	201.431	176.95	5.70704	44.9547	23.5593	2.9845	7.9635e-08	6.32204e-06	ADAM33	20	3667965	3682246	-	5834	protein_coding	ADAM metallopeptidase domain 33 [Source:HGNC Symbol;Acc:HGNC:15478]	-	205	235	222	5	40	23	3.58199	3.08801	2.94686	0.0998709	0.76821	0.39137
ENSG00000233901	99.0851	130.287	99.634	15.9797	29.2206	29.7052	2.13175	8.19207e-08	6.46891e-06	LINC01503	9	129332300	129359538	+	1594	lincRNA	long intergenic non-protein coding RNA 1503 [Source:HGNC Symbol;Acc:HGNC:51184]	-	97	152	125	14	26	29	7.55763	8.90633	7.39879	1.24693	2.22657	2.2004
ENSG00000151623	45.9673	35.1432	54.998	172.353	132.616	177.207	-1.82385	8.31463e-08	6.53751e-06	NR3C2	4	148078762	148444698	-	6607	protein_coding	nuclear receptor subfamily 3 group C member 2 [Source:HGNC Symbol;Acc:HGNC:7979]	ESR-like	45	41	69	151	118	173	0.737676	0.50545	0.859288	2.82962	2.12611	2.76178
ENSG00000135069	7723.53	10740.1	7861.52	3093.22	3103	1827.38	1.71422	8.42792e-08	6.59827e-06	PSAT1	9	78297143	78330093	+	2188	protein_coding	phosphoserine aminotransferase 1 [Source:HGNC Symbol;Acc:HGNC:19129]	-	7561	12530	9863	2710	2761	1784	223.985	279.146	221.965	91.7713	89.8991	51.4664
ENSG00000164171	211.45	144.001	241.513	531.897	1144.1	2788.19	-2.9028	9.01245e-08	7.02587e-06	ITGA2	5	52989326	53094779	+	7910	protein_coding	integrin subunit alpha 2 [Source:HGNC Symbol;Acc:HGNC:6137]	-	207	168	303	466	1018	2722	2.56133	1.56331	2.84823	6.59143	13.845	32.7999
ENSG00000118898	384.083	167.145	389.768	9.13127	64.0604	20.4863	3.32943	9.06524e-08	7.03709e-06	PPL	16	4882507	4960741	-	7686	protein_coding	periplakin [Source:HGNC Symbol;Acc:HGNC:9273]	-	376	195	489	8	57	20	6.77652	2.64298	6.69521	0.164819	1.12913	0.351025
ENSG00000185149	59.2468	30.0003	58.9833	2.28282	3.3716	7.17021	3.51007	9.44479e-08	7.30078e-06	NPY2R	4	155208629	155217078	+	3628	protein_coding	neuropeptide Y receptor Y2 [Source:HGNC Symbol;Acc:HGNC:7957]	-	58	35	74	2	3	7	0.86534	0.392706	0.838739	0.0341104	0.049196	0.101706
ENSG00000130208	48.0103	28.286	70.9394	2.28282	5.61934	4.09726	3.61602	9.5873e-08	7.37981e-06	APOC1	19	44914247	44919349	+	1231	protein_coding	apolipoprotein C1 [Source:HGNC Symbol;Acc:HGNC:607]	-	47	33	89	2	5	4	5.40987	2.85657	7.78244	0.263159	0.632571	0.448372
ENSG00000149212	89.8917	22.2859	76.5189	6.84845	2.24773	3.07295	3.96139	9.74176e-08	7.46732e-06	SESN3	11	95165513	95232541	-	10573	protein_coding	sestrin 3 [Source:HGNC Symbol;Acc:HGNC:23060]	-	88	26	96	6	2	3	1.92126	0.426891	1.59225	0.149745	0.0479935	0.0637842
ENSG00000119950	1318.75	1159.73	1333.5	591.25	468.653	520.352	1.27043	1.08329e-07	8.26908e-06	MXI1	10	110207605	110287365	+	4607	protein_coding	MAX interactor 1, dimerization protein [Source:HGNC Symbol;Acc:HGNC:7534]	bHLH	1291	1353	1673	518	417	508	43.9344	34.6272	43.2525	20.1515	15.5978	16.8357
ENSG00000162687	253.331	335.146	251.078	100.444	78.6707	100.383	1.58657	1.10038e-07	8.36468e-06	KCNT2	1	196225779	196609225	-	7100	protein_coding	potassium sodium-activated channel subfamily T member 2 [Source:HGNC Symbol;Acc:HGNC:18866]	-	248	391	315	88	70	98	3.25694	3.86168	3.14272	1.32111	1.01043	1.25335
ENSG00000131747	3549.7	4020.9	4026.01	17771.7	9031.4	11234.7	-1.7137	1.15265e-07	8.72586e-06	TOP2A	17	40388516	40417950	-	6437	protein_coding	DNA topoisomerase II alpha [Source:HGNC Symbol;Acc:HGNC:11989]	-	3475	4691	5051	15570	8036	10968	113.061	114.779	124.845	579.086	287.373	347.515
ENSG00000109814	2456.7	2375.17	2446.21	4951.43	6116.09	5334.64	-1.17226	1.22354e-07	9.22439e-06	UGDH	4	39498755	39528311	-	4045	protein_coding	UDP-glucose 6-dehydrogenase [Source:HGNC Symbol;Acc:HGNC:12525]	-	2405	2771	3069	4338	5442	5208	99.5106	86.2247	96.469	205.183	247.493	209.853
ENSG00000012048	418.813	443.147	508.532	1220.17	978.889	1160.55	-1.29312	1.26222e-07	9.47696e-06	BRCA1	17	43044295	43170245	-	9187	protein_coding	BRCA1, DNA repair associated [Source:HGNC Symbol;Acc:HGNC:1100]	-	410	517	638	1069	871	1133	10.3018	9.76925	12.1783	30.7048	24.0546	27.7236
ENSG00000103227	268.654	252.86	232.745	49.0806	74.1752	95.2614	1.78419	1.2817e-07	9.58398e-06	LMF1	16	853634	981318	-	8233	protein_coding	lipase maturation factor 1 [Source:HGNC Symbol;Acc:HGNC:14154]	-	263	295	292	43	66	93	10.7816	9.09473	9.09382	2.01509	2.97386	3.71278
ENSG00000136542	2065.47	2761.74	2196.73	11343.3	6494.83	6092.63	-1.76845	1.30914e-07	9.74935e-06	GALNT5	2	157257598	157314211	+	6818	protein_coding	polypeptide N-acetylgalactosaminyltransferase 5 [Source:HGNC Symbol;Acc:HGNC:4127]	-	2022	3222	2756	9938	5779	5948	43.1898	51.7567	44.7214	242.659	135.676	123.726
ENSG00000115457	1040.9	333.432	1084.81	1.14141	20.2296	1.02432	6.78243	1.49809e-07	1.11113e-05	IGFBP2	2	216632828	216664436	+	4767	protein_coding	insulin like growth factor binding protein 2 [Source:HGNC Symbol;Acc:HGNC:5471]	-	1019	389	1361	1	18	1	34.2622	9.8363	34.7645	0.0384361	0.665217	0.0327439
ENSG00000120708	69042.9	68209.5	68060.4	20980.2	18389.8	31657.5	1.53136	1.58489e-07	1.17078e-05	TGFBI	5	136028895	136063818	+	7810	protein_coding	transforming growth factor beta induced [Source:HGNC Symbol;Acc:HGNC:11771]	-	67590	79577	85388	18381	16363	30906	2468.86	2185.97	2369.45	767.507	656.943	1099.38
ENSG00000182585	1.0215	17.143	3.98536	428.028	49.4502	89.1155	-4.66526	1.59205e-07	1.17134e-05	EPGN	4	74308473	74315307	+	1814	protein_coding	epithelial mitogen [Source:HGNC Symbol;Acc:HGNC:17470]	-	1	20	5	375	44	87	0.0983266	1.47891	0.373489	42.1503	4.75525	8.33067
ENSG00000132846	128.709	124.287	138.69	20.5454	35.9638	43.0213	1.97219	1.72007e-07	1.26047e-05	ZBED3	5	77072072	77087323	-	6514	protein_coding	zinc finger BED-type containing 3 [Source:HGNC Symbol;Acc:HGNC:20711]	zf-BED	126	145	174	18	32	42	2.81902	2.43971	2.95743	0.460362	0.786916	0.915097
ENSG00000162654	19.4084	18.8573	34.2741	131.262	112.387	83.9939	-2.16596	1.79554e-07	1.31053e-05	GBP4	1	89181148	89198932	-	6127	protein_coding	guanylate binding protein 4 [Source:HGNC Symbol;Acc:HGNC:20480]	-	19	22	43	115	100	82	0.413293	0.359888	0.710573	2.85957	2.39086	1.73703
ENSG00000166451	268.654	300.86	326.799	914.269	748.496	662.732	-1.37454	1.81044e-07	1.31616e-05	CENPN	16	81006498	81033114	+	3568	protein_coding	centromere protein N [Source:HGNC Symbol;Acc:HGNC:30873]	-	263	351	410	801	666	647	12.3489	12.3943	14.625	42.9937	34.3715	29.5848
ENSG00000150471	49.0318	42.0004	50.2155	9.13127	5.61934	2.04863	3.09081	1.85594e-07	1.34391e-05	ADGRL3	4	61201258	62078335	+	13991	protein_coding	adhesion G protein-coupled receptor L3 [Source:HGNC Symbol;Acc:HGNC:20974]	-	48	49	63	8	5	2	0.549885	0.422151	0.548286	0.104766	0.0629579	0.0223126
ENSG00000075213	108.279	193.716	148.255	1298.92	411.335	655.562	-2.3925	1.9163e-07	1.38215e-05	SEMA3A	7	83955777	84492724	-	9371	protein_coding	semaphorin 3A [Source:HGNC Symbol;Acc:HGNC:10723]	-	106	226	186	1138	366	640	2.96227	4.74973	3.94883	36.3547	11.2422	17.4176
ENSG00000198542	6724.51	5298.05	7594.5	1037.54	2382.6	1852.99	1.89535	1.96024e-07	1.4083e-05	ITGBL1	13	101452593	101720856	+	6174	protein_coding	integrin subunit beta like 1 [Source:HGNC Symbol;Acc:HGNC:6164]	-	6583	6181	9528	909	2120	1809	153.066	108.083	168.304	24.1612	54.1803	40.9622
ENSG00000115163	230.858	242.574	259.048	867.471	560.81	618.687	-1.48204	2.04459e-07	1.46039e-05	CENPA	2	26764289	26801067	+	1983	protein_coding	centromere protein A [Source:HGNC Symbol;Acc:HGNC:1851]	-	226	283	325	760	499	604	11.3947	10.7306	12.4484	43.8033	27.6532	29.6566
ENSG00000184661	280.911	327.432	330.785	1160.81	702.417	851.206	-1.53068	2.05666e-07	1.46039e-05	CDCA2	8	25458997	25507920	+	3908	protein_coding	cell division cycle associated 2 [Source:HGNC Symbol;Acc:HGNC:14623]	-	275	382	415	1017	625	831	6.60756	6.90261	7.57518	27.9337	16.5059	19.4446
ENSG00000124249	523.006	547.72	503.749	215.726	98.9003	117.796	1.86528	2.05116e-07	1.46039e-05	KCNK15	20	44745780	44752313	+	2599	protein_coding	potassium two pore domain channel subfamily K member 15 [Source:HGNC Symbol;Acc:HGNC:13814]	-	512	639	632	189	88	115	10.4987	9.85385	9.84504	4.43021	1.98334	2.29642
ENSG00000143476	337.094	359.146	322.814	743.057	746.248	845.06	-1.19602	2.12333e-07	1.50191e-05	DTL	1	212035553	212107400	+	4916	protein_coding	denticleless E3 ubiquitin protein ligase homolog [Source:HGNC Symbol;Acc:HGNC:30288]	-	330	419	405	651	664	825	7.24627	6.91919	6.75603	16.341	16.0257	17.6418
ENSG00000123342	1119.56	990.867	1017.06	310.463	391.106	476.307	1.40813	2.13407e-07	1.5037e-05	MMP19	12	55835433	55842966	-	4672	protein_coding	matrix metallopeptidase 19 [Source:HGNC Symbol;Acc:HGNC:7165]	-	1096	1156	1276	272	348	465	34.2174	27.1416	30.2638	9.70743	11.9417	14.1377
ENSG00000116711	154.246	120.858	104.416	541.028	288.834	550.058	-1.86436	2.32865e-07	1.63451e-05	PLA2G4A	1	186828953	186988981	+	2875	protein_coding	phospholipase A2 group IVA [Source:HGNC Symbol;Acc:HGNC:9035]	-	151	141	131	474	257	537	4.32183	3.03494	2.84838	15.5084	8.08488	14.9677
ENSG00000183793	234.944	248.574	264.628	52.5048	96.6526	81.9453	1.69424	2.44885e-07	1.71233e-05	NPIPA5	16	15363624	15381047	-	1520	protein_coding	nuclear pore complex interacting protein family member A5 [Source:HGNC Symbol;Acc:HGNC:41980]	-	230	290	332	46	86	80	13.4254	12.7303	14.7222	3.06942	5.51757	4.54757
ENSG00000111665	550.587	513.434	547.588	1148.26	1204.79	1134.94	-1.11394	2.49727e-07	1.73954e-05	CDCA3	12	6844793	6852066	-	5653	protein_coding	cell division cycle associated 3 [Source:HGNC Symbol;Acc:HGNC:14624]	-	539	599	687	1006	1072	1108	20.5178	17.1479	19.8671	43.7763	44.8525	41.0744
ENSG00000124107	72.5262	19.7145	53.4038	3.42423	0	0	5.45453	2.77827e-07	1.92795e-05	SLPI	20	45252239	45254564	-	596	protein_coding	secretory leukocyte peptidase inhibitor [Source:HGNC Symbol;Acc:HGNC:11092]	-	71	23	67	3	0	0	6.34866	1.54665	4.5513	0.30665	0	0
ENSG00000175538	75.5907	60.8577	69.3452	2.28282	5.61934	16.3891	3.06084	2.85758e-07	1.9755e-05	KCNE3	11	74454841	74467729	-	3677	protein_coding	potassium voltage-gated channel subfamily E regulatory subunit 3 [Source:HGNC Symbol;Acc:HGNC:6243]	-	74	71	87	2	5	16	3.71345	2.67945	3.31666	0.114729	0.275782	0.781907
ENSG00000225826	37.7954	31.7146	57.3892	1.14141	0	1.02432	5.86176	2.95476e-07	2.02739e-05	LINC00626	1	168786939	168792886	+	955	lincRNA	long intergenic non-protein coding RNA 626 [Source:HGNC Symbol;Acc:HGNC:44257]	-	37	37	72	1	0	1	2.06475	1.55278	3.05236	0.0637919	0	0.0543446
ENSG00000104870	931.605	862.294	946.921	336.716	439.432	378.997	1.2465	2.95158e-07	2.02739e-05	FCGRT	19	49506816	49526333	+	4173	protein_coding	Fc fragment of IgG receptor and transporter [Source:HGNC Symbol;Acc:HGNC:3621]	-	912	1006	1188	295	391	370	46.1569	38.2896	45.6767	17.0672	21.7505	18.2361
ENSG00000174371	233.923	257.145	249.483	846.925	552.943	613.565	-1.44251	3.06499e-07	2.09517e-05	EXO1	1	241847967	241895148	+	4140	protein_coding	exonuclease 1 [Source:HGNC Symbol;Acc:HGNC:3511]	-	229	300	313	742	492	599	9.46788	9.32781	9.83101	35.0687	22.358	24.1176
ENSG00000077152	225.751	234.859	264.628	1129.99	621.499	629.954	-1.7147	3.08619e-07	2.10182e-05	UBE2T	1	202331657	202341980	-	1652	protein_coding	ubiquitin conjugating enzyme E2 T [Source:HGNC Symbol;Acc:HGNC:25009]	-	221	274	332	990	553	615	12.1295	11.3095	13.8428	62.1133	33.36	32.8712
ENSG00000130766	1085.85	1839.45	985.978	146.1	312.435	389.24	2.20534	3.10984e-07	2.1023e-05	SESN2	1	28259527	28282491	+	3453	protein_coding	sestrin 2 [Source:HGNC Symbol;Acc:HGNC:20746]	-	1063	2146	1237	128	278	380	16.4062	24.9083	14.5037	2.2583	4.71594	5.71146
ENSG00000132837	49.0318	40.2861	37.4624	6.84845	3.3716	6.14589	2.94875	3.10658e-07	2.1023e-05	DMGDH	5	78997606	79236038	-	5254	protein_coding	dimethylglycine dehydrogenase [Source:HGNC Symbol;Acc:HGNC:24475]	-	48	47	47	6	3	6	2.0079	1.47856	1.4936	0.286913	0.137934	0.244423
ENSG00000116701	7.15047	8.57151	7.97072	58.2119	42.707	39.9483	-2.56628	3.1638e-07	2.13091e-05	NCF2	1	183555563	183590876	-	2928	protein_coding	neutrophil cytosolic factor 2 [Source:HGNC Symbol;Acc:HGNC:7661]	-	7	10	10	51	38	39	0.246564	0.264894	0.267589	2.05352	1.47118	1.33778
ENSG00000127863	129.73	73.715	140.285	29.6766	23.6012	26.6322	2.10477	3.27992e-07	2.20103e-05	TNFRSF19	13	23570370	23676104	+	5113	protein_coding	TNF receptor superfamily member 19 [Source:HGNC Symbol;Acc:HGNC:11915]	-	127	86	176	26	21	26	2.41981	1.2323	2.54757	0.566304	0.439791	0.482437
ENSG00000265415	72.5262	99.4296	86.0838	241.979	219.154	242.763	-1.44556	3.54074e-07	2.36738e-05	AC099850.3	17	59202677	59203829	-	321	antisense	novel transcript, antisense to PRR11	-	71	116	108	212	195	237	11.7875	14.4832	13.6215	40.2346	35.5836	38.318
ENSG00000165490	153.224	152.573	182.529	567.28	389.982	402.556	-1.47641	3.67977e-07	2.4337e-05	DDIAS	11	82899975	82958277	+	5339	protein_coding	DNA damage induced apoptosis suppressor [Source:HGNC Symbol;Acc:HGNC:26351]	-	150	178	229	497	347	393	5.55135	4.95415	6.43842	21.0263	14.1152	14.1641
ENSG00000068489	640.478	781.722	772.363	1692.71	1548.69	1715.73	-1.17519	3.66989e-07	2.4337e-05	PRR11	17	59155499	59204705	+	4080	protein_coding	proline rich 11 [Source:HGNC Symbol;Acc:HGNC:25619]	-	627	912	969	1483	1378	1675	28.781	31.4828	33.7908	77.8176	69.5244	74.876
ENSG00000089685	1214.56	1238.58	1304.01	2540.78	2801.8	2584.35	-1.07703	3.66385e-07	2.4337e-05	BIRC5	17	78214186	78225636	+	3815	protein_coding	baculoviral IAP repeat containing 5 [Source:HGNC Symbol;Acc:HGNC:593]	-	1189	1445	1636	2226	2493	2523	54.5313	49.8394	57.0012	116.705	125.671	112.686
ENSG00000170214	198.17	84.858	223.18	11.4141	41.5831	19.462	2.80522	3.72196e-07	2.45274e-05	ADRA1B	5	159865080	159972544	+	2687	protein_coding	adrenoceptor alpha 1B [Source:HGNC Symbol;Acc:HGNC:278]	-	194	99	280	10	37	19	10.1064	3.87856	11.0813	0.595515	2.11859	0.963913
ENSG00000138180	968.378	1004.58	889.532	4015.48	2399.46	2245.3	-1.59711	3.7451e-07	2.45915e-05	CEP55	10	93496632	93529092	+	3271	protein_coding	centrosomal protein 55 [Source:HGNC Symbol;Acc:HGNC:1161]	-	948	1172	1116	3518	2135	2192	37.0123	34.4117	33.1008	157.012	91.6189	83.3427
ENSG00000170522	535.264	485.148	490.996	1770.33	1028.34	1438.14	-1.48725	3.87622e-07	2.52713e-05	ELOVL6	4	110045846	110199199	-	7297	protein_coding	ELOVL fatty acid elongase 6 [Source:HGNC Symbol;Acc:HGNC:15829]	-	524	566	616	1551	915	1404	17.8666	14.5134	15.9562	60.4535	34.2912	46.6195
ENSG00000176170	314.621	663.435	381	1551.17	1372.24	1737.24	-1.77749	3.87411e-07	2.52713e-05	SPHK1	17	76376584	76387860	+	4416	protein_coding	sphingosine kinase 1 [Source:HGNC Symbol;Acc:HGNC:11240]	-	308	774	478	1359	1221	1696	11.1132	21.0025	13.1025	56.0541	48.4234	59.5944
ENSG00000131203	14.3009	5.14291	30.2887	112.999	98.9003	141.356	-2.82026	3.94646e-07	2.5638e-05	IDO1	8	39902275	39928444	+	3261	protein_coding	indoleamine 2,3-dioxygenase 1 [Source:HGNC Symbol;Acc:HGNC:6059]	-	14	6	38	99	88	138	0.712609	0.229676	1.46941	5.76046	4.9233	6.84057
ENSG00000010278	162.418	117.43	184.124	521.624	564.181	362.608	-1.64188	4.02549e-07	2.6059e-05	CD9	12	6199715	6238271	+	4165	protein_coding	CD9 molecule [Source:HGNC Symbol;Acc:HGNC:1709]	-	159	137	231	457	502	354	7.98641	5.17507	8.81461	26.2403	27.7146	17.316
ENSG00000145675	1832.56	1400.59	1787.83	705.391	601.269	752.872	1.28545	4.4237e-07	2.8536e-05	PIK3R1	5	68215720	68301821	+	10767	protein_coding	phosphoinositide-3-kinase regulatory subunit 1 [Source:HGNC Symbol;Acc:HGNC:8979]	-	1794	1634	2243	618	535	735	52.1591	35.7274	49.542	20.5397	17.0967	20.8106
ENSG00000139289	1217.62	1388.59	1130.25	2815.86	3086.14	4674.98	-1.50127	4.44418e-07	2.85675e-05	PHLDA1	12	76025447	76033932	-	8069	protein_coding	pleckstrin homology like domain family A member 1 [Source:HGNC Symbol;Acc:HGNC:8933]	-	1192	1620	1418	2467	2746	4564	9.6631	9.87635	8.73279	22.8617	24.4676	36.0309
ENSG00000146005	58.2253	26.5717	44.636	6.84845	2.24773	2.04863	3.55087	4.51321e-07	2.89098e-05	PSD2	5	139795821	139844466	+	4513	protein_coding	pleckstrin and Sec7 domain containing 2 [Source:HGNC Symbol;Acc:HGNC:19092]	-	57	31	56	6	2	2	0.6731	0.275301	0.502376	0.0809943	0.0259588	0.0229998
ENSG00000085662	2529.22	2673.45	2645.48	6212.69	5650.81	9156.36	-1.42134	4.58959e-07	2.92966e-05	AKR1B1	7	134442350	134459284	-	3660	protein_coding	aldo-keto reductase family 1 member B [Source:HGNC Symbol;Acc:HGNC:381]	-	2476	3119	3319	5443	5028	8939	147.93	140.14	150.643	371.742	330.18	520.096
ENSG00000156453	12.258	56.572	17.5356	0	0	0	7.16124	4.83836e-07	3.07774e-05	PCDH1	5	141853111	141879246	-	5903	protein_coding	protocadherin 1 [Source:HGNC Symbol;Acc:HGNC:8655]	-	12	66	22	0	0	0	0.245496	1.01542	0.341918	0	0	0
ENSG00000119698	76.6122	82.2865	90.0691	255.676	211.287	202.815	-1.42559	5.03814e-07	3.19373e-05	PPP4R4	14	94146128	94279735	+	4974	protein_coding	protein phosphatase 4 regulatory subunit 4 [Source:HGNC Symbol;Acc:HGNC:23788]	-	75	96	113	224	188	198	3.3588	3.23322	3.84448	11.4675	9.25403	8.63531
ENSG00000108106	1659.93	1519.73	1591.75	3630.82	3258.09	3193.82	-1.07943	5.14409e-07	3.24965e-05	UBE2S	19	55399745	55407777	-	2788	protein_coding	ubiquitin conjugating enzyme E2 S [Source:HGNC Symbol;Acc:HGNC:17895]	-	1625	1773	1997	3181	2899	3118	86.0846	70.6353	80.3687	192.635	168.799	160.856
ENSG00000235770	198.17	222.859	208.833	87.8885	47.2024	59.4103	1.69674	5.22269e-07	3.28796e-05	LINC00607	2	215611563	215843722	-	5628	lincRNA	long intergenic non-protein coding RNA 607 [Source:HGNC Symbol;Acc:HGNC:43944]	-	194	260	262	77	42	58	7.72709	7.78805	7.92778	3.50593	1.83871	2.24974
ENSG00000136010	3768.3	4699.76	3714.35	1694.99	1803.81	1893.96	1.17568	5.53619e-07	3.47339e-05	ALDH1L2	12	105019784	105084577	-	8507	protein_coding	aldehyde dehydrogenase 1 family member L2 [Source:HGNC Symbol;Acc:HGNC:26777]	-	3689	5483	4660	1485	1605	1849	52.5522	58.7411	50.4318	24.1828	25.1309	25.6513
ENSG00000105877	25.5374	12.8573	29.4917	62.7775	345.027	155.696	-3.05333	5.59641e-07	3.49272e-05	DNAH11	7	21543215	21901839	+	15998	protein_coding	dynein axonemal heavy chain 11 [Source:HGNC Symbol;Acc:HGNC:2942]	-	25	15	37	55	307	152	0.340139	0.153479	0.382432	0.855417	4.59097	2.01396
ENSG00000142303	556.715	630.863	569.109	69.6259	139.36	213.058	2.05579	5.60512e-07	3.49272e-05	ADAMTS10	19	8580242	8610735	-	5703	protein_coding	ADAM metallopeptidase with thrombospondin type 1 motif 10 [Source:HGNC Symbol;Acc:HGNC:13201]	-	545	736	714	61	124	208	16.8668	17.1299	16.7869	2.15807	4.21802	6.26888
ENSG00000129009	98.0636	42.0004	98.8369	0	11.2387	9.21884	3.53676	5.80383e-07	3.60428e-05	ISLR	15	74173671	74176872	+	2671	protein_coding	immunoglobulin superfamily containing leucine rich repeat [Source:HGNC Symbol;Acc:HGNC:6133]	-	96	49	124	0	10	9	3.59026	1.37814	3.52301	0	0.41106	0.327784
ENSG00000118785	8.17197	12.0001	7.17365	1349.15	44.9547	322.659	-5.97197	5.90049e-07	3.65193e-05	SPP1	4	87975650	87983426	+	2321	protein_coding	secreted phosphoprotein 1 [Source:HGNC Symbol;Acc:HGNC:11255]	-	8	14	9	1182	40	315	0.420873	0.553898	0.359699	71.0848	2.31297	16.1384
ENSG00000124116	104.193	57.4291	90.8662	20.5454	20.2296	14.3404	2.19787	5.94009e-07	3.66405e-05	WFDC3	20	45747944	45791932	-	2405	protein_coding	WAP four-disulfide core domain 3 [Source:HGNC Symbol;Acc:HGNC:15957]	-	102	67	114	18	18	14	7.81018	3.85813	6.63135	1.57555	1.5149	1.04395
ENSG00000178752	105.214	122.573	102.025	18.2625	39.3354	26.6322	1.96924	6.57023e-07	4.03617e-05	ERFE	2	238158982	238168900	+	3572	protein_coding	erythroferrone [Source:HGNC Symbol;Acc:HGNC:26727]	-	103	143	128	16	35	26	4.06907	4.2485	3.84153	0.722565	1.51976	1.00028
ENSG00000068366	1495.47	1612.3	1484.94	4888.65	3226.62	3486.77	-1.33691	6.58742e-07	4.03617e-05	ACSL4	X	109624244	109733403	-	6415	protein_coding	acyl-CoA synthetase long chain family member 4 [Source:HGNC Symbol;Acc:HGNC:3571]	-	1464	1881	1863	4283	2871	3404	44.7368	43.2269	43.2487	149.613	96.4288	101.298
ENSG00000080493	97.0421	108.001	85.2867	263.665	227.021	258.128	-1.36768	6.74301e-07	4.11773e-05	SLC4A4	4	71062667	71572087	+	9622	protein_coding	solute carrier family 4 member 4 [Source:HGNC Symbol;Acc:HGNC:11030]	-	95	126	107	231	202	252	1.3005	1.29717	1.11277	3.6149	3.03939	3.35951
ENSG00000133657	2300.41	2972.6	2384.84	10142.6	5468.74	7149.72	-1.57151	6.77034e-07	4.12069e-05	ATP13A3	3	194402672	194498364	-	13254	protein_coding	ATPase 13A3 [Source:HGNC Symbol;Acc:HGNC:24113]	-	2252	3468	2992	8886	4866	6980	29.5605	34.2345	29.8361	133.336	70.2047	89.2255
ENSG00000140511	138.923	90.0009	139.488	18.2625	41.5831	19.462	2.21778	7.01752e-07	4.25698e-05	HAPLN3	15	88877288	88895626	-	3524	protein_coding	hyaluronan and proteoglycan link protein 3 [Source:HGNC Symbol;Acc:HGNC:21446]	-	136	105	175	16	37	19	4.41673	2.56444	4.31754	0.593991	1.32073	0.600904
ENSG00000145242	501.555	724.293	494.982	2044.26	1877.98	1241.47	-1.58505	7.06817e-07	4.27321e-05	EPHA5	4	65319563	65670495	-	9833	protein_coding	EPH receptor A5 [Source:HGNC Symbol;Acc:HGNC:3389]	-	491	845	621	1791	1671	1212	4.20892	5.44737	4.04406	17.5503	15.744	10.1177
ENSG00000196569	3257.55	3624.89	3667.33	316.17	883.36	1119.58	2.18534	7.09092e-07	4.27321e-05	LAMA2	6	128883141	129516569	+	10358	protein_coding	laminin subunit alpha 2 [Source:HGNC Symbol;Acc:HGNC:6482]	-	3189	4229	4601	277	786	1093	38.6429	38.5384	42.3549	3.83701	10.4686	12.8981
ENSG00000102384	247.202	241.717	219.992	917.693	527.094	609.468	-1.5351	7.2008e-07	4.3252e-05	CENPI	X	101098218	101163681	+	4321	protein_coding	centromere protein I [Source:HGNC Symbol;Acc:HGNC:3968]	-	242	282	276	804	469	595	7.19693	6.30699	6.23559	27.333	15.3304	17.2321
ENSG00000185386	199.192	228.859	180.935	44.5149	62.9366	16.3891	2.3022	7.26662e-07	4.35047e-05	MAPK11	22	50263713	50270767	-	2688	protein_coding	mitogen-activated protein kinase 11 [Source:HGNC Symbol;Acc:HGNC:6873]	-	195	267	227	39	56	16	6.01049	6.1891	5.31542	1.37416	1.8972	0.480269
ENSG00000225670	15.3224	26.5717	20.7239	0	0	0	6.69779	7.36082e-07	4.38065e-05	CADM3-AS1	1	159194325	159207973	-	5208	antisense	CADM3 antisense RNA 1 [Source:HGNC Symbol;Acc:HGNC:40812]	-	15	31	26	0	0	0	0.289426	0.449831	0.381115	0	0	0
ENSG00000146373	1000.04	1060.3	1033.8	420.038	524.846	428.164	1.17235	7.38877e-07	4.38065e-05	RNF217	6	124962545	125092633	+	12779	protein_coding	ring finger protein 217 [Source:HGNC Symbol;Acc:HGNC:21487]	-	979	1237	1297	368	467	418	17.0336	16.1858	17.1435	7.3193	8.93079	7.08254
ENSG00000197561	76.6122	12.8573	74.1277	0	0	2.04863	6.2422	7.38271e-07	4.38065e-05	ELANE	19	851014	856247	+	1028	protein_coding	elastase, neutrophil expressed [Source:HGNC Symbol;Acc:HGNC:3309]	-	75	15	93	0	0	2	4.10367	0.617225	3.86572	0	0	0.106569
ENSG00000166033	13589	11240.7	13719.2	3269	4451.64	5889.82	1.50192	7.44564e-07	4.40013e-05	HTRA1	10	122458551	122514908	+	2279	protein_coding	HtrA serine peptidase 1 [Source:HGNC Symbol;Acc:HGNC:9476]	-	13303	13114	17212	2864	3961	5750	425.544	315.48	418.276	104.729	139.268	179.124
ENSG00000135929	77.6337	75.4293	64.5628	21.6868	17.9819	12.2918	2.07137	7.5569e-07	4.45153e-05	CYP27A1	2	218781749	218815293	+	2983	protein_coding	cytochrome P450 family 27 subfamily A member 1 [Source:HGNC Symbol;Acc:HGNC:2605]	-	76	88	81	19	16	12	2.60971	2.27249	2.113	0.745814	0.603877	0.401282
ENSG00000154839	355.481	328.289	361.074	769.31	774.345	714.972	-1.11211	7.92135e-07	4.65125e-05	SKA1	18	50374995	50394173	+	2950	protein_coding	spindle and kinetochore associated complex subunit 1 [Source:HGNC Symbol;Acc:HGNC:28109]	-	348	383	453	674	689	698	14.5117	12.011	14.3507	32.129	31.5797	28.3455
ENSG00000024526	537.307	553.72	573.095	2439.19	1184.56	1564.13	-1.64025	8.08159e-07	4.73019e-05	DEPDC1	1	68474152	68497221	-	5904	protein_coding	DEP domain containing 1 [Source:HGNC Symbol;Acc:HGNC:22949]	-	526	646	719	2137	1054	1527	9.48954	8.76462	9.85428	44.072	20.9002	26.828
ENSG00000071539	567.952	517.719	597.007	1088.9	2154.45	1912.4	-1.61547	8.41205e-07	4.90792e-05	TRIP13	5	892643	919357	+	3560	protein_coding	thyroid hormone receptor interactor 13 [Source:HGNC Symbol;Acc:HGNC:12307]	-	556	604	749	954	1917	1867	32.5973	26.6308	33.3599	63.9371	123.532	106.596
ENSG00000105497	249.245	267.431	278.178	528.472	701.293	790.772	-1.34584	8.62151e-07	5.01416e-05	ZNF175	19	51571298	51592508	+	7396	protein_coding	zinc finger protein 175 [Source:HGNC Symbol;Acc:HGNC:12964]	zf-C2H2	244	312	349	463	624	772	6.62092	6.36685	7.19433	14.3618	18.6107	20.4003
ENSG00000160886	27.5804	10.2858	27.8975	87.8885	131.492	96.2857	-2.26603	9.02444e-07	5.23189e-05	LY6K	8	142700111	142705127	+	4049	protein_coding	lymphocyte antigen 6 family member K [Source:HGNC Symbol;Acc:HGNC:24225]	-	27	12	35	77	117	94	0.905545	0.302669	0.891766	2.95213	4.31302	3.07018
ENSG00000011426	2768.25	2727.46	2957.93	12458.5	6500.45	6925.4	-1.6144	9.61099e-07	5.55436e-05	ANLN	7	36389806	36453791	+	6012	protein_coding	anillin actin binding protein [Source:HGNC Symbol;Acc:HGNC:14082]	-	2710	3182	3711	10915	5784	6761	104.883	92.6142	109.11	482.901	246.045	254.822
ENSG00000187123	71.5047	48.8576	90.8662	156.373	479.891	393.337	-2.28479	1.01592e-06	5.85269e-05	LYPD6	2	149329985	149474148	+	5033	protein_coding	LY6/PLAUR domain containing 6 [Source:HGNC Symbol;Acc:HGNC:28751]	-	70	57	114	137	427	384	1.69646	1.03887	2.09887	3.79546	11.3742	9.06287
ENSG00000171241	658.865	750.007	713.379	2985.93	1673.44	1672.71	-1.57689	1.05943e-06	6.08423e-05	SHCBP1	16	46580554	46621626	-	4459	protein_coding	SHC binding and spindle associated 1 [Source:HGNC Symbol;Acc:HGNC:29547]	-	645	875	895	2616	1489	1633	31.8278	32.471	33.551	147.565	80.759	78.4733
ENSG00000145819	200.213	232.288	204.05	39.9493	75.2991	77.848	1.719	1.08492e-06	6.21116e-05	ARHGAP26	5	142770377	143229011	+	17158	protein_coding	Rho GTPase activating protein 26 [Source:HGNC Symbol;Acc:HGNC:17073]	-	196	271	256	35	67	76	5.18126	5.38753	5.1411	1.05766	1.94672	1.95651
ENSG00000102385	37.7954	43.7147	34.2741	147.242	98.9003	125.991	-1.68478	1.10827e-06	6.3251e-05	DRP2	X	101219769	101264497	+	8187	protein_coding	dystrophin related protein 2 [Source:HGNC Symbol;Acc:HGNC:3032]	-	37	51	43	129	88	123	0.317885	0.329518	0.280655	1.26694	0.831	1.02911
ENSG00000174564	72.5262	72.0007	65.3599	13.6969	20.2296	19.462	1.97175	1.13571e-06	6.44155e-05	IL20RB	3	136946230	137011085	+	2473	protein_coding	interleukin 20 receptor subunit beta [Source:HGNC Symbol;Acc:HGNC:6004]	-	71	84	82	12	18	19	2.66465	2.37084	2.33793	0.514827	0.742513	0.694424
ENSG00000072571	696.66	622.292	685.482	2595.56	1454.28	1643	-1.50594	1.13344e-06	6.44155e-05	HMMR	5	163460203	163491945	+	3936	protein_coding	hyaluronan mediated motility receptor [Source:HGNC Symbol;Acc:HGNC:5012]	-	682	726	860	2274	1294	1604	21.4303	17.1562	20.5295	81.6833	44.6919	49.0838
ENSG00000123612	23.4944	17.143	15.1444	59.3533	74.1752	101.407	-2.08551	1.17303e-06	6.63269e-05	ACVR1C	2	157526767	157629005	-	9195	protein_coding	activin A receptor type 1C [Source:HGNC Symbol;Acc:HGNC:18123]	-	23	20	19	52	66	99	0.361895	0.236661	0.227115	0.935313	1.14143	1.51698
ENSG00000150753	3957.28	4088.61	4041.95	8671.28	9920.38	7589.15	-1.11492	1.18768e-06	6.69486e-05	CCT5	5	10249921	10266412	+	5839	protein_coding	chaperonin containing TCP1 subunit 5 [Source:HGNC Symbol;Acc:HGNC:1618]	-	3874	4770	5071	7597	8827	7409	173.202	160.381	172.236	388.271	433.767	322.584
ENSG00000047936	171.611	168.002	137.893	57.0704	21.3535	41.9969	1.9871	1.19228e-06	6.70016e-05	ROS1	6	117288300	117425855	-	7856	protein_coding	ROS proto-oncogene 1, receptor tyrosine kinase [Source:HGNC Symbol;Acc:HGNC:10261]	-	168	196	173	50	19	41	1.72942	1.51736	1.35293	0.588384	0.214979	0.411022
ENSG00000173918	676.231	404.575	593.021	77.6158	88.7855	209.985	2.15073	1.22829e-06	6.88141e-05	C1QTNF1	17	79022814	79049788	+	4854	protein_coding	C1q and TNF related 1 [Source:HGNC Symbol;Acc:HGNC:14324]	-	662	472	744	68	79	205	19.8537	10.6455	16.9509	2.33126	2.60411	5.98723
ENSG00000084674	38.8169	12.0001	16.7385	0	0	0	6.79781	1.2321e-06	6.88173e-05	APOB	2	21001429	21044073	-	14828	protein_coding	apolipoprotein B [Source:HGNC Symbol;Acc:HGNC:603]	-	38	14	21	0	0	0	0.234825	0.0650625	0.0985864	0	0	0
ENSG00000116285	5816.4	4028.61	5793.12	410.907	1236.25	1584.62	2.2745	1.25023e-06	6.96174e-05	ERRFI1	1	8004404	8026308	-	4186	protein_coding	ERBB receptor feedback inhibitor 1 [Source:HGNC Symbol;Acc:HGNC:18185]	-	5694	4700	7268	360	1100	1547	203.385	126.253	197.221	14.6995	43.1861	53.8123
ENSG00000132000	728.327	687.435	690.264	119.848	230.393	281.687	1.73565	1.36682e-06	7.58792e-05	PODNL1	19	13931187	13953392	-	4168	protein_coding	podocan like 1 [Source:HGNC Symbol;Acc:HGNC:26275]	-	713	802	866	105	205	275	28.2093	23.8626	26.029	4.74887	8.91469	10.5956
ENSG00000230836	8.17197	2.57145	4.78243	103.868	24.7251	39.9483	-3.45943	1.39256e-06	7.70744e-05	LINC01293	2	74940258	74942670	+	1266	lincRNA	long intergenic non-protein coding RNA 1293 [Source:HGNC Symbol;Acc:HGNC:50362]	-	8	3	6	91	22	39	0.336765	0.0949727	0.191878	4.37901	1.01791	1.59879
ENSG00000171848	896.874	835.723	895.909	1878.76	2060.05	1671.68	-1.09385	1.40039e-06	7.72745e-05	RRM2	2	10120698	10131419	+	5323	protein_coding	ribonucleotide reductase regulatory subunit M2 [Source:HGNC Symbol;Acc:HGNC:10452]	-	878	975	1124	1646	1833	1632	31.3825	26.2083	30.5208	67.2544	72.012	56.8071
ENSG00000108387	17.3654	14.5716	26.3034	0	0	0	6.59295	1.4062e-06	7.7362e-05	2021-09-04	17	58520250	58540818	-	8012	protein_coding	septin 4 [Source:HGNC Symbol;Acc:HGNC:9165]	-	17	17	33	0	0	0	0.676105	0.508458	0.997047	0	0	0
ENSG00000226321	49.0318	18.8573	35.0712	0	1.12387	3.07295	4.56807	1.41182e-06	7.74388e-05	CROCC2	2	240906330	240993311	+	5978	protein_coding	ciliary rootlet coiled-coil, rootletin family member 2 [Source:HGNC Symbol;Acc:HGNC:51677]	-	48	22	44	0	1	3	1.16223	0.400603	0.809355	0	0.0266134	0.0707393
ENSG00000178773	882.573	863.151	853.664	1637.92	2105	1890.89	-1.11601	1.42273e-06	7.78042e-05	CPNE7	16	89575768	89597246	+	3048	protein_coding	copine 7 [Source:HGNC Symbol;Acc:HGNC:2320]	-	864	1007	1071	1435	1873	1846	45.7251	40.0785	43.0593	86.8143	108.95	95.1397
ENSG00000126787	730.37	750.007	772.363	3564.62	1794.82	1820.21	-1.67211	1.44954e-06	7.90344e-05	DLGAP5	14	55148112	55191678	-	3667	protein_coding	DLG associated protein 5 [Source:HGNC Symbol;Acc:HGNC:16864]	-	715	875	969	3123	1597	1777	23.2486	21.3964	23.936	116.081	57.075	56.2689
ENSG00000185633	113.386	161.144	108.402	28.5352	43.8308	38.924	1.7821	1.4951e-06	8.12764e-05	NDUFA4L2	12	57234903	57240715	-	2806	protein_coding	NDUFA4, mitochondrial complex associated like 2 [Source:HGNC Symbol;Acc:HGNC:29836]	-	111	188	136	25	39	38	6.68421	8.51385	6.2216	1.72094	2.58132	2.22844
ENSG00000230699	66.3973	29.1431	82.8955	2.28282	10.1148	8.19453	3.10964	1.56236e-06	8.46816e-05	AL645608.2	1	911435	914948	+	3043	lincRNA	novel transcript	-	65	34	104	2	9	8	1.13837	0.447804	1.38369	0.0400402	0.173245	0.136442
ENSG00000113578	104.193	149.144	117.967	624.351	420.326	273.492	-1.82655	1.58172e-06	8.54779e-05	FGF1	5	142592178	142698070	-	5275	protein_coding	fibroblast growth factor 1 [Source:HGNC Symbol;Acc:HGNC:3665]	-	102	174	148	547	374	267	2.96881	3.80866	3.2725	18.1998	11.9647	7.56803
ENSG00000250722	43.9243	20.5716	46.2302	2.28282	0	0	5.65163	1.60357e-06	8.64043e-05	SELENOP	5	42799880	42887392	-	5688	protein_coding	selenoprotein P [Source:HGNC Symbol;Acc:HGNC:10751]	-	43	24	58	2	0	0	1.87682	0.787783	1.92318	0.0997891	0	0
ENSG00000139354	423.921	391.718	418.463	1434.75	814.804	1080.65	-1.43217	1.62262e-06	8.71743e-05	GAS2L3	12	100573683	100628286	+	6799	protein_coding	growth arrest specific 2 like 3 [Source:HGNC Symbol;Acc:HGNC:27475]	-	415	457	525	1257	725	1055	12.9488	10.7236	12.4445	44.8349	24.8639	32.0571
ENSG00000137193	2805.03	2910.89	2780.98	507.927	1218.27	874.766	1.70784	1.65716e-06	8.87698e-05	PIM1	6	37170203	37175426	+	2977	protein_coding	Pim-1 proto-oncogene, serine/threonine kinase [Source:HGNC Symbol;Acc:HGNC:8986]	-	2746	3396	3489	445	1084	854	105.969	98.5565	102.285	19.6307	45.9786	32.094
ENSG00000130649	65.3758	41.1433	70.9394	9.13127	8.99094	15.3647	2.3976	1.7209e-06	9.19153e-05	CYP2E1	10	133520406	133561220	+	9621	protein_coding	cytochrome P450 family 2 subfamily E member 1 [Source:HGNC Symbol;Acc:HGNC:2631]	-	64	48	89	8	8	15	2.029	1.14442	2.14353	0.289929	0.278768	0.463109
ENSG00000141401	352.416	312.003	415.274	156.373	130.369	150.574	1.30409	1.84023e-06	9.80027e-05	IMPA2	18	11981025	12030883	+	3825	protein_coding	inositol monophosphatase 2 [Source:HGNC Symbol;Acc:HGNC:6051]	-	345	364	521	137	116	147	19.6433	15.5861	22.5356	8.91689	7.25942	8.15082
ENSG00000134343	33.7094	27.4288	43.8389	2.28282	1.12387	6.14589	3.43178	1.90115e-06	0.000100954	ANO3	11	26309599	26663288	+	7700	protein_coding	anoctamin 3 [Source:HGNC Symbol;Acc:HGNC:14004]	-	33	32	55	2	1	6	0.590752	0.430807	0.747981	0.0409279	0.0196762	0.1046
ENSG00000185924	450.48	274.288	409.695	12.5555	93.281	64.5319	2.7342	1.99216e-06	0.000105481	RTN4RL1	17	1934677	2025345	-	3625	protein_coding	reticulon 4 receptor like 1 [Source:HGNC Symbol;Acc:HGNC:21329]	-	441	320	514	11	83	63	6.48337	3.53796	5.74066	0.184864	1.34119	0.90197
ENSG00000176809	218.6	201.431	188.906	90.1713	52.8218	47.1185	1.68157	2.07062e-06	0.000109319	LRRC37A3	17	64854312	64919480	-	7641	protein_coding	leucine rich repeat containing 37 member A3 [Source:HGNC Symbol;Acc:HGNC:32427]	-	214	235	237	79	47	46	5.72813	4.73051	4.8193	2.41727	1.38276	1.19907
ENSG00000161896	25.5374	12.8573	17.5356	0	0	0	6.52771	2.09436e-06	0.000109939	IP6K3	6	33721670	33746905	-	2785	protein_coding	inositol hexakisphosphate kinase 3 [Source:HGNC Symbol;Acc:HGNC:17269]	-	25	15	22	0	0	0	0.773708	0.349116	0.517245	0	0	0
ENSG00000183486	114.408	34.2861	105.213	317.312	337.16	691.413	-2.40781	2.09298e-06	0.000109939	MX2	21	41361943	41409390	+	13047	protein_coding	MX dynamin like GTPase 2 [Source:HGNC Symbol;Acc:HGNC:7533]	-	112	40	132	278	300	675	3.69357	0.992042	3.30704	10.4803	10.8743	21.6781
ENSG00000140105	4943.02	6420.92	5018.36	1819.41	2683.8	2123.41	1.30582	2.10723e-06	0.000110298	WARS	14	100333788	100376805	-	6358	protein_coding	tryptophanyl-tRNA synthetase [Source:HGNC Symbol;Acc:HGNC:12729]	-	4839	7491	6296	1594	2388	2073	284.641	331.377	281.348	107.184	154.392	118.749
ENSG00000087586	677.252	666.864	710.988	2718.84	1594.77	1509.84	-1.50252	2.13464e-06	0.000111415	AURKA	20	56369389	56392337	-	2928	protein_coding	aurora kinase A [Source:HGNC Symbol;Acc:HGNC:11393]	-	663	778	892	2382	1419	1474	21.7168	19.1648	22.1965	89.1914	51.0875	47.0186
ENSG00000115884	90.9132	80.5722	77.316	159.797	395.601	413.824	-1.96319	2.18181e-06	0.000113553	SDC1	2	20200797	20225433	-	3595	protein_coding	syndecan 1 [Source:HGNC Symbol;Acc:HGNC:10658]	-	89	94	97	140	352	404	2.91702	2.31696	2.41523	5.24537	12.6807	12.895
ENSG00000132329	65.3758	35.1432	61.3745	4.56564	12.3625	9.21884	2.62616	2.20163e-06	0.00011426	RAMP1	2	237858893	237912114	+	1234	protein_coding	receptor activity modifying protein 1 [Source:HGNC Symbol;Acc:HGNC:9843]	-	64	41	77	4	11	9	4.33386	2.08795	3.96116	0.309638	0.818725	0.593509
ENSG00000090889	492.361	618.006	661.57	2053.39	1290.2	1399.22	-1.41991	2.25175e-06	0.000116	KIF4A	X	70290090	70420832	+	4533	protein_coding	kinesin family member 4A [Source:HGNC Symbol;Acc:HGNC:13339]	-	482	721	830	1799	1148	1366	10.238	11.5172	13.3932	43.6817	26.8016	28.2559
ENSG00000164951	678.274	720.864	674.323	1855.93	1353.14	1470.92	-1.17438	2.24911e-06	0.000116	PDP1	8	93857807	93926066	+	5603	protein_coding	pyruvate dehyrogenase phosphatase catalytic subunit 1 [Source:HGNC Symbol;Acc:HGNC:9279]	-	664	841	846	1626	1204	1436	20.5975	19.6193	19.9367	57.6589	41.051	43.3801
ENSG00000175155	409.62	348.003	497.373	127.838	148.35	188.474	1.43258	2.25416e-06	0.000116	YPEL2	17	59331689	59401729	+	8667	protein_coding	yippee like 2 [Source:HGNC Symbol;Acc:HGNC:18326]	-	401	406	624	112	132	184	10.23	7.78931	12.0935	3.26624	3.70131	4.57129
ENSG00000130487	58.2253	105.43	48.6214	0	5.61934	13.3161	3.46638	2.31871e-06	0.000118988	KLHDC7B	22	50545891	50551023	+	5133	protein_coding	kelch domain containing 7B [Source:HGNC Symbol;Acc:HGNC:25145]	-	57	123	61	0	5	13	1.10062	1.78611	0.894803	0	0.106116	0.244452
ENSG00000163507	376.932	415.718	460.707	2095.63	967.65	1080.65	-1.72482	2.34774e-06	0.000120141	CIP2A	3	108549869	108589644	-	4579	protein_coding	cell proliferation regulating inhibitor of protein phosphatase 2A [Source:HGNC Symbol;Acc:HGNC:29302]	-	369	485	578	1836	861	1055	9.31996	9.21235	11.0905	53.0101	23.9024	25.9495
ENSG00000225206	106.236	119.144	99.634	409.766	260.737	256.079	-1.51102	2.38458e-06	0.000121349	MIR137HG	1	97933474	98049863	-	7172	lincRNA	MIR137 host gene [Source:HGNC Symbol;Acc:HGNC:42871]	-	104	139	125	359	232	250	2.86581	2.88051	2.61674	11.3085	7.0267	6.70878
ENSG00000173193	659.887	639.435	715.77	1643.63	1258.73	1881.67	-1.24739	2.38412e-06	0.000121349	PARP14	3	122680618	122730840	+	10495	protein_coding	poly(ADP-ribose) polymerase family member 14 [Source:HGNC Symbol;Acc:HGNC:29232]	-	646	746	898	1440	1120	1837	8.36426	7.26398	8.83299	21.3135	15.9391	23.1629
ENSG00000115008	1.0215	3.42861	0	42.2321	13.4864	41.9969	-4.46394	2.52237e-06	0.000127904	IL1A	2	112773915	112784590	-	2124	protein_coding	interleukin 1 alpha [Source:HGNC Symbol;Acc:HGNC:5991]	-	1	4	0	37	12	41	0.0250909	0.0754774	0	1.06125	0.330938	1.00182
ENSG00000080986	682.36	612.863	613.745	2480.28	1468.89	1398.19	-1.48607	2.52737e-06	0.000127904	NDC80	18	2571511	2616635	+	3600	protein_coding	NDC80, kinetochore complex component [Source:HGNC Symbol;Acc:HGNC:16909]	-	668	715	770	2173	1307	1365	39.2933	31.6293	34.4088	146.117	84.5021	78.1923
ENSG00000213397	272.74	226.288	263.034	55.929	92.1571	105.505	1.58515	2.59387e-06	0.000130908	HAUS7	X	153447666	153495516	-	3968	protein_coding	HAUS augmin like complex subunit 7 [Source:HGNC Symbol;Acc:HGNC:32979]	-	267	264	330	49	82	103	15.2347	11.3284	14.3045	3.19608	5.14265	5.72335
ENSG00000149596	560.801	797.151	619.325	171.211	303.444	201.79	1.54784	2.60873e-06	0.000131296	JPH2	20	44111695	44187578	-	5943	protein_coding	junctophilin 2 [Source:HGNC Symbol;Acc:HGNC:14202]	-	549	930	777	150	270	197	8.72067	11.1097	9.37638	2.72375	4.71402	3.04743
ENSG00000131153	185.912	231.431	245.498	682.563	693.426	435.334	-1.44893	2.64861e-06	0.000132938	GINS2	16	85676198	85690073	-	3264	protein_coding	GINS complex subunit 2 [Source:HGNC Symbol;Acc:HGNC:24575]	-	182	270	308	598	617	425	7.58946	8.46729	9.75723	28.5062	28.2797	17.2591
ENSG00000092621	7054.45	7656.93	6744.82	1531.77	3363.74	2142.87	1.60809	2.65713e-06	0.000133002	PHGDH	1	119648411	119744226	+	9217	protein_coding	phosphoglycerate dehydrogenase [Source:HGNC Symbol;Acc:HGNC:8923]	-	6906	8933	8462	1342	2993	2092	275.686	268.181	256.625	61.2407	131.324	81.328
ENSG00000181019	4103.35	8258.65	4546.5	27833.3	18295.4	14349.6	-1.83864	2.71482e-06	0.000135519	NQO1	16	69706996	69726951	-	3254	protein_coding	NAD(P)H quinone dehydrogenase 1 [Source:HGNC Symbol;Acc:HGNC:2874]	-	4017	9635	5704	24385	16279	14009	153.461	276.814	165.543	1064.92	683.555	521.186
ENSG00000164440	80.6982	56.572	57.3892	14.8383	7.86707	18.4377	2.23364	2.73099e-06	0.000135956	TXLNB	6	139240061	139292139	-	4937	protein_coding	taxilin beta [Source:HGNC Symbol;Acc:HGNC:21617]	-	79	66	72	13	7	18	1.63501	1.02725	1.13204	0.307563	0.159236	0.36279
ENSG00000253368	1928.58	1230.87	1795.8	147.242	582.163	332.903	2.22168	2.85358e-06	0.000141323	TRNP1	1	26993707	27000898	+	1976	protein_coding	TMF1-regulated nuclear protein 1 [Source:HGNC Symbol;Acc:HGNC:34348]	-	1888	1436	2253	129	518	325	79.4764	45.4603	72.05	6.20761	23.9671	13.3232
ENSG00000156103	186.934	180.002	219.992	609.512	377.619	609.468	-1.44339	2.85422e-06	0.000141323	MMP16	8	88032009	88328025	-	12115	protein_coding	matrix metallopeptidase 16 [Source:HGNC Symbol;Acc:HGNC:7162]	-	183	210	276	534	336	595	2.74258	2.36684	3.14235	9.14846	5.53474	8.6839
ENSG00000164627	3.06449	5.14291	3.98536	50.222	37.0876	19.462	-3.11684	2.89392e-06	0.000142902	KIF6	6	39329990	39725405	-	11868	protein_coding	kinesin family member 6 [Source:HGNC Symbol;Acc:HGNC:21202]	-	3	6	5	44	33	19	0.0470925	0.0708309	0.0596262	0.789553	0.569369	0.290451
ENSG00000123975	674.188	679.721	726.929	3885.36	1863.37	1559.01	-1.81213	3.05649e-06	0.000150524	CKS2	9	89311198	89316703	+	613	protein_coding	CDC28 protein kinase regulatory subunit 2 [Source:HGNC Symbol;Acc:HGNC:2000]	-	660	793	912	3404	1658	1522	57.3791	51.847	60.2339	338.297	158.432	128.859
ENSG00000198743	389.19	383.147	389.768	751.047	839.529	1039.68	-1.17873	3.07524e-06	0.000151041	SLC5A3	21	34073570	34106262	+	11576	protein_coding	solute carrier family 5 member 3 [Source:HGNC Symbol;Acc:HGNC:11038]	-	381	447	489	658	747	1015	1.75403	1.54761	1.71024	3.46287	3.77991	4.55059
ENSG00000152953	105.214	112.287	95.6486	210.019	383.239	316.514	-1.53922	3.15833e-06	0.000154707	STK32B	4	5051442	5500998	+	5324	protein_coding	serine/threonine kinase 32B [Source:HGNC Symbol;Acc:HGNC:14217]	-	103	131	120	184	341	309	2.89056	2.76476	2.55837	5.90285	10.5184	8.44488
ENSG00000101439	11329.4	6785.21	10782	1663.03	3472.75	3377.17	1.76312	3.20211e-06	0.000156434	CST3	20	23626706	23638473	-	3695	protein_coding	cystatin C [Source:HGNC Symbol;Acc:HGNC:2475]	-	11091	7916	13527	1457	3090	3297	355.426	190.776	329.318	53.3748	108.839	102.893
ENSG00000104450	44.9458	36.0004	37.4624	147.242	95.5287	121.894	-1.6259	3.23732e-06	0.000157733	SPAG1	8	100157906	100259278	+	5055	protein_coding	sperm associated antigen 1 [Source:HGNC Symbol;Acc:HGNC:11212]	-	44	42	47	129	85	119	1.27717	0.916828	1.03641	4.28041	2.71185	3.36383
ENSG00000111275	428.007	411.433	433.607	55.929	173.076	105.505	1.92805	3.25309e-06	0.000158081	ALDH2	12	111766887	111817529	+	9720	protein_coding	aldehyde dehydrogenase 2 family member [Source:HGNC Symbol;Acc:HGNC:404]	-	419	480	544	49	154	103	7.94654	6.84615	7.83789	1.06233	3.21022	1.90235
ENSG00000148634	2134.93	2170.31	2097.89	6516.3	5482.23	3877.03	-1.30991	3.30129e-06	0.000159999	HERC4	10	67921899	68075348	-	15847	protein_coding	HECT and RLD domain containing E3 ubiquitin protein ligase 4 [Source:HGNC Symbol;Acc:HGNC:24521]	-	2090	2532	2632	5709	4878	3785	43.088	39.2568	41.2223	134.545	110.535	75.9915
ENSG00000101003	247.202	311.146	290.134	894.865	614.755	621.76	-1.32801	3.54346e-06	0.000171283	GINS1	20	25407727	25452628	+	4068	protein_coding	GINS complex subunit 1 [Source:HGNC Symbol;Acc:HGNC:28980]	-	242	363	364	784	547	607	10.8196	12.2051	12.3632	40.069	26.8801	26.4285
ENSG00000156802	926.497	897.437	1041.77	3064.68	2042.07	1997.42	-1.30961	3.60816e-06	0.000173951	ATAD2	8	123319850	123416350	-	7118	protein_coding	ATPase family, AAA domain containing 2 [Source:HGNC Symbol;Acc:HGNC:30123]	-	907	1047	1307	2685	1817	1950	15.5474	13.497	17.0201	52.6129	34.2337	32.5517
ENSG00000185008	98.0636	104.572	79.7072	33.1009	29.2206	26.6322	1.66715	3.63393e-06	0.000174458	ROBO2	3	75906695	77649964	+	16663	protein_coding	roundabout guidance receptor 2 [Source:HGNC Symbol;Acc:HGNC:10250]	-	96	122	100	29	26	26	1.29983	1.24227	1.02861	0.448861	0.386935	0.342829
ENSG00000111331	232.901	269.146	237.527	413.19	1296.94	2285.25	-2.43365	3.63771e-06	0.000174458	OAS3	12	112938352	112973249	+	8251	protein_coding	2'-5'-oligoadenylate synthetase 3 [Source:HGNC Symbol;Acc:HGNC:8088]	-	228	314	298	362	1154	2231	7.14333	7.39838	7.09281	12.965	39.7394	68.0699
ENSG00000130303	62.3113	48.0005	75.7218	257.958	153.97	177.207	-1.6616	3.85358e-06	0.000184328	BST2	19	17402939	17405648	-	1119	protein_coding	bone marrow stromal cell antigen 2 [Source:HGNC Symbol;Acc:HGNC:1119]	-	61	56	95	226	137	173	5.38224	3.71589	6.36786	22.795	13.2863	14.8651
ENSG00000145632	2397.45	1798.3	2373.68	4744.84	7409.66	4901.35	-1.37645	4.04801e-06	0.000193124	PLK2	5	58453982	58460260	-	4768	protein_coding	polo like kinase 2 [Source:HGNC Symbol;Acc:HGNC:19699]	-	2347	2098	2978	4157	6593	4785	131.247	88.2315	126.514	265.739	405.238	260.585
ENSG00000168496	627.199	555.434	692.655	1531.77	1368.87	1210.74	-1.13229	4.06161e-06	0.000193269	FEN1	11	61792637	61797244	+	2478	protein_coding	flap structure-specific endonuclease 1 [Source:HGNC Symbol;Acc:HGNC:3650]	-	614	648	869	1342	1218	1182	25.564	20.2897	27.4863	63.8721	55.7388	47.9256
ENSG00000228594	120.537	59.1434	123.546	12.5555	19.1057	30.7295	2.27406	4.14563e-06	0.000196756	FNDC10	1	1598012	1600096	-	2085	protein_coding	fibronectin type III domain containing 10 [Source:HGNC Symbol;Acc:HGNC:42951]	-	118	69	155	11	17	30	3.0161	1.32634	3.00976	0.321407	0.477598	0.74675
ENSG00000170439	26.5589	8.57151	19.9268	0	0	0	6.50544	4.17196e-06	0.00019699	METTL7B	12	55681546	55684611	+	1506	protein_coding	methyltransferase like 7B [Source:HGNC Symbol;Acc:HGNC:28276]	-	26	10	25	0	0	0	0.964243	0.278904	0.704352	0	0	0
ENSG00000128342	72.5262	249.431	86.0838	375.524	1302.56	828.671	-2.61824	4.17206e-06	0.00019699	LIF	22	30240447	30246851	-	3969	protein_coding	LIF, interleukin 6 family cytokine [Source:HGNC Symbol;Acc:HGNC:6596]	-	71	291	108	329	1159	809	1.65956	5.11528	1.91777	8.79083	29.7761	18.4151
ENSG00000069431	138.923	51.4291	142.676	338.998	422.574	690.389	-2.12526	4.20978e-06	0.000198176	ABCC9	12	21797401	21942529	-	11616	protein_coding	ATP binding cassette subfamily C member 9 [Source:HGNC Symbol;Acc:HGNC:60]	-	136	60	179	297	376	674	2.27419	0.754537	2.27393	5.67732	6.91076	10.9758
ENSG00000161800	1275.85	1326.87	1198.8	4814.46	2689.41	2846.57	-1.44502	4.22904e-06	0.000198176	RACGAP1	12	49976923	50033136	-	4487	protein_coding	Rac GTPase activating protein 1 [Source:HGNC Symbol;Acc:HGNC:9804]	-	1249	1548	1504	4218	2393	2779	68.4804	63.8287	62.6453	264.368	144.21	148.382
ENSG00000198554	397.362	395.147	408.898	1064.93	756.363	881.936	-1.16983	4.22964e-06	0.000198176	WDHD1	14	54938950	55027105	-	6385	protein_coding	WD repeat and HMG-box DNA binding protein 1 [Source:HGNC Symbol;Acc:HGNC:23170]	HMG	389	461	513	933	673	861	7.66111	6.82786	7.67531	21.005	14.5682	16.5133
ENSG00000114346	926.497	1008.01	938.951	4033.74	1998.24	2330.32	-1.54103	4.38179e-06	0.000204551	ECT2	3	172750682	172821474	+	5499	protein_coding	epithelial cell transforming 2 [Source:HGNC Symbol;Acc:HGNC:3155]	-	907	1176	1178	3534	1778	2275	27.0946	26.4194	26.7336	120.681	58.379	66.183
ENSG00000112183	10.215	9.42866	10.3619	49.0806	46.0786	38.924	-2.15884	4.38803e-06	0.000204551	RBM24	6	17281346	17293875	+	3444	protein_coding	RNA binding motif protein 24 [Source:HGNC Symbol;Acc:HGNC:21539]	-	10	11	13	43	41	38	0.367285	0.303834	0.362729	1.80538	1.65515	1.35918
ENSG00000140931	919.347	881.152	931.777	248.827	443.928	362.608	1.37219	4.50605e-06	0.00020952	CMTM3	16	66603874	66613892	+	3163	protein_coding	CKLF like MARVEL transmembrane domain containing 3 [Source:HGNC Symbol;Acc:HGNC:19174]	-	900	1028	1169	218	395	354	41.4194	35.5792	40.8707	11.4688	19.9806	15.8655
ENSG00000186871	152.203	132.001	150.647	623.209	298.949	402.556	-1.6071	4.63138e-06	0.00021426	ERCC6L	X	72204657	72239047	-	4364	protein_coding	ERCC excision repair 6 like, spindle assembly checkpoint helicase [Source:HGNC Symbol;Acc:HGNC:20794]	-	149	154	189	546	266	393	1.84968	1.43771	1.78241	7.74819	3.62945	4.75107
ENSG00000185100	261.503	122.573	243.107	52.5048	65.1843	63.5076	1.79013	4.62439e-06	0.00021426	ADSSL1	14	104724186	104747325	+	5775	protein_coding	adenylosuccinate synthase like 1 [Source:HGNC Symbol;Acc:HGNC:20093]	-	256	143	305	46	58	62	10.9582	4.60339	9.9183	2.2509	2.72884	2.58453
ENSG00000066279	1116.5	1059.44	1125.47	4580.47	2000.48	3393.56	-1.59517	4.64858e-06	0.000214514	ASPM	1	197084128	197146694	-	10887	protein_coding	abnormal spindle microtubule assembly [Source:HGNC Symbol;Acc:HGNC:19048]	-	1093	1236	1412	4013	1780	3313	8.41509	7.15646	8.25866	35.3188	15.0629	24.8399
ENSG00000183426	578.167	614.577	568.312	142.676	260.737	243.787	1.44359	4.75298e-06	0.00021878	NPIPA1	16	14922802	14952060	+	7277	protein_coding	nuclear pore complex interacting protein family member A1 [Source:HGNC Symbol;Acc:HGNC:7909]	-	566	717	713	125	232	238	17.9761	17.1253	17.203	4.53823	8.09871	7.36113
ENSG00000134259	126.666	120.001	114.778	344.706	623.746	260.176	-1.76523	4.77161e-06	0.000219088	NGF	1	115285918	115338236	-	1047	protein_coding	nerve growth factor [Source:HGNC Symbol;Acc:HGNC:7808]	-	124	140	144	302	555	254	6.31168	5.35911	5.5683	17.5723	31.0503	12.5906
ENSG00000121621	310.535	372.861	344.335	1649.34	779.964	834.817	-1.66685	4.85894e-06	0.000222539	KIF18A	11	28020620	28108308	-	4668	protein_coding	kinesin family member 18A [Source:HGNC Symbol;Acc:HGNC:29441]	-	304	435	432	1445	694	815	9.64349	10.3775	10.4107	52.3995	24.1975	25.1772
ENSG00000121361	40.8599	26.5717	49.4185	138.11	130.369	107.553	-1.68449	4.90402e-06	0.000224044	KCNJ8	12	21764955	21775581	-	2484	protein_coding	potassium voltage-gated channel subfamily J member 8 [Source:HGNC Symbol;Acc:HGNC:6269]	-	40	31	62	121	116	105	1.47218	0.858034	1.73352	5.09079	4.69256	3.7634
ENSG00000145386	713.004	776.579	772.363	3682.19	1490.25	2134.67	-1.69163	5.22783e-06	0.000238243	CCNA2	4	121816444	121823933	-	2798	protein_coding	cyclin A2 [Source:HGNC Symbol;Acc:HGNC:1578]	-	698	906	969	3226	1326	2084	13.2994	12.9822	14.0261	70.2652	27.7697	38.6692
ENSG00000168646	180.805	109.715	178.544	27.3938	58.4411	43.0213	1.863	5.30398e-06	0.000241114	AXIN2	17	65528563	65561647	-	5226	protein_coding	axin 2 [Source:HGNC Symbol;Acc:HGNC:904]	-	177	128	224	24	52	42	5.25508	2.85796	5.05231	0.814546	1.69691	1.21435
ENSG00000170379	137.902	94.2866	145.864	13.6969	46.0786	23.5593	2.18207	5.32533e-06	0.000241485	TCAF2	7	143620952	143730409	+	6409	protein_coding	TRPM8 channel associated factor 2 [Source:HGNC Symbol;Acc:HGNC:26878]	-	135	110	183	12	41	23	2.29785	1.40806	2.36633	0.233489	0.767045	0.381245
ENSG00000143196	420.856	278.574	487.011	20.5454	0	6.14589	5.47676	5.51732e-06	0.000249574	DPT	1	168695459	168729264	-	1786	protein_coding	dermatopontin [Source:HGNC Symbol;Acc:HGNC:3011]	-	412	325	611	18	0	6	12.2938	7.29312	13.8505	0.613988	0	0.174353
ENSG00000275367	15.3224	12.8573	19.1297	0	0	0	6.29176	5.58424e-06	0.000251978	AC092111.1	12	8217758	8221115	+	3358	lincRNA	novel transcript	-	15	15	24	0	0	0	0.238057	0.179028	0.289359	0	0	0
ENSG00000177675	12.258	46.2862	42.2448	165.504	201.172	116.772	-2.25255	5.68963e-06	0.000256103	CD163L1	12	7346685	7479897	-	5690	protein_coding	CD163 molecule like 1 [Source:HGNC Symbol;Acc:HGNC:30375]	-	12	54	53	145	179	114	0.476539	1.6127	1.59893	6.5824	7.81305	4.40872
ENSG00000162618	701.768	976.295	682.293	7306.16	1576.79	2949	-2.32555	5.87625e-06	0.00026321	ADGRL4	1	78889764	79006718	-	3677	protein_coding	adhesion G protein-coupled receptor L4 [Source:HGNC Symbol;Acc:HGNC:20822]	-	687	1139	856	6401	1403	2879	17.5767	21.9152	16.6376	187.209	39.4538	71.7319
ENSG00000122861	2127.78	1631.16	2047.68	763.603	738.381	1002.81	1.21271	5.86984e-06	0.00026321	PLAU	10	73909177	73917497	+	2950	protein_coding	plasminogen activator, urokinase [Source:HGNC Symbol;Acc:HGNC:9052]	-	2083	1903	2569	669	657	979	87.3401	60.0074	81.8324	32.0663	30.2789	39.9758
ENSG00000143590	46.9888	39.429	57.3892	4.56564	12.3625	10.2432	2.40047	6.2225e-06	0.00027804	EFNA3	1	155078872	155087538	+	1909	protein_coding	ephrin A3 [Source:HGNC Symbol;Acc:HGNC:3223]	-	46	46	72	4	11	10	2.21452	1.66541	2.63325	0.220131	0.582056	0.468826
ENSG00000178105	437.2	400.29	421.651	955.359	897.97	774.383	-1.06137	6.26583e-06	0.000279294	DDX10	11	108665025	108940930	+	8653	protein_coding	DEAD-box helicase 10 [Source:HGNC Symbol;Acc:HGNC:2735]	-	428	467	529	837	799	756	12.2237	10.0304	11.4776	27.3264	25.0816	21.0266
ENSG00000006283	38.8169	24.8574	23.9122	2.28282	0	4.09726	3.7469	6.28406e-06	0.000279427	CACNA1G	17	50561068	50627474	+	9709	protein_coding	calcium voltage-gated channel subunit alpha1 G [Source:HGNC Symbol;Acc:HGNC:1394]	-	38	29	30	2	0	4	0.307584	0.17653	0.184475	0.0185058	0	0.0315304
ENSG00000142945	892.788	830.58	951.704	2821.56	1804.93	1881.67	-1.28257	6.33098e-06	0.000280832	KIF2C	1	44739818	44767767	+	3646	protein_coding	kinesin family member 2C [Source:HGNC Symbol;Acc:HGNC:6393]	-	874	969	1194	2472	1606	1837	35.3668	29.4883	36.705	114.349	71.4298	72.3908
ENSG00000205593	200.213	200.573	196.08	33.1009	73.0514	75.7994	1.71145	6.44342e-06	0.000285129	DENND6B	22	50309030	50327060	-	5935	protein_coding	DENN domain containing 6B [Source:HGNC Symbol;Acc:HGNC:32690]	-	196	234	246	29	65	74	5.31574	4.7727	5.0685	0.899092	1.93763	1.95447
ENSG00000060656	110.322	25.7145	141.082	1.14141	15.7341	7.17021	3.52615	6.51532e-06	0.000287616	PTPRU	1	29236516	29326813	+	6682	protein_coding	protein tyrosine phosphatase, receptor type U [Source:HGNC Symbol;Acc:HGNC:9683]	-	108	30	177	1	14	7	2.32176	0.485016	2.8907	0.0245749	0.330805	0.146548
ENSG00000272870	118.494	58.2863	129.126	31.9595	11.2387	18.4377	2.31315	6.80045e-06	0.000299482	AC097534.2	4	173363780	173370446	-	2495	antisense	uncharacterized LOC105377540 [Source:NCBI gene;Acc:105377540]	-	116	68	162	28	10	18	6.9853	3.07948	7.41103	1.92745	0.661876	1.05557
ENSG00000171320	160.375	167.145	183.327	783.007	396.725	396.41	-1.62469	6.88881e-06	0.000302645	ESCO2	8	27771949	27812640	+	7973	protein_coding	establishment of sister chromatid cohesion N-acetyltransferase 2 [Source:HGNC Symbol;Acc:HGNC:27230]	-	157	195	230	686	353	387	4.98036	4.65197	5.54275	24.8762	12.3079	11.9553
ENSG00000214193	176.719	192.859	166.588	57.0704	84.2901	61.4589	1.40299	6.91189e-06	0.000302932	SH3D21	1	36306387	36324886	+	4474	protein_coding	SH3 domain containing 21 [Source:HGNC Symbol;Acc:HGNC:26236]	-	173	225	209	50	75	60	4.87299	4.7662	4.47231	1.60997	2.32199	1.64585
ENSG00000118193	289.083	364.289	358.682	1476.98	656.339	964.905	-1.61367	7.09045e-06	0.000310017	KIF14	1	200551497	200620734	-	7277	protein_coding	kinesin family member 14 [Source:HGNC Symbol;Acc:HGNC:19181]	-	283	425	450	1294	584	942	2.13746	2.41402	2.58203	11.1723	4.84813	6.92871
ENSG00000049540	13162	12910.4	14147.2	1015.85	1479.01	5039.63	2.41622	7.22489e-06	0.000315143	ELN	7	74027789	74069907	+	6542	protein_coding	elastin [Source:HGNC Symbol;Acc:HGNC:3327]	-	12885	15062	17749	890	1316	4920	405.36	356.353	424.197	32.007	45.5053	150.734
ENSG00000138347	445.372	342.861	460.707	814.966	1695.92	1158.5	-1.5549	7.38002e-06	0.000321145	MYPN	10	68106117	68212017	+	7060	protein_coding	myopalladin [Source:HGNC Symbol;Acc:HGNC:23246]	-	436	400	578	714	1509	1131	4.73137	3.26438	4.76502	8.85721	17.9986	11.9523
ENSG00000231574	38.8169	61.7149	47.0272	11.4141	12.3625	7.17021	2.26237	7.41091e-06	0.000321725	LINC02015	3	177816865	177899224	+	3005	lincRNA	long intergenic non-protein coding RNA 2015 [Source:HGNC Symbol;Acc:HGNC:52850]	-	38	72	59	10	11	7	1.14479	1.63123	1.3503	0.344382	0.364238	0.205367
ENSG00000152253	193.063	188.573	198.471	956.501	454.042	449.675	-1.68075	7.50431e-06	0.000325009	SPC25	2	168834132	168913371	-	1841	protein_coding	SPC25, NDC80 kinetochore complex component [Source:HGNC Symbol;Acc:HGNC:24031]	-	189	220	249	838	404	439	12.5434	10.9804	12.5542	63.5766	29.4704	28.3732
ENSG00000138615	24.5159	13.7144	10.3619	0	0	0	6.32229	7.61271e-06	0.000328927	CILP	15	65194758	65211488	-	5695	protein_coding	cartilage intermediate layer protein [Source:HGNC Symbol;Acc:HGNC:1980]	-	24	16	13	0	0	0	0.224589	0.1126	0.0924179	0	0	0
ENSG00000197249	23.4944	38.5718	36.6653	0	2.24773	6.14589	3.52222	7.71486e-06	0.000332556	SERPINA1	14	94376747	94390693	-	4902	protein_coding	serpin family A member 1 [Source:HGNC Symbol;Acc:HGNC:8941]	-	23	45	46	0	2	6	0.81825	1.20396	1.24323	0	0.0782057	0.207874
ENSG00000114841	405.534	324.003	359.479	100.444	112.387	179.255	1.47157	7.82452e-06	0.000335703	DNAH1	3	52316319	52400491	+	13872	protein_coding	dynein axonemal heavy chain 1 [Source:HGNC Symbol;Acc:HGNC:2940]	-	397	378	451	88	100	175	4.27853	3.06363	3.69247	1.08414	1.18455	1.83667
ENSG00000113569	762.036	696.864	744.465	1348	1461.03	1609.2	-1.00395	7.82066e-06	0.000335703	NUP155	5	37288137	37371181	-	9233	protein_coding	nucleoporin 155 [Source:HGNC Symbol;Acc:HGNC:8063]	-	746	813	934	1181	1300	1571	15.1569	12.4223	14.4163	27.4297	29.0312	31.0841
ENSG00000099998	30.6449	20.5716	29.4917	0	1.12387	1.02432	5.20703	7.93029e-06	0.000339446	GGT5	22	24219654	24245142	-	6054	protein_coding	gamma-glutamyltransferase 5 [Source:HGNC Symbol;Acc:HGNC:4260]	-	30	24	37	0	1	1	0.749199	0.450742	0.701963	0	0.0274489	0.0243201
ENSG00000170989	109.3	67.715	107.605	20.5454	21.3535	34.8267	1.88538	8.0904e-06	0.000345492	S1PR1	1	101236865	101243713	+	5223	protein_coding	sphingosine-1-phosphate receptor 1 [Source:HGNC Symbol;Acc:HGNC:3165]	-	107	79	135	18	19	34	2.50984	1.39357	2.40565	0.482651	0.489852	0.776659
ENSG00000115828	140.966	171.43	113.184	511.351	286.586	416.896	-1.51368	8.41832e-06	0.00035866	QPCT	2	37342827	37373322	+	2696	protein_coding	glutaminyl-peptide cyclotransferase [Source:HGNC Symbol;Acc:HGNC:9753]	-	138	200	142	448	255	407	8.11748	8.84735	6.34551	30.1244	16.4866	23.3145
ENSG00000155511	52.0963	16.2859	35.8682	2.28282	1.12387	5.12158	3.58604	8.47963e-06	0.000360203	GRIA1	5	153489615	153813869	+	7636	protein_coding	glutamate ionotropic receptor AMPA type subunit 1 [Source:HGNC Symbol;Acc:HGNC:4571]	-	51	19	45	2	1	5	1.25889	0.352706	0.843852	0.0564347	0.0271311	0.120192
ENSG00000268205	773.273	600.863	725.335	337.857	280.967	335.976	1.13639	8.49387e-06	0.000360203	AC005261.1	19	57304305	57308562	+	4258	lincRNA	novel transcript	-	757	701	910	296	250	328	9.47459	6.59817	8.65251	4.23501	3.43918	3.99786
ENSG00000153993	1.0215	1.7143	3.18829	12.5555	39.3354	29.7052	-3.7472	8.55775e-06	0.000362074	SEMA3D	7	84995553	85186855	-	8062	protein_coding	semaphorin 3D [Source:HGNC Symbol;Acc:HGNC:10726]	-	1	2	4	11	35	29	0.0200576	0.0301682	0.0609502	0.252214	0.771607	0.566456
ENSG00000188042	766.122	555.434	693.452	1362.84	1532.96	2156.18	-1.32644	8.58864e-06	0.000362544	ARL4C	2	234493041	234497053	-	4013	protein_coding	ADP ribosylation factor like GTPase 4C [Source:HGNC Symbol;Acc:HGNC:698]	-	750	648	870	1194	1364	2105	10.8056	7.02105	9.52229	19.6648	21.5998	29.5344
ENSG00000138778	554.672	530.577	576.283	3900.19	1085.66	1750.56	-2.0194	8.89557e-06	0.000374232	CENPE	4	103105806	103198409	-	9444	protein_coding	centromere protein E [Source:HGNC Symbol;Acc:HGNC:1856]	-	543	619	723	3417	966	1709	7.52616	6.45217	7.61287	54.1399	14.7164	23.0678
ENSG00000112742	504.619	441.433	507.735	1951.81	974.393	1168.74	-1.49398	8.90639e-06	0.000374232	TTK	6	80003887	80042527	+	4579	protein_coding	TTK protein kinase [Source:HGNC Symbol;Acc:HGNC:12401]	-	494	515	637	1710	867	1141	19.8993	15.6012	19.4933	78.7417	38.3866	44.7595
ENSG00000230487	219.622	162.859	223.18	42.2321	89.9094	57.3617	1.67633	9.0004e-06	0.000377277	PSMG3-AS1	7	1570073	1589626	+	6355	lincRNA	PSMG3 antisense RNA 1 (head to head) [Source:HGNC Symbol;Acc:HGNC:22230]	-	215	190	280	37	80	56	5.57838	3.70736	5.51905	1.09741	2.28144	1.41497
ENSG00000185480	194.084	196.288	169.776	635.765	376.496	435.334	-1.36999	9.02005e-06	0.000377277	PARPBP	12	102120185	102197520	+	4745	protein_coding	PARP1 binding protein [Source:HGNC Symbol;Acc:HGNC:26074]	-	190	229	213	557	335	425	6.01287	5.4501	5.12087	20.1503	11.6526	13.098
ENSG00000204103	209.407	244.288	212.021	91.3127	39.3354	24.5836	2.10417	9.20268e-06	0.000384039	MAFB	20	40685848	40689240	-	3393	protein_coding	MAF bZIP transcription factor B [Source:HGNC Symbol;Acc:HGNC:6408]	TF_bZIP	205	285	266	80	35	24	3.21988	3.36645	3.17398	1.4364	0.604233	0.367102
ENSG00000109805	792.681	745.722	807.434	3456.19	1608.25	1868.35	-1.56327	9.2459e-06	0.000384966	NCAPG	4	17810902	17844862	+	4921	protein_coding	non-SMC condensin I complex subunit G [Source:HGNC Symbol;Acc:HGNC:24304]	-	776	870	1013	3028	1431	1824	21.0674	17.7628	20.8928	93.9732	42.7011	48.2241
ENSG00000095203	84.7842	60.0006	103.619	204.312	322.55	216.131	-1.57975	9.75149e-06	0.000405096	EPB41L4B	9	109171975	109320964	-	7879	protein_coding	erythrocyte membrane protein band 4.1 like 4B [Source:HGNC Symbol;Acc:HGNC:19818]	-	83	70	130	179	287	211	0.902166	0.572199	1.07347	2.22413	3.42878	2.23347
ENSG00000120437	320.75	362.575	310.061	813.825	1477.89	686.291	-1.58375	9.86279e-06	0.000408793	ACAT2	6	159760328	159779055	+	4299	protein_coding	acetyl-CoA acetyltransferase 2 [Source:HGNC Symbol;Acc:HGNC:94]	-	314	423	389	713	1315	670	8.84461	8.96046	8.32406	22.9582	40.7122	18.3786
ENSG00000133019	74.5692	69.4293	77.316	25.111	24.7251	20.4863	1.65655	1.00515e-05	0.000415674	CHRM3	1	239386565	239915452	+	12170	protein_coding	cholinergic receptor muscarinic 3 [Source:HGNC Symbol;Acc:HGNC:1952]	-	73	81	97	22	22	20	1.69516	1.41453	1.71118	0.583994	0.561513	0.45228
ENSG00000128567	111.343	96.8581	124.343	310.463	248.375	694.486	-1.91454	1.04235e-05	0.00042912	PODXL	7	131500262	131558217	-	6874	protein_coding	podocalyxin like [Source:HGNC Symbol;Acc:HGNC:9171]	-	109	113	156	272	221	678	3.42306	2.66875	3.72177	9.76463	7.62835	20.7352
ENSG00000147642	16.3439	51.4291	22.318	1.14141	0	1.02432	5.36908	1.04213e-05	0.00042912	SYBU	8	109573978	109691791	-	7024	protein_coding	syntabulin [Source:HGNC Symbol;Acc:HGNC:26011]	-	16	60	28	1	0	1	0.527001	1.48622	0.700626	0.0376522	0	0.0320761
ENSG00000137965	645.586	600.863	763.595	3980.09	1211.53	2280.13	-1.89411	1.06054e-05	0.00043563	IFI44	1	78649796	78664078	+	2038	protein_coding	interferon induced protein 44 [Source:HGNC Symbol;Acc:HGNC:16938]	-	632	701	958	3487	1078	2226	38.0149	31.71	43.7762	239.766	71.2697	130.392
ENSG00000233308	3.06449	2.57145	2.39122	21.6868	30.3444	20.4863	-3.18438	1.07052e-05	0.000438744	OSTN-AS1	3	191213291	191234605	-	515	antisense	OSTN antisense RNA 1 [Source:HGNC Symbol;Acc:HGNC:41250]	-	3	3	3	19	27	20	0.310445	0.233467	0.235842	2.24758	3.07098	2.0155
ENSG00000244731	89.8917	84.0008	122.749	20.5454	39.3354	25.6079	1.79695	1.08195e-05	0.00044244	C4A	6	31982024	32002681	+	7191	protein_coding	complement C4A (Rodgers blood group) [Source:HGNC Symbol;Acc:HGNC:1323]	-	88	98	154	18	35	25	3.87906	3.24871	5.15705	0.907016	1.69575	1.07318
ENSG00000100889	1642.57	2139.45	1565.45	272.797	768.725	526.498	1.76985	1.08599e-05	0.000443103	PCK2	14	24094053	24110598	+	4189	protein_coding	phosphoenolpyruvate carboxykinase 2, mitochondrial [Source:HGNC Symbol;Acc:HGNC:8725]	-	1608	2496	1964	239	684	514	60.9496	71.1493	56.5539	10.3557	28.4964	18.9731
ENSG00000134057	1831.54	1916.59	2027.75	8094.87	3990.85	4340.03	-1.50778	1.10026e-05	0.000447927	CCNB1	5	69167010	69178245	+	2558	protein_coding	cyclin B1 [Source:HGNC Symbol;Acc:HGNC:1579]	-	1793	2236	2544	7092	3551	4237	89.8067	84.2251	96.8015	406.065	195.492	206.67
ENSG00000106948	552.629	642.863	544.4	105.01	201.172	256.079	1.6286	1.12218e-05	0.000455837	AKNA	9	114334156	114394405	-	10601	protein_coding	AT-hook transcription factor [Source:HGNC Symbol;Acc:HGNC:24108]	-	541	750	683	92	179	250	7.99986	8.34042	7.6726	1.55515	2.9093	3.6001
ENSG00000057019	3044.06	2918.6	3088.65	8167.92	5118.09	7686.46	-1.21231	1.14649e-05	0.000464683	DCBLD2	3	98795941	98901689	-	11274	protein_coding	discoidin, CUB and LCCL domain containing 2 [Source:HGNC Symbol;Acc:HGNC:24627]	-	2980	3405	3875	7156	4554	7504	85.4753	73.4485	84.437	234.635	143.571	209.608
ENSG00000186480	613.919	1538.59	657.584	3393.41	4135.83	2579.23	-1.84669	1.15895e-05	0.000468695	INSIG1	7	155297776	155310235	+	3650	protein_coding	insulin induced gene 1 [Source:HGNC Symbol;Acc:HGNC:6083]	-	601	1795	825	2973	3680	2518	20.1695	45.3028	21.0334	114.055	135.743	82.2934
ENSG00000074211	13.2795	7.71436	28.6946	0	0	0	6.36529	1.17812e-05	0.000475398	PPP2R2C	4	6320578	6563600	-	9198	protein_coding	protein phosphatase 2 regulatory subunit Bgamma [Source:HGNC Symbol;Acc:HGNC:9306]	-	13	9	36	0	0	0	0.358226	0.186508	0.75362	0	0	0
ENSG00000101447	396.341	477.433	444.766	771.592	1210.41	1277.32	-1.3055	1.18077e-05	0.00047542	FAM83D	20	38926312	38953106	+	2475	protein_coding	family with sequence similarity 83 member D [Source:HGNC Symbol;Acc:HGNC:16122]	-	388	557	558	676	1077	1247	8.55156	9.23231	9.34296	17.0317	26.0903	26.7652
ENSG00000127920	371.825	360.861	331.582	2280.54	685.559	1078.6	-1.9262	1.22806e-05	0.000493377	GNG11	7	93921699	93928610	+	3055	protein_coding	G protein subunit gamma 11 [Source:HGNC Symbol;Acc:HGNC:4403]	-	364	421	416	1998	610	1053	6.3498	5.52309	5.51301	39.8431	11.696	17.8886
ENSG00000138650	362.631	512.576	416.071	1052.38	823.795	1212.79	-1.25802	1.23675e-05	0.000495781	PCDH10	4	133149315	133208606	+	10161	protein_coding	protocadherin 10 [Source:HGNC Symbol;Acc:HGNC:13404]	-	355	598	522	922	733	1184	4.04512	5.12442	4.51866	12.0097	9.18029	13.1384
ENSG00000168487	5576.35	5899.77	5671.17	1043.25	2061.17	2575.13	1.59402	1.24319e-05	0.000497275	BMP1	8	22164736	22212326	+	7471	protein_coding	bone morphogenetic protein 1 [Source:HGNC Symbol;Acc:HGNC:1067]	-	5459	6883	7115	914	1834	2514	134.626	127.654	133.299	25.7668	49.7124	60.3768
ENSG00000187942	78.6552	71.1436	57.3892	12.5555	20.2296	23.5593	1.87138	1.32475e-05	0.000528744	LDLRAD2	1	21812265	21825221	+	4490	protein_coding	low density lipoprotein receptor class A domain containing 2 [Source:HGNC Symbol;Acc:HGNC:32071]	-	77	83	72	11	18	23	2.00761	1.62745	1.42613	0.327854	0.515836	0.583992
ENSG00000112972	408.599	648.864	451.143	961.066	2223.01	1588.71	-1.66141	1.34001e-05	0.000533672	HMGCS1	5	43289395	43313512	-	4702	protein_coding	3-hydroxy-3-methylglutaryl-CoA synthase 1 [Source:HGNC Symbol;Acc:HGNC:5007]	-	400	757	566	842	1978	1551	14.5213	20.6672	15.6098	34.9426	78.926	54.8334
ENSG00000157343	32.6879	17.143	26.3034	3.42423	1.12387	1.02432	3.78815	1.34455e-05	0.00053432	ARMC12	6	35737032	35749079	+	1418	protein_coding	armadillo repeat containing 12 [Source:HGNC Symbol;Acc:HGNC:21099]	-	32	20	33	3	1	1	1.70028	0.799172	1.33205	0.182217	0.0584008	0.0517439
ENSG00000233392	24.5159	5.14291	21.5209	0	0	0	6.40123	1.34929e-05	0.000535042	AC104809.2	2	240954617	240967451	-	2656	processed_transcript	uncharacterized LOC200772 [Source:NCBI gene;Acc:200772]	-	24	6	27	0	0	0	1.04839	0.197107	0.896005	0	0	0
ENSG00000138821	127.687	120.001	125.937	639.189	267.48	317.538	-1.71195	1.35958e-05	0.000537959	SLC39A8	4	102251041	102431258	-	6480	protein_coding	solute carrier family 39 member 8 [Source:HGNC Symbol;Acc:HGNC:20862]	-	125	140	158	560	238	310	4.13765	3.48509	3.97318	21.19	8.65907	9.99299
ENSG00000070950	477.039	434.576	534.835	1149.4	1078.91	875.79	-1.10131	1.36354e-05	0.000538361	RAD18	3	8775402	8963773	-	6983	protein_coding	RAD18, E3 ubiquitin protein ligase [Source:HGNC Symbol;Acc:HGNC:18278]	-	467	507	671	1007	960	855	20.7918	16.9756	22.6953	51.2512	46.9783	37.0708
ENSG00000100100	306.449	244.288	294.119	93.5955	107.891	140.331	1.30353	1.39094e-05	0.000548002	PIK3IP1	22	31281593	31292534	-	3805	protein_coding	phosphoinositide-3-kinase interacting protein 1 [Source:HGNC Symbol;Acc:HGNC:24942]	-	300	285	369	82	96	137	7.90697	5.64904	7.38842	2.47059	2.78106	3.51641
ENSG00000050438	124.623	124.287	152.241	288.776	278.719	358.51	-1.20615	1.40504e-05	0.000552368	SLC4A8	12	51391317	51515763	+	17980	protein_coding	solute carrier family 4 member 8 [Source:HGNC Symbol;Acc:HGNC:11034]	-	122	145	191	253	248	350	2.30232	2.05785	2.73826	5.45789	5.14407	6.43225
ENSG00000197646	145.052	333.432	152.241	1293.22	600.145	623.808	-1.99608	1.43016e-05	0.000561037	PDCD1LG2	9	5510570	5571254	+	2365	protein_coding	programmed cell death 1 ligand 2 [Source:HGNC Symbol;Acc:HGNC:18731]	-	142	389	191	1133	534	609	3.19983	6.59219	3.26971	29.1855	13.226	13.3643
ENSG00000182481	2508.79	2910.89	2707.65	8989.74	5564.27	5413.51	-1.29674	1.43932e-05	0.000563425	KPNA2	17	68035519	68046842	+	3140	protein_coding	karyopherin subunit alpha 2 [Source:HGNC Symbol;Acc:HGNC:6395]	-	2456	3396	3397	7876	4951	5285	125.975	130.998	132.369	461.805	279.124	263.991
ENSG00000155926	66.3973	32.5717	51.0126	13.6969	7.86707	8.19453	2.33492	1.44676e-05	0.000565129	SLA	8	133036724	133103054	-	7637	protein_coding	Src like adaptor [Source:HGNC Symbol;Acc:HGNC:10902]	-	65	38	64	12	7	8	3.43315	1.5094	2.568	0.724534	0.406375	0.411489
ENSG00000258545	101.128	46.2862	103.619	17.1211	25.849	14.3404	2.13324	1.4571e-05	0.00056796	RHOXF1-AS1	X	120036236	120146854	+	2495	antisense	RHOXF1 antisense RNA 1 [Source:HGNC Symbol;Acc:HGNC:51582]	-	99	54	130	15	23	14	4.94935	2.03024	4.93734	0.857241	1.26384	0.681602
ENSG00000175216	2576.21	3048.89	2690.91	6485.49	5001.21	5544.62	-1.03417	1.48179e-05	0.000576355	CKAP5	11	46743048	46846308	-	8538	protein_coding	cytoskeleton associated protein 5 [Source:HGNC Symbol;Acc:HGNC:28959]	-	2522	3557	3376	5682	4450	5413	57.9082	61.4214	58.889	149.14	112.306	121.038
ENSG00000076382	708.918	718.293	730.915	2814.71	1463.28	1566.18	-1.4371	1.5041e-05	0.000583795	SPAG5	17	28577565	28599279	-	5472	protein_coding	sperm associated antigen 5 [Source:HGNC Symbol;Acc:HGNC:13452]	-	694	838	917	2466	1302	1529	38.4064	34.8762	38.5522	156.004	79.1963	82.4026
ENSG00000153898	35.7524	23.1431	26.3034	89.0299	82.0423	82.9696	-1.58336	1.51177e-05	0.000585529	MCOLN2	1	84925583	84997113	-	3442	protein_coding	mucolipin 2 [Source:HGNC Symbol;Acc:HGNC:13357]	-	35	27	33	78	73	81	1.13389	0.657823	0.812184	2.88867	2.59942	2.55552
ENSG00000179772	28.6019	42.8576	25.5063	0	6.7432	1.02432	3.65401	1.53541e-05	0.000593431	FOXS1	20	31844301	31845619	-	1319	protein_coding	forkhead box S1 [Source:HGNC Symbol;Acc:HGNC:3735]	Fork	28	50	32	0	6	1	1.13131	1.51928	0.982227	0	0.266457	0.0393473
ENSG00000135766	1723.26	1608.87	1808.56	965.632	826.043	807.161	0.984246	1.55285e-05	0.000598909	EGLN1	1	231363751	231425044	-	7265	protein_coding	egl-9 family hypoxia inducible factor 1 [Source:HGNC Symbol;Acc:HGNC:1232]	-	1687	1877	2269	846	735	788	22.6862	18.9824	23.1802	13.0051	10.8638	10.3196
ENSG00000186191	205.321	12.8573	180.138	0	0	2.04863	7.55339	1.55772e-05	0.000599525	BPIFB4	20	33079644	33111751	+	2448	protein_coding	BPI fold containing family B member 4 [Source:HGNC Symbol;Acc:HGNC:16179]	-	201	15	226	0	0	2	9.74694	0.547022	8.32563	0	0	0.0944478
ENSG00000154127	493.383	474.862	514.908	834.37	1894.84	1515.99	-1.51719	1.59855e-05	0.000613085	UBASH3B	11	122655675	122814473	+	9011	protein_coding	ubiquitin associated and SH3 domain containing B [Source:HGNC Symbol;Acc:HGNC:29884]	-	483	554	646	731	1686	1480	16.5427	14.2696	16.8085	28.6204	63.4699	49.3642
ENSG00000183668	2.04299	1.7143	0.797072	25.111	25.849	13.3161	-3.84835	1.59964e-05	0.000613085	PSG9	19	43211791	43269530	-	5048	protein_coding	pregnancy specific beta-1-glycoprotein 9 [Source:HGNC Symbol;Acc:HGNC:9526]	-	2	2	1	22	23	13	0.0596119	0.0448305	0.0226433	0.74959	0.753495	0.377342
ENSG00000181104	1405.58	1109.15	1425.96	488.523	534.961	703.705	1.18961	1.64133e-05	0.000627748	F2R	5	76716043	76735781	+	4066	protein_coding	coagulation factor II thrombin receptor [Source:HGNC Symbol;Acc:HGNC:3537]	-	1376	1294	1789	428	476	687	34.4116	24.3367	33.9886	12.2357	13.0841	16.7314
ENSG00000240891	45.9673	37.7147	49.4185	78.7572	205.668	264.273	-2.04434	1.6536e-05	0.000629066	PLCXD2	3	111674676	111846447	+	8974	protein_coding	phosphatidylinositol specific phospholipase C X domain containing 2 [Source:HGNC Symbol;Acc:HGNC:26462]	-	45	44	62	69	183	258	0.96274	0.70793	1.00768	1.6875	4.30326	5.37534
ENSG00000049759	241.073	167.145	297.308	477.109	917.076	704.729	-1.57267	1.64941e-05	0.000629066	NEDD4L	18	58044367	58401540	+	17455	protein_coding	neural precursor cell expressed, developmentally down-regulated 4-like, E3 ubiquitin protein ligase [Source:HGNC Symbol;Acc:HGNC:7728]	-	236	195	373	418	816	688	6.79112	4.21993	8.15407	13.75	25.8089	19.28
ENSG00000095752	38.8169	48.8576	23.1151	99.3026	116.882	162.866	-1.77877	1.65508e-05	0.000629066	IL11	19	55364389	55370463	-	2671	protein_coding	interleukin 11 [Source:HGNC Symbol;Acc:HGNC:5966]	-	38	57	29	87	104	159	1.56987	1.77091	0.910154	4.10864	4.72241	6.39686
ENSG00000154027	784.509	760.293	826.563	2902.6	1632.98	1632.76	-1.37904	1.66778e-05	0.000632583	AK5	1	77282051	77559969	+	6919	protein_coding	adenylate kinase 5 [Source:HGNC Symbol;Acc:HGNC:365]	-	768	887	1037	2543	1453	1594	37.2421	32.3472	38.2021	140.967	77.444	75.2749
ENSG00000145934	145.052	549.434	112.387	29.6766	65.1843	19.462	2.82124	1.68137e-05	0.000635109	TENM2	5	167284799	168264157	+	11042	protein_coding	teneurin transmembrane protein 2 [Source:HGNC Symbol;Acc:HGNC:29943]	-	142	641	141	26	58	19	2.32849	7.90471	1.75648	0.48737	1.04536	0.30341
ENSG00000146376	913.218	786.008	906.271	2123.02	1947.66	1515.99	-1.10038	1.68001e-05	0.000635109	ARHGAP18	6	129576132	129710225	-	4640	protein_coding	Rho GTPase activating protein 18 [Source:HGNC Symbol;Acc:HGNC:21035]	-	894	917	1137	1860	1733	1480	26.5426	20.4746	25.645	63.1273	56.5528	42.7915
ENSG00000105550	10.215	17.143	13.5502	0	0	0	6.08369	1.72635e-05	0.000650755	FGF21	19	48755559	48758333	+	1315	protein_coding	fibroblast growth factor 21 [Source:HGNC Symbol;Acc:HGNC:3678]	-	10	20	17	0	0	0	0.483603	0.727377	0.62456	0	0	0
ENSG00000094804	416.77	378.861	439.187	829.804	933.934	755.945	-1.02875	1.73278e-05	0.000651839	CDC6	17	40287633	40304657	+	5557	protein_coding	cell division cycle 6 [Source:HGNC Symbol;Acc:HGNC:1744]	-	408	442	551	727	831	738	13.9292	11.3483	14.2908	28.3727	31.183	24.5365
ENSG00000161888	248.224	238.288	255.86	699.684	466.405	524.45	-1.18704	1.75188e-05	0.000657671	SPC24	19	11131520	11155808	-	2839	protein_coding	SPC24, NDC80 kinetochore complex component [Source:HGNC Symbol;Acc:HGNC:26913]	-	243	278	321	613	415	512	13.8951	11.9547	13.9443	40.0694	26.0827	28.5111
ENSG00000136824	1066.44	1130.58	1210.75	3841.98	2198.28	2414.31	-1.31076	1.76198e-05	0.000660114	SMC2	9	104094260	104141417	+	6468	protein_coding	structural maintenance of chromosomes 2 [Source:HGNC Symbol;Acc:HGNC:14011]	-	1044	1319	1519	3366	1956	2357	15.2182	14.4594	16.8212	56.0889	31.3388	33.459
ENSG00000069493	270.697	205.716	234.339	111.858	53.9456	79.8966	1.53242	1.86528e-05	0.000697385	CLEC2D	12	9664969	9699555	+	6957	protein_coding	C-type lectin domain family 2 member D [Source:HGNC Symbol;Acc:HGNC:14351]	-	265	240	294	98	48	78	12.9685	8.83272	10.9301	5.48235	2.58186	3.71729
ENSG00000197635	240.052	353.146	259.845	2199.5	457.414	1212.79	-2.18131	1.9286e-05	0.000719592	DPP4	2	161992241	162074542	-	5009	protein_coding	dipeptidyl peptidase 4 [Source:HGNC Symbol;Acc:HGNC:3009]	-	235	412	326	1927	407	1184	9.88465	13.0326	10.4171	92.656	18.8165	48.4992
ENSG00000093009	298.277	245.145	279.772	626.634	620.375	501.915	-1.08737	1.93288e-05	0.000719724	CDC45	22	19479459	19520612	+	2846	protein_coding	cell division cycle 45 [Source:HGNC Symbol;Acc:HGNC:1739]	-	292	286	351	549	552	490	14.3424	10.5645	13.0974	30.8256	29.8009	23.4383
ENSG00000225886	6.12898	6.85721	3.98536	20.5454	33.716	56.3374	-2.71529	1.97104e-05	0.000732442	AL445490.1	1	27669468	27703063	+	1651	antisense	novel transcript, antisense to IFI6	-	6	8	5	18	30	55	0.59105	0.592658	0.374179	2.02695	3.24821	5.27625
ENSG00000181072	82.7412	35.1432	77.316	1107.17	184.314	177.207	-2.91196	1.9774e-05	0.00073332	CHRM2	7	136868669	137020255	+	8322	protein_coding	cholinergic receptor muscarinic 2 [Source:HGNC Symbol;Acc:HGNC:1951]	-	81	41	97	970	164	173	1.93575	0.736869	1.76106	26.4994	4.30783	4.02625
ENSG00000112984	1597.62	1652.59	1649.94	4025.75	3033.32	3021.73	-1.04064	1.98861e-05	0.000735988	KIF20A	5	138178719	138187715	+	3958	protein_coding	kinesin family member 20A [Source:HGNC Symbol;Acc:HGNC:9787]	-	1564	1928	2070	3527	2699	2950	60.5303	56.1157	60.8616	156.042	114.812	111.185
ENSG00000272668	196.127	127.716	219.195	45.6564	49.4502	78.8723	1.63922	2.02878e-05	0.000747834	AL590560.1	1	159854870	159867685	+	7134	antisense	uncharacterized LOC107985216 [Source:NCBI gene;Acc:107985216]	-	192	149	275	40	44	77	1.43429	0.837075	1.56065	0.341582	0.361276	0.560167
ENSG00000152217	24.5159	28.286	35.0712	6.84845	2.24773	2.04863	2.99796	2.02506e-05	0.000747834	SETBP1	18	44680173	45068510	+	14025	protein_coding	SET binding protein 1 [Source:HGNC Symbol;Acc:HGNC:15573]	-	24	33	44	6	2	2	0.248211	0.256664	0.3457	0.0709349	0.0227347	0.0201433
ENSG00000176771	51.0748	54.0005	42.2448	86.7471	224.773	229.447	-1.87832	2.04015e-05	0.000750513	NCKAP5	2	132671799	133568463	-	9552	protein_coding	NCK associated protein 5 [Source:HGNC Symbol;Acc:HGNC:29847]	-	50	63	53	76	200	224	0.859842	0.814761	0.692406	1.49403	3.78032	3.75134
ENSG00000282943	6.12898	0.857151	3.98536	49.0806	21.3535	25.6079	-3.15514	2.04852e-05	0.000752082	AC004784.1	19	42977463	43171515	+	2168	antisense	novel transcript, antisense to PSG11, PSG2 and PSG5	-	6	1	5	43	19	25	0.277087	0.0347301	0.175417	2.27003	0.964423	1.12433
ENSG00000169908	2837.72	2087.16	2796.13	8254.67	6157.67	4763.07	-1.31239	2.1288e-05	0.000779991	TM4SF1	3	149369022	149377865	-	3668	protein_coding	transmembrane 4 L six family member 1 [Source:HGNC Symbol;Acc:HGNC:11853]	-	2778	2435	3508	7232	5479	4650	90.2181	59.4705	86.5481	268.484	195.575	147.063
ENSG00000010610	57.2038	46.2862	79.7072	20.5454	13.4864	11.2675	2.02283	2.14087e-05	0.000781244	CD4	12	6786858	6820808	+	4583	protein_coding	CD4 molecule [Source:HGNC Symbol;Acc:HGNC:1678]	-	56	54	100	18	12	11	2.87515	2.08501	3.9004	1.05644	0.67718	0.54999
ENSG00000183287	1743.69	1588.3	1655.52	3133.17	3308.67	2922.37	-0.908878	2.14501e-05	0.000781244	CCBE1	18	59430939	59697662	-	6753	protein_coding	collagen and calcium binding EGF domains 1 [Source:HGNC Symbol;Acc:HGNC:29426]	-	1707	1853	2077	2745	2944	2853	25.0471	20.4475	23.1525	46.0432	47.4801	40.7677
ENSG00000133466	409.62	309.432	384.189	138.11	120.254	188.474	1.30232	2.1408e-05	0.000781244	C1QTNF6	22	37180167	37199385	-	7143	protein_coding	C1q and TNF related 6 [Source:HGNC Symbol;Acc:HGNC:14343]	-	401	361	482	121	107	184	9.95829	6.742	9.09335	3.43498	2.92061	4.44988
ENSG00000131471	48.0103	29.1431	51.8097	2.28282	12.3625	3.07295	2.87093	2.24166e-05	0.000814827	AOC3	17	42851184	42858130	+	4524	protein_coding	amine oxidase, copper containing 3 [Source:HGNC Symbol;Acc:HGNC:550]	-	47	34	65	2	11	3	1.20945	0.657976	1.27069	0.0588327	0.311123	0.0751798
ENSG00000236453	1.0215	0	1.59414	23.9696	8.99094	35.851	-4.70869	2.25559e-05	0.000816983	AC003092.1	7	94022833	94066661	+	1064	lincRNA	novel transcript	-	1	0	2	21	8	35	0.0771245	0	0.117181	1.85144	0.67816	2.62875
ENSG00000101670	0	0.857151	2.39122	4.56564	23.6012	81.9453	-5.01655	2.25651e-05	0.000816983	LIPG	18	49560699	49599182	+	13112	protein_coding	lipase G, endothelial type [Source:HGNC Symbol;Acc:HGNC:6623]	-	0	1	3	4	21	80	0	0.0136229	0.0412843	0.0828297	0.418116	1.41126
ENSG00000144857	122.58	80.5722	95.6486	38.8079	29.2206	32.7781	1.56603	2.2991e-05	0.000830758	BOC	3	113211003	113287459	+	10330	protein_coding	BOC cell adhesion associated, oncogene regulated [Source:HGNC Symbol;Acc:HGNC:17173]	-	120	94	120	34	26	32	3.20078	1.88557	2.4316	1.0367	0.762251	0.831217
ENSG00000117152	3869.43	3030.89	4091.37	7436.28	10663.3	7257.28	-1.20595	2.31346e-05	0.000834301	RGS4	1	163068775	163076802	+	4836	protein_coding	regulator of G protein signaling 4 [Source:HGNC Symbol;Acc:HGNC:10000]	-	3788	3536	5133	6515	9488	7085	119.949	84.2053	123.479	235.83	330.225	218.482
ENSG00000087253	371.825	504.862	392.159	776.158	1037.33	1059.14	-1.17867	2.32341e-05	0.000836244	LPCAT2	16	55508998	55586670	+	7439	protein_coding	lysophosphatidylcholine acyltransferase 2 [Source:HGNC Symbol;Acc:HGNC:26032]	-	364	589	492	680	923	1034	10.8615	13.2174	11.153	23.1951	30.2719	30.0468
ENSG00000177363	69.4617	63.4292	53.4038	7.98986	22.4773	15.3647	2.02015	2.32897e-05	0.000836601	LRRN4CL	11	62686402	62689899	-	2585	protein_coding	LRRN4 C-terminal like [Source:HGNC Symbol;Acc:HGNC:33724]	-	68	74	67	7	20	15	1.4019	1.14731	1.04935	0.16497	0.453199	0.301155
ENSG00000183691	52.0963	32.5717	39.0565	7.98986	5.61934	11.2675	2.30296	2.36569e-05	0.000848128	NOG	17	56593699	56595590	+	1892	protein_coding	noggin [Source:HGNC Symbol;Acc:HGNC:7866]	-	51	38	49	7	5	11	1.43654	0.804959	1.04853	0.225396	0.154799	0.301739
ENSG00000136108	1309.56	1164.01	1311.18	4879.52	2488.24	2729.8	-1.41571	2.39332e-05	0.000856359	CKAP2	13	52455429	52476628	+	4547	protein_coding	cytoskeleton associated protein 2 [Source:HGNC Symbol;Acc:HGNC:1990]	-	1282	1358	1645	4275	2214	2665	33.491	26.6797	32.6469	127.666	63.5722	67.7995
ENSG00000227706	32.6879	39.429	36.6653	126.696	83.1662	98.3343	-1.49972	2.44824e-05	0.000874304	AL713998.1	6	67887646	67889339	-	1605	lincRNA	novel transcript	-	32	46	46	111	74	96	1.06254	1.14867	1.16035	4.21324	2.7007	3.10424
ENSG00000167772	796.767	166.287	718.162	126.696	10.1148	52.2401	3.15319	2.50245e-05	0.000891923	ANGPTL4	19	8363289	8374373	+	2482	protein_coding	angiopoietin like 4 [Source:HGNC Symbol;Acc:HGNC:16039]	-	780	194	901	111	9	51	37.8584	7.08126	33.2223	6.1587	0.480131	2.41061
ENSG00000123473	273.761	294.86	310.061	1042.11	538.332	695.51	-1.37263	2.50867e-05	0.000892406	STIL	1	47250139	47314147	-	7291	protein_coding	STIL, centriolar assembly protein [Source:HGNC Symbol;Acc:HGNC:10879]	-	268	344	389	913	479	679	4.59245	4.43312	5.06402	17.8846	9.02184	11.331
ENSG00000198826	455.587	526.291	453.534	1793.15	870.997	1166.7	-1.41607	2.55063e-05	0.000905572	ARHGAP11A	15	32615144	32639949	+	6428	protein_coding	Rho GTPase activating protein 11A [Source:HGNC Symbol;Acc:HGNC:15783]	-	446	614	569	1571	775	1139	10.11	10.4671	9.79865	40.7092	19.3094	25.1438
ENSG00000122176	36.7739	12.0001	31.0858	0	3.3716	1.02432	4.18492	2.61216e-05	0.000925623	FMOD	1	203340628	203351758	-	3401	protein_coding	fibromodulin [Source:HGNC Symbol;Acc:HGNC:3774]	-	36	14	39	0	3	1	1.08393	0.317005	0.892068	0	0.0992814	0.0293215
ENSG00000163659	675.209	812.579	592.224	3385.42	1739.75	1370.53	-1.64283	2.61736e-05	0.000925675	TIPARP	3	156673235	156706770	+	5048	protein_coding	TCDD inducible poly(ADP-ribose) polymerase [Source:HGNC Symbol;Acc:HGNC:23696]	-	661	948	743	2966	1548	1338	11.9575	12.8969	10.2109	61.3348	30.7793	23.5713
ENSG00000169231	1454.61	1356.01	1410.02	281.928	552.943	657.611	1.49932	2.6522e-05	0.000933114	THBS3	1	155195588	155209051	-	4623	protein_coding	thrombospondin 3 [Source:HGNC Symbol;Acc:HGNC:11787]	-	1424	1582	1769	247	492	642	43.1679	36.0661	40.7395	8.55947	16.3933	18.9529
ENSG00000144554	323.814	270.86	372.233	720.229	648.472	662.732	-1.07073	2.65367e-05	0.000933114	FANCD2	3	10026414	10101930	+	8378	protein_coding	FA complementation group D2 [Source:HGNC Symbol;Acc:HGNC:3585]	-	317	316	467	631	577	647	8.6858	6.51147	9.72084	19.7642	17.3771	17.2641
ENSG00000196616	442.308	68.5721	425.636	0	12.3625	2.04863	6.0245	2.65078e-05	0.000933114	ADH1B	4	99304964	99352760	-	10777	protein_coding	alcohol dehydrogenase 1B (class I), beta polypeptide [Source:HGNC Symbol;Acc:HGNC:250]	-	433	80	534	0	11	2	7.73579	1.07485	7.24761	0	0.216003	0.0347966
ENSG00000046653	110.322	54.8577	95.6486	31.9595	15.7341	18.4377	1.98115	2.68628e-05	0.00094277	GPM6B	X	13771031	13938638	-	5675	protein_coding	glycoprotein M6B [Source:HGNC Symbol;Acc:HGNC:4461]	-	108	64	120	28	14	18	3.90213	1.739	3.29379	1.15647	0.555976	0.633345
ENSG00000196932	79.6767	33.4289	60.5775	12.5555	5.61934	15.3647	2.36427	2.71202e-05	0.000949986	TMEM26	10	61406643	61453450	-	6907	protein_coding	transmembrane protein 26 [Source:HGNC Symbol;Acc:HGNC:28550]	-	78	39	76	11	5	15	1.58176	0.594772	1.17083	0.254998	0.111446	0.296228
ENSG00000189212	8.17197	13.7144	14.3473	87.8885	37.0876	46.0942	-2.22706	2.84793e-05	0.000992641	DPY19L2P1	7	35079989	35186041	-	8272	transcribed_unprocessed_pseudogene	DPY19L2 pseudogene 1 [Source:HGNC Symbol;Acc:HGNC:22305]	-	8	16	18	77	33	45	0.125765	0.189161	0.214971	1.38376	0.570209	0.688926
ENSG00000188613	34.7309	33.4289	30.2887	4.56564	8.99094	4.09726	2.48488	2.85184e-05	0.000992641	NANOS1	10	119029716	119033732	+	4017	protein_coding	nanos C2HC-type zinc finger 1 [Source:HGNC Symbol;Acc:HGNC:23044]	-	34	39	38	4	8	4	0.707245	0.610094	0.600497	0.0951151	0.182907	0.081029
ENSG00000139211	637.414	1481.16	717.365	6170.46	2120.74	3160.01	-2.01346	2.8468e-05	0.000992641	AMIGO2	12	47075707	47079951	-	3956	protein_coding	adhesion molecule with Ig like domain 2 [Source:HGNC Symbol;Acc:HGNC:24073]	-	624	1728	900	5406	1887	3085	10.3116	21.4746	11.2985	102.121	34.2738	49.6461
ENSG00000136378	1196.17	1413.44	1222.71	302.473	559.686	598.2	1.39157	2.85547e-05	0.000992641	ADAMTS7	15	78759203	78811431	-	7730	protein_coding	ADAM metallopeptidase with thrombospondin type 1 motif 7 [Source:HGNC Symbol;Acc:HGNC:223]	-	1171	1649	1534	265	498	584	20.4208	21.6261	20.3226	5.28276	9.54544	9.91789
ENSG00000166484	1094.02	1389.44	1076.84	517.058	567.553	629.954	1.05401	2.96786e-05	0.00102976	MAPK7	17	19377721	19383544	+	5196	protein_coding	mitogen-activated protein kinase 7 [Source:HGNC Symbol;Acc:HGNC:6880]	-	1071	1621	1351	453	505	615	37.8493	43.0817	36.2711	18.3006	19.616	21.1657
ENSG00000080573	537.307	899.152	498.967	9.13127	162.961	80.9209	2.93522	2.98154e-05	0.00103255	COL5A3	19	9959561	10010471	-	6750	protein_coding	collagen type V alpha 3 chain [Source:HGNC Symbol;Acc:HGNC:14864]	-	526	1049	626	8	145	79	8.00689	12.0087	7.23917	0.139209	2.42603	1.1711
ENSG00000109107	106.236	78.0008	89.272	38.8079	28.0967	24.5836	1.58157	3.02711e-05	0.00104635	ALDOC	17	28573115	28577264	-	2928	protein_coding	aldolase, fructose-bisphosphate C [Source:HGNC Symbol;Acc:HGNC:418]	-	104	91	112	34	25	24	5.30888	3.49343	4.34334	1.98402	1.40268	1.19308
ENSG00000260400	55.1608	55.7148	55.795	10.2727	11.2387	21.5106	1.94409	3.06428e-05	0.00105721	AL513534.1	10	68698500	68700794	+	2295	sense_overlapping	novel transcript, overlapping to TET1	-	54	65	70	9	10	21	1.25395	1.13512	1.23487	0.238907	0.255233	0.474894
ENSG00000163131	111.343	87.4294	115.575	675.714	171.952	403.58	-1.99294	3.16346e-05	0.00108937	CTSS	1	150730196	150765957	-	4228	protein_coding	cathepsin S [Source:HGNC Symbol;Acc:HGNC:2545]	-	109	102	145	592	153	394	4.36106	3.06907	4.40728	27.0761	6.72833	15.3515
ENSG00000254337	8.17197	6.00006	6.37657	11.4141	157.341	46.0942	-3.39051	3.19874e-05	0.00109945	AC083967.1	8	68848742	68852763	-	515	lincRNA	novel transcript	-	8	7	8	10	140	45	0.827852	0.544756	0.628911	1.18294	15.9236	4.53487
ENSG00000205413	743.649	602.577	730.118	1591.12	1194.67	1656.32	-1.09739	3.20489e-05	0.00109951	SAMD9	7	93099513	93118023	-	6855	protein_coding	sterile alpha motif domain containing 9 [Source:HGNC Symbol;Acc:HGNC:1348]	-	728	703	916	1394	1063	1617	6.62749	4.81298	6.33504	14.507	10.6365	14.3356
ENSG00000142583	245.159	217.716	238.324	22.8282	76.423	85.0182	1.92553	3.22577e-05	0.0011046	SLC2A5	1	9035107	9088478	-	6693	protein_coding	solute carrier family 2 member 5 [Source:HGNC Symbol;Acc:HGNC:11010]	-	240	254	299	20	68	83	10.5793	8.42013	10.0127	1.0078	3.2946	3.56296
ENSG00000176171	7453.86	6615.49	7574.57	3800.89	1965.64	1559.01	1.56304	3.2746e-05	0.00111923	BNIP3	10	131966455	131982013	-	5325	protein_coding	BCL2 interacting protein 3 [Source:HGNC Symbol;Acc:HGNC:1084]	-	7297	7718	9503	3330	1749	1522	200.971	159.858	198.832	104.841	52.9455	40.8219
ENSG00000135451	503.598	521.148	530.053	869.754	1142.97	1171.82	-1.03437	3.28979e-05	0.00112233	TROAP	12	49323236	49331731	+	3954	protein_coding	trophinin associated protein [Source:HGNC Symbol;Acc:HGNC:12327]	-	493	608	665	762	1017	1144	24.1041	22.3557	24.7003	42.589	54.653	54.4702
ENSG00000134690	586.339	637.721	686.279	1103.74	1312.68	1368.49	-0.986203	3.31851e-05	0.00113002	CDCA8	1	37692418	37709719	+	2469	protein_coding	cell division cycle associated 8 [Source:HGNC Symbol;Acc:HGNC:14629]	-	574	744	861	967	1168	1336	12.8207	12.4972	14.6096	24.6902	28.6743	29.06
ENSG00000131981	3716.2	3701.18	3863.41	2180.09	1331.78	1397.17	1.20046	3.36064e-05	0.00114224	LGALS3	14	55124110	55145413	+	2397	protein_coding	galectin 3 [Source:HGNC Symbol;Acc:HGNC:6563]	-	3638	4318	4847	1910	1185	1364	232.749	207.754	235.578	139.687	83.3284	84.9824
ENSG00000196352	352.416	333.432	360.276	773.875	1154.21	633.027	-1.29152	3.46348e-05	0.00117341	CD55	1	207321376	207386804	+	5908	protein_coding	CD55 molecule (Cromer blood group) [Source:HGNC Symbol;Acc:HGNC:2665]	-	345	389	452	678	1027	618	11.549	9.79305	11.4948	25.9451	37.7874	20.1468
ENSG00000119938	1031.71	1019.15	1077.64	523.907	243.879	179.255	1.72465	3.46514e-05	0.00117341	PPP1R3C	10	91628442	91633054	-	2524	protein_coding	protein phosphatase 1 regulatory subunit 3C [Source:HGNC Symbol;Acc:HGNC:9293]	-	1010	1189	1352	459	217	175	21.3256	18.8801	21.6867	11.0788	5.03605	3.59839
ENSG00000113456	601.661	508.291	540.415	1029.55	1090.15	1027.39	-0.931599	3.49447e-05	0.00117898	RAD1	5	34905264	34918989	-	6766	protein_coding	RAD1 checkpoint DNA exonuclease [Source:HGNC Symbol;Acc:HGNC:9806]	-	589	593	678	902	970	1003	18.2391	13.8097	15.9498	31.9297	33.015	30.2468
ENSG00000184497	213.493	133.716	207.239	329.867	631.613	686.291	-1.57211	3.49268e-05	0.00117898	TMEM255B	13	113759240	113816995	+	7287	protein_coding	transmembrane protein 255B [Source:HGNC Symbol;Acc:HGNC:28297]	-	209	156	260	289	562	670	7.68684	4.31487	7.2646	12.1506	22.7189	23.9975
ENSG00000143228	720.155	593.149	634.469	2721.12	1340.77	1366.44	-1.47874	3.5197e-05	0.00118531	NUF2	1	163266576	163355764	+	3362	protein_coding	NUF2, NDC80 kinetochore complex component [Source:HGNC Symbol;Acc:HGNC:14621]	-	705	692	796	2384	1193	1334	37.1996	27.4597	31.9079	143.798	69.1893	68.5479
ENSG00000151388	365.696	468.005	392.956	470.26	2795.06	2959.25	-2.34322	3.53206e-05	0.00118729	ADAMTS12	5	33523535	33892192	-	9778	protein_coding	ADAM metallopeptidase with thrombospondin type 1 motif 12 [Source:HGNC Symbol;Acc:HGNC:14605]	-	358	546	493	412	2487	2889	6.14259	7.04535	6.42617	8.08099	46.9023	48.2732
ENSG00000162551	280.911	280.288	272.599	111.858	130.369	146.477	1.09985	3.5454e-05	0.00118959	ALPL	1	21509372	21578412	+	3007	protein_coding	alkaline phosphatase, liver/bone/kidney [Source:HGNC Symbol;Acc:HGNC:438]	-	275	327	342	98	116	143	8.42274	7.53199	7.95763	3.4312	3.90507	4.26527
ENSG00000011465	50514	36036.4	46723.6	23658	14006.8	11700.8	1.43283	3.56806e-05	0.00119501	DCN	12	91140484	91183123	-	12847	protein_coding	decorin [Source:HGNC Symbol;Acc:HGNC:2705]	-	49451	42042	58619	20727	12463	11423	2039.78	1304.16	1836.89	977.333	565.041	458.857
ENSG00000204792	1.0215	2.57145	2.39122	57.0704	7.86707	23.5593	-3.85997	3.61095e-05	0.00120496	LINC01291	2	74918148	74938418	+	4176	lincRNA	long intergenic non-protein coding RNA 1291 [Source:HGNC Symbol;Acc:HGNC:50358]	-	1	3	3	50	7	23	0.03425	0.0772721	0.0780582	1.95762	0.263517	0.767146
ENSG00000158270	249.245	275.146	241.513	249.969	2634.35	1812.01	-2.61632	3.60967e-05	0.00120496	COLEC12	18	316740	500722	-	7340	protein_coding	collectin subfamily member 12 [Source:HGNC Symbol;Acc:HGNC:16016]	-	244	321	303	219	2344	1769	3.56162	3.52375	3.35999	3.65427	37.6067	25.1464
ENSG00000085840	131.773	113.144	142.676	245.403	313.559	296.027	-1.14136	3.63526e-05	0.00121087	ORC1	1	52372829	52404459	-	3157	protein_coding	origin recognition complex subunit 1 [Source:HGNC Symbol;Acc:HGNC:8487]	-	129	132	179	215	279	289	2.20487	1.69672	2.32425	4.20079	5.24141	4.8104
ENSG00000154928	35.7524	46.2862	32.6799	50.222	240.508	354.413	-2.49212	3.68202e-05	0.00122422	EPHB1	3	134597801	135260467	+	6956	protein_coding	EPH receptor B1 [Source:HGNC Symbol;Acc:HGNC:3392]	-	35	54	41	44	214	346	1.36549	1.58436	1.21518	1.96232	9.17663	13.1457
ENSG00000257335	24.5159	44.5719	13.5502	78.7572	186.562	108.577	-2.17873	3.69196e-05	0.0012253	MGAM	7	141907813	142106747	+	10767	protein_coding	maltase-glucoamylase [Source:HGNC Symbol;Acc:HGNC:7043]	-	24	52	17	69	166	106	0.45084	0.734607	0.242603	1.48169	3.42743	1.93913
ENSG00000051341	179.783	194.573	227.165	657.452	364.133	483.477	-1.32222	3.73492e-05	0.00123732	POLQ	3	121431427	121546641	-	9400	protein_coding	DNA polymerase theta [Source:HGNC Symbol;Acc:HGNC:9186]	-	176	227	285	576	324	472	1.94597	1.88751	2.39389	7.28021	3.93748	5.08223
ENSG00000146918	1116.5	1062.87	1146.19	2657.2	1990.37	2044.53	-1.0088	3.75396e-05	0.00124138	NCAPG2	7	158631311	158704829	-	6988	protein_coding	non-SMC condensin II complex subunit G2 [Source:HGNC Symbol;Acc:HGNC:21904]	-	1093	1240	1438	2328	1771	1996	24.3212	20.7504	24.3086	59.217	43.3145	43.2529
ENSG00000164045	125.644	128.573	141.879	230.565	367.505	349.292	-1.25776	3.76996e-05	0.00124443	CDC25A	3	48157146	48188402	-	4117	protein_coding	cell division cycle 25A [Source:HGNC Symbol;Acc:HGNC:1725]	-	123	150	178	202	327	341	3.37193	3.09248	3.70707	6.33029	9.85307	9.1037
ENSG00000182175	39.8384	12.0001	29.4917	3.42423	2.24773	0	3.87157	3.81174e-05	0.0012537	RGMA	15	93035273	93089204	-	13221	protein_coding	repulsive guidance molecule BMP co-receptor a [Source:HGNC Symbol;Acc:HGNC:30308]	-	39	14	37	3	2	0	0.842833	0.227534	0.607457	0.0741134	0.0475069	0
ENSG00000141655	24.5159	18.8573	21.5209	33.1009	120.254	225.349	-2.54791	3.80738e-05	0.0012537	TNFRSF11A	18	62325287	62391292	+	8999	protein_coding	TNF receptor superfamily member 11a [Source:HGNC Symbol;Acc:HGNC:11908]	-	24	22	27	29	107	220	0.42115	0.290328	0.359936	0.581731	2.06376	3.75957
ENSG00000185565	511.77	564.006	524.473	295.625	229.269	184.377	1.17487	3.82679e-05	0.00125639	LSAMP	3	115802363	117139389	-	10330	protein_coding	limbic system associated membrane protein [Source:HGNC Symbol;Acc:HGNC:6705]	-	501	658	658	259	204	180	8.38035	8.27735	8.36155	4.95248	3.75063	2.93215
ENSG00000152784	152.203	167.145	140.285	317.312	320.302	553.13	-1.37412	3.86319e-05	0.00126608	PRDM8	4	80183879	80204329	+	4588	protein_coding	PR/SET domain 8 [Source:HGNC Symbol;Acc:HGNC:13993]	zf-C2H2	149	195	176	278	285	540	4.62742	4.55437	4.15243	9.86952	9.72854	16.3319
ENSG00000233024	33.7094	42.0004	15.1444	3.42423	2.24773	5.12158	3.05959	3.97164e-05	0.00129929	AC126755.2	16	18358086	18379331	-	3030	protein_coding	nuclear pore complex interacting protein family member A5 pseudogene [Source:NCBI gene;Acc:105376752]	-	33	49	19	3	2	5	1.92415	2.14863	0.841616	0.19996	0.128175	0.283912
ENSG00000164611	794.724	870.009	910.256	3584.02	1743.12	1783.33	-1.46521	4.02083e-05	0.00131124	PTTG1	5	160421822	160428744	+	2013	protein_coding	pituitary tumor-transforming 1 [Source:HGNC Symbol;Acc:HGNC:9690]	-	778	1015	1142	3140	1551	1741	54.1986	53.176	60.4382	250.056	118.76	118.113
ENSG00000104219	759.993	731.15	739.683	1311.48	1356.51	1412.53	-0.871301	4.02247e-05	0.00131124	ZDHHC2	8	17156029	17224799	+	6735	protein_coding	zinc finger DHHC-type containing 2 [Source:HGNC Symbol;Acc:HGNC:18469]	-	744	853	928	1149	1207	1379	21.5372	18.5698	20.408	38.022	38.4037	38.875
ENSG00000254343	143.009	100.287	111.59	44.5149	48.3263	25.6079	1.58542	4.06018e-05	0.00132118	AC091563.1	8	120052180	120056201	+	752	lincRNA	novel transcript	-	140	117	140	39	43	25	14.7451	9.26716	11.2017	4.69551	4.97781	2.56418
ENSG00000244560	233.923	294.86	282.163	81.04	112.387	136.234	1.29761	4.12566e-05	0.00134011	AC004890.2	7	149285281	149297312	+	4288	transcribed_unprocessed_pseudogene	AI894139 pseudogene [Source:NCBI gene;Acc:155060]	-	229	344	354	71	100	133	7.48718	8.45828	8.7927	2.65362	3.59362	4.23471
ENSG00000174307	942.841	936.009	993.151	357.261	440.556	544.936	1.09639	4.1865e-05	0.00135625	PHLDA3	1	201464383	201469237	-	3138	protein_coding	pleckstrin homology like domain family A member 3 [Source:HGNC Symbol;Acc:HGNC:8934]	-	923	1092	1246	313	392	532	41.1972	36.6547	42.2494	15.9701	19.231	23.1242
ENSG00000080824	13306	13947.6	13747.1	38008.9	29057.6	22967.2	-1.13481	4.19158e-05	0.00135625	HSP90AA1	14	102080738	102139699	-	5248	protein_coding	heat shock protein 90 alpha family class A member 1 [Source:HGNC Symbol;Acc:HGNC:5253]	-	13026	16272	17247	33300	25855	22422	554.468	520.892	557.72	1620.35	1209.65	929.458
ENSG00000090924	1234.99	1441.73	1189.23	456.564	684.435	633.027	1.12365	4.19757e-05	0.00135625	PLEKHG2	19	39412585	39428415	+	9200	protein_coding	pleckstrin homology and RhoGEF domain containing G2 [Source:HGNC Symbol;Acc:HGNC:29515]	-	1209	1682	1492	400	609	618	41.8656	43.8025	39.2497	15.834	23.1792	20.8406
ENSG00000186081	6.12898	20.5716	12.7531	0	0	0	6.03364	4.24871e-05	0.00137036	KRT5	12	52514575	52520687	-	4292	protein_coding	keratin 5 [Source:HGNC Symbol;Acc:HGNC:6442]	-	6	24	16	0	0	0	0.325288	0.978518	0.658981	0	0	0
ENSG00000116883	99.0851	86.5723	95.6486	27.3938	41.5831	33.8024	1.45179	4.2598e-05	0.00137152	AL591845.1	1	36323734	36329221	+	1838	antisense	novel transcript, antisense to EVA1B	-	97	101	120	24	37	33	2.81252	2.20235	2.64328	0.795489	1.17917	0.931812
ENSG00000223991	16.3439	10.2858	9.56486	0	0	0	5.89889	4.37783e-05	0.00140705	AC104809.1	2	240981515	240986072	-	2345	antisense	novel transcript	-	16	12	12	0	0	0	0.36362	0.205092	0.207179	0	0	0
ENSG00000091651	342.201	348.861	384.986	1009.01	731.638	649.416	-1.15078	4.40431e-05	0.00141308	ORC6	16	46689643	46698394	+	4309	protein_coding	origin recognition complex subunit 6 [Source:HGNC Symbol;Acc:HGNC:17151]	-	335	407	483	884	651	634	14.8652	13.582	16.2821	44.8413	31.751	27.3972
ENSG00000058804	743.649	724.293	794.681	1755.49	1455.41	1303.95	-0.996478	4.41887e-05	0.00141503	NDC1	1	53765460	53838860	-	5135	protein_coding	NDC1 transmembrane nucleoporin [Source:HGNC Symbol;Acc:HGNC:25525]	-	728	845	997	1538	1295	1273	13.1116	11.4452	13.6413	31.665	25.6357	22.3277
ENSG00000167617	378.975	328.289	337.958	71.9088	176.447	67.6048	1.72685	4.42584e-05	0.00141503	CDC42EP5	19	54465026	54473264	-	903	protein_coding	CDC42 effector protein 5 [Source:HGNC Symbol;Acc:HGNC:17408]	-	371	383	424	63	157	66	34.3259	26.6494	29.8023	6.66326	15.966	5.94677
ENSG00000101280	22.4729	16.2859	30.2887	0	3.3716	2.04863	3.66347	4.44904e-05	0.00141997	ANGPT4	20	869899	916317	-	4676	protein_coding	angiopoietin 4 [Source:HGNC Symbol;Acc:HGNC:487]	-	22	19	38	0	3	2	0.250737	0.162851	0.329015	0	0.0375809	0.0221981
ENSG00000065809	537.307	502.291	503.749	2129.87	1757.73	783.601	-1.59764	4.48915e-05	0.00143028	FAM107B	10	14518557	14774897	-	7019	protein_coding	family with sequence similarity 107 member B [Source:HGNC Symbol;Acc:HGNC:23726]	-	526	586	632	1866	1564	765	24.568	20.5837	22.4253	99.631	80.2918	34.7965
ENSG00000186577	253.331	300.003	288.54	574.129	506.864	588.982	-0.987556	4.52535e-05	0.00143931	SMIM29	6	34246380	34249470	-	2229	protein_coding	small integral membrane protein 29 [Source:HGNC Symbol;Acc:HGNC:1340]	-	248	350	362	503	451	575	12.4921	13.2585	13.8525	28.9635	24.9696	28.206
ENSG00000108846	4138.08	4038.04	3939.93	525.048	1309.31	1778.21	1.74565	4.56126e-05	0.00144822	ABCC3	17	50634777	50692252	+	9614	protein_coding	ATP binding cassette subfamily C member 3 [Source:HGNC Symbol;Acc:HGNC:54]	-	4051	4711	4943	460	1165	1736	130.29	113.947	120.774	16.9124	41.1835	54.3735
ENSG00000244165	156.289	144.001	149.849	38.8079	70.8036	61.4589	1.39427	4.6611e-05	0.00147736	P2RY11	19	10111538	10115372	+	2295	protein_coding	purinergic receptor P2Y11 [Source:HGNC Symbol;Acc:HGNC:8540]	-	153	168	188	34	63	60	6.53352	5.39518	6.09888	1.65971	2.95696	2.49515
ENSG00000132965	22.4729	18.0002	35.0712	4.56564	0	0	4.09194	4.72701e-05	0.00149473	ALOX5AP	13	30713478	30764426	+	1715	protein_coding	arachidonate 5-lipoxygenase activating protein [Source:HGNC Symbol;Acc:HGNC:436]	-	22	21	44	4	0	0	1.31588	0.944611	1.99932	0.273496	0	0
ENSG00000175063	789.617	769.722	831.346	2742.81	1509.35	1610.22	-1.29395	4.73222e-05	0.00149473	UBE2C	20	45812576	45816957	+	1286	protein_coding	ubiquitin conjugating enzyme E2 C [Source:HGNC Symbol;Acc:HGNC:15937]	-	773	898	1043	2403	1343	1572	59.8772	52.3117	61.3766	212.782	114.342	118.583
ENSG00000168916	359.567	378.861	375.421	134.686	14.6103	29.7052	2.6394	4.74556e-05	0.00149636	ZNF608	5	124636913	124748807	-	6922	protein_coding	zinc finger protein 608 [Source:HGNC Symbol;Acc:HGNC:29238]	-	352	442	471	118	13	29	7.4382	7.02406	7.56106	2.8504	0.301938	0.596778
ENSG00000158402	147.095	124.287	91.6633	496.513	242.755	310.368	-1.53331	4.77349e-05	0.00150258	CDC25C	5	138285265	138338355	-	3338	protein_coding	cell division cycle 25C [Source:HGNC Symbol;Acc:HGNC:1727]	-	144	145	115	435	216	303	5.36657	4.0639	3.25588	18.532	8.84785	10.9968
ENSG00000167771	53.1178	53.1434	31.8829	0	11.2387	7.17021	2.90015	4.8166e-05	0.00151355	RCOR2	11	63911221	63916844	-	2738	protein_coding	REST corepressor 2 [Source:HGNC Symbol;Acc:HGNC:27455]	MYB	52	62	40	0	10	7	2.26408	2.03012	1.32308	0	0.478562	0.296809
ENSG00000111087	143.009	275.146	111.59	27.3938	40.4592	66.5805	1.97527	4.89246e-05	0.00153476	GLI1	12	57460135	57472262	+	4204	protein_coding	GLI family zinc finger 1 [Source:HGNC Symbol;Acc:HGNC:4317]	zf-C2H2	140	321	140	24	36	65	3.74737	6.46167	2.84684	0.734359	1.05913	1.69435
ENSG00000106819	20.4299	38.5718	15.9414	2.28282	3.3716	2.04863	3.28807	5.09769e-05	0.0015964	ASPN	9	92456205	92482506	-	2470	protein_coding	asporin [Source:HGNC Symbol;Acc:HGNC:14872]	-	20	45	20	2	3	2	0.452979	0.766482	0.344124	0.0517818	0.0746826	0.0441131
ENSG00000175264	37.7954	5.14291	26.3034	0	0	1.02432	5.87445	5.16123e-05	0.00161354	CHST1	11	45648877	45665622	-	3478	protein_coding	carbohydrate sulfotransferase 1 [Source:HGNC Symbol;Acc:HGNC:1969]	-	37	6	33	0	0	1	1.28794	0.157068	0.872661	0	0	0.0338988
ENSG00000272316	116.451	83.1437	121.952	47.9392	33.716	27.6565	1.55964	5.21077e-05	0.00162626	AL021368.2	6	57908560	57913911	-	5352	lincRNA	novel transcript	-	114	97	153	42	30	27	1.13516	0.726385	1.1574	0.478081	0.328341	0.261823
ENSG00000153094	239.03	212.574	266.222	25.111	68.5559	99.3586	1.89199	5.2631e-05	0.0016398	BCL2L11	2	111119378	111168447	+	6658	protein_coding	BCL2 like 11 [Source:HGNC Symbol;Acc:HGNC:994]	-	234	248	334	22	61	97	5.95254	4.74437	6.4546	0.639746	1.70556	2.40297
ENSG00000277400	26.5589	44.5719	21.5209	4.56564	6.7432	2.04863	2.80768	5.36075e-05	0.00166738	AC145212.1	GL000194.1	53590	115018	-	2179	protein_coding	MaFF-interacting protein [Source:UniProtKB/Swiss-Prot;Acc:Q8WZ33]	-	26	52	27	4	6	2	0.635896	0.956439	0.501664	0.111833	0.161292	0.0476357
ENSG00000173114	406.556	262.288	476.649	926.824	981.136	822.525	-1.25303	5.41016e-05	0.0016799	LRRN3	7	111091006	111125454	+	3875	protein_coding	leucine rich repeat neuronal 3 [Source:HGNC Symbol;Acc:HGNC:17200]	-	398	306	598	812	873	803	8.33423	4.81887	9.51306	19.4373	20.0931	16.3752
ENSG00000198483	96.0207	42.0004	66.157	23.9696	8.99094	12.2918	2.1749	5.46494e-05	0.00169404	ANKRD35	1	145866560	145885866	-	3363	protein_coding	ankyrin repeat domain 35 [Source:HGNC Symbol;Acc:HGNC:26323]	-	94	49	83	21	8	12	1.55721	0.610459	1.04456	0.397683	0.145666	0.193593
ENSG00000169282	49.0318	69.4293	48.6214	109.575	175.323	169.012	-1.44142	5.64854e-05	0.00174799	KCNAB1	3	156037701	156539138	+	6852	protein_coding	potassium voltage-gated channel subfamily A member regulatory beta subunit 1 [Source:HGNC Symbol;Acc:HGNC:6228]	-	48	81	61	96	156	165	1.6129	2.04688	1.55716	3.68754	5.76158	5.39934
ENSG00000138678	1.0215	2.57145	5.5795	44.5149	8.99094	47.1185	-3.42	5.71358e-05	0.00176514	GPAT3	4	83535914	83605875	+	3468	protein_coding	glycerol-3-phosphate acyltransferase 3 [Source:HGNC Symbol;Acc:HGNC:28157]	-	1	3	7	39	8	46	0.0403429	0.0910185	0.214537	1.79858	0.354738	1.80724
ENSG00000182326	11298.8	10489.8	11907.5	4653.52	4950.64	6741.02	1.04367	5.73146e-05	0.00176768	C1S	12	6988259	7071032	+	6462	protein_coding	complement C1s [Source:HGNC Symbol;Acc:HGNC:1247]	-	11061	12238	14939	4077	4405	6581	467.465	388.962	479.637	196.967	204.621	270.855
ENSG00000235706	38.8169	23.1431	39.8536	5.70704	5.61934	8.19453	2.37537	5.7871e-05	0.00178184	DICER1-AS1	14	95157645	95179933	+	3722	antisense	DICER1 antisense RNA 1 [Source:HGNC Symbol;Acc:HGNC:43017]	-	38	27	50	5	5	8	1.45588	0.777943	1.45529	0.218984	0.210554	0.298485
ENSG00000104812	3117.61	2675.17	2825.62	440.584	1255.36	1102.16	1.62283	5.81367e-05	0.00178702	GYS1	19	48968125	48993310	-	4246	protein_coding	glycogen synthase 1 [Source:HGNC Symbol;Acc:HGNC:4706]	-	3052	3121	3545	386	1117	1076	117.777	90.5756	103.927	17.0279	47.3783	40.4369
ENSG00000250644	91.9347	75.4293	113.981	31.9595	14.6103	35.851	1.76879	5.89153e-05	0.00180792	AC068580.4	11	1734821	1763954	-	4807	protein_coding	novel protein	-	90	88	143	28	13	35	2.51778	1.85139	3.03912	0.89543	0.399731	0.953527
ENSG00000123104	339.137	360.004	365.059	635.765	661.958	835.842	-1.00352	5.99959e-05	0.001838	ITPR2	12	26336515	26833198	-	12750	protein_coding	inositol 1,4,5-trisphosphate receptor type 2 [Source:HGNC Symbol;Acc:HGNC:6181]	-	332	420	458	557	589	816	9.64211	9.17328	10.105	18.4922	18.8018	23.0788
ENSG00000242147	7.15047	6.00006	15.1444	62.7775	25.849	59.4103	-2.3747	6.04208e-05	0.00184793	AL365356.5	10	5594991	5596118	-	697	lincRNA	uncharacterized LOC105376382 [Source:NCBI gene;Acc:105376382]	-	7	7	19	55	23	58	0.535224	0.40251	1.10364	4.80727	1.93293	4.31872
ENSG00000143127	4601.84	2427.45	4516.21	601.523	703.541	1790.5	1.89881	6.08682e-05	0.00185851	ITGA10	1	145891208	145910189	-	6320	protein_coding	integrin subunit alpha 10 [Source:HGNC Symbol;Acc:HGNC:6135]	-	4505	2832	5666	527	626	1748	79.8686	37.7586	76.3122	10.6805	12.1985	30.1795
ENSG00000170271	313.599	154.287	308.467	79.8986	89.9094	103.456	1.5052	6.13874e-05	0.00187124	FAXDC2	5	154818491	154859252	-	7222	protein_coding	fatty acid hydroxylase domain containing 2 [Source:HGNC Symbol;Acc:HGNC:1334]	-	307	180	387	70	80	101	13.6569	6.02181	13.0786	3.55967	3.91159	4.37547
ENSG00000100162	177.74	143.144	165.791	472.543	352.894	298.076	-1.20712	6.15601e-05	0.00187339	CENPM	22	41938721	41947164	-	1778	protein_coding	centromere protein M [Source:HGNC Symbol;Acc:HGNC:18352]	-	174	167	208	414	314	291	12.548	9.05698	11.3953	34.1291	24.8889	20.4366
ENSG00000100629	123.601	148.287	120.358	429.17	236.012	313.441	-1.31862	6.28487e-05	0.00190943	CEP128	14	80476983	80959517	-	9400	protein_coding	centrosomal protein 128 [Source:HGNC Symbol;Acc:HGNC:20359]	-	121	173	151	376	210	306	4.41675	4.74903	4.18727	15.6893	8.42532	10.8775
ENSG00000104738	1648.7	1517.16	1779.06	2747.37	3463.76	3264.49	-0.938261	6.36073e-05	0.00192928	MCM4	8	47960185	47978160	+	6973	protein_coding	minichromosome maintenance complex component 4 [Source:HGNC Symbol;Acc:HGNC:6947]	-	1614	1770	2232	2407	3082	3187	53.326	43.9795	56.023	90.9097	111.923	102.543
ENSG00000117266	27.5804	2.57145	15.9414	0	0	0	6.24782	6.44401e-05	0.00194809	CDK18	1	205504595	205532793	+	6831	protein_coding	cyclin dependent kinase 18 [Source:HGNC Symbol;Acc:HGNC:8751]	-	27	3	20	0	0	0	1.15761	0.09673	0.651427	0	0	0
ENSG00000113460	528.114	437.147	520.488	1006.72	932.81	900.373	-0.934765	6.44113e-05	0.00194809	BRIX1	5	34915376	34925996	+	5011	protein_coding	BRX1, biogenesis of ribosomes [Source:HGNC Symbol;Acc:HGNC:24170]	-	517	510	653	882	830	879	16.3905	12.1594	15.7272	31.9646	28.9221	27.1382
ENSG00000111670	694.617	762.865	739.683	1329.74	1282.33	1638.91	-0.952146	6.46989e-05	0.00195269	GNPTAB	12	101745497	101830938	-	9755	protein_coding	N-acetylglucosamine-1-phosphate transferase subunits alpha and beta [Source:HGNC Symbol;Acc:HGNC:29670]	-	680	890	928	1165	1141	1600	27.3091	26.8801	28.3129	53.484	50.3657	62.5761
ENSG00000163637	282.954	380.575	290.931	126.696	91.0333	162.866	1.32538	6.49606e-05	0.00195736	PRICKLE2	3	64092242	64445476	-	14747	protein_coding	prickle planar cell polarity protein 2 [Source:HGNC Symbol;Acc:HGNC:20340]	-	277	444	365	111	81	159	3.34212	4.02872	3.34559	1.53096	1.07418	1.86823
ENSG00000199038	35.7524	23.1431	32.6799	6.84845	4.49547	0	3.03916	6.54694e-05	0.00196946	MIR210	11	568089	568198	-	110	miRNA	microRNA 210 [Source:HGNC Symbol;Acc:HGNC:31587]	-	35	27	41	6	4	0	16.9569	9.83745	15.0903	3.32298	2.13004	0
ENSG00000079739	1905.09	1887.45	1898.63	518.2	980.012	891.155	1.25194	6.572e-05	0.00197376	PGM1	1	63593276	63660245	+	4212	protein_coding	phosphoglucomutase 1 [Source:HGNC Symbol;Acc:HGNC:8905]	-	1865	2202	2382	454	872	870	54.8215	48.6778	53.1925	15.2555	28.1734	24.9047
ENSG00000168453	512.791	303.432	487.808	5.70704	55.0695	119.845	2.84944	6.6078e-05	0.00197802	HR	8	22114415	22133384	-	8784	protein_coding	HR, lysine demethylase and nuclear receptor corepressor [Source:HGNC Symbol;Acc:HGNC:5172]	-	502	354	612	5	49	117	12.9618	6.87393	12.0046	0.14758	1.39061	2.94195
ENSG00000126778	837.627	443.147	684.685	66.2017	236.012	213.058	1.9307	6.60387e-05	0.00197802	SIX1	14	60643415	60658259	-	5444	protein_coding	SIX homeobox 1 [Source:HGNC Symbol;Acc:HGNC:10887]	Homeobox	820	517	859	58	210	208	19.3621	9.18058	15.4088	1.56554	5.45014	4.7829
ENSG00000183760	9.19347	4.28576	5.5795	27.3938	25.849	45.0699	-2.38899	6.6599e-05	0.00199037	ACP7	19	39083913	39111493	+	3107	protein_coding	acid phosphatase 7, tartrate resistant (putative) [Source:HGNC Symbol;Acc:HGNC:33781]	-	9	5	7	24	23	44	0.248003	0.103616	0.146537	0.756003	0.696613	1.18074
ENSG00000188747	25.5374	41.1433	35.8682	7.98986	6.7432	7.17021	2.23163	6.72288e-05	0.00200592	NOXA1	9	137423350	137434406	+	1678	protein_coding	NADPH oxidase activator 1 [Source:HGNC Symbol;Acc:HGNC:10668]	-	25	48	45	7	6	7	0.848074	1.22455	1.15969	0.27145	0.223715	0.23125
ENSG00000264301	27.5804	39.429	35.0712	263.665	98.9003	73.7507	-2.09236	6.86432e-05	0.00204479	LINC01444	18	14969001	14970468	-	1336	lincRNA	long intergenic non-protein coding RNA 1444 [Source:HGNC Symbol;Acc:HGNC:50769]	-	27	46	44	231	88	72	2.02949	2.6003	2.51254	19.8488	7.27037	5.27043
ENSG00000075826	564.887	406.29	575.486	213.443	238.26	263.249	1.11267	6.9955e-05	0.00207711	SEC31B	10	100486642	100519864	-	7938	protein_coding	SEC31 homolog B, COPII coat complex component [Source:HGNC Symbol;Acc:HGNC:23197]	-	553	474	722	187	212	257	11.159	7.19318	11.0682	4.31362	4.70205	5.05038
ENSG00000015413	18.3869	5.14291	13.5502	0	0	0	5.9345	6.99127e-05	0.00207711	DPEP1	16	89613308	89638456	+	2737	protein_coding	dipeptidase 1 [Source:HGNC Symbol;Acc:HGNC:3002]	-	18	6	17	0	0	0	0.868121	0.217621	0.622864	0	0	0
ENSG00000163516	1245.2	1164.01	1168.51	456.564	613.632	670.927	1.03863	7.00774e-05	0.00207738	ANKZF1	2	219229757	219236669	+	6119	protein_coding	ankyrin repeat and zinc finger domain containing 1 [Source:HGNC Symbol;Acc:HGNC:25527]	-	1219	1358	1466	400	546	655	54.7759	45.8909	50.0444	20.5468	26.9667	28.6627
ENSG00000196196	207.364	153.43	198.471	36.5251	93.281	40.9726	1.71242	7.07504e-05	0.00209394	HRCT1	9	35906192	35907141	+	950	protein_coding	histidine rich carboxyl terminus 1 [Source:HGNC Symbol;Acc:HGNC:33872]	-	203	179	249	32	83	40	11.3879	7.55163	10.6116	2.05208	5.1177	2.18522
ENSG00000121895	2.04299	0.857151	0	15.9797	52.8218	6.14589	-4.77436	7.1755e-05	0.00212024	TMEM156	4	38966744	39032922	-	2562	protein_coding	transmembrane protein 156 [Source:HGNC Symbol;Acc:HGNC:26260]	-	2	1	0	14	47	6	0.107881	0.0405653	0	0.863256	2.78651	0.315177
ENSG00000143507	1241.12	706.293	1182.85	470.26	278.719	440.456	1.39578	7.23763e-05	0.00213516	DUSP10	1	221701424	221742176	-	2914	protein_coding	dual specificity phosphatase 10 [Source:HGNC Symbol;Acc:HGNC:3065]	-	1215	824	1484	412	248	430	42.3763	21.613	39.3203	16.4264	9.5071	14.6051
ENSG00000172318	28.6019	17.143	18.3327	3.42423	0	0	4.26787	7.24959e-05	0.00213525	B3GALT1	2	167868948	167874041	+	5094	protein_coding	beta-1,3-galactosyltransferase 1 [Source:HGNC Symbol;Acc:HGNC:916]	-	28	20	23	3	0	0	0.292934	0.157356	0.1828	0.0358782	0	0
ENSG00000100253	13.2795	6.00006	15.9414	0	0	0	5.8648	7.27767e-05	0.00214008	MIOX	22	50486784	50490648	+	1796	protein_coding	myo-inositol oxygenase [Source:HGNC Symbol;Acc:HGNC:14522]	-	13	7	20	0	0	0	0.586629	0.237552	0.685625	0	0	0
ENSG00000139278	1628.27	1928.59	1708.92	5454.79	3382.84	3253.23	-1.19911	7.2944e-05	0.00214156	GLIPR1	12	75480680	75503853	+	6273	protein_coding	GLI pathogenesis related 1 [Source:HGNC Symbol;Acc:HGNC:17001]	-	1594	2250	2144	4779	3010	3176	40.0137	42.476	40.8866	137.137	83.0494	77.6408
ENSG00000117594	28.6019	13.7144	18.3327	0	1.12387	2.04863	4.21351	7.40258e-05	0.00216984	HSD11B1	1	209686178	209734950	+	1513	protein_coding	hydroxysteroid 11-beta dehydrogenase 1 [Source:HGNC Symbol;Acc:HGNC:5208]	-	28	16	23	0	1	2	1.34191	0.576669	0.837394	0	0.0526763	0.0933437
ENSG00000109452	133.816	137.144	109.199	918.834	193.305	442.504	-2.03211	7.44652e-05	0.00217924	INPP4B	4	142023160	142847432	-	14153	protein_coding	inositol polyphosphate-4-phosphatase type II B [Source:HGNC Symbol;Acc:HGNC:6075]	-	131	160	137	805	172	432	4.11638	3.78099	3.2704	28.916	5.94049	13.2196
ENSG00000124343	212.471	186.002	215.209	603.805	341.656	496.793	-1.23285	7.50629e-05	0.00219323	XG	X	2752048	2816500	+	3349	protein_coding	Xg glycoprotein (Xg blood group) [Source:HGNC Symbol;Acc:HGNC:12806]	-	208	217	270	529	304	485	8.86087	6.95206	8.73802	25.7613	14.2343	20.1208
ENSG00000152154	56.1823	21.4288	55.795	7.98986	10.1148	8.19453	2.34217	7.5694e-05	0.00220814	TMEM178A	2	39664982	39717963	+	2470	protein_coding	transmembrane protein 178A [Source:HGNC Symbol;Acc:HGNC:28517]	-	55	25	70	7	9	8	3.23523	1.10592	3.12807	0.470694	0.581881	0.45827
ENSG00000124795	3246.32	3562.32	3480.02	9188.34	6761.19	5793.53	-1.07944	7.6659e-05	0.00223274	DEK	6	18223868	18264823	-	4361	protein_coding	DEK proto-oncogene [Source:HGNC Symbol;Acc:HGNC:2768]	-	3178	4156	4366	8050	6016	5656	113.821	111.94	118.792	329.581	236.824	197.272
ENSG00000163808	271.718	304.289	319.626	1128.85	541.704	660.684	-1.37961	7.69455e-05	0.00223753	KIF15	3	44761717	44873376	+	5285	protein_coding	kinesin family member 15 [Source:HGNC Symbol;Acc:HGNC:17273]	-	266	355	401	989	482	645	4.981	4.99925	5.70448	21.1704	9.92047	11.7621
ENSG00000163751	3.06449	2.57145	2.39122	14.8383	42.707	15.3647	-3.19	7.72093e-05	0.00224164	CPA3	3	148865256	148897196	+	1848	protein_coding	carboxypeptidase A3 [Source:HGNC Symbol;Acc:HGNC:2298]	-	3	3	3	13	38	15	0.136649	0.102765	0.103811	0.676903	1.90247	0.665373
ENSG00000102024	6349.62	6904.35	6503.31	15202.4	13276.2	10593.5	-0.983729	7.73967e-05	0.00224352	PLS3	X	115561174	115650861	+	4099	protein_coding	plastin 3 [Source:HGNC Symbol;Acc:HGNC:9091]	-	6216	8055	8159	13319	11813	10342	190.713	185.856	190.171	467.133	398.364	309.004
ENSG00000091428	50.0533	26.5717	62.1716	13.6969	2.24773	7.17021	2.58982	7.90248e-05	0.0022871	RAPGEF4	2	172735274	173052893	+	7129	protein_coding	Rap guanine nucleotide exchange factor 4 [Source:HGNC Symbol;Acc:HGNC:16626]	-	49	31	78	12	2	7	1.29147	0.614457	1.56178	0.36155	0.0579387	0.17967
ENSG00000109046	6592.74	5531.2	6598.16	3401.4	1777.96	2730.83	1.24296	7.92294e-05	0.00228941	WSB1	17	27294076	27315926	+	8602	protein_coding	WD repeat and SOCS box containing 1 [Source:HGNC Symbol;Acc:HGNC:19221]	-	6454	6453	8278	2980	1582	2666	244.285	183.684	238.029	128.938	65.8148	98.2692
ENSG00000146143	439.243	450.004	507.735	1045.53	935.058	785.65	-0.985075	7.95365e-05	0.00229466	PRIM2	6	57314805	57646849	+	4667	protein_coding	DNA primase subunit 2 [Source:HGNC Symbol;Acc:HGNC:9370]	-	430	525	637	916	832	767	21.2579	19.5187	23.9236	51.7661	45.209	36.9263
ENSG00000112414	17.3654	23.1431	6.37657	82.1814	61.8127	52.2401	-2.0721	7.98884e-05	0.00230055	ADGRG6	6	142301854	142446266	+	8473	protein_coding	adhesion G protein-coupled receptor G6 [Source:HGNC Symbol;Acc:HGNC:13841]	-	17	27	8	72	55	51	0.356545	0.425863	0.127465	1.72622	1.26788	1.04166
ENSG00000174938	118.494	70.2864	95.6486	0	21.3535	17.4134	2.86996	7.99919e-05	0.00230055	SEZ6L2	16	29871159	29899547	-	4110	protein_coding	seizure related 6 homolog like 2 [Source:HGNC Symbol;Acc:HGNC:30844]	-	116	82	120	0	19	17	2.77717	1.47639	2.18254	0	0.499975	0.396354
ENSG00000163535	533.221	515.148	565.124	2353.59	1017.1	1147.23	-1.48533	8.05814e-05	0.00231387	SGO2	2	200510008	200583782	+	6022	protein_coding	shugoshin 2 [Source:HGNC Symbol;Acc:HGNC:30812]	-	522	601	709	2062	905	1120	21.4322	18.5571	22.1146	96.7793	40.8408	44.782
ENSG00000178026	108.279	85.7151	91.6633	22.8282	40.4592	37.8997	1.49368	8.08789e-05	0.00231878	LRRC75B	22	24585620	24593208	-	3422	protein_coding	leucine rich repeat containing 75B [Source:HGNC Symbol;Acc:HGNC:33155]	-	106	100	115	20	36	37	3.76102	2.66834	3.09981	0.811201	1.40395	1.27847
ENSG00000182022	5.10748	20.5716	11.159	0	0	0	5.93472	8.11193e-05	0.00232204	CHST15	10	124007666	124093607	-	6554	protein_coding	carbohydrate sulfotransferase 15 [Source:HGNC Symbol;Acc:HGNC:18137]	-	5	24	14	0	0	0	0.0922343	0.332947	0.196195	0	0	0
ENSG00000147536	311.556	323.146	315.64	527.331	657.462	661.708	-0.958372	8.29439e-05	0.00237011	GINS4	8	41529206	41545046	+	5475	protein_coding	GINS complex subunit 4 [Source:HGNC Symbol;Acc:HGNC:28226]	-	305	377	396	462	585	646	10.8362	10.0731	10.6883	18.7637	22.8447	22.3512
ENSG00000099953	125.644	89.1437	98.8369	21.6868	49.4502	28.6808	1.65103	8.30573e-05	0.00237011	MMP11	22	23768226	23784316	+	5176	protein_coding	matrix metallopeptidase 11 [Source:HGNC Symbol;Acc:HGNC:7157]	-	123	104	124	19	44	28	5.62664	3.57782	4.30926	0.993565	2.21231	1.24736
ENSG00000186104	385.104	363.432	366.653	214.585	128.121	143.404	1.19854	8.3678e-05	0.00238411	CYP2R1	11	14877440	14892252	-	4516	protein_coding	cytochrome P450 family 2 subfamily R member 1 [Source:HGNC Symbol;Acc:HGNC:20580]	-	377	424	460	188	114	140	15.4431	13.0617	14.3149	8.80338	5.13272	5.58484
ENSG00000267399	0	0	0	19.404	12.3625	3.07295	-6.14896	8.44942e-05	0.00240362	AC006305.2	18	56061109	56063078	-	552	lincRNA	novel transcript	-	0	0	0	17	11	3	0	0	0	1.8762	1.16728	0.28206
ENSG00000181381	307.47	390.861	338.756	1169.94	540.58	1007.93	-1.39003	8.64015e-05	0.00245407	DDX60L	4	168356735	168537786	-	12156	protein_coding	DExD/H-box 60 like [Source:HGNC Symbol;Acc:HGNC:26429]	-	301	456	425	1025	481	984	7.77943	8.86314	8.34463	30.2833	13.664	24.7666
ENSG00000142046	223.708	145.716	188.109	73.0502	74.1752	87.0668	1.24851	8.67502e-05	0.00246016	TMEM91	19	41350911	41384083	+	2796	protein_coding	transmembrane protein 91 [Source:HGNC Symbol;Acc:HGNC:32393]	-	219	170	236	64	66	85	14.011	8.17928	11.4703	4.68062	4.64108	5.29583
ENSG00000167676	62.3113	50.5719	46.2302	5.70704	13.4864	19.462	2.02928	8.7686e-05	0.00248286	PLIN4	19	4502180	4518465	-	6502	protein_coding	perilipin 4 [Source:HGNC Symbol;Acc:HGNC:29393]	-	61	59	58	5	12	19	0.506524	0.368437	0.365877	0.0474612	0.109522	0.153643
ENSG00000181544	66.3973	75.4293	92.4603	228.282	169.704	161.842	-1.25323	8.80556e-05	0.00248947	FANCB	X	14835961	14873069	-	3593	protein_coding	FA complementation group B [Source:HGNC Symbol;Acc:HGNC:3583]	-	65	88	116	200	151	158	1.37681	1.40179	1.86661	4.84271	3.51549	3.25916
ENSG00000184985	41.8813	11.143	32.6799	2.28282	3.3716	4.09726	3.12437	8.98986e-05	0.00253766	SORCS2	4	7192538	7742836	+	6317	protein_coding	sortilin related VPS10 domain containing receptor 2 [Source:HGNC Symbol;Acc:HGNC:16698]	-	41	13	41	2	3	4	0.670867	0.159969	0.509651	0.0374094	0.053954	0.0637385
ENSG00000230712	67.4188	16.2859	79.7072	0	11.2387	1.02432	3.74477	9.1018e-05	0.00256531	GGTLC4P	22	24248074	24249466	-	664	unprocessed_pseudogene	gamma-glutamyltransferase light chain 4 pseudogene [Source:HGNC Symbol;Acc:HGNC:33428]	-	66	19	100	0	10	1	5.2972	1.14682	6.09731	0	0.882169	0.0781613
ENSG00000142731	240.052	226.288	259.048	1341.16	397.849	669.902	-1.73136	9.26442e-05	0.00260713	PLK4	4	127880861	127899195	+	4482	protein_coding	polo like kinase 4 [Source:HGNC Symbol;Acc:HGNC:11397]	-	235	264	325	1175	354	654	6.74413	5.69775	7.08562	38.5474	11.1664	18.2779
ENSG00000183943	68.4403	75.4293	68.5482	19.404	29.2206	8.19453	1.91017	9.34234e-05	0.00262503	PRKX	X	3604370	3713608	-	6452	protein_coding	protein kinase X-linked [Source:HGNC Symbol;Acc:HGNC:9441]	-	67	88	86	17	26	8	1.85487	1.83216	1.80873	0.538006	0.791157	0.215685
ENSG00000111913	9.19347	8.57151	14.3473	0	0	0	5.73473	9.45255e-05	0.0026398	RIPOR2	6	24804281	25042170	-	9536	protein_coding	RHO family interacting cell polarization regulator 2 [Source:HGNC Symbol;Acc:HGNC:13872]	-	9	10	18	0	0	0	0.169603	0.14172	0.257691	0	0	0
ENSG00000182752	192.041	440.576	222.383	462.271	1148.59	2110.09	-2.1215	9.45165e-05	0.0026398	PAPPA	9	116153804	116402322	+	11573	protein_coding	pappalysin 1 [Source:HGNC Symbol;Acc:HGNC:8602]	-	188	514	279	405	1022	2060	2.48366	5.10668	2.80011	6.11629	14.84	26.5028
ENSG00000273521	37.7954	38.5718	47.8243	11.4141	12.3625	10.2432	1.87233	9.43275e-05	0.0026398	AL162274.1	10	131980240	131981337	+	1098	antisense	novel transcript, antisense to BNIP3	-	37	45	60	10	11	10	1.79585	1.64256	2.21236	0.554838	0.586827	0.472669
ENSG00000213983	221.665	204.002	203.253	81.04	102.272	108.577	1.10581	9.45071e-05	0.0026398	AP1G2	14	23559565	23568070	-	6897	protein_coding	adaptor related protein complex 1 subunit gamma 2 [Source:HGNC Symbol;Acc:HGNC:556]	-	217	238	255	71	91	106	11.0772	9.13667	9.88886	4.14311	5.10577	5.26945
ENSG00000148926	4164.64	3212.6	3773.34	1136.84	2094.89	1560.03	1.21844	9.52386e-05	0.00265543	ADM	11	10304680	10307397	+	2718	protein_coding	adrenomedullin [Source:HGNC Symbol;Acc:HGNC:259]	-	4077	3748	4734	996	1864	1523	175.081	121.043	154.441	48.8941	87.982	63.6924
ENSG00000154134	266.611	239.145	228.76	109.575	128.121	119.845	1.03778	9.552e-05	0.00265543	ROBO3	11	124865386	124881470	+	7026	protein_coding	roundabout guidance receptor 3 [Source:HGNC Symbol;Acc:HGNC:13433]	-	261	279	287	96	114	117	9.48158	7.62229	7.92061	3.98667	4.55192	4.13919
ENSG00000099994	108.279	25.7145	72.5335	1.14141	17.9819	3.07295	3.22162	9.54225e-05	0.00265543	SUSD2	22	24181259	24189110	+	5279	protein_coding	sushi domain containing 2 [Source:HGNC Symbol;Acc:HGNC:30667]	-	106	30	91	1	16	3	1.35437	0.288265	0.883299	0.0146059	0.224698	0.0373285
ENSG00000067177	340.158	335.146	324.408	163.221	129.245	185.401	1.0639	9.67923e-05	0.00268672	PHKA1	X	72578814	72714319	-	6350	protein_coding	phosphorylase kinase regulatory subunit alpha 1 [Source:HGNC Symbol;Acc:HGNC:8925]	-	333	391	407	143	115	181	3.08851	2.72723	2.86771	1.51614	1.17234	1.63483
ENSG00000160781	194.084	138.001	194.486	78.7572	73.0514	76.8237	1.20312	9.84416e-05	0.00272014	PAQR6	1	156243321	156248117	-	2439	protein_coding	progestin and adipoQ receptor family member 6 [Source:HGNC Symbol;Acc:HGNC:30132]	-	190	161	244	69	65	75	6.09246	3.88245	5.94382	2.52922	2.29088	2.34202
ENSG00000115896	154.246	82.2865	141.082	20.5454	39.3354	51.2158	1.7605	9.84169e-05	0.00272014	PLCL1	2	197804702	198572581	+	8013	protein_coding	phospholipase C like 1 (inactive) [Source:HGNC Symbol;Acc:HGNC:9063]	-	151	96	177	18	35	50	2.16732	1.03623	1.92999	0.295336	0.552158	0.698884
ENSG00000108854	1686.49	1620.87	1598.13	3705.01	3195.16	2630.44	-0.958144	9.83452e-05	0.00272014	SMURF2	17	64542295	64662068	-	6961	protein_coding	SMAD specific E3 ubiquitin protein ligase 2 [Source:HGNC Symbol;Acc:HGNC:16809]	-	1651	1891	2005	3246	2843	2568	40.603	34.9739	37.4595	91.2553	76.8489	61.5029
ENSG00000152926	1292.19	1057.72	1238.65	708.815	466.405	514.206	1.08699	9.9901e-05	0.00275216	ZNF117	7	64971776	65006684	-	10691	protein_coding	zinc finger protein 117 [Source:HGNC Symbol;Acc:HGNC:12897]	zf-C2H2	1265	1234	1554	621	415	502	15.3148	11.2351	14.2925	8.59429	5.52227	5.91852
ENSG00000197299	75.5907	59.1434	67.7511	431.453	139.36	162.866	-1.85757	9.98625e-05	0.00275216	BLM	15	90717327	90816165	+	6674	protein_coding	Bloom syndrome RecQ like helicase [Source:HGNC Symbol;Acc:HGNC:1058]	-	74	69	85	378	124	159	1.6875	1.18332	1.47254	9.85375	3.10801	3.531
ENSG00000133874	64.3543	66.8578	74.9247	5.70704	25.849	19.462	2.01184	0.00010053	0.00276534	RNF122	8	33547755	33567125	-	1868	protein_coding	ring finger protein 122 [Source:HGNC Symbol;Acc:HGNC:21147]	-	63	78	94	5	23	19	1.79735	1.67351	2.03731	0.163065	0.721225	0.527882
ENSG00000105696	541.393	306.86	509.329	12.5555	80.9185	144.429	2.5106	0.000102061	0.00280322	TMEM59L	19	18607430	18621039	+	2626	protein_coding	transmembrane protein 59 like [Source:HGNC Symbol;Acc:HGNC:13237]	-	530	358	639	11	72	141	20.262	10.2928	18.5586	0.480727	3.02545	5.24948
ENSG00000170919	419.835	381.432	454.331	179.201	203.42	236.617	1.01915	0.000103578	0.00284065	TPT1-AS1	13	45341345	45393413	+	10402	processed_transcript	TPT1 antisense RNA 1 [Source:HGNC Symbol;Acc:HGNC:43686]	-	411	445	570	157	181	231	20.2435	16.4833	21.3282	8.83977	9.79876	11.0801
ENSG00000165304	728.327	795.436	753.233	2321.63	1481.26	1338.78	-1.17492	0.000104303	0.00284865	MELK	9	36572862	36677683	+	3087	protein_coding	maternal embryonic leucine zipper kinase [Source:HGNC Symbol;Acc:HGNC:16870]	-	713	928	945	2034	1318	1307	22.0405	21.5736	22.1922	71.8757	44.7814	39.3458
ENSG00000050165	269.675	241.717	318.032	626.634	758.611	470.161	-1.16091	0.000104336	0.00284865	DKK3	11	11963106	12009769	-	5059	protein_coding	dickkopf WNT signaling pathway inhibitor 3 [Source:HGNC Symbol;Acc:HGNC:2893]	-	264	282	399	549	675	459	13.5543	10.8884	15.5626	32.2213	38.0914	22.9496
ENSG00000166689	31.6664	5.14291	46.2302	46.7978	418.079	217.155	-3.03736	0.00010412	0.00284865	PLEKHA7	11	16777317	17014443	-	10987	protein_coding	pleckstrin homology domain containing A7 [Source:HGNC Symbol;Acc:HGNC:27049]	-	31	6	58	41	372	212	0.85115	0.12389	1.20979	1.28685	11.2263	5.66853
ENSG00000134830	40.8599	20.5716	36.6653	1.14141	7.86707	6.14589	2.68498	0.000105077	0.00286459	C5AR2	19	47332147	47347327	+	6802	protein_coding	complement component 5a receptor 2 [Source:HGNC Symbol;Acc:HGNC:4527]	-	40	24	46	1	7	6	0.530807	0.239513	0.463736	0.0151696	0.1021	0.0775385
ENSG00000203668	731.391	766.293	750.842	1552.32	1365.5	1243.52	-0.887883	0.000105674	0.00287232	CHML	1	241628853	241640254	-	7661	protein_coding	CHM like, Rab escort protein 2 [Source:HGNC Symbol;Acc:HGNC:1941]	-	716	894	942	1360	1215	1214	18.5322	17.4017	18.5226	40.2394	34.5653	30.6
ENSG00000179136	1.0215	0.857151	0	12.5555	19.1057	16.3891	-4.75198	0.000105621	0.00287232	LINC00670	17	12549782	12642854	+	3410	lincRNA	long intergenic non-protein coding RNA 670 [Source:HGNC Symbol;Acc:HGNC:44338]	-	1	1	0	11	17	16	0.034561	0.0259912	0	0.434587	0.64578	0.538512
ENSG00000138395	93.9777	111.43	77.316	722.512	253.994	174.134	-2.02478	0.000105835	0.00287244	CDK15	2	201790461	201895550	+	6141	protein_coding	cyclin dependent kinase 15 [Source:HGNC Symbol;Acc:HGNC:14434]	-	92	130	97	633	226	170	3.10707	3.30178	2.48869	24.438	8.38922	5.59116
ENSG00000182963	496.447	497.148	452.737	804.693	946.296	933.152	-0.892369	0.000106433	0.00288439	GJC1	17	44798448	44830816	-	8660	protein_coding	gap junction protein gamma 1 [Source:HGNC Symbol;Acc:HGNC:4280]	-	486	580	568	705	842	911	9.05608	8.1278	8.04061	15.0173	17.2451	16.5315
ENSG00000144134	244.138	149.144	215.209	77.6158	85.4139	91.1641	1.25769	0.000107673	0.00290939	RABL2A	2	113627229	113643396	+	6008	protein_coding	RAB, member of RAS oncogene family like 2A [Source:HGNC Symbol;Acc:HGNC:9799]	-	239	174	270	68	76	89	8.40173	4.60004	7.2106	2.73261	2.93653	3.04685
ENSG00000150764	1359.61	1911.45	1501.68	735.067	511.36	850.182	1.18664	0.000107603	0.00290939	DIXDC1	11	111927144	112022584	+	8509	protein_coding	DIX domain containing 1 [Source:HGNC Symbol;Acc:HGNC:23695]	-	1331	2230	1884	644	455	830	32.1984	40.5697	34.6237	17.809	12.0981	19.5534
ENSG00000155816	453.544	392.575	424.839	699.684	1339.65	951.589	-1.23485	0.00010802	0.00291446	FMN2	1	240014348	240475189	+	9691	protein_coding	formin 2 [Source:HGNC Symbol;Acc:HGNC:14074]	-	444	458	533	613	1192	929	11.8133	9.16423	10.7734	18.6444	34.859	24.071
ENSG00000105894	545.479	301.717	581.862	3125.18	1092.4	1059.14	-1.88455	0.000108446	0.00292165	PTN	7	137227341	137343865	-	1713	protein_coding	pleiotrophin [Source:HGNC Symbol;Acc:HGNC:9630]	-	534	352	730	2738	972	1034	17.7201	8.78433	18.4028	103.862	35.452	33.4145
ENSG00000145335	1.0215	1.7143	4.78243	67.3431	6.7432	25.6079	-3.69353	0.000109146	0.00293619	SNCA	4	89724099	89838315	-	4014	protein_coding	synuclein alpha [Source:HGNC Symbol;Acc:HGNC:11138]	-	1	2	6	59	6	25	0.0355999	0.0535451	0.162269	2.40104	0.234774	0.866718
ENSG00000149554	443.329	414.004	464.693	1223.59	814.804	799.991	-1.1021	0.000109585	0.0029437	CHEK1	11	125625136	125676255	+	6558	protein_coding	checkpoint kinase 1 [Source:HGNC Symbol;Acc:HGNC:1925]	-	434	483	583	1072	725	781	14.9028	12.4729	15.2084	42.0796	27.3632	26.1167
ENSG00000115415	4896.03	9420.09	5259.08	17300.3	14610.3	15693.5	-1.28203	0.000113056	0.00302806	STAT1	2	190964358	191020960	-	6053	protein_coding	signal transducer and activator of transcription 1 [Source:HGNC Symbol;Acc:HGNC:11362]	STAT	4793	10990	6598	15157	13000	15321	130.257	224.611	136.22	470.874	388.316	405.48
ENSG00000029993	476.017	463.719	428.028	2177.81	893.475	929.054	-1.54827	0.000113042	0.00302806	HMGB3	X	150980509	150990775	+	3967	protein_coding	high mobility group box 3 [Source:HGNC Symbol;Acc:HGNC:5004]	HMG	466	541	537	1908	795	907	19.402	16.9394	16.9852	90.8107	36.3812	36.7754
ENSG00000162849	231.88	584.577	266.222	65.0603	78.6707	152.623	1.86786	0.000113465	0.00302913	KIF26B	1	245154985	245709431	+	14403	protein_coding	kinesin family member 26B [Source:HGNC Symbol;Acc:HGNC:25484]	-	227	682	334	57	70	149	2.11791	4.78528	2.36736	0.607932	0.717844	1.35381
ENSG00000174738	560.801	558.005	506.938	1975.78	893.475	1255.81	-1.34335	0.000113268	0.00302913	NR1D2	3	23945260	23980618	+	5820	protein_coding	nuclear receptor subfamily 1 group D member 2 [Source:HGNC Symbol;Acc:HGNC:7963]	THR-like	549	651	636	1731	795	1226	12.3503	11.0135	10.8692	44.5144	19.6572	26.8587
ENSG00000001617	132.795	122.573	134.705	23.9696	59.565	50.1915	1.54262	0.000113758	0.00302913	SEMA3F	3	50155045	50189075	+	4826	protein_coding	semaphorin 3F [Source:HGNC Symbol;Acc:HGNC:10728]	-	130	143	169	21	53	49	4.03265	3.33599	3.98263	0.744672	1.80706	1.48024
ENSG00000111247	238.009	253.717	286.149	994.167	501.245	519.328	-1.37234	0.000113648	0.00302913	RAD51AP1	12	4538798	4560048	+	2558	protein_coding	RAD51 associated protein 1 [Source:HGNC Symbol;Acc:HGNC:16956]	-	233	296	359	871	446	507	11.2373	10.736	13.1534	48.0203	23.6425	23.8125
ENSG00000285917	18.3869	35.1432	21.5209	4.56564	2.24773	4.09726	2.78261	0.000114248	0.00303777	AL109924.5	6	168999401	169000527	-	762	lincRNA	novel transcript	-	18	41	27	4	2	4	1.25889	2.15645	1.43455	0.319796	0.153743	0.272436
ENSG00000125384	277.847	101.144	251.078	11.4141	60.6888	55.313	2.30377	0.000114979	0.00305279	PTGER2	14	52314305	52328606	+	2473	protein_coding	prostaglandin E receptor 2 [Source:HGNC Symbol;Acc:HGNC:9594]	-	272	118	315	10	54	54	9.58076	3.12575	8.42904	0.402652	2.09062	1.85231
ENSG00000130045	80.6982	39.429	62.1716	304.756	156.218	136.234	-1.71401	0.00011582	0.00307066	NXNL2	9	88534033	88584274	+	2498	protein_coding	nucleoredoxin like 2 [Source:HGNC Symbol;Acc:HGNC:30482]	-	79	46	78	267	139	133	4.17259	1.82717	3.12975	16.1209	8.06944	6.84101
ENSG00000183098	776.337	966.01	750.045	415.473	114.634	212.033	1.74812	0.000117338	0.0031064	GPC6	13	93226842	94407401	+	6468	protein_coding	glypican 6 [Source:HGNC Symbol;Acc:HGNC:4454]	-	760	1127	941	364	102	207	11.1608	12.4465	10.4981	6.11059	1.64639	2.96035
ENSG00000174370	19.4084	12.0001	24.7092	51.3634	68.5559	62.4833	-1.6986	0.000117789	0.00311384	C11orf45	11	128899565	128906035	-	3750	protein_coding	chromosome 11 open reading frame 45 [Source:HGNC Symbol;Acc:HGNC:28584]	-	19	14	31	45	61	61	0.640055	0.354677	0.793345	1.7329	2.25862	2.00117
ENSG00000283154	82.7412	119.144	86.0838	255.676	214.659	190.523	-1.19678	0.000119465	0.00315359	IQCJ-SCHIP1	3	158962235	159897366	+	4409	protein_coding	IQCJ-SCHIP1 readthrough [Source:HGNC Symbol;Acc:HGNC:38842]	-	81	139	108	224	191	186	3.60931	4.65795	3.65594	11.41	9.35453	8.07126
ENSG00000100344	40.8599	52.2862	31.0858	165.504	123.625	81.9453	-1.57854	0.000120023	0.00316377	PNPLA3	22	43923739	43964488	+	3232	protein_coding	patatin like phospholipase domain containing 3 [Source:HGNC Symbol;Acc:HGNC:18590]	-	40	61	39	145	110	80	1.39237	1.59686	1.03133	5.76981	4.2086	2.71191
ENSG00000184922	64.3543	58.2863	47.8243	2.28282	21.3535	7.17021	2.46945	0.000120244	0.00316504	FMNL1	17	45221444	45247320	+	7576	protein_coding	formin like 1 [Source:HGNC Symbol;Acc:HGNC:1212]	-	63	68	60	2	19	7	2.01407	1.63488	1.45721	0.0730909	0.667633	0.217933
ENSG00000168078	645.586	546.863	588.239	2854.66	1127.24	1244.54	-1.5534	0.000120876	0.00317391	PBK	8	27809620	27838095	-	2165	protein_coding	PDZ binding kinase [Source:HGNC Symbol;Acc:HGNC:18282]	-	632	638	738	2501	1003	1215	25.9886	19.73	23.0546	117.565	45.3331	48.6554
ENSG00000167244	8.17197	7.71436	15.9414	0	0	0	5.72341	0.000121034	0.00317391	IGF2	11	2129112	2149603	-	6979	protein_coding	insulin like growth factor 2 [Source:HGNC Symbol;Acc:HGNC:5466]	-	8	9	20	0	0	0	0.136561	0.115537	0.25936	0	0	0
ENSG00000142185	2.04299	11.143	3.18829	17.1211	89.9094	33.8024	-3.09212	0.000121101	0.00317391	TRPM2	21	44350163	44443081	+	6705	protein_coding	transient receptor potential cation channel subfamily M member 2 [Source:HGNC Symbol;Acc:HGNC:12339]	-	2	13	4	15	80	33	0.027128	0.132609	0.0412178	0.232583	1.19269	0.435905
ENSG00000144645	395.319	288.86	402.521	94.7369	184.314	151.599	1.33481	0.000122194	0.003198	OSBPL10	3	31657890	32077580	-	11976	protein_coding	oxysterol binding protein like 10 [Source:HGNC Symbol;Acc:HGNC:16395]	-	387	337	505	83	164	148	14.453	9.46493	14.3276	3.54342	6.73193	5.38267
ENSG00000106785	11.2365	33.4289	31.0858	23.9696	271.976	247.884	-2.83933	0.000123191	0.00321949	TRIM14	9	98069275	98119212	-	5469	protein_coding	tripartite motif containing 14 [Source:HGNC Symbol;Acc:HGNC:16283]	-	11	39	39	21	242	242	0.346263	0.923249	0.93264	0.755668	8.37295	7.41854
ENSG00000136122	124.623	94.2866	113.184	380.089	214.659	233.544	-1.31904	0.000123657	0.00322705	BORA	13	72727749	72756198	+	3189	protein_coding	bora, aurora kinase A activator [Source:HGNC Symbol;Acc:HGNC:24724]	-	122	110	142	333	191	228	4.50571	3.05519	3.98409	14.0587	7.75331	8.20027
ENSG00000083720	1337.14	1100.58	1317.56	2105.9	2369.11	2589.47	-0.911797	0.000124693	0.00324485	OXCT1	5	41730065	41870519	-	4194	protein_coding	3-oxoacid CoA-transferase 1 [Source:HGNC Symbol;Acc:HGNC:8527]	-	1309	1284	1653	1845	2108	2528	59.3202	43.7592	56.9078	95.578	104.999	111.565
ENSG00000268812	0	2.57145	3.18829	9.13127	48.3263	19.462	-3.68468	0.000124652	0.00324485	AC004264.1	22	30246205	30246998	+	794	antisense	uncharacterized LOC91370 [Source:NCBI gene;Acc:91370]	-	0	3	4	8	43	19	0	0.15143	0.203961	0.613816	3.17225	1.24192
ENSG00000149043	38.8169	20.5716	47.8243	10.2727	1.12387	4.09726	2.79844	0.000125316	0.00325195	SYT8	11	1828307	1837521	+	4704	protein_coding	synaptotagmin 8 [Source:HGNC Symbol;Acc:HGNC:19264]	-	38	24	60	9	1	4	1.54237	0.732585	1.85009	0.417586	0.0446124	0.158108
ENSG00000122952	741.606	660.864	731.712	2883.2	1452.04	1307.03	-1.40252	0.000125496	0.00325195	ZWINT	10	56357228	56361275	-	2378	protein_coding	ZW10 interacting kinetochore protein [Source:HGNC Symbol;Acc:HGNC:13195]	-	726	771	918	2526	1292	1276	29.3779	23.4628	28.2204	116.847	57.4641	50.2834
ENSG00000123374	766.122	781.722	796.275	1308.05	1544.19	1369.51	-0.848709	0.000125498	0.00325195	CDK2	12	55966769	55972784	+	3894	protein_coding	cyclin dependent kinase 2 [Source:HGNC Symbol;Acc:HGNC:1771]	-	750	912	999	1146	1374	1337	30.2801	27.6906	30.6407	52.8907	60.9723	52.5675
ENSG00000162630	65.3758	65.1435	62.1716	12.5555	22.4773	2.04863	2.38781	0.000126387	0.00327035	B3GALT2	1	193179045	193186654	-	3274	protein_coding	beta-1,3-galactosyltransferase 2 [Source:HGNC Symbol;Acc:HGNC:917]	-	64	76	78	11	20	2	1.04177	0.93035	0.964545	0.204683	0.357825	0.0317038
ENSG00000023445	200.213	204.002	226.368	935.955	441.68	400.507	-1.49504	0.000127116	0.00328458	BIRC3	11	102317450	102339403	+	7518	protein_coding	baculoviral IAP repeat containing 3 [Source:HGNC Symbol;Acc:HGNC:591]	-	196	238	284	820	393	391	4.50817	4.11682	4.96248	21.5604	9.93543	8.75811
ENSG00000140939	850.906	700.293	820.984	260.241	351.771	451.723	1.15633	0.000127423	0.00328788	NOL3	16	67170154	67175735	+	2992	protein_coding	nucleolar protein 3 [Source:HGNC Symbol;Acc:HGNC:7869]	-	833	817	1030	228	313	441	51.0265	37.6369	47.9319	15.9656	21.0739	26.3075
ENSG00000100911	1686.49	1819.73	1723.27	3742.68	3071.53	2903.93	-0.893928	0.000127877	0.00329494	PSME2	14	24143362	24147570	-	3582	protein_coding	proteasome activator subunit 2 [Source:HGNC Symbol;Acc:HGNC:9569]	-	1651	2123	2162	3279	2733	2835	101.134	97.8007	100.61	229.61	184.01	169.119
ENSG00000207725	3.06449	7.71436	3.18829	25.111	28.0967	24.5836	-2.46821	0.000129775	0.00333915	MIR222	X	45747015	45747124	-	110	miRNA	microRNA 222 [Source:HGNC Symbol;Acc:HGNC:31602]	-	3	9	4	22	25	24	1.45345	3.27915	1.47222	12.1842	13.3127	11.3234
ENSG00000082213	313.599	356.575	365.856	596.957	648.472	705.753	-0.912838	0.000130249	0.00334197	C5orf22	5	31532266	31555058	+	4172	protein_coding	chromosome 5 open reading frame 22 [Source:HGNC Symbol;Acc:HGNC:25639]	-	307	416	459	523	577	689	11.4412	11.6592	12.9952	22.281	23.6352	25.0059
ENSG00000138182	698.703	627.435	635.266	2907.17	1078.91	1570.28	-1.50228	0.000130071	0.00334197	KIF20B	10	89701610	89774939	+	6851	protein_coding	kinesin family member 20B [Source:HGNC Symbol;Acc:HGNC:7212]	-	684	732	797	2547	960	1533	7.97471	6.41817	7.05917	33.9458	12.3021	17.4057
ENSG00000113361	420.856	217.716	395.348	397.21	2380.35	1944.15	-2.19139	0.000131023	0.00335713	CDH6	5	31193750	31329146	+	12379	protein_coding	cadherin 6 [Source:HGNC Symbol;Acc:HGNC:1765]	-	412	254	496	348	2118	1898	6.8401	3.17132	6.25581	6.60454	38.6492	30.6868
ENSG00000164776	99.0851	30.0003	83.6925	12.5555	21.3535	14.3404	2.13976	0.000131937	0.00337582	PHKG1	7	56080283	56092996	-	2762	protein_coding	phosphorylase kinase catalytic subunit gamma 1 [Source:HGNC Symbol;Acc:HGNC:8930]	-	97	35	105	11	19	14	5.37921	1.45967	4.42357	0.697329	1.15811	0.756074
ENSG00000149506	24.5159	9.42866	14.3473	0	1.12387	0	5.35208	0.000132584	0.00338765	ZP1	11	60867562	60875693	+	2436	protein_coding	zona pellucida glycoprotein 1 [Source:HGNC Symbol;Acc:HGNC:13187]	-	24	11	18	0	1	0	1.29195	0.445316	0.736112	0	0.0591677	0
ENSG00000137807	747.735	905.152	789.898	5225.37	1547.57	1774.11	-1.8068	0.000133679	0.00341085	KIF23	15	69414246	69448427	+	6576	protein_coding	kinesin family member 23 [Source:HGNC Symbol;Acc:HGNC:6392]	-	732	1056	991	4578	1377	1732	17.6199	19.116	18.1219	125.97	36.4314	40.6004
ENSG00000168477	73.5477	40.2861	58.1862	3.42423	17.9819	15.3647	2.21882	0.00013436	0.00342347	TNXB	6	32041153	32115334	-	15909	protein_coding	tenascin XB [Source:HGNC Symbol;Acc:HGNC:11976]	-	72	47	73	3	16	15	0.644998	0.31664	0.496804	0.0307217	0.157542	0.13086
ENSG00000125735	40.8599	3.42861	19.1297	0	0	1.02432	5.74591	0.000135266	0.00344178	TNFSF14	19	6661253	6670588	-	4778	protein_coding	TNF superfamily member 14 [Source:HGNC Symbol;Acc:HGNC:11930]	-	40	4	24	0	0	1	0.733558	0.0551665	0.334366	0	0	0.0178593
ENSG00000158106	81.7197	42.8576	47.0272	5.70704	16.858	17.4134	2.09224	0.000136209	0.00346095	RHPN1	8	143368887	143384220	+	4172	protein_coding	rhophilin Rho GTPase binding protein 1 [Source:HGNC Symbol;Acc:HGNC:19973]	-	80	50	59	5	15	17	1.40291	0.659402	0.78601	0.100232	0.289122	0.290321
ENSG00000111319	35.7524	12.0001	16.7385	2.28282	2.24773	1.02432	3.54386	0.000136419	0.0034615	SCNN1A	12	6346843	6377730	-	5876	protein_coding	sodium channel epithelial 1 alpha subunit [Source:HGNC Symbol;Acc:HGNC:10599]	-	35	14	21	2	2	1	1.66392	0.500534	0.758438	0.108691	0.104507	0.0462971
ENSG00000221978	7977.89	6715.78	7266.9	4152.45	4126.84	4193.55	0.816093	0.00013684	0.00346737	CCNL2	1	1385711	1399328	-	6850	protein_coding	cyclin L2 [Source:HGNC Symbol;Acc:HGNC:20570]	-	7810	7835	9117	3638	3672	4094	250.282	188.824	221.956	133.272	129.339	127.766
ENSG00000232653	123.601	112.287	117.967	58.2119	34.8399	50.1915	1.30413	0.000137963	0.003491	GOLGA8N	15	32593456	32607310	+	7602	protein_coding	golgin A8 family member N [Source:HGNC Symbol;Acc:HGNC:44405]	-	121	131	148	51	31	49	4.05818	3.30414	3.77089	1.95531	1.14277	1.60041
ENSG00000131470	147.095	138.001	147.458	340.14	246.127	303.197	-1.04016	0.000139017	0.00351283	PSMC3IP	17	42572315	42577831	-	2573	protein_coding	PSMC3 interacting protein [Source:HGNC Symbol;Acc:HGNC:17928]	-	144	161	185	298	219	296	7.15876	6.01925	6.98688	16.9352	11.9666	14.3303
ENSG00000109674	157.31	198.002	138.69	673.431	273.1	441.48	-1.49037	0.000141428	0.00356881	NEIL3	4	177309836	177362943	+	2959	protein_coding	nei like DNA glycosylase 3 [Source:HGNC Symbol;Acc:HGNC:24573]	-	154	231	174	590	243	431	4.17029	4.70433	3.57957	18.264	7.23271	11.3661
ENSG00000068079	397.362	372.861	458.316	932.531	701.293	783.601	-0.976163	0.000144475	0.0036407	IFI35	17	43006725	43014456	+	1973	protein_coding	interferon induced protein 35 [Source:HGNC Symbol;Acc:HGNC:5399]	-	389	435	575	817	624	765	29.7859	25.0491	33.4476	71.5124	52.5164	57.0443
ENSG00000160712	55.1608	51.4291	81.3013	13.6969	16.858	25.6079	1.73828	0.000144715	0.00364172	IL6R	1	154405193	154469450	+	6453	protein_coding	interleukin 6 receptor [Source:HGNC Symbol;Acc:HGNC:6019]	-	54	60	102	12	15	25	1.67705	1.40135	2.40652	0.426023	0.512028	0.756106
ENSG00000183307	8.17197	9.42866	11.9561	0	0	0	5.615	0.000147289	0.00370141	TMEM121B	22	17116299	17121367	-	5069	protein_coding	transmembrane protein 121B [Source:HGNC Symbol;Acc:HGNC:1844]	-	8	11	15	0	0	0	0.0956572	0.0989148	0.136256	0	0	0
ENSG00000244242	323.814	215.145	371.435	112.999	24.7251	95.2614	1.96581	0.000147992	0.00371398	IFITM10	11	1732410	1750591	-	4784	protein_coding	interferon induced transmembrane protein 10 [Source:HGNC Symbol;Acc:HGNC:40022]	-	317	251	466	99	22	93	7.15539	4.26078	7.99092	2.55451	0.545816	2.04431
ENSG00000184178	423.921	328.289	380.203	1175.65	737.257	687.316	-1.19937	0.00015076	0.00377829	SCFD2	4	52872982	53366075	-	3185	protein_coding	sec1 family domain containing 2 [Source:HGNC Symbol;Acc:HGNC:30676]	-	415	383	477	1030	656	671	12.2124	8.47601	10.6637	34.6487	21.218	19.2293
ENSG00000152223	1435.2	1698.02	1539.15	2402.67	3552.54	3920.06	-1.07966	0.00015107	0.00378087	EPG5	18	45847609	45967339	-	13740	protein_coding	ectopic P-granules autophagy protein 5 homolog [Source:HGNC Symbol;Acc:HGNC:29331]	-	1405	1981	1931	2105	3161	3827	15.2034	16.1209	15.8739	26.0384	37.5957	40.3285
ENSG00000162148	111.343	45.429	70.1423	7.98986	13.4864	28.6808	2.16634	0.000151606	0.00378396	PPP1R32	11	61481120	61490931	+	2400	protein_coding	protein phosphatase 1 regulatory subunit 32 [Source:HGNC Symbol;Acc:HGNC:28869]	-	109	53	88	7	12	28	6.08903	2.22658	3.73457	0.447011	0.736805	1.52324
ENSG00000120802	1775.36	1739.16	1692.18	3391.13	3019.83	2831.21	-0.827858	0.000151452	0.00378396	TMPO	12	98515512	98550379	+	8593	protein_coding	thymopoietin [Source:HGNC Symbol;Acc:HGNC:11875]	-	1738	2029	2123	2971	2687	2764	63.5276	55.7745	58.9521	124.141	107.952	98.3876
ENSG00000204291	14.3009	34.2861	19.1297	1.14141	2.24773	4.09726	3.16051	0.000154693	0.00385538	COL15A1	9	98943179	99070792	+	6653	protein_coding	collagen type XV alpha 1 chain [Source:HGNC Symbol;Acc:HGNC:2192]	-	14	40	24	1	2	4	0.278917	0.599304	0.36324	0.0227743	0.0437952	0.0776061
ENSG00000139350	938.755	980.581	887.938	2244.01	2034.2	1446.33	-1.0279	0.000154889	0.00385538	NEDD1	12	96907223	96953777	+	4463	protein_coding	neural precursor cell expressed, developmentally down-regulated 1 [Source:HGNC Symbol;Acc:HGNC:7723]	-	919	1144	1114	1966	1810	1412	31.5163	29.5044	29.0229	77.0728	68.2256	47.1567
ENSG00000223764	379.997	274.288	309.264	78.7572	85.4139	177.207	1.49433	0.000156657	0.00388882	LINC02593	1	916865	921016	-	4152	lincRNA	long intergenic non-protein coding RNA 2593 [Source:HGNC Symbol;Acc:HGNC:53933]	-	372	320	388	69	76	173	9.63782	6.23486	7.63667	2.04354	2.16421	4.36487
ENSG00000188599	210.428	209.145	217.601	60.4947	119.13	80.9209	1.29033	0.000156559	0.00388882	NPIPP1	16	15104312	15123498	-	1437	transcribed_unprocessed_pseudogene	nuclear pore complex interacting protein pseudogene 1 [Source:HGNC Symbol;Acc:HGNC:35407]	-	206	244	273	53	106	79	11.5198	10.2614	11.5978	3.38806	6.51528	4.30223
ENSG00000130821	551.608	435.433	512.517	25.111	178.695	136.234	2.14009	0.000160486	0.0039785	SLC6A8	X	153688099	153696593	+	5498	protein_coding	solute carrier family 6 member 8 [Source:HGNC Symbol;Acc:HGNC:11055]	-	540	508	643	22	159	133	26.2575	18.5765	23.7524	1.22287	8.4978	6.29797
ENSG00000157510	108.279	68.5721	87.6779	28.5352	38.2115	30.7295	1.43853	0.000160717	0.00397883	AFAP1L1	5	149271871	149341802	+	4721	protein_coding	actin filament associated protein 1 like 1 [Source:HGNC Symbol;Acc:HGNC:26714]	-	106	80	110	25	34	30	2.78142	1.57867	2.19275	0.749892	0.980593	0.766604
ENSG00000134321	0	0	0	14.8383	6.7432	6.14589	-5.82096	0.000161201	0.00398543	RSAD2	2	6865806	6898239	+	4834	protein_coding	radical S-adenosyl methionine domain containing 2 [Source:HGNC Symbol;Acc:HGNC:30908]	-	0	0	0	13	6	6	0	0	0	0.666646	0.295839	0.262117
ENSG00000006468	259.46	254.574	255.86	495.371	492.254	1026.36	-1.38779	0.000162055	0.00400115	ETV1	7	13891228	13991425	-	9616	protein_coding	ETS variant 1 [Source:HGNC Symbol;Acc:HGNC:3490]	ETS	254	297	321	434	438	1002	5.78232	5.08471	5.5515	11.2942	10.9595	22.214
ENSG00000171236	22.4729	10.2858	41.4477	0	0	4.09726	4.12144	0.000162632	0.00400998	LRG1	19	4536409	4540474	-	3133	protein_coding	leucine rich alpha-2-glycoprotein 1 [Source:HGNC Symbol;Acc:HGNC:29480]	-	22	12	52	0	0	4	0.650275	0.266745	1.16765	0	0	0.115139
ENSG00000168404	112.365	107.144	113.184	196.322	227.021	284.76	-1.09065	0.000163183	0.00401817	MLKL	16	74671855	74700960	-	5692	protein_coding	mixed lineage kinase domain like pseudokinase [Source:HGNC Symbol;Acc:HGNC:26617]	-	110	125	142	172	202	278	3.45854	2.95564	3.39176	6.18198	6.98074	8.51206
ENSG00000140525	331.986	385.718	384.189	2274.83	681.064	801.015	-1.76929	0.00016561	0.00407244	FANCI	15	89243949	89317261	+	7766	protein_coding	FA complementation group I [Source:HGNC Symbol;Acc:HGNC:25568]	-	325	450	482	1993	606	782	10.3714	10.7996	11.6852	72.7042	21.2557	24.3024
ENSG00000071967	6757.2	5691.48	6388.53	3449.34	3539.06	3714.17	0.815585	0.000166435	0.00408264	CYBRD1	2	171522247	171558133	+	5176	protein_coding	cytochrome b reductase 1 [Source:HGNC Symbol;Acc:HGNC:20797]	-	6615	6640	8015	3022	3149	3626	208.23	157.189	191.67	108.744	108.952	111.155
ENSG00000177943	584.296	601.72	563.53	241.979	334.912	315.489	0.970902	0.00016647	0.00408264	MAMDC4	9	136850943	136860799	+	5469	protein_coding	MAM domain containing 4 [Source:HGNC Symbol;Acc:HGNC:24083]	-	572	702	707	212	298	308	10.4075	9.6057	9.77252	4.40946	5.9596	5.45747
ENSG00000113810	1953.1	2258.59	2061.23	3733.55	3430.04	4227.35	-0.860655	0.000167057	0.00409156	SMC4	3	160399274	160434962	+	8457	protein_coding	structural maintenance of chromosomes 4 [Source:HGNC Symbol;Acc:HGNC:14013]	-	1912	2635	2586	3271	3052	4127	66.9489	69.3869	68.7892	130.929	117.46	140.728
ENSG00000261061	98.0636	113.144	124.343	360.685	250.622	197.693	-1.2675	0.000167593	0.00409373	AC092718.4	16	81030770	81031485	+	716	sense_intronic	novel transcript	-	96	132	156	316	223	193	7.14543	7.38877	8.82101	26.887	18.2437	13.9896
ENSG00000064195	48.0103	10.2858	51.0126	2.28282	7.86707	3.07295	3.05049	0.000167557	0.00409373	DLX3	17	49990005	49995224	-	2715	protein_coding	distal-less homeobox 3 [Source:HGNC Symbol;Acc:HGNC:2916]	Homeobox	47	12	64	2	7	3	1.45796	0.279943	1.50822	0.0709211	0.238668	0.0906271
ENSG00000171421	324.836	264.003	318.032	639.189	627.118	507.036	-0.967532	0.000170303	0.0041544	MRPL36	5	1798386	1801366	-	1394	protein_coding	mitochondrial ribosomal protein L36 [Source:HGNC Symbol;Acc:HGNC:14490]	-	318	308	399	560	558	495	25.9131	18.8749	24.7003	52.165	49.9777	39.2814
ENSG00000224259	575.102	732.864	530.85	182.625	303.444	86.0425	1.68534	0.000173181	0.00421898	LINC01133	1	159961218	159984750	+	3155	lincRNA	long intergenic non-protein coding RNA 1133 [Source:HGNC Symbol;Acc:HGNC:49447]	-	563	855	666	160	270	84	20.5788	23.5028	18.4937	6.68546	10.8474	2.99007
ENSG00000164649	449.458	376.289	471.867	948.511	820.423	740.58	-0.951395	0.000174055	0.00423464	CDCA7L	7	21900900	21946084	-	4074	protein_coding	cell division cycle associated 7 like [Source:HGNC Symbol;Acc:HGNC:30777]	-	440	439	592	831	730	723	17.2039	12.9086	17.5846	37.1427	31.3723	27.5297
ENSG00000039560	1625.2	2010.02	1661.89	3184.53	3067.03	3332.1	-0.855319	0.000174335	0.00423584	RAI14	5	34656237	34832627	+	7687	protein_coding	retinoic acid induced 14 [Source:HGNC Symbol;Acc:HGNC:14873]	-	1591	2345	2085	2790	2729	3253	66.4492	73.6552	66.1549	133.206	125.277	132.31
ENSG00000271826	12.258	7.71436	7.17365	38.8079	39.3354	27.6565	-1.97648	0.000176442	0.00428136	PLS3-AS1	X	115518182	115562731	-	2075	antisense	PLS3 antisense RNA 1 [Source:HGNC Symbol;Acc:HGNC:50343]	-	12	9	9	34	35	27	0.559996	0.315855	0.319068	1.81377	1.79524	1.22704
ENSG00000019991	305.427	154.287	293.322	22.8282	98.9003	71.7021	1.95983	0.000177811	0.00430886	HGF	7	81699008	81770438	-	9817	protein_coding	hepatocyte growth factor [Source:HGNC Symbol;Acc:HGNC:4893]	-	299	180	368	20	88	70	7.47402	3.38374	6.98823	0.571494	2.41777	1.704
ENSG00000143320	40.8599	29.1431	43.8389	9.13127	12.3625	3.07295	2.2246	0.000178166	0.00431176	CRABP2	1	156699606	156705816	-	1100	protein_coding	cellular retinoic acid binding protein 2 [Source:HGNC Symbol;Acc:HGNC:2339]	-	40	34	55	8	11	3	2.6124	1.66994	2.72885	0.597267	0.789628	0.190805
ENSG00000080839	416.77	374.575	392.956	732.785	664.206	736.483	-0.849527	0.000181797	0.00439383	RBL1	20	36996349	37095995	-	5954	protein_coding	RB transcriptional corepressor like 1 [Source:HGNC Symbol;Acc:HGNC:9893]	-	408	437	493	642	591	719	8.47041	6.82287	7.77549	15.2362	13.486	14.5366
ENSG00000137463	25.5374	7.71436	30.2887	42.2321	284.338	80.9209	-2.68116	0.000182595	0.00440731	MGARP	4	139266163	139280338	-	1339	protein_coding	mitochondria localized glutamic acid rich protein [Source:HGNC Symbol;Acc:HGNC:29969]	-	25	9	38	37	253	79	0.995015	0.269385	1.14897	1.68341	11.0678	3.06201
ENSG00000138675	877.465	930.009	927.792	2239.44	1382.36	2037.36	-1.04886	0.000183056	0.00440898	FGF5	4	80266599	80336680	+	5998	protein_coding	fibroblast growth factor 5 [Source:HGNC Symbol;Acc:HGNC:3683]	-	859	1085	1164	1962	1230	1989	16.4968	15.6703	16.9823	43.073	25.9634	37.199
ENSG00000137812	322.793	332.575	328.394	3039.57	524.846	805.112	-2.15099	0.000183146	0.00440898	KNL1	15	40594020	40664342	+	10250	protein_coding	kinetochore scaffold 1 [Source:HGNC Symbol;Acc:HGNC:24054]	-	316	388	412	2663	467	786	5.37009	4.95869	5.31897	51.7325	8.7229	13.0079
ENSG00000273038	202.256	163.716	208.036	558.149	354.018	368.754	-1.15787	0.000184305	0.00443106	AL365203.2	10	32887255	32889311	-	2057	lincRNA	novel transcript	-	198	191	261	489	315	360	5.12981	3.72143	5.13704	14.4825	8.97008	9.08297
ENSG00000120334	182.848	208.288	189.703	590.108	340.532	385.143	-1.17916	0.000184578	0.00443181	CENPL	1	173799550	173824720	-	4914	protein_coding	centromere protein L [Source:HGNC Symbol;Acc:HGNC:17879]	-	179	243	238	517	303	376	6.7274	6.86817	6.79528	22.2118	12.5166	13.7617
ENSG00000150636	88.8702	60.8577	100.431	37.6665	16.858	10.2432	1.95631	0.000188495	0.00451992	CCDC102B	18	68715209	69055189	+	5805	protein_coding	coiled-coil domain containing 102B [Source:HGNC Symbol;Acc:HGNC:26295]	-	87	71	126	33	15	10	4.28908	2.63235	4.71902	1.85976	0.812803	0.480103
ENSG00000225177	83.7627	186.859	117.967	41.0907	37.0876	53.2644	1.56362	0.000189514	0.00453843	FLJ46906	6	138692548	138697288	+	1220	antisense	uncharacterized LOC441172 [Source:NCBI gene;Acc:441172]	-	82	218	148	36	33	52	6.21625	12.4283	8.5234	3.11972	2.74966	3.83891
ENSG00000136267	103.171	166.287	109.996	453.139	201.172	425.091	-1.50769	0.000190975	0.0045615	DGKB	7	14145049	14974777	-	9491	protein_coding	diacylglycerol kinase beta [Source:HGNC Symbol;Acc:HGNC:2850]	-	101	194	138	397	179	415	2.02353	2.92302	2.10041	9.09238	3.94177	8.09704
ENSG00000102466	414.727	210.859	362.668	120.989	157.341	86.0425	1.44	0.000190872	0.0045615	FGF14	13	101710804	102402457	-	13759	protein_coding	fibroblast growth factor 14 [Source:HGNC Symbol;Acc:HGNC:3671]	-	406	246	455	106	140	84	5.90851	2.69233	5.03037	1.76342	2.23939	1.19048
ENSG00000159403	20281.8	13094.7	19890.1	3421.94	8034.53	7815.53	1.4667	0.000192021	0.00458049	C1R	12	7080199	7092607	-	5885	protein_coding	complement C1r [Source:HGNC Symbol;Acc:HGNC:1246]	-	19855	15277	24954	2998	7149	7630	746.741	432.095	712.979	128.893	295.526	279.457
ENSG00000142973	20.4299	0.857151	23.1151	0	0	0	6.19806	0.000192779	0.00458876	CYP4B1	1	46757838	46819413	+	3466	protein_coding	cytochrome P450 family 4 subfamily B member 1 [Source:HGNC Symbol;Acc:HGNC:2644]	-	20	1	29	0	0	0	0.893428	0.0335947	0.984157	0	0	0
ENSG00000187689	0	0	0	163.221	8.99094	13.3161	-8.56585	0.000192868	0.00458876	AMTN	4	70518540	70532742	+	1037	protein_coding	amelotin [Source:HGNC Symbol;Acc:HGNC:33188]	-	0	0	0	143	8	13	0	0	0	9.69047	0.521255	0.750487
ENSG00000179750	169.568	142.287	197.674	377.806	382.115	299.1	-1.05461	0.000195299	0.00464057	APOBEC3B	22	38982347	38992804	+	1896	protein_coding	apolipoprotein B mRNA editing enzyme catalytic subunit 3B [Source:HGNC Symbol;Acc:HGNC:17352]	-	166	166	248	331	340	292	5.88207	4.42356	6.67591	13.4075	13.2419	10.0762
ENSG00000175265	1062.36	1118.58	992.354	627.775	600.145	537.766	0.845909	0.000195903	0.00464888	GOLGA8A	15	34379068	34437466	-	6750	protein_coding	golgin A8 family member A [Source:HGNC Symbol;Acc:HGNC:31972]	-	1040	1305	1245	550	534	525	19.7875	18.6728	17.9955	11.9624	11.1673	9.72761
ENSG00000227372	116.451	116.573	149.849	65.0603	51.6979	44.0456	1.255	0.000197386	0.00466176	TP73-AS1	1	3735511	3747373	-	9701	transcribed_unitary_pseudogene	TP73 antisense RNA 1 [Source:HGNC Symbol;Acc:HGNC:29052]	-	114	136	188	57	46	43	2.37692	2.1325	2.97786	1.35857	1.05419	0.873107
ENSG00000115590	25.5374	18.0002	17.5356	3.42423	3.3716	1.02432	2.98032	0.000197333	0.00466176	IL1R2	2	101991844	102028544	+	3073	protein_coding	interleukin 1 receptor type 2 [Source:HGNC Symbol;Acc:HGNC:5994]	-	25	21	22	3	3	1	1.40541	0.887815	0.939552	0.192789	0.185367	0.0547459
ENSG00000170312	1138.97	1190.58	1213.94	5008.5	2169.06	2289.35	-1.41764	0.000197629	0.00466176	CDK1	10	60778331	60794852	+	3931	protein_coding	cyclin dependent kinase 1 [Source:HGNC Symbol;Acc:HGNC:1722]	-	1115	1389	1523	4388	1930	2235	43.1217	40.3984	44.7463	193.993	82.0405	84.176
ENSG00000103642	415.749	412.29	423.245	1664.17	840.653	739.556	-1.37433	0.000197961	0.00466176	LACTB	15	63121800	63142061	+	3972	protein_coding	lactamase beta [Source:HGNC Symbol;Acc:HGNC:16468]	-	407	481	531	1458	748	722	14.8056	13.1589	14.6745	60.6301	29.9078	25.5776
ENSG00000124194	12.258	26.5717	15.9414	0	2.24773	0	4.64086	0.000197972	0.00466176	GDAP1L1	20	44247099	44280917	+	3385	protein_coding	ganglioside induced differentiation associated protein 1 like 1 [Source:HGNC Symbol;Acc:HGNC:4213]	-	12	31	20	0	2	0	0.384324	0.746654	0.486613	0	0.0704039	0
ENSG00000204936	4.08599	5.14291	0.797072	19.404	39.3354	16.3891	-2.92589	0.00019717	0.00466176	CD177	19	43353659	43363172	+	2501	protein_coding	CD177 molecule [Source:HGNC Symbol;Acc:HGNC:30072]	-	4	6	1	17	35	16	0.149805	0.168989	0.0284513	0.727801	1.44073	0.583546
ENSG00000100060	17.3654	38.5718	24.7092	44.5149	229.269	106.529	-2.23399	0.000199043	0.00468096	MFNG	22	37469063	37486401	-	3042	protein_coding	MFNG O-fucosylpeptide 3-beta-N-acetylglucosaminyltransferase [Source:HGNC Symbol;Acc:HGNC:7038]	-	17	45	31	39	204	104	0.973127	1.9372	1.34809	2.55202	12.8351	5.79754
ENSG00000122641	1013.32	1783.73	1115.9	8503.5	2155.58	3546.18	-1.86001	0.000201028	0.00472158	INHBA	7	41667168	41705834	-	8302	protein_coding	inhibin subunit beta A [Source:HGNC Symbol;Acc:HGNC:6066]	-	992	2081	1400	7450	1918	3462	21.1721	33.4014	22.6995	181.763	44.9935	71.9562
ENSG00000227517	1.0215	0	0	17.1211	8.99094	11.2675	-5.29184	0.000202133	0.00474145	LINC01483	17	69577251	69903000	+	4173	lincRNA	long intergenic non-protein coding RNA 1483 [Source:HGNC Symbol;Acc:HGNC:51130]	-	1	0	0	15	8	11	0.053293	0	0	0.913818	0.468608	0.57089
ENSG00000167325	1667.08	1673.16	1719.28	6044.9	3173.8	3010.46	-1.27319	0.000205536	0.00481512	RRM1	11	4094707	4138876	+	4177	protein_coding	ribonucleotide reductase catalytic subunit M1 [Source:HGNC Symbol;Acc:HGNC:10451]	-	1632	1952	2157	5296	2824	2939	65.6409	59.0439	65.9084	243.501	124.844	115.118
ENSG00000158716	159.353	126.858	167.385	79.8986	56.1934	61.4589	1.20002	0.000206652	0.00483508	DUSP23	1	159780932	159782543	+	825	protein_coding	dual specificity phosphatase 23 [Source:HGNC Symbol;Acc:HGNC:21480]	-	156	148	210	70	50	60	11.4514	8.17027	11.7109	5.87395	4.03416	4.28918
ENSG00000106003	233.923	193.716	256.657	63.9189	120.254	99.3586	1.27058	0.000210373	0.00490335	LFNG	7	2512529	2529177	+	3418	protein_coding	LFNG O-fucosylpeptide 3-beta-N-acetylglucosaminyltransferase [Source:HGNC Symbol;Acc:HGNC:6560]	-	229	226	322	56	107	97	6.66526	4.94688	7.1199	1.86324	3.42307	2.74943
ENSG00000131737	23.4944	42.8576	22.318	92.4541	159.589	61.4589	-1.81926	0.000210163	0.00490335	KRT34	17	41377650	41382403	-	1751	protein_coding	keratin 34 [Source:HGNC Symbol;Acc:HGNC:6452]	-	23	50	28	81	142	60	0.700022	1.14445	0.647409	2.81817	4.75031	1.77838
ENSG00000101000	181.826	168.002	196.877	405.2	310.187	359.535	-0.975072	0.000210329	0.00490335	PROCR	20	35172073	35216240	+	1696	protein_coding	protein C receptor [Source:HGNC Symbol;Acc:HGNC:9452]	-	178	196	247	355	276	351	11.7113	9.698	12.3458	26.7	19.9592	22.4896
ENSG00000057252	868.272	744.007	791.492	2629.81	1376.74	1563.11	-1.21232	0.000211205	0.0049165	SOAT1	1	179293714	179358680	+	7005	protein_coding	sterol O-acyltransferase 1 [Source:HGNC Symbol;Acc:HGNC:11177]	-	850	868	993	2304	1225	1526	8.48297	6.51463	7.52861	26.2851	13.4374	14.8311
ENSG00000157456	443.329	488.576	475.055	2110.47	906.961	882.96	-1.47081	0.000213284	0.00495859	CCNB2	15	59105078	59125045	+	2801	protein_coding	cyclin B2 [Source:HGNC Symbol;Acc:HGNC:1580]	-	434	570	596	1849	807	862	18.1121	17.8894	18.8957	88.2094	37.0171	35.0329
ENSG00000144355	213.493	205.716	193.688	357.261	369.752	455.82	-0.94949	0.000216751	0.0050328	DLX1	2	172084740	172089677	+	3656	protein_coding	distal-less homeobox 1 [Source:HGNC Symbol;Acc:HGNC:2914]	Homeobox	209	240	243	313	329	445	7.84383	6.77383	6.92827	13.4284	13.5715	16.2642
ENSG00000158290	3718.25	2765.17	3668.92	5904.51	7197.25	6279.06	-0.932849	0.000220313	0.00510903	CUL4B	X	120524609	120575794	-	7031	protein_coding	cullin 4B [Source:HGNC Symbol;Acc:HGNC:2555]	-	3640	3226	4603	5173	6404	6130	90.6056	60.3892	87.0424	147.195	175.208	148.595
ENSG00000117009	3.06449	2.57145	0.797072	21.6868	16.858	14.3404	-3.07393	0.000221325	0.00512601	KMO	1	241532134	241595642	+	5946	protein_coding	kynurenine 3-monooxygenase [Source:HGNC Symbol;Acc:HGNC:6381]	-	3	3	1	19	15	14	0.0977255	0.0734936	0.024747	0.70752	0.537066	0.444124
ENSG00000240038	46.9888	25.7145	53.4038	14.8383	3.3716	7.17021	2.31752	0.000223897	0.00517497	AMY2B	1	103553815	103579534	+	7491	protein_coding	amylase, alpha 2B (pancreatic) [Source:HGNC Symbol;Acc:HGNC:478]	-	46	30	67	13	3	7	1.38345	0.67853	1.5308	0.446939	0.0991694	0.205019
ENSG00000119227	219.622	198.002	233.542	31.9595	100.024	83.9939	1.59093	0.000224004	0.00517497	PIGZ	3	196946343	196969060	-	3211	protein_coding	phosphatidylinositol glycan anchor biosynthesis class Z [Source:HGNC Symbol;Acc:HGNC:30596]	-	215	231	293	28	89	82	7.40659	5.98457	7.66803	1.10265	3.36992	2.75095
ENSG00000171729	58.2253	29.1431	49.4185	106.151	131.492	117.796	-1.38165	0.000227214	0.00524252	TMEM51	1	15152532	15220480	+	2240	protein_coding	transmembrane protein 51 [Source:HGNC Symbol;Acc:HGNC:25488]	-	57	34	62	93	117	115	1.79004	0.802987	1.47916	3.33864	4.03854	3.51703
ENSG00000182287	438.222	411.433	418.463	892.582	833.91	664.781	-0.915003	0.000231416	0.00533275	AP1S2	X	15825806	15854931	-	5371	protein_coding	adaptor related protein complex 1 subunit sigma 2 [Source:HGNC Symbol;Acc:HGNC:560]	-	429	480	525	782	742	649	16.1232	13.5668	14.9896	33.5969	30.6512	23.7535
ENSG00000177000	357.524	337.718	352.306	144.959	193.305	193.596	0.977167	0.000236208	0.00543635	MTHFR	1	11785723	11806920	-	11978	protein_coding	methylenetetrahydrofolate reductase [Source:HGNC Symbol;Acc:HGNC:7436]	-	350	394	442	127	172	189	6.13773	5.19609	5.88841	2.5459	3.31526	3.22768
ENSG00000136160	139.945	138.001	126.734	52.5048	69.6798	63.5076	1.12275	0.000239971	0.00551603	EDNRB	13	77895481	77975529	-	5607	protein_coding	endothelin receptor type B [Source:HGNC Symbol;Acc:HGNC:3180]	-	137	161	159	46	62	62	2.32446	2.05433	2.04944	0.892192	1.15623	1.02443
ENSG00000099875	2037.89	2199.45	2022.97	385.796	983.384	962.857	1.42446	0.000242474	0.00556658	MKNK2	19	2037465	2051244	-	5221	protein_coding	MAP kinase interacting serine/threonine kinase 2 [Source:HGNC Symbol;Acc:HGNC:7111]	-	1995	2566	2538	338	875	940	62.2115	60.1764	60.1251	12.0488	29.9907	28.546
ENSG00000250846	30.6449	32.5717	31.8829	128.979	74.1752	66.5805	-1.50177	0.00024359	0.00558519	EPHA5-AS1	4	65669961	65698029	+	1258	lincRNA	EPHA5 antisense RNA 1 [Source:HGNC Symbol;Acc:HGNC:50602]	-	30	38	40	113	66	65	2.75179	2.62131	2.78734	11.8487	6.65408	5.80627
ENSG00000137033	11.2365	3.42861	7.17365	10.2727	40.4592	132.137	-3.07861	0.000245451	0.00561382	IL33	9	6215786	6257983	+	3253	protein_coding	interleukin 33 [Source:HGNC Symbol;Acc:HGNC:16028]	-	11	4	9	9	36	129	0.330826	0.0904706	0.205629	0.309419	1.19003	3.77821
ENSG00000226711	38.8169	48.0005	39.8536	15.9797	12.3625	9.21884	1.76068	0.000245172	0.00561382	FAM66C	12	8180209	8216151	+	4661	antisense	family with sequence similarity 66 member C [Source:HGNC Symbol;Acc:HGNC:21644]	-	38	56	50	14	11	9	1.64244	1.82027	1.64177	0.691725	0.522576	0.378825
ENSG00000156970	337.094	419.147	364.262	2142.42	667.577	795.893	-1.68596	0.000245834	0.00561556	BUB1B	15	40161023	40221136	+	4476	protein_coding	BUB1 mitotic checkpoint serine/threonine kinase B [Source:HGNC Symbol;Acc:HGNC:1149]	-	330	489	457	1877	594	777	15.3999	17.1615	16.2016	100.131	30.4677	35.3114
ENSG00000126870	741.606	684.864	742.074	433.735	354.018	404.605	0.862858	0.000246844	0.00563162	WDR60	7	158856578	158956747	+	6667	protein_coding	WD repeat domain 60 [Source:HGNC Symbol;Acc:HGNC:21862]	-	726	799	931	380	315	395	14.6389	12.116	14.2613	8.75901	6.98125	7.75639
ENSG00000169213	376.932	623.149	408.101	651.745	1777.96	1899.08	-1.62005	0.000250073	0.00568404	RAB3B	1	51907956	51990764	-	12844	protein_coding	RAB3B, member RAS oncogene family [Source:HGNC Symbol;Acc:HGNC:9778]	-	369	727	512	571	1582	1854	1.53107	2.26853	1.6139	2.70835	7.21483	7.49151
ENSG00000160323	81.7197	48.8576	69.3452	21.6868	23.6012	24.5836	1.51333	0.000249719	0.00568404	ADAMTS13	9	133414358	133459402	+	5708	protein_coding	ADAM metallopeptidase with thrombospondin type 1 motif 13 [Source:HGNC Symbol;Acc:HGNC:1366]	-	80	57	87	19	21	24	1.34706	0.721793	1.11289	0.36572	0.388656	0.393548
ENSG00000174669	30.6449	25.7145	32.6799	3.42423	8.99094	7.17021	2.18067	0.000249792	0.00568404	SLC29A2	11	66362521	66372214	-	2720	protein_coding	solute carrier family 29 member 2 [Source:HGNC Symbol;Acc:HGNC:11004]	-	30	30	41	3	8	7	0.661751	0.497663	0.687058	0.0756472	0.19396	0.15037
ENSG00000055332	1368.81	1401.44	1304.01	2341.03	2246.61	3108.8	-0.917776	0.000250455	0.00568567	EIF2AK2	2	37099210	37157065	-	10753	protein_coding	eukaryotic translation initiation factor 2 alpha kinase 2 [Source:HGNC Symbol;Acc:HGNC:9437]	-	1340	1635	1636	2051	1999	3035	27.7438	25.4578	25.7325	48.5429	45.4909	61.1942
ENSG00000180530	421.878	579.434	484.62	938.238	860.882	1141.09	-0.984287	0.000251149	0.00569436	NRIP1	21	14961235	15065936	-	8497	protein_coding	nuclear receptor interacting protein 1 [Source:HGNC Symbol;Acc:HGNC:8001]	-	413	676	608	822	766	1114	6.13263	7.54891	6.85862	13.953	12.5019	16.1091
ENSG00000139178	1849.93	1248.01	1676.24	493.089	831.662	791.796	1.17329	0.000253162	0.00573291	C1RL	12	7089587	7109273	-	5014	protein_coding	complement C1r subcomponent like [Source:HGNC Symbol;Acc:HGNC:21265]	-	1811	1456	2103	432	740	773	106.059	64.1256	93.5631	28.9208	47.6333	44.0857
ENSG00000267519	344.244	526.291	202.456	1174.51	1003.61	763.115	-1.45491	0.00025463	0.00575905	AC020916.1	19	13823880	13842928	-	19049	antisense	novel transcript	-	337	614	254	1029	893	745	0.942818	1.29184	0.539844	3.29088	2.74599	2.02976
ENSG00000147509	123.601	121.715	126.734	333.291	251.746	211.009	-1.09653	0.00025496	0.0057594	RGS20	8	53851808	53959303	+	3192	protein_coding	regulator of G protein signaling 20 [Source:HGNC Symbol;Acc:HGNC:14600]	-	121	142	159	292	224	206	5.17117	4.56387	5.16223	14.2654	10.5221	8.57355
ENSG00000120217	51.0748	108.858	60.5775	220.292	148.35	244.811	-1.47438	0.000255576	0.00576619	CD274	9	5450503	5470566	+	4108	protein_coding	CD274 molecule [Source:HGNC Symbol;Acc:HGNC:17635]	-	50	127	76	193	132	239	1.52615	2.91522	1.76228	6.73413	4.42843	7.10417
ENSG00000197816	69.4617	49.7148	58.1862	27.3938	10.1148	8.19453	1.96312	0.000256243	0.00577413	CCDC180	9	97307304	97378524	+	14155	protein_coding	coiled-coil domain containing 180 [Source:HGNC Symbol;Acc:HGNC:29303]	-	68	58	73	24	9	8	1.75069	1.12297	1.42777	0.706333	0.254678	0.200576
ENSG00000115363	507.684	666.864	541.212	1833.1	1001.37	1114.46	-1.20234	0.000257169	0.00578788	EVA1A	2	75469302	75569722	-	2744	protein_coding	eva-1 homolog A, regulator of programmed cell death [Source:HGNC Symbol;Acc:HGNC:25816]	-	497	778	679	1606	891	1088	29.1062	34.2649	30.2089	107.516	57.353	62.0508
ENSG00000159714	272.74	222.859	283.758	66.2017	140.483	108.577	1.30521	0.000259748	0.00583875	ZDHHC1	16	67394152	67416833	-	3540	protein_coding	zinc finger DHHC-type containing 1 [Source:HGNC Symbol;Acc:HGNC:17916]	-	267	260	356	58	125	106	11.311	8.28331	11.4571	2.80877	5.82035	4.37306
ENSG00000101928	209.407	249.431	223.18	1294.36	413.583	475.282	-1.6782	0.000261899	0.00587989	MOSPD1	X	134887626	134915267	-	2675	protein_coding	motile sperm domain containing 1 [Source:HGNC Symbol;Acc:HGNC:25235]	-	205	291	280	1134	368	464	11.4159	12.1869	11.8455	72.1888	22.5245	25.1632
ENSG00000164109	592.468	570.006	614.542	3014.46	983.384	1299.86	-1.57582	0.000264485	0.00593069	MAD2L1	4	120055608	120067074	-	5748	protein_coding	mitotic arrest deficient 2 like 1 [Source:HGNC Symbol;Acc:HGNC:6763]	-	580	665	771	2641	875	1269	17.8464	15.3881	18.0224	92.8943	29.5924	38.0254
ENSG00000196517	576.124	833.151	565.921	41.0907	221.402	228.422	2.00779	0.000265315	0.00594201	SLC6A9	1	43991500	44031467	-	5159	protein_coding	solute carrier family 6 member 9 [Source:HGNC Symbol;Acc:HGNC:11056]	-	564	972	710	36	197	223	19.7485	25.5955	18.8864	1.44098	7.58179	7.60414
ENSG00000000460	150.16	165.43	154.632	441.725	257.366	327.781	-1.12639	0.000270549	0.00605184	C1orf112	1	169662007	169854080	+	5967	protein_coding	chromosome 1 open reading frame 112 [Source:HGNC Symbol;Acc:HGNC:25565]	-	147	193	194	387	229	320	3.2239	3.18319	3.23223	9.70227	5.52013	6.83445
ENSG00000285744	33.7094	16.2859	39.0565	5.70704	1.12387	7.17021	2.65832	0.000273148	0.00608813	AC083837.2	8	78805293	78956082	+	2921	bidirectional_promoter_lncRNA	novel transcript	-	33	19	49	5	1	7	0.602078	0.260695	0.679158	0.104281	0.0200534	0.124373
ENSG00000248905	39.8384	61.7149	45.4331	208.878	86.5378	136.234	-1.55197	0.000273168	0.00608813	FMN1	15	32765545	33194733	-	20084	protein_coding	formin 1 [Source:HGNC Symbol;Acc:HGNC:3768]	-	39	72	57	183	77	133	0.541257	0.751472	0.600966	2.90328	1.17457	1.79755
ENSG00000041353	184.891	99.4296	178.544	611.795	216.906	718.045	-1.74121	0.000273006	0.00608813	RAB27B	18	54717860	54895516	+	7432	protein_coding	RAB27B, member RAS oncogene family [Source:HGNC Symbol;Acc:HGNC:9767]	-	181	116	224	536	193	701	4.4187	2.12969	4.15433	14.9582	5.17873	16.6657
ENSG00000127423	63.3328	78.0008	67.7511	151.807	158.465	132.137	-1.07936	0.000273813	0.00609508	AUNIP	1	25831913	25859458	-	2408	protein_coding	aurora kinase A and ninein interacting protein [Source:HGNC Symbol;Acc:HGNC:28363]	-	62	91	85	133	141	129	2.49748	2.75672	2.60115	6.12436	6.2428	5.06046
ENSG00000185697	516.877	555.434	537.226	1705.26	901.342	1029.44	-1.17553	0.00027637	0.00614453	MYBL1	8	66562175	66614247	-	7239	protein_coding	MYB proto-oncogene like 1 [Source:HGNC Symbol;Acc:HGNC:7547]	MYB	506	648	674	1494	802	1005	13.3298	12.8378	13.4887	44.9908	23.2219	25.7828
ENSG00000172927	28.6019	47.1433	34.2741	176.918	80.9185	85.0182	-1.63609	0.000278593	0.00618646	MYEOV	11	69294138	69367726	+	3760	protein_coding	myeloma overexpressed [Source:HGNC Symbol;Acc:HGNC:7563]	-	28	55	43	155	72	83	1.34191	1.9823	1.56556	8.49172	3.79269	3.87376
ENSG00000275131	976.55	762.008	997.137	448.574	313.559	518.304	1.09487	0.000279237	0.00619326	AC241952.1	1	120489860	120701289	-	9444	transcribed_unprocessed_pseudogene	phosphodiesterase 4D interacting protein-like [Source:NCBI gene;Acc:100996724]	-	956	889	1251	393	279	506	13.0435	9.12181	12.9668	6.12956	4.184	6.72323
ENSG00000064300	48.0103	3.42861	47.0272	0	4.49547	0	4.47122	0.000279936	0.00620125	NGFR	17	49495293	49515017	+	4150	protein_coding	nerve growth factor receptor [Source:HGNC Symbol;Acc:HGNC:7809]	-	47	4	59	0	4	0	1.26121	0.080722	1.20276	0	0.117978	0
ENSG00000174469	25.5374	8.57151	19.9268	0	0	2.04863	4.64196	0.000283725	0.00627002	CNTNAP2	7	146116002	148420998	+	16666	protein_coding	contactin associated protein like 2 [Source:HGNC Symbol;Acc:HGNC:13830]	-	25	10	25	0	0	2	0.536147	0.161282	0.407305	0	0	0.0417699
ENSG00000255094	1.0215	3.42861	1.59414	4.56564	51.6979	20.4863	-3.65022	0.000283432	0.00627002	AC090159.1	11	27978669	28019575	-	806	lincRNA	novel transcript	-	1	4	2	4	46	20	0.0661203	0.198901	0.100462	0.302339	3.34305	1.28782
ENSG00000183856	921.39	1060.3	1029.02	1515.79	2138.72	2509.57	-1.03377	0.000287112	0.00633722	IQGAP3	1	156525405	156572604	-	6742	protein_coding	IQ motif containing GTPase activating protein 3 [Source:HGNC Symbol;Acc:HGNC:20669]	-	902	1237	1291	1328	1903	2450	15.2266	15.7039	16.5561	25.6267	35.3089	40.2765
ENSG00000166741	10323.2	8358.94	10181.8	5708.19	4748.34	3350.54	1.06391	0.000292023	0.00643012	NNMT	11	114257787	114313285	+	2919	protein_coding	nicotinamide N-methyltransferase [Source:HGNC Symbol;Acc:HGNC:7861]	-	10106	9752	12774	5001	4225	3271	652.033	473.178	626.114	368.846	299.617	205.523
ENSG00000179094	1574.13	990.01	1477.77	44.5149	431.565	354.413	2.28271	0.000292006	0.00643012	PER1	17	8140472	8156506	-	7002	protein_coding	period circadian regulator 1 [Source:HGNC Symbol;Acc:HGNC:8845]	-	1541	1155	1854	39	384	346	55.7154	31.4048	50.9236	1.61189	15.26	12.1826
ENSG00000005379	49.0318	31.7146	32.6799	11.4141	7.86707	11.2675	1.88616	0.000294674	0.00648072	TSPOAP1	17	58301228	58328760	-	11354	protein_coding	TSPO associated protein 1 [Source:HGNC Symbol;Acc:HGNC:16831]	-	48	37	41	10	7	11	1.01551	0.588688	0.658965	0.241847	0.162776	0.226634
ENSG00000145375	124.623	158.573	124.343	553.583	212.411	347.243	-1.44933	0.000296435	0.00651161	SPATA5	4	122923074	123319450	+	8247	protein_coding	spermatogenesis associated 5 [Source:HGNC Symbol;Acc:HGNC:18119]	-	122	185	156	485	189	339	1.22351	1.39528	1.18853	5.56018	2.08334	3.31084
ENSG00000133639	2491.43	1761.45	2451.79	1176.79	1094.65	1235.32	0.93492	0.000300769	0.0065989	BTG1	12	92140278	92145897	-	4854	protein_coding	BTG anti-proliferation factor 1 [Source:HGNC Symbol;Acc:HGNC:1130]	-	2439	2055	3076	1031	974	1206	50.1472	31.7752	48.0461	24.2322	22.0112	24.1475
ENSG00000062582	8.17197	33.4289	10.3619	102.727	78.6707	49.1672	-2.14239	0.000303127	0.00664268	MRPS24	7	43866558	43869893	-	2613	protein_coding	mitochondrial ribosomal protein S24 [Source:HGNC Symbol;Acc:HGNC:14510]	-	8	39	13	90	70	48	0.496326	1.81963	0.612713	6.3829	4.77337	2.90007
ENSG00000067141	494.404	494.576	532.444	175.777	210.163	313.441	1.12025	0.000305955	0.00669666	NEO1	15	73051710	73305206	+	8117	protein_coding	neogenin 1 [Source:HGNC Symbol;Acc:HGNC:7754]	-	484	577	668	154	187	306	8.72297	7.82052	9.14601	3.17277	3.70433	5.37069
ENSG00000169071	18.3869	19.7145	15.9414	2.28282	3.3716	0	3.28787	0.000307215	0.00671621	ROR2	9	91563091	91950162	-	5818	protein_coding	receptor tyrosine kinase like orphan receptor 2 [Source:HGNC Symbol;Acc:HGNC:10257]	-	18	23	20	2	3	0	0.562954	0.540965	0.47519	0.0715038	0.103127	0
ENSG00000154556	619.027	619.72	695.047	291.059	130.369	325.732	1.37152	0.000309412	0.00675617	SORBS2	4	185585444	185956652	-	17161	protein_coding	sorbin and SH3 domain containing 2 [Source:HGNC Symbol;Acc:HGNC:24098]	-	606	723	872	255	116	318	26.0869	23.4061	28.5169	12.5484	5.48855	13.3311
ENSG00000138135	29.6234	58.2863	43.0419	4.56564	1.12387	15.3647	2.61972	0.000310422	0.00677017	CH25H	10	89205629	89207314	-	1686	protein_coding	cholesterol 25-hydroxylase [Source:HGNC Symbol;Acc:HGNC:1907]	-	29	68	54	4	1	15	0.916665	1.61645	1.29671	0.144534	0.0347426	0.461736
ENSG00000035499	105.214	103.715	113.981	439.442	227.021	189.498	-1.40545	0.000311377	0.00678291	DEPDC1B	5	60596912	60700190	-	3806	protein_coding	DEP domain containing 1B [Source:HGNC Symbol;Acc:HGNC:24902]	-	103	121	143	385	202	185	4.20627	3.71609	4.43641	17.9729	9.06694	7.35734
ENSG00000076344	24.5159	14.5716	14.3473	3.42423	0	0	4.00331	0.000313127	0.00681294	RGS11	16	268301	275980	-	4798	protein_coding	regulator of G protein signaling 11 [Source:HGNC Symbol;Acc:HGNC:9993]	-	24	17	18	3	0	0	0.643376	0.342723	0.366575	0.0919334	0	0
ENSG00000072182	23.4944	13.7144	25.5063	1.14141	3.3716	4.09726	2.8498	0.000313631	0.00681581	ASIC4	2	219514170	219538772	+	5250	protein_coding	acid sensing ion channel subunit family member 4 [Source:HGNC Symbol;Acc:HGNC:21263]	-	23	16	32	1	3	4	0.520263	0.27218	0.549897	0.0258579	0.0745875	0.0881139
ENSG00000187210	2420.95	1946.59	2478.89	1118.58	1247.49	1360.29	0.877458	0.000315395	0.00684208	GCNT1	9	76419850	76651203	+	9251	protein_coding	glucosaminyl (N-acetyl) transferase 1, core 2 [Source:HGNC Symbol;Acc:HGNC:4203]	-	2370	2271	3110	980	1110	1328	36.2735	26.1396	36.1608	17.1461	18.673	19.7938
ENSG00000188488	37.7954	9.42866	35.8682	5.70704	3.3716	1.02432	3.05596	0.000315961	0.00684208	SERPINA5	14	94561442	94593120	+	3775	protein_coding	serpin family A member 5 [Source:HGNC Symbol;Acc:HGNC:8723]	-	37	11	45	5	3	1	1.64183	0.36708	1.51697	0.253627	0.146318	0.0432132
ENSG00000011638	300.32	310.289	331.582	146.1	191.057	136.234	0.993953	0.000315647	0.00684208	TMEM159	16	21158377	21180616	+	2558	protein_coding	transmembrane protein 159 [Source:HGNC Symbol;Acc:HGNC:30136]	-	294	362	416	128	170	133	13.4722	12.475	14.4817	6.705	8.56227	5.93515
ENSG00000272419	176.719	168.859	180.138	68.4845	100.024	80.9209	1.07563	0.000318763	0.0068946	LINC01145	1	145164099	145216058	-	6056	transcribed_unprocessed_pseudogene	long intergenic non-protein coding RNA 1145 [Source:HGNC Symbol;Acc:HGNC:49462]	-	173	197	226	60	89	79	7.93433	6.79472	7.87425	3.14567	4.48646	3.52842
ENSG00000172986	323.814	303.432	303.684	117.565	111.263	190.523	1.14857	0.000320283	0.00691931	GXYLT2	3	72888073	72998138	+	3667	protein_coding	glucoside xylosyltransferase 2 [Source:HGNC Symbol;Acc:HGNC:33383]	-	317	354	381	103	99	186	11.2476	9.44593	10.2698	4.17769	3.86087	6.42692
ENSG00000185742	156.289	159.43	191.297	168.929	963.154	872.717	-1.98324	0.000322095	0.00695028	C11orf87	11	109422120	109429114	+	5884	protein_coding	chromosome 11 open reading frame 87 [Source:HGNC Symbol;Acc:HGNC:33788]	-	153	186	240	148	857	852	1.38576	1.26693	1.65137	1.53235	8.53155	7.51496
ENSG00000189057	277.847	205.716	306.076	851.491	554.067	456.845	-1.23758	0.00032272	0.00695556	FAM111B	11	59107185	59127410	+	3863	protein_coding	family with sequence similarity 111 member B [Source:HGNC Symbol;Acc:HGNC:24200]	-	272	240	384	746	493	446	6.33553	4.20404	6.79488	19.8633	12.6215	10.1167
ENSG00000109971	14517.5	17165.3	14795.2	54563.9	31391.9	25049.6	-1.256	0.000326313	0.00702111	HSPA8	11	123057489	123063230	-	4849	protein_coding	heat shock protein family A (Hsp70) member 8 [Source:HGNC Symbol;Acc:HGNC:5241]	-	14212	20026	18562	47804	27932	24455	622.862	660.043	618.013	2394.97	1345.51	1043.74
ENSG00000161277	262.525	278.574	276.584	94.7369	158.465	131.112	1.08907	0.000326528	0.00702111	THAP8	19	36034985	36054762	-	1825	protein_coding	THAP domain containing 8 [Source:HGNC Symbol;Acc:HGNC:23191]	THAP	257	325	347	83	141	128	12.6935	12.0718	13.0201	4.68625	7.65451	6.1567
ENSG00000226380	23.4944	26.5717	27.8975	84.4643	61.8127	58.386	-1.38791	0.000329636	0.00707964	LINC-PINT	7	130876809	130913310	-	6619	lincRNA	long intergenic non-protein coding RNA, p53 induced transcript [Source:NCBI gene;Acc:378805]	-	23	31	35	74	55	57	0.476756	0.483249	0.551154	1.75347	1.25309	1.15062
ENSG00000148154	1657.89	2067.45	1555.88	5899.94	4399.94	2582.3	-1.28637	0.000331192	0.00710473	UGCG	9	111896766	111935369	+	4615	protein_coding	UDP-glucose ceramide glucosyltransferase [Source:HGNC Symbol;Acc:HGNC:12524]	-	1623	2412	1952	5169	3915	2521	68.1059	76.1176	62.2276	247.954	180.571	103.022
ENSG00000123700	26.5589	18.8573	38.2594	66.2017	70.8036	118.821	-1.61067	0.000332259	0.00711928	KCNJ2	17	70168673	70180048	+	5577	protein_coding	potassium voltage-gated channel subfamily J member 2 [Source:HGNC Symbol;Acc:HGNC:6263]	-	26	22	48	58	63	116	0.391639	0.249216	0.549275	0.998709	1.04304	1.70161
ENSG00000127415	706.875	573.434	628.89	237.413	295.577	387.191	1.05199	0.000333675	0.00714126	IDUA	4	986997	1004506	+	4000	protein_coding	iduronidase, alpha-L- [Source:HGNC Symbol;Acc:HGNC:5391]	-	692	669	789	208	263	378	37.9021	27.5565	32.83	13.0232	15.833	20.1622
ENSG00000128944	330.965	341.146	303.684	2214.33	623.746	606.395	-1.81954	0.000337791	0.00722091	KNSTRN	15	40382721	40394246	+	3654	protein_coding	kinetochore localized astrin (SPAG5) binding protein [Source:HGNC Symbol;Acc:HGNC:30767]	-	324	398	381	1940	555	592	17.1639	15.8561	15.3332	117.482	32.3158	30.541
ENSG00000254087	157.31	178.287	123.546	212.302	540.58	534.693	-1.48835	0.000340098	0.00726176	LYN	8	55879813	56014168	+	6185	protein_coding	LYN proto-oncogene, Src family tyrosine kinase [Source:HGNC Symbol;Acc:HGNC:6735]	-	154	208	155	186	481	522	3.56212	3.6182	2.72368	4.91812	12.2288	11.7584
ENSG00000064309	152.203	110.573	154.632	43.3735	47.2024	75.7994	1.32335	0.000340703	0.00726621	CDON	11	125955796	126063335	-	10600	protein_coding	cell adhesion associated, oncogene regulated [Source:HGNC Symbol;Acc:HGNC:17104]	-	149	129	194	38	42	74	2.71661	1.76877	2.68707	0.791997	0.841667	1.3139
ENSG00000143401	1343.27	1407.44	1366.98	5716.18	2418.56	2579.23	-1.37953	0.00034226	0.00729094	ANP32E	1	150218417	150236156	-	3605	protein_coding	acidic nuclear phosphoprotein 32 family member E [Source:HGNC Symbol;Acc:HGNC:16673]	-	1315	1642	1715	5008	2152	2518	45.9844	43.1817	45.5602	200.193	82.7137	85.7493
ENSG00000107611	107.257	65.1435	74.9247	39.9493	20.2296	23.5593	1.5625	0.000343389	0.00730648	CUBN	10	16823966	17129817	-	13270	protein_coding	cubilin [Source:HGNC Symbol;Acc:HGNC:2548]	-	105	76	94	35	18	23	2.44784	1.33244	1.66479	0.93274	0.461229	0.522169
ENSG00000226237	74.5692	72.0007	69.3452	28.5352	4.49547	2.04863	2.632	0.000348054	0.00739715	GAS1RR	9	86948699	87002033	+	4387	lincRNA	GAS1 adjacent regulatory RNA [Source:HGNC Symbol;Acc:HGNC:52261]	-	73	84	87	25	4	2	0.886799	0.767402	0.802894	0.347169	0.0534087	0.0236604
ENSG00000168269	16.3439	13.7144	8.76779	0	1.12387	0	5.03857	0.000350202	0.00743418	FOXI1	5	170105897	170109725	+	2312	protein_coding	forkhead box I1 [Source:HGNC Symbol;Acc:HGNC:3815]	Fork	16	16	11	0	1	0	0.394763	0.296878	0.20618	0	0.0271185	0
ENSG00000146670	459.673	498.862	501.358	724.795	1194.67	1053	-1.0257	0.00035229	0.00746986	CDCA5	11	65066300	65084164	-	3925	protein_coding	cell division cycle associated 5 [Source:HGNC Symbol;Acc:HGNC:14626]	-	450	582	629	635	1063	1028	25.0332	24.3483	26.5823	40.381	64.9962	55.6913
ENSG00000180694	758.972	817.722	882.358	467.978	488.882	440.456	0.815859	0.000353343	0.00748351	TMEM64	8	90621995	90791632	-	5870	protein_coding	transmembrane protein 64 [Source:HGNC Symbol;Acc:HGNC:25441]	-	743	954	1107	410	435	430	20.7204	20.0078	23.4527	13.0705	13.3336	11.678
ENSG00000145246	669.08	807.437	644.831	1474.7	1276.71	1170.79	-0.886525	0.000356205	0.00753543	ATP10D	4	47485288	47593486	+	7965	protein_coding	ATPase phospholipid transporting 10D (putative) [Source:HGNC Symbol;Acc:HGNC:13549]	-	655	942	809	1292	1136	1143	15.5695	16.8394	14.609	35.1071	29.6799	26.4588
ENSG00000197363	223.708	204.859	217.601	66.2017	109.015	114.723	1.15445	0.000356912	0.00754167	ZNF517	8	144798876	144811169	+	5308	protein_coding	zinc finger protein 517 [Source:HGNC Symbol;Acc:HGNC:27984]	zf-C2H2	219	239	273	58	97	112	6.81727	5.59507	6.45603	2.06392	3.31885	3.39527
ENSG00000077264	7.15047	2.57145	5.5795	31.9595	14.6103	34.8267	-2.42656	0.000359489	0.00758737	PAK3	X	110944285	111227361	+	10312	protein_coding	p21 (RAC1) activated kinase 3 [Source:HGNC Symbol;Acc:HGNC:8592]	-	7	3	7	28	13	34	0.152079	0.0490157	0.115533	0.695391	0.310431	0.719351
ENSG00000095209	209.407	227.145	202.456	1086.62	374.248	433.286	-1.56741	0.000362494	0.00764199	TMEM38B	9	105694544	105776612	+	4511	protein_coding	transmembrane protein 38B [Source:HGNC Symbol;Acc:HGNC:25535]	-	205	265	254	952	333	423	5.96672	5.80055	5.61632	31.675	10.6531	11.9898
ENSG00000113721	11487.7	14079.6	11796.7	790.996	4278.56	4599.18	1.95021	0.000365587	0.00769834	PDGFRB	5	150113837	150155872	-	7137	protein_coding	platelet derived growth factor receptor beta [Source:HGNC Symbol;Acc:HGNC:8804]	-	11246	16426	14800	693	3807	4490	435.245	478.089	435.145	30.6597	161.945	169.228
ENSG00000215018	56.1823	12.0001	43.0419	6.84845	7.86707	4.09726	2.56673	0.00037479	0.00787404	COL28A1	7	7356203	7535853	-	6619	protein_coding	collagen type XXVIII alpha 1 chain [Source:HGNC Symbol;Acc:HGNC:22442]	-	55	14	54	6	7	4	1.68261	0.3221	1.25502	0.209832	0.23538	0.119171
ENSG00000185885	261.503	158.573	289.337	571.846	455.166	546.985	-1.14987	0.000374699	0.00787404	IFITM1	11	313506	315272	+	1080	protein_coding	interferon induced transmembrane protein 1 [Source:HGNC Symbol;Acc:HGNC:5412]	-	256	185	363	501	405	534	21.7592	11.8254	23.4394	48.6787	37.8362	44.2011
ENSG00000130433	5.10748	0.857151	3.18829	2.28282	66.3082	44.0456	-3.64079	0.000376753	0.00790621	CACNG6	19	53992288	54012669	+	1853	protein_coding	calcium voltage-gated channel auxiliary subunit gamma 6 [Source:HGNC Symbol;Acc:HGNC:13625]	-	5	1	4	2	59	43	0.193511	0.0291057	0.117607	0.088484	2.50979	1.62067
ENSG00000119865	699.725	642.006	596.21	1553.46	1285.7	990.513	-0.982763	0.000378873	0.00794158	CNRIP1	2	68284171	68320051	-	3548	protein_coding	cannabinoid receptor interacting protein 1 [Source:HGNC Symbol;Acc:HGNC:24546]	-	685	749	748	1361	1144	967	25.021	20.5749	20.7564	56.8292	45.9294	34.3978
ENSG00000147224	552.629	782.579	598.601	2798.73	1528.46	997.683	-1.46107	0.000383684	0.00803326	PRPS1	X	107628424	107651026	+	2623	protein_coding	phosphoribosyl pyrophosphate synthetase 1 [Source:HGNC Symbol;Acc:HGNC:9462]	-	541	913	751	2452	1360	974	24.7057	31.3553	26.0541	128.002	68.2634	43.316
ENSG00000180139	116.451	210.002	117.17	75.333	30.3444	32.7781	1.68283	0.000385208	0.00805596	ACTA2-AS1	10	88932390	88940820	+	3183	antisense	ACTA2 antisense RNA 1 [Source:HGNC Symbol;Acc:HGNC:45169]	-	114	245	147	66	27	32	5.1226	8.27928	5.0181	3.39022	1.33352	1.40031
ENSG00000188672	33.7094	18.8573	43.8389	4.56564	6.7432	9.21884	2.22437	0.000386805	0.00808013	RHCE	1	25362249	25430192	-	2433	protein_coding	Rh blood group CcEe antigens [Source:HGNC Symbol;Acc:HGNC:10008]	-	33	22	55	4	6	9	1.59444	0.79939	2.0188	0.220929	0.318637	0.423474
ENSG00000107984	1214.56	328.289	1186.04	3191.38	2888.34	2552.59	-1.66154	0.000388326	0.00810266	DKK1	10	52314296	52318042	+	2206	protein_coding	dickkopf WNT signaling pathway inhibitor 1 [Source:HGNC Symbol;Acc:HGNC:2891]	-	1189	383	1488	2796	2570	2492	75.7959	18.3613	72.0615	203.751	180.072	154.704
ENSG00000231160	50.0533	36.0004	47.8243	14.8383	13.4864	15.3647	1.61323	0.000391524	0.00814165	KLF3-AS1	4	38612701	38664883	-	4830	processed_transcript	KLF3 antisense RNA 1 [Source:HGNC Symbol;Acc:HGNC:25796]	-	49	42	60	13	12	15	2.48938	1.60467	2.3157	0.754982	0.670079	0.742122
ENSG00000164134	773.273	851.151	801.854	2335.32	1294.7	1530.33	-1.08859	0.000391254	0.00814165	NAA15	4	139301455	139420033	+	9712	protein_coding	N(alpha)-acetyltransferase 15, NatA auxiliary subunit [Source:HGNC Symbol;Acc:HGNC:30782]	-	757	993	1006	2046	1152	1494	18.0182	17.7749	18.1907	55.6699	30.1383	34.6303
ENSG00000121211	63.3328	72.8579	45.4331	232.847	100.024	169.012	-1.46768	0.000391528	0.00814165	MND1	4	153344649	153415118	+	1511	protein_coding	meiotic nuclear divisions 1 [Source:HGNC Symbol;Acc:HGNC:24839]	-	62	85	57	204	89	165	4.85907	5.00981	3.39369	18.2764	7.66657	12.5932
ENSG00000117632	3624.27	3249.46	3688.05	12100.1	6853.34	5701.34	-1.22299	0.000392986	0.00816269	STMN1	1	25884181	25906991	-	6261	protein_coding	stathmin 1 [Source:HGNC Symbol;Acc:HGNC:6510]	-	3548	3791	4627	10601	6098	5566	141.742	113.896	140.427	484.127	267.764	216.544
ENSG00000100003	799.832	545.148	789.898	182.625	379.867	319.586	1.27481	0.000395036	0.00819599	SEC14L2	22	30396857	30425317	+	5985	protein_coding	SEC14 like lipid binding 2 [Source:HGNC Symbol;Acc:HGNC:10699]	-	783	636	991	160	338	312	33.0915	20.214	31.8174	7.72989	15.7008	12.841
ENSG00000166923	4661.09	14776.4	4594.32	50467.4	19695.8	21652	-1.93377	0.000397449	0.00823672	GREM1	15	32717974	32745107	+	14606	protein_coding	gremlin 1, DAN family BMP antagonist [Source:HGNC Symbol;Acc:HGNC:2001]	-	4563	17239	5764	44215	17525	21138	40.8082	115.944	39.1613	452.028	172.268	184.099
ENSG00000250697	63.3328	42.8576	53.4038	119.848	137.112	104.48	-1.18194	0.000398233	0.00824364	AC010343.3	5	32925639	33297910	-	979	lincRNA	novel transcript	-	62	50	67	105	122	102	6.79869	4.1233	5.58143	13.162	14.7043	10.8924
ENSG00000162636	403.491	370.289	345.132	896.006	576.544	742.629	-0.985697	0.000410766	0.00849349	FAM102B	1	108560089	108644900	+	9355	protein_coding	family with sequence similarity 102 member B [Source:HGNC Symbol;Acc:HGNC:27637]	-	395	432	433	785	513	725	4.07013	3.34762	3.3895	9.24655	5.81004	7.2751
ENSG00000083799	693.596	818.579	738.088	2895.75	1253.11	1466.82	-1.31921	0.000411921	0.00850777	CYLD	16	50742050	50801935	+	12954	protein_coding	CYLD lysine 63 deubiquitinase [Source:HGNC Symbol;Acc:HGNC:2584]	-	679	955	926	2537	1115	1432	13.6757	14.4652	14.1686	58.4116	24.6834	28.0875
ENSG00000225554	45.9673	28.286	40.6507	162.08	155.094	56.3374	-1.70134	0.000413581	0.00852284	AL359764.1	1	241424292	241433492	+	668	lincRNA	novel transcript	-	45	33	51	142	138	55	4.91431	2.71023	4.23114	17.7271	16.5645	5.84928
ENSG00000174611	40.8599	66.0006	40.6507	85.6057	138.236	202.815	-1.53236	0.000413502	0.00852284	KY	3	134603138	134651636	-	5786	protein_coding	kyphoscoliosis peptidase [Source:HGNC Symbol;Acc:HGNC:26576]	-	40	77	51	75	123	198	0.924022	1.33769	0.895013	1.98053	3.12304	4.45428
ENSG00000072201	155.267	96.8581	182.529	51.3634	70.8036	48.1428	1.35287	0.000414204	0.0085261	LNX1	4	53459301	53701405	-	5725	protein_coding	ligand of numb-protein X 1 [Source:HGNC Symbol;Acc:HGNC:6657]	-	152	113	229	45	63	47	6.40359	3.58013	7.32912	2.16716	2.91723	1.92827
ENSG00000104081	228.815	192.002	224.774	102.727	70.8036	120.869	1.13119	0.000420562	0.00864724	BMF	15	40087890	40108892	-	5447	protein_coding	Bcl2 modifying factor [Source:HGNC Symbol;Acc:HGNC:24132]	-	224	224	282	90	63	118	8.55744	6.43554	8.1843	3.9304	2.64537	4.39003
ENSG00000163376	37.7954	49.7148	49.4185	122.131	107.891	87.0668	-1.20644	0.000422202	0.00867123	KBTBD8	3	66998307	67011210	+	4736	protein_coding	kelch repeat and BTB domain containing 8 [Source:HGNC Symbol;Acc:HGNC:30691]	-	37	58	62	107	96	85	1.34048	1.58025	1.70642	4.43139	3.82277	2.99893
ENSG00000197747	4138.08	3580.32	3831.52	1327.46	2475.88	1511.89	1.1197	0.000424658	0.00871192	S100A10	1	151982915	151994390	-	1543	protein_coding	S100 calcium binding protein A10 [Source:HGNC Symbol;Acc:HGNC:10487]	-	4051	4177	4807	1163	2203	1476	325.626	252.5	293.54	106.865	194.635	115.54
ENSG00000181938	122.58	114.858	106.808	289.918	245.003	185.401	-1.06533	0.000428147	0.00877366	GINS3	16	58295080	58406144	+	5105	protein_coding	GINS complex subunit 3 [Source:HGNC Symbol;Acc:HGNC:25851]	-	120	134	134	254	218	181	5.36507	4.50547	4.5513	12.9815	10.7127	7.88065
ENSG00000154040	52.0963	51.4291	43.8389	154.09	116.882	86.0425	-1.27675	0.000430291	0.00880774	CABYR	18	24138956	24161603	+	3518	protein_coding	calcium binding tyrosine phosphorylation regulated [Source:HGNC Symbol;Acc:HGNC:15569]	-	51	60	55	135	104	84	2.54966	2.25582	2.08887	7.71517	5.71473	4.08961
ENSG00000156136	312.578	318.86	341.147	1393.66	485.511	749.799	-1.43438	0.00043138	0.00881184	DCK	4	70992538	71030914	+	3227	protein_coding	deoxycytidine kinase [Source:HGNC Symbol;Acc:HGNC:2704]	-	306	372	428	1221	432	732	8.87733	8.11606	9.43281	40.4926	13.7751	20.6805
ENSG00000104689	3.06449	7.71436	4.78243	17.1211	24.7251	36.8754	-2.32797	0.000431863	0.00881184	TNFRSF10A	8	23190452	23225126	-	2951	protein_coding	TNF receptor superfamily member 10a [Source:HGNC Symbol;Acc:HGNC:11904]	-	3	9	6	15	22	36	0.135376	0.305425	0.205688	0.773767	1.09117	1.58202
ENSG00000182809	1276.87	1505.16	1213.14	300.191	719.275	605.371	1.29779	0.000431934	0.00881184	CRIP2	14	105472962	105480170	+	4837	protein_coding	cysteine rich protein 2 [Source:HGNC Symbol;Acc:HGNC:2361]	-	1250	1756	1522	263	640	591	55.2374	58.3564	51.0945	13.2855	31.0851	25.4331
ENSG00000163002	261.503	240.86	238.324	624.351	469.777	395.386	-1.00788	0.000435689	0.00887856	NUP35	2	183117513	183161680	+	4046	protein_coding	nucleoporin 35 [Source:HGNC Symbol;Acc:HGNC:29797]	-	256	281	299	547	418	386	13.415	11.0738	11.903	32.7669	24.0755	19.6982
ENSG00000186684	31.6664	35.1432	33.477	76.4744	65.1843	154.672	-1.56443	0.000437273	0.00889105	CYP27C1	2	127184120	127220078	-	4491	protein_coding	cytochrome P450 family 27 subfamily C member 1 [Source:HGNC Symbol;Acc:HGNC:33480]	-	31	41	42	67	58	151	0.50896	0.506229	0.523851	1.25746	1.04665	2.41428
ENSG00000115762	1147.14	1316.58	1164.52	3698.17	2089.27	2112.14	-1.1224	0.000436804	0.00889105	PLEKHB2	2	131104847	131353709	+	6728	protein_coding	pleckstrin homology domain containing B2 [Source:HGNC Symbol;Acc:HGNC:19236]	-	1123	1536	1461	3240	1859	2062	26.4697	27.2271	26.1611	87.2998	48.1614	47.3312
ENSG00000184451	54.1393	54.0005	61.3745	22.8282	19.1057	22.5349	1.39514	0.000438802	0.00890238	CCR10	17	42678889	42683917	-	2619	protein_coding	C-C motif chemokine receptor 10 [Source:HGNC Symbol;Acc:HGNC:4474]	-	53	63	77	20	17	22	1.80021	1.60927	1.98689	0.776561	0.634667	0.727712
ENSG00000099622	5447.64	5267.19	5573.92	2915.16	3385.09	3352.59	0.754829	0.000438788	0.00890238	CIRBP	19	1259384	1274880	+	6368	protein_coding	cold inducible RNA binding protein [Source:HGNC Symbol;Acc:HGNC:1982]	-	5333	6145	6993	2554	3012	3273	263.647	228.462	262.634	144.335	163.665	157.575
ENSG00000248323	35.7524	22.2859	27.1004	78.7572	73.0514	63.5076	-1.3443	0.000445509	0.00902846	LUCAT1	5	91054834	91314547	-	16538	antisense	lung cancer associated transcript 1 [Source:HGNC Symbol;Acc:HGNC:48498]	-	35	26	34	69	65	62	1.4437	0.806533	1.06543	3.25353	2.94694	2.49051
ENSG00000284707	35.7524	21.4288	36.6653	10.2727	4.49547	7.17021	2.0977	0.000451191	0.00913349	AC079781.5	7	97851688	97972985	-	4295	processed_transcript	novel transcript	-	35	25	46	9	4	7	0.620924	0.333543	0.619961	0.18252	0.0779974	0.120937
ENSG00000152256	1137.95	1035.44	1149.38	679.138	277.595	263.249	1.44596	0.000453413	0.00914816	PDK1	2	172555373	172608669	+	14883	protein_coding	pyruvate dehydrogenase kinase 1 [Source:HGNC Symbol;Acc:HGNC:8809]	-	1114	1208	1442	595	247	257	23.5495	19.2046	23.1579	14.3785	5.7391	5.29078
ENSG00000165891	243.116	299.146	282.96	428.028	600.145	991.538	-1.29132	0.000452835	0.00914816	E2F7	12	77021247	77065580	-	6303	protein_coding	E2F transcription factor 7 [Source:HGNC Symbol;Acc:HGNC:23820]	E2F	238	349	355	375	534	968	5.25206	5.79188	5.95138	9.45982	12.9522	20.8026
ENSG00000104899	181.826	105.43	179.341	62.7775	62.9366	71.7021	1.23952	0.000453125	0.00914816	AMH	19	2249309	2252073	+	2587	protein_coding	anti-Mullerian hormone [Source:HGNC Symbol;Acc:HGNC:464]	-	178	123	225	55	56	70	7.04243	3.65973	6.76272	2.4875	2.43523	2.69706
ENSG00000164330	1078.7	696.864	951.704	394.928	440.556	517.279	1.011	0.000455962	0.00918865	EBF1	5	158695916	159099761	-	6178	protein_coding	early B cell factor 1 [Source:HGNC Symbol;Acc:HGNC:3126]	COE	1056	813	1194	346	392	505	18.9742	10.9858	16.2982	7.10679	7.74167	8.83649
ENSG00000166803	111.343	141.43	141.879	813.825	248.375	253.006	-1.73566	0.000456423	0.00918865	PCLAF	15	64364311	64387687	-	3734	protein_coding	PCNA clamp associated factor [Source:HGNC Symbol;Acc:HGNC:28961]	-	109	165	178	713	221	247	6.50497	7.40532	8.07003	48.6415	14.4964	14.3551
ENSG00000113161	495.426	715.721	545.994	1479.27	1167.7	970.027	-1.04114	0.000457709	0.00920442	HMGCR	5	75336329	75362104	+	6215	protein_coding	3-hydroxy-3-methylglutaryl-CoA reductase [Source:HGNC Symbol;Acc:HGNC:5006]	-	485	835	685	1296	1039	947	19.6257	25.4104	21.0577	59.9498	46.2115	37.3185
ENSG00000197776	128.709	88.2866	122.749	59.3533	42.707	38.924	1.27026	0.000459172	0.00922372	KLHDC1	14	49693105	49753152	+	3006	protein_coding	kelch domain containing 1 [Source:HGNC Symbol;Acc:HGNC:19836]	-	126	103	154	52	38	38	5.3548	3.29193	4.97198	2.52624	1.77503	1.5727
ENSG00000183876	39.8384	80.5722	49.4185	91.3127	180.943	278.614	-1.69661	0.000460185	0.00923394	ARSI	5	150296343	150339307	-	3269	protein_coding	arylsulfatase family member I [Source:HGNC Symbol;Acc:HGNC:32521]	-	39	94	62	80	161	272	1.23203	2.23318	1.48793	2.88897	5.59024	8.36784
ENSG00000172175	752.843	816.865	742.871	1579.71	1284.58	1249.67	-0.830898	0.000461742	0.00925506	MALT1	18	58671386	58754477	+	11527	protein_coding	MALT1 paracaspase [Source:HGNC Symbol;Acc:HGNC:6819]	-	737	953	932	1384	1143	1220	14.2721	13.8789	13.7112	30.6377	24.3286	23.0076
ENSG00000198400	19.4084	8.57151	25.5063	0	0	3.07295	4.05535	0.000463099	0.0092721	NTRK1	1	156815640	156881850	+	4356	protein_coding	neurotrophic receptor tyrosine kinase 1 [Source:HGNC Symbol;Acc:HGNC:8031]	-	19	10	32	0	0	3	0.547629	0.216758	0.70068	0	0	0.0842062
ENSG00000140022	38.8169	24.0002	20.7239	9.13127	3.3716	4.09726	2.33357	0.000464305	0.00928611	STON2	14	81260656	81436465	-	7812	protein_coding	stonin 2 [Source:HGNC Symbol;Acc:HGNC:30652]	-	38	28	26	8	3	4	0.924297	0.512185	0.480438	0.222442	0.0802045	0.0947496
ENSG00000091986	49486.4	62953.5	50762.3	27016	34330.8	23086	0.950792	0.000465704	0.00930392	CCDC80	3	112596794	112649530	-	13071	protein_coding	coiled-coil domain containing 80 [Source:HGNC Symbol;Acc:HGNC:30649]	-	48445	73445	63686	23669	30547	22538	1016.05	1158.43	1014.72	567.471	704.18	460.331
ENSG00000155755	770.208	772.293	740.48	1792.01	1265.47	1260.93	-0.919517	0.000467282	0.00932527	TMEM237	2	201620184	201643570	-	7647	protein_coding	transmembrane protein 237 [Source:HGNC Symbol;Acc:HGNC:14432]	-	754	901	929	1570	1126	1231	20.649	18.5564	19.3277	49.1502	33.8934	32.8303
ENSG00000237765	403.491	400.29	400.13	1476.98	828.29	627.906	-1.28452	0.000470608	0.00938143	FAM200B	4	15681662	15705565	+	4817	protein_coding	family with sequence similarity 200 member B [Source:HGNC Symbol;Acc:HGNC:27740]	-	395	467	502	1294	737	613	20.2216	17.9795	19.5236	75.7273	41.4703	30.5611
ENSG00000134291	895.852	804.008	871.199	3344.33	1650.96	1416.63	-1.31833	0.000473763	0.00943406	TMEM106C	12	47963569	47968878	+	3475	protein_coding	transmembrane protein 106C [Source:HGNC Symbol;Acc:HGNC:28775]	-	877	938	1093	2930	1469	1383	60.6199	48.7596	57.3948	231.516	111.606	93.0953
ENSG00000143469	48.0103	19.7145	47.8243	594.674	37.0876	134.185	-2.72914	0.0004782	0.00950381	SYT14	1	209938174	210171389	+	13926	protein_coding	synaptotagmin 14 [Source:HGNC Symbol;Acc:HGNC:23143]	-	47	23	60	521	33	131	0.454917	0.167418	0.441186	5.76461	0.351073	1.23479
ENSG00000255389	35.7524	30.0003	25.5063	6.84845	7.86707	9.21884	1.92319	0.000478303	0.00950381	Z97989.1	6	111599875	111602295	+	2421	antisense	chromosome 6 open reading frame 3	-	35	35	32	6	7	9	0.770448	0.579408	0.535133	0.150982	0.169365	0.192933
ENSG00000152583	19.4084	10.2858	16.7385	2.28282	1.12387	0	3.80561	0.000484373	0.009614	SPARCL1	4	87473335	87531061	-	3477	protein_coding	SPARC like 1 [Source:HGNC Symbol;Acc:HGNC:11220]	-	19	12	21	2	1	0	0.774726	0.367974	0.650505	0.093223	0.0448172	0
ENSG00000006210	17.3654	4.28576	19.9268	0	0	1.02432	5.14152	0.000489827	0.00971172	CX3CL1	16	57372458	57385048	+	5983	protein_coding	C-X3-C motif chemokine ligand 1 [Source:HGNC Symbol;Acc:HGNC:10647]	-	17	5	25	0	0	1	0.278935	0.0616972	0.311624	0	0	0.0159788
ENSG00000145358	111.343	13.7144	103.619	18.2625	4.49547	13.3161	2.66323	0.000496307	0.00982956	DDIT4L	4	100185870	100190782	-	2994	protein_coding	DNA damage inducible transcript 4 like [Source:HGNC Symbol;Acc:HGNC:30555]	-	109	16	130	16	4	13	4.34801	0.479982	3.93952	0.729596	0.175377	0.505006
ENSG00000113212	58.2253	53.1434	46.2302	1.14141	11.2387	19.462	2.29392	0.000500734	0.00990653	PCDHB7	5	141172619	141176383	+	3765	protein_coding	protocadherin beta 7 [Source:HGNC Symbol;Acc:HGNC:8692]	-	57	62	58	1	10	19	0.806826	0.659991	0.623691	0.0161809	0.15558	0.261908
ENSG00000123505	885.637	1087.72	816.202	3463.03	1674.56	1669.63	-1.28695	0.000505705	0.00999409	AMD1	6	110874770	110895713	+	7027	protein_coding	adenosylmethionine decarboxylase 1 [Source:HGNC Symbol;Acc:HGNC:457]	-	867	1269	1024	3034	1490	1630	15.3301	16.8745	13.7551	61.3255	28.9576	28.0675
ENSG00000242366	10.215	16.2859	15.1444	47.9392	37.0876	41.9969	-1.59912	0.000509147	0.0100404	UGT1A8	2	233617645	233773310	+	2407	protein_coding	UDP glucuronosyltransferase family 1 member A8 [Source:HGNC Symbol;Acc:HGNC:12540]	-	10	19	19	42	33	41	0.221408	0.316365	0.319583	1.06302	0.803078	0.884031
ENSG00000166793	71.5047	36.0004	94.8515	18.2625	15.7341	25.6079	1.76048	0.000508966	0.0100404	YPEL4	11	57645087	57649944	-	4460	protein_coding	yippee like 4 [Source:HGNC Symbol;Acc:HGNC:18328]	-	70	42	119	16	14	25	2.60693	1.17631	3.36677	0.68116	0.573071	0.906693
ENSG00000171444	217.579	193.716	179.341	111.858	37.0876	61.4589	1.4898	0.000509781	0.0100421	MCC	5	113022099	113488830	-	10746	protein_coding	MCC, WNT signaling pathway regulator [Source:HGNC Symbol;Acc:HGNC:6935]	-	213	226	225	98	33	60	4.90766	3.91601	3.93834	2.58118	0.835715	1.34628
ENSG00000175040	301.341	199.716	289.337	53.6462	119.13	127.015	1.39693	0.000524727	0.0103255	CHST2	3	143119331	143124014	+	4582	protein_coding	carbohydrate sulfotransferase 2 [Source:HGNC Symbol;Acc:HGNC:1970]	-	295	233	363	47	106	124	3.43113	2.03804	3.20744	0.624901	1.3551	1.40451
ENSG00000159307	8.17197	7.71436	7.97072	0	0	0	5.30239	0.000526594	0.0103511	SCUBE1	22	43197283	43343388	-	12135	protein_coding	signal peptide, CUB domain and EGF like domain containing 1 [Source:HGNC Symbol;Acc:HGNC:13441]	-	8	9	10	0	0	0	0.219313	0.185549	0.208262	0	0	0
ENSG00000163701	100.107	67.715	116.372	38.8079	42.707	30.7295	1.34251	0.000528603	0.0103572	IL17RE	3	9902612	9916402	+	4676	protein_coding	interleukin 17 receptor E [Source:HGNC Symbol;Acc:HGNC:18439]	-	98	79	146	34	38	30	3.21596	1.94963	3.63977	1.27544	1.37062	0.958727
ENSG00000113070	45.9673	83.1437	44.636	132.403	132.616	160.818	-1.29228	0.000527527	0.0103572	HBEGF	5	140332843	140346631	-	3018	protein_coding	heparin binding EGF like growth factor [Source:HGNC Symbol;Acc:HGNC:3059]	-	45	97	56	116	118	157	1.7216	2.79082	1.62758	5.07312	4.96193	5.84936
ENSG00000146950	161.396	130.287	173.762	14.8383	65.1843	58.386	1.74761	0.000528396	0.0103572	SHROOM2	X	9786456	9949443	+	8191	protein_coding	shroom family member 2 [Source:HGNC Symbol;Acc:HGNC:630]	-	158	152	218	13	58	57	2.21703	1.60398	2.32385	0.208524	0.894526	0.778896
ENSG00000113638	209.407	222.859	198.471	410.907	331.541	431.237	-0.896305	0.000529791	0.0103694	TTC33	5	40512333	40755975	-	6821	protein_coding	tetratricopeptide repeat domain 33 [Source:HGNC Symbol;Acc:HGNC:29959]	-	205	260	249	360	295	421	6.72726	6.41651	6.20755	13.5047	10.6404	13.4541
ENSG00000129048	5.10748	2.57145	3.18829	22.8282	14.6103	21.5106	-2.46109	0.000531133	0.0103846	ACKR4	3	132597237	132618967	+	2273	protein_coding	atypical chemokine receptor 4 [Source:HGNC Symbol;Acc:HGNC:1611]	-	5	3	4	20	13	21	0.227943	0.102853	0.138533	1.04228	0.651402	0.932319
ENSG00000132646	1532.24	1437.44	1511.25	4599.88	2806.3	2350.8	-1.12258	0.00053173	0.0103852	PCNA	20	5114953	5126626	-	1471	protein_coding	proliferating cell nuclear antigen [Source:HGNC Symbol;Acc:HGNC:8729]	-	1500	1677	1896	4030	2497	2295	59.1706	49.7495	56.8185	181.727	108.264	88.1631
ENSG00000205765	878.487	888.009	864.026	1375.4	1459.9	1620.47	-0.760441	0.000534945	0.0104368	C5orf51	5	41904188	41921636	+	5572	protein_coding	chromosome 5 open reading frame 51 [Source:HGNC Symbol;Acc:HGNC:27750]	-	860	1036	1084	1205	1299	1582	23.4075	21.206	22.4142	37.4924	38.8612	41.9328
ENSG00000231007	18.3869	12.8573	30.2887	3.42423	1.12387	4.09726	2.82464	0.000539769	0.0105198	CDC20P1	9	87011652	87013151	+	1500	processed_pseudogene	cell division cycle 20 pseudogene 1 [Source:HGNC Symbol;Acc:HGNC:29487]	-	18	15	38	3	1	4	0.639516	0.400785	1.02565	0.121842	0.0390507	0.138398
ENSG00000120539	373.868	408.861	416.869	1075.21	682.188	680.146	-1.02242	0.000547989	0.0106686	MASTL	10	27154824	27186924	+	3631	protein_coding	microtubule associated serine/threonine kinase like [Source:HGNC Symbol;Acc:HGNC:19042]	-	366	477	523	942	607	664	6.9094	6.77203	7.50062	20.3287	12.595	12.2072
ENSG00000185900	31.6664	53.1434	30.2887	84.4643	89.9094	121.894	-1.36362	0.000550609	0.0106976	POMK	8	43093506	43123434	+	1877	protein_coding	protein-O-mannose kinase [Source:HGNC Symbol;Acc:HGNC:26267]	-	31	62	38	74	80	119	1.25348	1.88533	1.16728	3.42046	3.55545	4.68588
ENSG00000154262	373.868	209.145	378.609	19.404	59.565	146.477	2.09004	0.000550646	0.0106976	ABCA6	17	69078702	69141888	-	14151	protein_coding	ATP binding cassette subfamily A member 6 [Source:HGNC Symbol;Acc:HGNC:36]	-	366	244	475	17	53	143	6.92166	3.47024	6.82432	0.367516	1.10168	2.63363
ENSG00000213626	490.318	668.578	496.576	332.15	256.242	217.155	1.03999	0.000551389	0.0107007	LBH	2	30231369	30323730	+	4697	protein_coding	limb bud and heart development [Source:HGNC Symbol;Acc:HGNC:29532]	-	480	780	623	291	228	212	26.5359	32.4286	26.1648	18.3901	13.8541	11.4135
ENSG00000171155	618.005	473.148	636.86	1384.53	1047.44	963.881	-0.974602	0.000552869	0.0107181	C1GALT1C1	X	120625793	120630150	-	1785	protein_coding	C1GALT1 specific chaperone 1 [Source:HGNC Symbol;Acc:HGNC:24338]	-	605	552	799	1213	932	941	20.7747	14.2547	20.8431	47.6143	35.1758	31.4672
ENSG00000104341	741.606	694.293	829.752	1279.52	1572.29	1225.08	-0.847342	0.000558886	0.0108232	LAPTM4B	8	97775057	97853013	+	3197	protein_coding	lysosomal protein transmembrane 4 beta [Source:HGNC Symbol;Acc:HGNC:13646]	-	726	810	1041	1121	1399	1196	20.7346	17.3974	22.5863	36.5984	43.9163	33.2644
ENSG00000274512	267.632	188.573	227.963	120.989	104.52	115.748	1.00242	0.000559622	0.0108261	TBC1D3L	17	37977972	37989048	-	2248	protein_coding	TBC1 domain family member 3L [Source:HGNC Symbol;Acc:HGNC:51246]	-	262	220	286	106	93	113	6.62999	4.18674	5.49812	3.06631	2.58669	2.78471
ENSG00000234771	115.429	80.5722	103.619	33.1009	48.3263	45.0699	1.24154	0.000563567	0.0108909	SLC25A25-AS1	9	128108581	128118693	-	6391	antisense	SLC25A25 antisense RNA 1 [Source:HGNC Symbol;Acc:HGNC:27844]	-	113	94	130	29	43	44	0.94228	0.589482	0.823533	0.276438	0.394112	0.357309
ENSG00000135905	785.531	942.866	809.028	2479.14	1255.36	1767.97	-1.11661	0.000572218	0.0110232	DOCK10	2	224765090	225042445	-	11265	protein_coding	dedicator of cytokinesis 10 [Source:HGNC Symbol;Acc:HGNC:23479]	-	769	1100	1015	2172	1117	1726	14.9625	16.0958	15.0031	48.3099	23.8881	32.7046
ENSG00000138744	67.4188	66.0006	90.8662	196.322	140.483	150.574	-1.11688	0.000571749	0.0110232	NAAA	4	75913657	75941051	-	4459	protein_coding	N-acylethanolamine acid amidase [Source:HGNC Symbol;Acc:HGNC:736]	-	66	77	114	172	125	147	3.4282	3.00784	4.49846	10.2129	7.13646	7.43583
ENSG00000146197	8522.34	4545.47	8626.71	90.1713	1347.52	2130.58	2.60394	0.00057175	0.0110232	SCUBE3	6	35214419	35253079	+	7356	protein_coding	signal peptide, CUB domain and EGF like domain containing 3 [Source:HGNC Symbol;Acc:HGNC:13655]	-	8343	5303	10823	79	1199	2080	60.4436	28.8929	59.5679	0.654266	9.54767	14.6751
ENSG00000140450	496.447	426.004	409.695	231.706	71.9275	37.8997	1.96504	0.000574063	0.0110471	ARRDC4	15	97960698	97973838	+	4072	protein_coding	arrestin domain containing 4 [Source:HGNC Symbol;Acc:HGNC:28087]	-	486	497	514	203	64	37	6.36061	4.8917	5.11048	3.03708	0.920645	0.471578
ENSG00000128482	43.9243	43.7147	34.2741	4.56564	16.858	11.2675	1.8951	0.000576603	0.0110843	RNF112	17	19411125	19417276	+	3652	protein_coding	ring finger protein 112 [Source:HGNC Symbol;Acc:HGNC:12968]	-	43	51	43	4	15	11	1.97381	1.76055	1.49949	0.209892	0.756796	0.491723
ENSG00000267279	37.7954	17.143	19.1297	127.838	75.2991	49.1672	-1.77624	0.000579827	0.0111346	AC090409.1	18	61585746	61606916	-	1199	lincRNA	novel transcript	-	37	20	24	112	67	48	2.84127	1.155	1.4001	9.83167	5.65503	3.58956
ENSG00000113269	854.992	746.579	848.084	529.614	284.338	299.1	1.13845	0.000582959	0.0111831	RNF130	5	179911651	180072118	-	12822	protein_coding	ring finger protein 130 [Source:HGNC Symbol;Acc:HGNC:18280]	-	837	871	1064	464	253	292	19.4109	15.1908	18.7456	12.3009	6.44897	6.59466
ENSG00000169031	175.697	117.43	219.992	26.2524	89.9094	41.9969	1.69871	0.000584422	0.0111994	COL4A3	2	227164565	227314792	+	9124	protein_coding	collagen type IV alpha 3 chain [Source:HGNC Symbol;Acc:HGNC:2204]	-	172	137	276	23	80	41	5.19637	3.11267	6.33457	0.794324	2.65651	1.20627
ENSG00000155561	1050.1	1171.73	1126.26	1879.9	1795.94	1880.64	-0.73071	0.000585347	0.0112054	NUP205	7	135557919	135648757	+	7619	protein_coding	nucleoporin 205 [Source:HGNC Symbol;Acc:HGNC:18658]	-	1028	1367	1413	1647	1598	1836	31.3416	31.3428	32.7271	57.4012	53.5495	54.5119
ENSG00000188177	358.545	249.431	281.366	138.11	122.502	171.061	1.04089	0.000586242	0.0112108	ZC3H6	2	112275594	112340063	+	11803	protein_coding	zinc finger CCCH-type containing 6 [Source:HGNC Symbol;Acc:HGNC:24762]	-	351	291	353	121	109	167	3.05801	1.90663	2.33638	1.20508	1.04378	1.4169
ENSG00000133083	356.502	182.573	314.046	139.252	22.4773	38.924	2.08942	0.0005903	0.0112766	DCLK1	13	35768652	36131306	-	14375	protein_coding	doublecortin like kinase 1 [Source:HGNC Symbol;Acc:HGNC:2700]	-	349	213	394	122	20	38	4.32843	1.98667	3.71225	1.72967	0.272637	0.458963
ENSG00000132109	261.503	234.002	250.281	446.291	414.707	442.504	-0.805985	0.000592762	0.0113119	TRIM21	11	4384897	4393696	-	1929	protein_coding	tripartite motif containing 21 [Source:HGNC Symbol;Acc:HGNC:11312]	-	256	273	314	391	369	432	10.3749	8.32048	9.66742	18.1142	16.4369	17.0497
ENSG00000134627	35.7524	45.429	42.2448	12.5555	14.6103	14.3404	1.5734	0.0006004	0.0114457	PIWIL4	11	94543840	94621421	+	4558	protein_coding	piwi like RNA-mediated gene silencing 4 [Source:HGNC Symbol;Acc:HGNC:18444]	-	35	53	53	11	13	14	0.907667	1.03365	1.04417	0.326099	0.370554	0.35357
ENSG00000134602	111.343	64.2863	131.517	139.252	419.203	409.726	-1.6566	0.000604168	0.0115056	STK26	X	132023265	132075943	+	3354	protein_coding	serine/threonine kinase 26 [Source:HGNC Symbol;Acc:HGNC:18174]	-	109	75	165	122	373	400	2.32265	1.20187	2.67102	2.97177	8.73605	8.30053
ENSG00000279673	7.15047	4.28576	4.78243	22.8282	22.4773	23.5593	-2.10215	0.000606752	0.0115428	AC092919.2	3	171460612	171462256	+	1645	TEC	TEC	-	7	5	6	20	20	23	0.226779	0.121819	0.14767	0.740684	0.712171	0.725641
ENSG00000115041	24.5159	2.57145	30.2887	0	1.12387	1.02432	4.71975	0.00060844	0.0115629	KCNIP3	2	95297304	95386083	+	7870	protein_coding	potassium voltage-gated channel interacting protein 3 [Source:HGNC Symbol;Acc:HGNC:15523]	-	24	3	38	0	1	1	0.618188	0.0581128	0.743583	0	0.0283113	0.0250841
ENSG00000173207	612.898	638.578	726.929	2485.99	1186.8	1132.89	-1.28016	0.00061127	0.0116046	CKS1B	1	154974653	154979249	+	2338	protein_coding	CDC28 protein kinase regulatory subunit 1B [Source:HGNC Symbol;Acc:HGNC:19083]	-	600	745	912	2178	1056	1106	41.581	38.8277	48.0148	172.544	80.4373	74.6429
ENSG00000168306	33.7094	7.71436	22.318	4.56564	1.12387	1.02432	3.26022	0.000612977	0.011613	ACOX2	3	58505136	58537319	-	3859	protein_coding	acyl-CoA oxidase 2 [Source:HGNC Symbol;Acc:HGNC:120]	-	33	9	28	4	1	1	1.87092	0.38373	1.20597	0.259239	0.0623149	0.0552118
ENSG00000168411	778.38	783.436	795.478	1222.45	1606.01	1321.37	-0.815863	0.000612933	0.011613	RFWD3	16	74621394	74666881	-	6465	protein_coding	ring finger and WD repeat domain 3 [Source:HGNC Symbol;Acc:HGNC:25539]	-	762	914	998	1071	1429	1290	34.1829	30.8348	34.0111	54.9214	70.4589	56.3551
ENSG00000161813	842.734	805.722	816.999	1923.27	1364.38	1328.54	-0.904787	0.000615	0.0116393	LARP4	12	50392383	50480004	+	8112	protein_coding	La ribonucleoprotein domain family member 4 [Source:HGNC Symbol;Acc:HGNC:24320]	-	825	940	1025	1685	1214	1297	23.2875	19.9543	21.98	54.3709	37.6649	35.6531
ENSG00000253931	16.3439	11.143	20.7239	0	3.3716	0	3.866	0.000622838	0.011765	AC105118.1	8	143412749	143417054	+	544	antisense	novel transcript	-	16	13	26	0	3	0	1.56744	0.957758	1.935	0	0.32303	0
ENSG00000139631	620.048	464.576	530.053	200.888	280.967	315.489	1.01696	0.000622926	0.011765	CSAD	12	53157663	53180909	-	4390	protein_coding	cysteine sulfinic acid decarboxylase [Source:HGNC Symbol;Acc:HGNC:18966]	-	607	542	665	176	250	308	28.5767	19.1895	23.7838	9.47185	12.9364	14.121
ENSG00000244459	43.9243	26.5717	31.8829	4.56564	12.3625	9.21884	1.96274	0.000637062	0.0120072	AC147067.1	4	1574062	1580253	-	579	lincRNA	novel transcript	-	43	31	40	4	11	9	3.95786	2.14583	2.79697	0.420872	1.11284	0.806722
ENSG00000110665	13.2795	5.14291	6.37657	0	0	0	5.3506	0.000636567	0.0120072	C11orf21	11	2295645	2303049	-	4199	protein_coding	chromosome 11 open reading frame 21 [Source:HGNC Symbol;Acc:HGNC:13231]	-	13	6	8	0	0	0	0.437103	0.151717	0.204347	0	0	0
ENSG00000111077	6104.46	4880.62	5359.51	777.3	2490.49	2487.04	1.50589	0.000642746	0.0121019	TNS2	12	53046969	53064372	+	8093	protein_coding	tensin 2 [Source:HGNC Symbol;Acc:HGNC:19737]	-	5976	5694	6724	681	2216	2428	148.961	106.738	127.329	19.4048	60.713	58.9387
ENSG00000135407	428.007	333.432	295.714	55.929	126.997	186.425	1.51504	0.000645012	0.0121321	AVIL	12	57797376	57818704	-	5889	protein_coding	advillin [Source:HGNC Symbol;Acc:HGNC:14188]	-	419	389	371	49	113	182	15.848	11.065	10.6603	2.11862	4.69772	6.70379
ENSG00000198691	26.5589	33.4289	31.0858	3.42423	8.99094	10.2432	1.99941	0.000647507	0.0121565	ABCA4	1	93992835	94121132	-	8530	protein_coding	ATP binding cassette subfamily A member 4 [Source:HGNC Symbol;Acc:HGNC:34]	-	26	39	39	3	8	10	0.645374	0.728021	0.735426	0.0851251	0.218262	0.241728
ENSG00000114023	1450.52	1110.87	1451.47	835.511	398.973	338.024	1.3519	0.000647981	0.0121565	FAM162A	3	122384176	122412334	+	3793	protein_coding	family with sequence similarity 162 member A [Source:HGNC Symbol;Acc:HGNC:17865]	-	1420	1296	1821	732	355	330	46.656	32.0233	45.4533	27.4934	12.8203	10.559
ENSG00000100526	488.275	410.575	483.823	1532.91	842.901	765.164	-1.18365	0.000648302	0.0121565	CDKN3	14	54396849	54420218	+	1836	protein_coding	cyclin dependent kinase inhibitor 3 [Source:HGNC Symbol;Acc:HGNC:1791]	-	478	479	607	1343	750	747	35.728	26.9251	34.4672	114.751	61.6157	54.3739
ENSG00000266904	37.7954	26.5717	32.6799	4.56564	12.3625	8.19453	1.94642	0.000650962	0.0121939	LINC00663	19	19757366	19776423	-	4334	lincRNA	long intergenic non-protein coding RNA 663 [Source:HGNC Symbol;Acc:HGNC:28609]	-	37	31	41	4	11	8	1.98374	1.24993	1.66995	0.245156	0.648226	0.417699
ENSG00000188064	1.0215	12.8573	1.59414	13.6969	26.9728	114.723	-3.31972	0.000655013	0.0122572	WNT7B	22	45920362	45977129	-	5051	protein_coding	Wnt family member 7B [Source:HGNC Symbol;Acc:HGNC:12787]	-	1	15	2	12	24	112	0.0276416	0.311814	0.0419981	0.379178	0.729162	3.01488
ENSG00000092969	387.147	265.717	417.666	579.836	1163.2	761.067	-1.226	0.000657132	0.0122589	TGFB2	1	218346235	218444619	+	5151	protein_coding	transforming growth factor beta 2 [Source:HGNC Symbol;Acc:HGNC:11768]	-	379	310	524	508	1035	743	6.77105	4.16505	7.11188	10.3748	20.3239	12.9269
ENSG00000112186	469.888	619.72	494.185	986.177	1147.47	846.085	-0.911411	0.000657641	0.0122589	CAP2	6	17393216	17557792	+	3637	protein_coding	cyclase associated actin cytoskeleton regulatory protein 2 [Source:HGNC Symbol;Acc:HGNC:20039]	-	460	723	620	864	1021	826	13.3305	15.7568	13.6495	28.622	32.521	23.3108
ENSG00000118971	12.258	2.57145	11.9561	0	0	0	5.4674	0.000658446	0.0122589	CCND2	12	4273772	4305350	+	7157	protein_coding	cyclin D2 [Source:HGNC Symbol;Acc:HGNC:1583]	-	12	3	15	0	0	0	0.323806	0.0608787	0.30749	0	0	0
ENSG00000270580	87.8487	103.715	117.967	44.5149	47.2024	50.1915	1.12641	0.000655956	0.0122589	PKD1P6-NPIPP1	16	15104723	15131601	-	3043	processed_transcript	PKD1P6-NPIPP1 readthrough [Source:NCBI gene;Acc:105369154]	-	86	121	148	39	42	49	2.65847	2.81293	3.47561	1.37815	1.42703	1.47509
ENSG00000075702	312.578	309.432	316.438	442.867	708.036	788.723	-1.04771	0.000658093	0.0122589	WDR62	19	36054881	36105106	+	9812	protein_coding	WD repeat domain 62 [Source:HGNC Symbol;Acc:HGNC:24502]	-	306	361	397	388	630	770	5.60979	4.97707	5.52907	8.13121	12.6945	13.7469
ENSG00000196584	162.418	124.287	187.312	324.16	297.825	304.222	-0.965984	0.00066155	0.0123042	XRCC2	7	152644779	152676165	-	4853	protein_coding	X-ray repair cross complementing 2 [Source:HGNC Symbol;Acc:HGNC:12829]	-	159	145	235	284	265	297	2.17439	1.49124	2.44143	4.43973	3.98323	3.95536
ENSG00000078053	23.4944	30.0003	7.97072	4.56564	0	1.02432	3.47386	0.000662422	0.0123079	AMPH	7	38383704	38631567	-	5636	protein_coding	amphiphysin [Source:HGNC Symbol;Acc:HGNC:471]	-	23	35	10	4	0	1	0.838973	0.960128	0.277113	0.166793	0	0.035523
ENSG00000257642	3.06449	6.85721	3.18829	44.5149	21.3535	12.2918	-2.56547	0.00066335	0.0123126	KCCAT198	12	105304867	105327017	-	549	antisense	renal clear cell carcinoma-associated transcript 198 [Source:NCBI gene;Acc:105369954]	-	3	8	4	39	19	12	0.291219	0.584022	0.294981	4.32774	2.02722	1.13441
ENSG00000105519	205.321	184.288	212.021	83.3229	86.5378	122.918	1.03705	0.000665704	0.0123438	CAPS	19	5911707	5915877	+	4097	protein_coding	calcyphosine [Source:HGNC Symbol;Acc:HGNC:1487]	-	201	215	266	73	77	120	7.26723	5.84591	7.30619	3.01713	3.05994	4.22516
ENSG00000138092	279.89	370.289	310.858	545.593	583.287	606.395	-0.851989	0.00066966	0.0124046	CENPO	2	24793136	24822376	+	5518	protein_coding	centromere protein O [Source:HGNC Symbol;Acc:HGNC:28152]	-	274	432	390	478	519	592	7.38235	8.75324	7.98261	14.7221	15.3695	15.533
ENSG00000249306	2.04299	2.57145	3.18829	92.4541	3.3716	9.21884	-3.7403	0.000671929	0.0124341	LINC01411	5	174336295	174532457	+	3800	lincRNA	long intergenic non-protein coding RNA 1411 [Source:HGNC Symbol;Acc:HGNC:50703]	-	2	3	4	81	3	9	0.112789	0.127233	0.17137	5.22182	0.185956	0.494277
ENSG00000269994	10.215	12.8573	10.3619	0	0	1.02432	4.82866	0.000677647	0.0125272	AL513318.2	9	87008455	87042126	-	2266	lincRNA	uncharacterized LOC440173 [Source:NCBI gene;Acc:440173]	-	10	15	13	0	0	1	0.309483	0.349116	0.305645	0	0	0.0301388
ENSG00000085276	282.954	306.86	284.555	617.502	433.813	588.982	-0.90763	0.000680738	0.0125717	MECOM	3	169083499	169663618	-	9103	protein_coding	MDS1 and EVI1 complex locus [Source:HGNC Symbol;Acc:HGNC:3498]	zf-C2H2	277	358	357	541	386	575	6.5668	6.38261	6.42952	14.6612	10.058	13.2749
ENSG00000227953	36.7739	25.7145	46.2302	7.98986	8.99094	13.3161	1.83779	0.000682403	0.0125897	LINC01341	1	246776013	246792385	+	3984	processed_transcript	long intergenic non-protein coding RNA 1341 [Source:HGNC Symbol;Acc:HGNC:49457]	-	36	30	58	7	8	13	1.41173	0.884735	1.72789	0.313796	0.344818	0.496459
ENSG00000137959	345.266	217.716	344.335	1445.02	354.018	1082.7	-1.66741	0.000687749	0.0126756	IFI44L	1	78619922	78646145	+	10240	protein_coding	interferon induced protein 44 like [Source:HGNC Symbol;Acc:HGNC:17817]	-	338	254	432	1266	315	1057	10.3642	5.85727	10.0633	44.3765	10.6165	31.5635
ENSG00000137942	1058.27	927.438	1052.93	664.3	505.74	513.182	0.852366	0.000691686	0.0127226	FNBP1L	1	93448131	93554661	+	5798	protein_coding	formin binding protein 1 like [Source:HGNC Symbol;Acc:HGNC:20851]	-	1036	1082	1321	582	450	501	18.9926	14.9174	18.3977	12.1968	9.0675	8.94443
ENSG00000145536	21.4514	24.0002	43.0419	49.0806	114.634	118.821	-1.66948	0.000691237	0.0127226	ADAMTS16	5	5140330	5320304	+	5863	protein_coding	ADAM metallopeptidase with thrombospondin type 1 motif 16 [Source:HGNC Symbol;Acc:HGNC:17108]	-	21	28	54	43	102	116	0.404318	0.405418	0.789831	0.946392	2.15851	2.17496
ENSG00000110880	4945.06	6099.49	5031.12	13750.6	9555.12	8469.04	-0.982968	0.00069723	0.0128117	CORO1C	12	108645109	108731596	-	6532	protein_coding	coronin 1C [Source:HGNC Symbol;Acc:HGNC:2254]	-	4841	7116	6312	12047	8502	8268	212.164	234.538	210.155	603.551	409.551	352.88
ENSG00000064225	149.138	65.1435	157.82	461.129	221.402	360.559	-1.48753	0.00070545	0.0129261	ST3GAL6	3	98732236	98821201	+	6288	protein_coding	ST3 beta-galactoside alpha-2,3-sialyltransferase 6 [Source:HGNC Symbol;Acc:HGNC:18080]	-	146	76	198	404	197	352	6.36725	2.49261	6.55995	20.1409	9.44311	14.9497
ENSG00000105967	7.15047	6.00006	1.59414	70.7674	13.4864	18.4377	-2.81783	0.00070537	0.0129261	TFEC	7	115935148	116159896	-	8644	protein_coding	transcription factor EC [Source:HGNC Symbol;Acc:HGNC:11754]	bHLH	7	7	2	62	12	18	0.131867	0.0991691	0.0286222	1.33514	0.248467	0.330217
ENSG00000188211	63.3328	77.1436	70.9394	164.363	112.387	192.571	-1.15001	0.000705571	0.0129261	NCR3LG1	11	17351726	17377341	+	6438	protein_coding	natural killer cell cytotoxicity receptor 3 ligand 1 [Source:HGNC Symbol;Acc:HGNC:42400]	-	62	90	89	144	100	188	0.745357	0.813685	0.812828	1.97894	1.32136	2.201
ENSG00000181444	7.15047	6.85721	8.76779	0	0	0	5.23734	0.000710116	0.0129963	ZNF467	7	149764182	149773479	-	2734	protein_coding	zinc finger protein 467 [Source:HGNC Symbol;Acc:HGNC:23154]	zf-C2H2	7	8	11	0	0	0	0.215263	0.185013	0.256981	0	0	0
ENSG00000000938	20.4299	5.14291	22.318	1.14141	1.12387	1.02432	3.86472	0.000712925	0.0130347	FGR	1	27612064	27635277	-	3474	protein_coding	FGR proto-oncogene, Src family tyrosine kinase [Source:HGNC Symbol;Acc:HGNC:3697]	-	20	6	28	1	1	1	0.614328	0.1386	0.653379	0.0351131	0.0337614	0.029913
ENSG00000122547	191.02	202.288	199.268	38.8079	75.2991	111.65	1.38949	0.000715941	0.0130768	EEPD1	7	36153149	36301543	+	4847	protein_coding	endonuclease/exonuclease/phosphatase family domain containing 1 [Source:HGNC Symbol;Acc:HGNC:22223]	-	187	236	250	34	67	109	5.33786	5.06616	5.42129	1.10944	2.10209	3.03
ENSG00000120875	55.1608	28.286	53.4038	85.6057	118.006	167.988	-1.44421	0.000718653	0.0131133	DUSP4	8	29333064	29350668	-	7257	protein_coding	dual specificity phosphatase 4 [Source:HGNC Symbol;Acc:HGNC:3070]	-	54	33	67	75	105	164	0.677453	0.311344	0.638553	1.07559	1.44785	2.00364
ENSG00000166819	9.19347	11.143	12.7531	1.14141	0	0	4.81607	0.000719651	0.0131184	PLIN1	15	89664365	89679427	-	3797	protein_coding	perilipin 1 [Source:HGNC Symbol;Acc:HGNC:9076]	-	9	13	16	1	0	0	0.25499	0.276991	0.34438	0.0323877	0	0
ENSG00000101911	562.844	471.433	515.705	754.471	1254.24	1055.05	-0.983332	0.00072621	0.0132117	PRPS2	X	12791355	12824222	+	2758	protein_coding	phosphoribosyl pyrophosphate synthetase 2 [Source:HGNC Symbol;Acc:HGNC:9465]	-	551	550	647	661	1116	1030	24.089	18.083	21.4886	33.0344	53.6266	43.8524
ENSG00000129534	571.016	562.291	574.689	1619.66	912.58	999.732	-1.04804	0.000726169	0.0132117	MIS18BP1	14	45203190	45253540	-	6250	protein_coding	MIS18 binding protein 1 [Source:HGNC Symbol;Acc:HGNC:20190]	-	559	656	721	1419	812	976	24.1612	21.3232	23.6744	70.1113	38.5756	41.0815
ENSG00000182107	24.5159	18.0002	12.7531	4.56564	0	2.04863	3.06443	0.000732189	0.0132941	TMEM30B	14	61277370	61281840	-	4471	protein_coding	transmembrane protein 30B [Source:HGNC Symbol;Acc:HGNC:27254]	-	24	21	16	4	0	2	0.606751	0.399264	0.307295	0.1156	0	0.0492401
ENSG00000183401	162.418	156.002	174.559	54.7876	74.1752	97.31	1.12112	0.000731921	0.0132941	CCDC159	19	11344684	11354944	+	4064	protein_coding	coiled-coil domain containing 159 [Source:HGNC Symbol;Acc:HGNC:26996]	-	159	182	219	48	66	95	11.7689	10.1309	12.3145	4.06142	5.36947	6.8478
ENSG00000082074	0	0.857151	1.59414	7.98986	2.24773	51.2158	-4.58721	0.000738696	0.0133989	FYB1	5	39105255	39274528	-	8850	protein_coding	FYN binding protein 1 [Source:HGNC Symbol;Acc:HGNC:4036]	-	0	1	2	7	2	50	0	0.021307	0.0430475	0.226714	0.0622818	1.37956
ENSG00000109881	346.287	346.289	314.046	547.876	557.438	653.513	-0.80566	0.000739746	0.0134047	CCDC34	11	27330827	27363868	-	3733	protein_coding	coiled-coil domain containing 34 [Source:HGNC Symbol;Acc:HGNC:25079]	-	339	404	394	480	496	638	11.0026	9.86097	9.71471	17.8089	17.6941	20.1654
ENSG00000165480	338.115	293.146	302.09	1131.14	507.988	581.811	-1.25072	0.000743937	0.0134673	SKA3	13	21153595	21176602	-	3048	protein_coding	spindle and kinetochore associated complex subunit 3 [Source:HGNC Symbol;Acc:HGNC:20262]	-	331	342	379	991	452	568	11.25	8.74161	9.78588	38.5031	16.8854	18.8002
ENSG00000013297	125.644	293.146	146.661	278.504	1094.65	569.52	-1.78004	0.000745919	0.0134899	CLDN11	3	170418865	170454733	+	3732	protein_coding	claudin 11 [Source:HGNC Symbol;Acc:HGNC:8514]	-	123	342	184	244	974	556	5.24403	10.9655	5.95956	11.8918	45.6424	23.0847
ENSG00000153044	263.546	251.145	250.281	731.643	415.831	453.772	-1.06562	0.000751329	0.0135743	CENPH	5	69189548	69210357	+	2244	protein_coding	centromere protein H [Source:HGNC Symbol;Acc:HGNC:17268]	-	258	293	314	641	370	443	15.5891	13.3141	14.4134	44.275	24.5727	26.0672
ENSG00000176945	20.4299	14.5716	31.0858	2.28282	6.7432	1.02432	2.73491	0.000754583	0.0136093	MUC20	3	195720882	195741123	+	4249	protein_coding	mucin 20, cell surface associated [Source:HGNC Symbol;Acc:HGNC:23282]	-	20	17	39	2	6	1	0.689877	0.440993	1.02198	0.0788624	0.22748	0.0335916
ENSG00000130595	12.258	2.57145	11.159	0	0	0	5.42318	0.000754754	0.0136093	TNNT3	11	1919562	1938706	+	2858	protein_coding	troponin T3, fast skeletal type [Source:HGNC Symbol;Acc:HGNC:11950]	-	12	3	14	0	0	0	0.716946	0.134793	0.635433	0	0	0
ENSG00000081052	973.486	1187.15	1080.83	44.5149	470.9	237.641	2.10578	0.000759523	0.0136819	COL4A4	2	227002711	227164453	-	10076	protein_coding	collagen type IV alpha 4 chain [Source:HGNC Symbol;Acc:HGNC:2206]	-	953	1385	1356	39	419	232	9.18081	10.0341	9.92394	0.429488	4.43662	2.17653
ENSG00000051108	2750.89	3995.18	2943.59	1516.93	1910.57	1730.07	0.909793	0.000763413	0.0137384	HERPUD1	16	56932048	56944863	+	5155	protein_coding	homocysteine inducible ER protein with ubiquitin like domain 1 [Source:HGNC Symbol;Acc:HGNC:13744]	-	2693	4661	3693	1329	1700	1689	135.907	176.899	141.587	76.6708	94.2985	83.0091
ENSG00000154473	2904.11	2808.03	3058.36	7721.63	4969.74	4640.15	-0.982621	0.0007672	0.0137868	BUB3	10	123154277	123170467	+	8300	protein_coding	BUB3, mitotic checkpoint protein [Source:HGNC Symbol;Acc:HGNC:1151]	-	2843	3276	3837	6765	4422	4530	65.6464	56.8878	67.3074	178.567	112.228	101.864
ENSG00000267199	120.537	109.715	123.546	59.3533	61.8127	52.2401	1.02988	0.000767608	0.0137868	AP001029.2	18	12438890	12448205	+	5428	antisense	novel transcript, antisense SPIRE1	-	118	128	155	52	55	51	3.13958	2.56118	3.13298	1.58158	1.60843	1.32144
ENSG00000197506	17.3654	30.0003	15.9414	78.7572	51.6979	52.2401	-1.52603	0.000770657	0.013828	SLC28A3	9	84275457	84340683	-	5063	protein_coding	solute carrier family 28 member 3 [Source:HGNC Symbol;Acc:HGNC:16484]	-	17	35	20	69	46	51	0.335548	0.519536	0.299898	1.55688	0.997962	0.980316
ENSG00000143554	252.31	204.002	253.469	42.2321	107.891	117.796	1.40377	0.000781772	0.0140104	SLC27A3	1	153774354	153780157	+	5470	protein_coding	solute carrier family 27 member 3 [Source:HGNC Symbol;Acc:HGNC:10997]	-	247	238	318	37	96	115	8.26845	5.99163	8.08706	1.41588	3.53222	3.74899
ENSG00000241644	14.3009	1.7143	11.9561	0	0	0	5.52867	0.000782347	0.0140104	INMT	7	30697985	30757602	+	3376	protein_coding	indolethylamine N-methyltransferase [Source:HGNC Symbol;Acc:HGNC:6069]	-	14	2	15	0	0	0	0.582437	0.0625737	0.474077	0	0	0
ENSG00000172244	138.923	116.573	122.749	208.878	237.136	274.517	-0.93157	0.000785211	0.0140479	C5orf34	5	43486701	43515145	-	3011	protein_coding	chromosome 5 open reading frame 34 [Source:HGNC Symbol;Acc:HGNC:24738]	-	136	136	154	183	211	268	6.01981	4.52714	5.17846	9.25962	10.2654	11.5523
ENSG00000137804	87.8487	79.7151	74.1277	483.957	141.607	154.672	-1.6908	0.000789776	0.0141158	NUSAP1	15	41332694	41381050	+	2875	protein_coding	nucleolar and spindle associated protein 1 [Source:HGNC Symbol;Acc:HGNC:18538]	-	86	93	93	424	126	151	3.44601	2.80248	2.83099	19.4215	5.54931	5.8923
ENSG00000163644	172.633	183.43	159.414	483.957	253.994	367.729	-1.10104	0.000793821	0.0141605	PPM1K	4	88257620	88284769	-	11371	protein_coding	protein phosphatase, Mg2+/Mn2+ dependent 1K [Source:HGNC Symbol;Acc:HGNC:25415]	-	169	214	200	424	226	359	4.40201	4.19198	3.95759	12.6249	6.47028	9.10644
ENSG00000139117	88.8702	96.8581	83.6925	522.765	157.341	171.061	-1.65912	0.00079336	0.0141605	CPNE8	12	38646822	38907430	-	5178	protein_coding	copine 8 [Source:HGNC Symbol;Acc:HGNC:23498]	-	87	113	105	458	140	167	3.60256	3.51893	3.30307	21.6798	6.37191	6.73438
ENSG00000117143	2018.48	2311.74	2097.89	5404.57	3753.72	3308.54	-0.955546	0.000798973	0.0142118	UAP1	1	162561506	162599842	+	3437	protein_coding	UDP-N-acetylglucosamine pyrophosphorylase 1 [Source:HGNC Symbol;Acc:HGNC:12457]	-	1976	2697	2632	4735	3340	3230	68.6486	70.4639	69.4652	188.046	127.538	109.279
ENSG00000100479	146.074	132.001	149.052	334.433	286.586	220.228	-0.977227	0.000799028	0.0142118	POLE2	14	49643555	49688422	-	2955	protein_coding	DNA polymerase epsilon 2, accessory subunit [Source:HGNC Symbol;Acc:HGNC:9178]	-	143	154	187	293	255	215	8.31069	6.73074	8.25617	19.4656	16.2889	12.1683
ENSG00000131351	195.106	179.145	197.674	515.917	347.275	307.295	-1.03278	0.000798266	0.0142118	HAUS8	19	17049729	17075625	-	5533	protein_coding	HAUS augmin like complex subunit 8 [Source:HGNC Symbol;Acc:HGNC:30532]	-	191	209	248	452	309	300	7.0103	5.76887	6.91499	18.9645	12.4656	10.723
ENSG00000164087	270.697	292.289	296.511	424.604	674.32	562.349	-0.950493	0.00080019	0.0142187	POC1A	3	52075253	52154690	-	2247	protein_coding	POC1 centriolar protein A [Source:HGNC Symbol;Acc:HGNC:24488]	-	265	341	372	372	600	549	7.49212	7.25027	7.98984	12.0227	18.6449	15.1154
ENSG00000180537	166.504	137.144	157.023	344.706	294.453	245.836	-0.942026	0.000802098	0.0142388	RNF182	6	13924446	13980302	+	4090	protein_coding	ring finger protein 182 [Source:HGNC Symbol;Acc:HGNC:28522]	-	163	160	197	302	262	240	4.2087	3.10686	3.86423	8.91386	7.43552	6.03478
ENSG00000096063	1077.68	1050.87	952.501	1925.56	1680.18	1612.27	-0.760168	0.000807619	0.0143229	SRPK1	6	35832966	35921342	-	6692	protein_coding	SRSF protein kinase 1 [Source:HGNC Symbol;Acc:HGNC:11305]	-	1055	1226	1195	1687	1495	1574	31.2704	27.3283	26.9082	57.1602	48.7048	45.4334
ENSG00000214279	186.934	155.144	197.674	69.6259	94.4049	99.3586	1.03382	0.000808726	0.0143287	SCART1	10	133453928	133523558	+	8015	protein_coding	scavenger receptor family member expressed on T cells 1 [Source:HGNC Symbol;Acc:HGNC:32411]	-	183	181	248	61	84	97	2.53183	1.88323	2.60659	0.964744	1.27736	1.30691
ENSG00000175745	2380.09	1602.87	2314.7	195.181	1048.57	618.687	1.75756	0.000812049	0.0143737	NR2F1	5	93583224	93594615	+	4314	protein_coding	nuclear receptor subfamily 2 group F member 1 [Source:HGNC Symbol;Acc:HGNC:7975]	RXR-like	2330	1870	2904	171	933	604	72.1096	43.5231	68.2763	6.04967	31.7372	18.2039
ENSG00000135047	3853.08	4478.62	3951.88	13654.7	6335.24	7649.59	-1.16997	0.00081507	0.0144132	CTSL	9	87725519	87731393	+	2366	protein_coding	cathepsin L [Source:HGNC Symbol;Acc:HGNC:2537]	-	3772	5225	4958	11963	5637	7468	162.638	169.426	162.403	589.645	267.147	313.578
ENSG00000171604	3407.71	3660.04	3531.83	1515.79	2099.38	2213.55	0.86268	0.000815861	0.0144133	CXXC5	5	139647299	139683882	+	3852	protein_coding	CXXC finger protein 5 [Source:HGNC Symbol;Acc:HGNC:26943]	-	3336	4270	4431	1328	1868	2161	215.497	207.437	217.447	98.0647	132.63	135.944
ENSG00000233215	25.5374	21.4288	23.1151	0	7.86707	3.07295	2.67821	0.000818161	0.01444	LINC01687	21	22008944	22098459	-	1486	lincRNA	long intergenic non-protein coding RNA 1687 [Source:HGNC Symbol;Acc:HGNC:52474]	-	25	25	29	0	7	3	1.85302	1.39355	1.63296	0	0.570281	0.216547
ENSG00000153885	9.19347	7.71436	5.5795	0	0	0	5.21328	0.000825169	0.0145497	KCTD15	19	33795933	33815763	+	6388	protein_coding	potassium channel tetramerization domain containing 15 [Source:HGNC Symbol;Acc:HGNC:23297]	-	9	9	7	0	0	0	0.38556	0.289957	0.227816	0	0	0
ENSG00000249992	272.74	422.576	251.078	332.15	1090.15	2064	-1.88128	0.000833796	0.0146782	TMEM158	3	45224466	45226278	-	1813	protein_coding	transmembrane protein 158 (gene/pseudogene) [Source:HGNC Symbol;Acc:HGNC:30293]	-	267	493	315	291	970	2015	7.84844	10.8983	7.03428	9.77831	31.3396	57.6816
ENSG00000064763	220.643	179.145	223.977	352.695	447.299	361.583	-0.897121	0.000834061	0.0146782	FAR2	12	29149103	29340980	+	5411	protein_coding	fatty acyl-CoA reductase 2 [Source:HGNC Symbol;Acc:HGNC:25531]	-	216	209	281	309	398	353	9.75533	7.09865	9.6412	15.9531	19.757	15.5257
ENSG00000166123	1298.32	1740.02	1379.73	235.13	784.459	592.054	1.45479	0.000839971	0.014768	GPT2	16	46884378	46931297	+	6354	protein_coding	glutamic--pyruvic transaminase 2 [Source:HGNC Symbol;Acc:HGNC:18062]	-	1271	2030	1731	206	698	578	24.088	28.9329	24.9223	4.46294	14.5399	10.6677
ENSG00000112029	503.598	511.719	572.298	1254.41	839.529	901.398	-0.915516	0.000843758	0.0148204	FBXO5	6	152970519	152983579	-	3833	protein_coding	F-box protein 5 [Source:HGNC Symbol;Acc:HGNC:13584]	-	493	597	718	1099	747	880	11.4781	10.453	12.6995	29.2496	19.1159	19.9525
ENSG00000251361	27.5804	10.2858	26.3034	1.14141	4.49547	4.09726	2.70962	0.000851144	0.0149358	AC012625.1	5	93019663	93068669	-	625	lincRNA	novel transcript	-	27	12	33	1	4	4	2.30226	0.769507	2.13767	0.097474	0.374887	0.332154
ENSG00000181649	146.074	145.716	144.27	267.09	300.073	233.544	-0.876367	0.000855067	0.0149903	PHLDA2	11	2928273	2929455	-	955	protein_coding	pleckstrin homology like domain family A member 2 [Source:HGNC Symbol;Acc:HGNC:12385]	-	143	170	181	234	267	228	8.81029	7.8767	8.47167	16.4804	18.0807	13.6798
ENSG00000106123	20.4299	6.85721	24.7092	0	3.3716	1.02432	3.5679	0.000855903	0.0149906	EPHB6	7	142855061	142871094	+	5325	protein_coding	EPH receptor B6 [Source:HGNC Symbol;Acc:HGNC:3396]	-	20	8	31	0	3	1	0.436828	0.131405	0.514373	0	0.0720197	0.0212701
ENSG00000174332	168.547	147.43	133.111	43.3735	88.7855	60.4346	1.2205	0.000877154	0.0153481	GLIS1	1	53506237	53738106	-	3113	protein_coding	GLIS family zinc finger 1 [Source:HGNC Symbol;Acc:HGNC:29525]	zf-C2H2	165	172	167	38	79	59	3.13042	2.45408	2.40697	0.824139	1.64739	1.09008
ENSG00000163794	100.107	42.8576	71.7365	13.6969	25.849	28.6808	1.64759	0.000884903	0.0154689	UCN	2	27307400	27308445	-	795	protein_coding	urocortin [Source:HGNC Symbol;Acc:HGNC:12516]	-	98	50	90	12	23	28	6.56945	2.52066	4.58334	0.919566	1.69465	1.82789
ENSG00000152332	1467.89	1587.44	1496.9	4155.87	2397.21	2590.49	-1.00611	0.000889102	0.0155275	UHMK1	1	162497251	162529629	+	9246	protein_coding	U2AF homology motif kinase 1 [Source:HGNC Symbol;Acc:HGNC:19683]	-	1437	1852	1878	3641	2133	2529	10.7923	10.4602	10.7149	31.259	17.6075	18.4967
ENSG00000080031	22.4729	20.5716	22.318	6.84845	3.3716	4.09726	2.19573	0.000890155	0.0155311	PTPRH	19	55181248	55209506	-	4344	protein_coding	protein tyrosine phosphatase, receptor type H [Source:HGNC Symbol;Acc:HGNC:9672]	-	22	24	28	6	3	4	0.668823	0.548707	0.64667	0.208515	0.100244	0.118423
ENSG00000197046	29.6234	73.715	54.2009	144.959	100.024	189.498	-1.45973	0.000892345	0.0155545	SIGLEC15	18	45825512	45844080	+	3598	protein_coding	sialic acid binding Ig like lectin 15 [Source:HGNC Symbol;Acc:HGNC:27596]	-	29	86	68	127	89	185	1.12074	2.49946	1.99642	5.61058	3.78047	6.96253
ENSG00000125885	494.404	474.005	487.808	1371.97	767.601	849.158	-1.0372	0.000893719	0.0155636	MCM8	20	5950652	5998977	+	7691	protein_coding	minichromosome maintenance 8 homologous recombination repair factor [Source:HGNC Symbol;Acc:HGNC:16147]	-	484	553	612	1202	683	829	5.83438	5.01321	5.60451	16.5635	9.04941	9.73181
ENSG00000228288	96.0207	52.2862	90.0691	9.13127	30.3444	31.7538	1.73764	0.000904538	0.0157371	PCAT6	1	202810954	202812156	+	890	antisense	prostate cancer associated transcript 6 [Source:HGNC Symbol;Acc:HGNC:43714]	-	94	61	113	8	27	31	7.77879	3.79625	7.10394	0.756785	2.45583	2.49825
ENSG00000196275	89.8917	97.7152	115.575	54.7876	38.2115	45.0699	1.13705	0.000918814	0.0159703	GTF2IRD2	7	74796144	74851551	-	7549	protein_coding	GTF2I repeat domain containing 2 [Source:HGNC Symbol;Acc:HGNC:30775]	GTF2I	88	114	145	48	34	44	3.0005	2.92319	3.75591	1.8709	1.27421	1.46101
ENSG00000233639	40.8599	56.572	70.1423	27.3938	5.61934	7.17021	2.06964	0.000922334	0.0160163	PANTR1	2	104807572	104853183	-	844	processed_transcript	POU3F3 adjacent non-coding transcript 1 [Source:HGNC Symbol;Acc:HGNC:49513]	-	40	66	88	24	5	7	3.14877	3.90721	5.2626	2.15969	0.432615	0.536623
ENSG00000186153	121.558	105.43	117.967	52.5048	64.0604	51.2158	1.04016	0.000928651	0.0161107	WWOX	16	78099413	79212667	+	4886	protein_coding	WW domain containing oxidoreductase [Source:HGNC Symbol;Acc:HGNC:12799]	-	119	123	148	46	57	50	6.04563	4.69938	5.71206	2.67147	3.18287	2.47374
ENSG00000070371	724.241	1104.87	749.247	319.595	405.716	511.134	1.05996	0.00093105	0.016137	CLTCL1	22	19179473	19291716	-	10049	protein_coding	clathrin heavy chain like 1 [Source:HGNC Symbol;Acc:HGNC:2093]	-	709	1289	940	280	361	499	14.3341	19.5983	14.4374	6.47115	8.02198	9.8246
ENSG00000282057	60.2683	79.7151	59.7804	138.11	142.731	124.967	-1.02116	0.000936979	0.0161995	AC092807.3	1	85482281	85578250	-	3607	lincRNA	novel transcript	-	59	93	75	121	127	122	3.30282	3.91523	3.18956	7.74314	7.81424	6.65093
ENSG00000128059	243.116	297.431	319.626	658.593	479.891	494.744	-0.923885	0.000937307	0.0161995	PPAT	4	56393362	56435615	-	5439	protein_coding	phosphoribosyl pyrophosphate amidotransferase [Source:HGNC Symbol;Acc:HGNC:9238]	-	238	347	401	577	427	483	6.32921	6.93974	8.10127	17.5407	12.481	12.5086
ENSG00000137628	252.31	258.003	224.774	665.441	325.922	651.465	-1.16056	0.000936959	0.0161995	DDX60	4	168216293	168318807	-	6750	protein_coding	DExD/H-box helicase 60 [Source:HGNC Symbol;Acc:HGNC:25942]	-	247	301	282	583	290	636	8.72324	7.99445	7.566	23.5368	11.2572	21.874
ENSG00000091483	1495.47	1422.87	1524.8	3883.07	3171.55	2024.05	-1.03081	0.00094107	0.0162492	FH	1	241497603	241519761	-	2142	protein_coding	fumarate hydratase [Source:HGNC Symbol;Acc:HGNC:3700]	-	1464	1660	1913	3402	2822	1976	91.3594	77.9043	90.6909	242.686	193.562	120.085
ENSG00000104043	66.3973	23.1431	37.4624	17.1211	4.49547	4.09726	2.31017	0.000945059	0.0163027	ATP8B4	15	49858238	50182817	-	10861	protein_coding	ATPase phospholipid transporting 8B4 (putative) [Source:HGNC Symbol;Acc:HGNC:13536]	-	65	27	47	15	4	4	1.56108	0.487661	0.857526	0.411815	0.10559	0.093554
ENSG00000230479	39.8384	45.429	37.4624	110.717	73.0514	92.1884	-1.16888	0.000946234	0.0163076	AP000695.1	21	36430360	36481070	+	893	antisense	novel transcript	-	39	53	47	97	65	90	2.32747	2.37868	2.13085	6.61742	4.26365	5.23059
ENSG00000151725	320.75	302.574	298.902	1265.82	455.166	626.881	-1.34811	0.000954634	0.0164369	CENPU	4	184694618	184734133	-	2953	protein_coding	centromere protein U [Source:HGNC Symbol;Acc:HGNC:21348]	-	314	353	375	1109	405	612	16.1838	13.6825	14.6831	65.3401	22.9432	30.7178
ENSG00000058085	83.7627	112.287	102.822	297.908	185.438	174.134	-1.13517	0.000964124	0.0165613	LAMC2	1	183186238	183244900	+	6543	protein_coding	laminin subunit gamma 2 [Source:HGNC Symbol;Acc:HGNC:6493]	-	82	131	129	261	165	170	1.66161	1.9963	1.98582	6.0458	3.67492	3.35469
ENSG00000138685	911.175	2064.88	847.287	5855.43	2137.6	3455.02	-1.58212	0.000963643	0.0165613	FGF2	4	122826708	122898236	+	6775	protein_coding	fibroblast growth factor 2 [Source:HGNC Symbol;Acc:HGNC:3676]	-	892	2409	1063	5130	1902	3373	10.4639	21.2523	9.47321	68.7928	24.5238	38.533
ENSG00000254810	14.3009	16.2859	8.76779	1.14141	1.12387	0	4.15563	0.000964568	0.0165613	AP001189.3	11	76654169	76656712	-	651	lincRNA	novel transcript	-	14	19	11	1	1	0	1.14609	1.16973	0.684098	0.093581	0.0899785	0
ENSG00000050730	1.0215	6.85721	4.78243	59.3533	4.49547	41.9969	-3.04316	0.000969016	0.0166071	TNIP3	4	121131408	121227466	-	3768	protein_coding	TNFAIP3 interacting protein 3 [Source:HGNC Symbol;Acc:HGNC:19315]	-	1	8	6	52	4	41	0.0412804	0.248356	0.188162	2.45384	0.18149	1.64823
ENSG00000123219	366.717	341.146	337.958	1107.17	519.227	680.146	-1.14112	0.000969047	0.0166071	CENPK	5	65517766	65563171	-	4312	protein_coding	centromere protein K [Source:HGNC Symbol;Acc:HGNC:29479]	-	359	398	424	970	462	664	20.8867	17.414	18.7403	64.5127	29.5438	37.6212
ENSG00000101868	445.372	419.147	465.49	888.016	681.064	755.945	-0.80568	0.000971615	0.01662	POLA1	X	24693919	24996986	+	6336	protein_coding	DNA polymerase alpha 1, catalytic subunit [Source:HGNC Symbol;Acc:HGNC:9173]	-	436	489	584	778	606	738	7.44735	6.28153	7.57818	15.1913	11.3773	12.2761
ENSG00000165495	7.15047	54.0005	7.17365	3.42423	0	0	4.35471	0.00097089	0.01662	PKNOX2	11	125164687	125433389	+	6538	protein_coding	PBX/knotted 1 homeobox 2 [Source:HGNC Symbol;Acc:HGNC:16714]	Homeobox	7	63	9	3	0	0	0.288963	1.95581	0.282243	0.141568	0	0
ENSG00000067064	504.619	637.721	491.793	1488.4	1320.54	745.702	-1.12091	0.000974107	0.016647	IDI1	10	1039152	1049170	-	4345	protein_coding	isopentenyl-diphosphate delta isomerase 1 [Source:HGNC Symbol;Acc:HGNC:5387]	-	494	744	617	1304	1175	728	16.0431	18.1709	15.2224	48.4103	41.942	23.0241
ENSG00000099869	13.2795	3.42861	7.17365	0	0	0	5.29663	0.000977495	0.0166894	IGF2-AS	11	2140501	2148666	+	2869	antisense	IGF2 antisense RNA [Source:HGNC Symbol;Acc:HGNC:14062]	-	13	4	9	0	0	0	0.353835	0.0818764	0.186096	0	0	0
ENSG00000269896	20.4299	18.0002	19.1297	2.28282	5.61934	3.07295	2.39237	0.000981363	0.0167243	AL513477.1	1	2350414	2352820	-	2407	transcribed_processed_pseudogene	small nuclear ribonucleoprotein polypeptide N pseudogene [Source:NCBI gene;Acc:100129534]	-	20	21	24	2	5	3	0.813634	0.64248	0.741731	0.0930095	0.223573	0.118853
ENSG00000235180	20.4299	19.7145	19.1297	70.7674	41.5831	47.1185	-1.42776	0.000981356	0.0167243	LINC00601	10	126413869	126421879	-	1168	lincRNA	long intergenic non-protein coding RNA 601 [Source:HGNC Symbol;Acc:HGNC:43916]	-	20	23	24	62	37	46	0.912551	0.789217	0.831907	3.23383	1.85558	2.04397
ENSG00000206384	2.04299	0.857151	4.78243	265.948	4.49547	22.5349	-5.24469	0.000987465	0.016797	COL6A6	3	130560334	130678155	+	9720	protein_coding	collagen type VI alpha 6 chain [Source:HGNC Symbol;Acc:HGNC:27023]	-	2	1	6	233	4	22	0.0217345	0.00817261	0.0495345	2.8945	0.0477782	0.232826
ENSG00000173227	263.546	88.2866	293.322	0	22.4773	10.2432	4.30095	0.000986859	0.016797	SYT12	11	67006778	67050863	+	10830	protein_coding	synaptotagmin 12 [Source:HGNC Symbol;Acc:HGNC:18381]	-	258	103	368	0	20	10	6.19351	1.8595	6.71122	0	0.527712	0.23378
ENSG00000171488	119.515	58.2863	80.5043	165.504	209.039	214.082	-1.19246	0.00100228	0.0170017	LRRC8C	1	89633072	89769903	+	11724	protein_coding	leucine rich repeat containing 8 VRAC subunit C [Source:HGNC Symbol;Acc:HGNC:25075]	-	117	68	101	145	186	209	1.98766	0.868772	1.30351	2.81593	3.47311	3.45773
ENSG00000148488	0	0	0	9.13127	6.7432	4.09726	-5.34727	0.00100151	0.0170017	ST8SIA6	10	17318383	17454330	-	2696	protein_coding	ST8 alpha-N-acetyl-neuraminide alpha-2,8-sialyltransferase 6 [Source:HGNC Symbol;Acc:HGNC:23317]	-	0	0	0	8	6	4	0	0	0	0.310427	0.223857	0.132227
ENSG00000123136	1196.17	1320.87	1331.11	2212.05	2022.96	2050.68	-0.707735	0.00100157	0.0170017	DDX39A	19	14408819	14419383	-	3840	protein_coding	DExD-box helicase 39A [Source:HGNC Symbol;Acc:HGNC:17821]	-	1171	1541	1670	1938	1800	2002	64.8712	64.2006	70.2826	122.729	109.602	108.006
ENSG00000184588	40.8599	55.7148	48.6214	160.939	76.423	120.869	-1.30055	0.00100419	0.0170183	PDE4B	1	65792514	66374579	+	8644	protein_coding	phosphodiesterase 4B [Source:HGNC Symbol;Acc:HGNC:8781]	-	40	65	61	141	68	118	1.48759	1.81794	1.72342	5.99434	2.7796	4.27362
ENSG00000234155	11.2365	11.143	7.97072	43.3735	32.5922	24.5836	-1.73196	0.00100598	0.0170329	LINC02535	6	85387219	85390186	-	2513	lincRNA	long intergenic non-protein coding RNA 2535 [Source:HGNC Symbol;Acc:HGNC:53569]	-	11	13	10	38	29	24	0.233276	0.20733	0.161107	0.921212	0.675967	0.495654
ENSG00000120647	256.396	174.002	211.224	579.836	387.734	365.681	-1.05581	0.0010139	0.0171511	CCDC77	12	389273	442645	+	3614	protein_coding	coiled-coil domain containing 77 [Source:HGNC Symbol;Acc:HGNC:28203]	-	251	203	265	508	345	357	11.3265	6.88902	9.08453	26.2049	17.1115	15.6884
ENSG00000198835	85.8057	75.4293	66.954	27.3938	41.5831	25.6079	1.27083	0.00101726	0.017192	GJC2	1	228149852	228159826	+	2243	protein_coding	gap junction protein gamma 2 [Source:HGNC Symbol;Acc:HGNC:17494]	-	84	88	84	24	37	25	1.99581	1.57241	1.5162	0.651854	0.966256	0.578456
ENSG00000174808	1.0215	2.57145	6.37657	101.585	4.49547	12.2918	-3.54328	0.00102119	0.0172302	BTC	4	74744759	74794686	-	2816	protein_coding	betacellulin [Source:HGNC Symbol;Acc:HGNC:1121]	-	1	3	8	89	4	12	0.0309843	0.0699043	0.188308	3.15232	0.136223	0.362087
ENSG00000239112	7.15047	3.42861	4.78243	18.2625	20.2296	27.6565	-2.12627	0.0010214	0.0172302	SNORD123	5	9548836	9548905	+	70	snoRNA	small nucleolar RNA, C/D box 123 [Source:HGNC Symbol;Acc:HGNC:33562]	-	7	4	6	16	18	27	5.3293	2.2902	3.47024	13.9249	15.0624	20.0182
ENSG00000092820	1517.94	1460.59	1437.92	2070.52	4166.18	2934.66	-1.05428	0.00102474	0.0172706	EZR	6	158765741	158819412	-	3342	protein_coding	ezrin [Source:HGNC Symbol;Acc:HGNC:12691]	-	1486	1704	1804	1814	3707	2865	31.5135	27.1762	29.0637	43.9758	86.4072	59.1687
ENSG00000177311	1701.81	2229.45	1734.43	4402.41	2965.89	3339.27	-0.91823	0.00102926	0.0173309	ZBTB38	3	141324213	141449792	+	14243	protein_coding	zinc finger and BTB domain containing 38 [Source:HGNC Symbol;Acc:HGNC:26636]	ZBTB	1666	2601	2176	3857	2639	3260	46.2428	54.2938	45.8843	122.382	80.5115	88.1203
ENSG00000112320	177.74	126.858	171.37	58.2119	66.3082	93.2127	1.12539	0.00103055	0.0173367	SOBP	6	107489958	107660167	+	6904	protein_coding	sine oculis binding protein homolog [Source:HGNC Symbol;Acc:HGNC:29256]	-	174	148	215	51	59	91	4.16763	2.66589	3.91215	1.3964	1.55325	2.12261
ENSG00000183889	49.0318	54.8577	55.795	20.5454	20.2296	23.5593	1.3112	0.00103392	0.0173774	PKD1P1	16	16317444	16350590	+	7897	protein_coding	polycystin 1, transient receptor potential channel interacting pseudogene 1 [Source:NCBI gene;Acc:339044]	-	48	64	70	18	18	23	2.23412	2.24019	2.47514	0.957714	0.920846	1.04251
ENSG00000074800	69743.7	73073	71299.7	41680.8	48440.9	36842.6	0.753976	0.00104009	0.0174651	ENO1	1	8861000	8879250	-	5276	protein_coding	enolase 1 [Source:HGNC Symbol;Acc:HGNC:3350]	-	68276	85251	89452	36517	43102	35968	3188.99	2994.51	3174.03	1949.75	2212.75	1636.03
ENSG00000102172	2315.73	2444.6	2401.58	4763.1	3902.07	3583.06	-0.774086	0.00104624	0.0175504	SMS	X	21940573	21994835	+	2160	protein_coding	spermine synthase [Source:HGNC Symbol;Acc:HGNC:11123]	-	2267	2852	3013	4173	3472	3498	109.138	103.255	110.194	229.652	183.718	163.996
ENSG00000171033	276.825	260.574	314.046	610.654	437.184	515.231	-0.875979	0.00104708	0.0175504	PKIA	8	78516139	78605267	+	4216	protein_coding	cAMP-dependent protein kinase inhibitor alpha [Source:HGNC Symbol;Acc:HGNC:9017]	-	271	304	394	535	389	503	6.68011	5.63546	7.37814	15.0753	10.5394	12.0746
ENSG00000076003	961.228	1063.72	1072.06	2112.75	1770.09	1540.57	-0.80807	0.00105263	0.0176272	MCM6	2	135839626	135876426	-	4118	protein_coding	minichromosome maintenance complex component 6 [Source:HGNC Symbol;Acc:HGNC:6949]	-	941	1241	1345	1851	1575	1504	29.9395	29.694	32.5098	67.3225	55.079	46.6007
ENSG00000113211	12.258	21.4288	22.318	2.28282	4.49547	3.07295	2.51367	0.00105453	0.0176429	PCDHB6	5	141150022	141153287	+	3266	protein_coding	protocadherin beta 6 [Source:HGNC Symbol;Acc:HGNC:8691]	-	12	25	28	2	4	3	0.217745	0.341152	0.385976	0.0414853	0.0797767	0.0530124
ENSG00000270765	10.215	6.00006	5.5795	0	0	0	5.16608	0.00106369	0.0177799	GAS2L2	17	35744511	35752878	-	3014	protein_coding	growth arrest specific 2 like 2 [Source:HGNC Symbol;Acc:HGNC:24846]	-	10	7	7	0	0	0	0.191978	0.101062	0.10209	0	0	0
ENSG00000137364	661.93	666.864	673.526	1569.44	1190.18	983.343	-0.9023	0.00107058	0.0178788	TPMT	6	18128311	18155074	-	3181	protein_coding	thiopurine S-methyltransferase [Source:HGNC Symbol;Acc:HGNC:12014]	-	648	778	845	1375	1059	960	10.8563	9.80228	10.7547	26.3334	19.5008	15.6627
ENSG00000214783	46.9888	40.2861	59.7804	19.404	19.1057	16.3891	1.42515	0.00107922	0.0180066	POLR2J4	7	43940895	44019175	-	6492	processed_transcript	RNA polymerase II subunit J4, pseudogene [Source:HGNC Symbol;Acc:HGNC:28195]	-	46	47	75	17	17	16	0.658999	0.506368	0.816253	0.278403	0.267686	0.223222
ENSG00000213030	0	0	0	12.5555	1.12387	10.2432	-5.61191	0.00108092	0.0180186	CGB8	19	49047638	49049106	-	882	protein_coding	chorionic gonadotropin subunit beta 8 [Source:HGNC Symbol;Acc:HGNC:16453]	-	0	0	0	11	1	10	0	0	0	0.759789	0.0664127	0.588425
ENSG00000148737	471.931	623.149	464.693	99.3026	241.631	273.492	1.34329	0.00108194	0.0180192	TCF7L2	10	112950250	113167678	+	6736	protein_coding	transcription factor 7 like 2 [Source:HGNC Symbol;Acc:HGNC:11641]	HMG	462	727	583	87	215	267	14.39	17.0293	13.7951	3.09769	7.36052	8.09881
ENSG00000106479	478.06	413.147	428.028	128.979	189.934	279.638	1.13871	0.00108385	0.0180346	ZNF862	7	149838367	149867479	+	8430	protein_coding	zinc finger protein 862 [Source:HGNC Symbol;Acc:HGNC:34519]	-	468	482	537	113	169	273	14.9348	11.5676	13.0186	4.12221	5.92775	8.4841
ENSG00000139618	194.084	187.716	175.356	761.32	258.49	413.824	-1.36355	0.00108744	0.0180669	BRCA2	13	32315474	32400266	+	12273	protein_coding	BRCA2, DNA repair associated [Source:HGNC Symbol;Acc:HGNC:1101]	-	190	219	220	667	230	404	2.03736	1.76603	1.79214	8.17595	2.71076	4.21876
ENSG00000198805	358.545	328.289	393.753	1416.49	595.65	635.076	-1.2924	0.00108776	0.0180669	PNP	14	20468954	20477094	+	4139	protein_coding	purine nucleoside phosphorylase [Source:HGNC Symbol;Acc:HGNC:7892]	-	351	383	494	1241	530	620	15.5752	12.7811	16.6529	62.9502	25.8495	26.7922
ENSG00000228716	904.024	898.295	953.298	2416.36	1540.82	1438.14	-0.969184	0.00108997	0.0180872	DHFR	5	80626228	80654983	-	4409	protein_coding	dihydrofolate reductase [Source:HGNC Symbol;Acc:HGNC:2861]	-	885	1048	1196	2117	1371	1404	30.9274	27.5425	31.7518	84.5707	52.6608	47.7812
ENSG00000136158	188.977	270.86	214.412	384.655	472.024	407.678	-0.906132	0.00109337	0.0181271	SPRY2	13	80335976	80340951	-	3038	protein_coding	sprouty RTK signaling antagonist 2 [Source:HGNC Symbol;Acc:HGNC:11270]	-	185	316	269	337	420	398	4.09265	5.25729	4.52087	8.5224	10.2125	8.57445
ENSG00000148773	2536.38	2836.31	2719.61	3436.78	6745.45	7637.3	-1.13885	0.00109634	0.01816	MKI67	10	128096659	128126385	-	12807	protein_coding	marker of proliferation Ki-67 [Source:HGNC Symbol;Acc:HGNC:7107]	-	2483	3309	3412	3011	6002	7456	25.2821	25.3381	26.3926	35.0466	67.1711	73.9319
ENSG00000146263	317.685	320.575	297.308	773.875	460.786	580.787	-0.956441	0.00112327	0.0185893	MMS22L	6	97142161	97283217	-	21793	protein_coding	MMS22 like, DNA repair protein [Source:HGNC Symbol;Acc:HGNC:21475]	-	311	374	373	678	410	567	5.55247	5.02156	5.05907	13.8374	8.04562	9.85822
ENSG00000170949	895.852	742.293	723.741	398.352	427.07	506.012	0.826229	0.00112429	0.0185894	ZNF160	19	53066606	53103436	-	8511	protein_coding	zinc finger protein 160 [Source:HGNC Symbol;Acc:HGNC:12948]	zf-C2H2	877	866	908	349	380	494	26.6161	19.7654	20.9348	12.1079	12.6759	14.6003
ENSG00000246273	259.46	232.288	264.628	101.585	161.837	77.848	1.1495	0.00112554	0.0185932	SBF2-AS1	11	9758292	9811335	+	4644	antisense	SBF2 antisense RNA 1 [Source:HGNC Symbol;Acc:HGNC:27438]	-	254	271	332	89	144	76	9.65508	7.74698	9.58731	3.86732	6.01637	2.81336
ENSG00000152049	1278.91	1605.44	1330.31	765.885	891.227	797.942	0.779781	0.00112762	0.0186107	KCNE4	2	223051814	223198399	+	4124	protein_coding	potassium voltage-gated channel subfamily E regulatory subunit 4 [Source:HGNC Symbol;Acc:HGNC:6244]	-	1252	1873	1669	671	793	779	31.7879	35.7632	32.1922	19.4751	22.13	19.2613
ENSG00000107796	5716.29	12300.1	6527.22	4737.99	2096.01	1925.71	1.48646	0.00112934	0.0186225	ACTA2	10	88935074	88991339	-	2976	protein_coding	actin, alpha 2, smooth muscle, aorta [Source:HGNC Symbol;Acc:HGNC:130]	-	5596	14350	8189	4151	1865	1880	333.215	642.599	370.437	282.552	122.061	109.017
ENSG00000122420	1254.4	931.723	1231.48	729.36	287.71	395.386	1.27497	0.00113051	0.0186249	PTGFR	1	78303884	78539749	+	4714	protein_coding	prostaglandin F receptor [Source:HGNC Symbol;Acc:HGNC:9600]	-	1228	1087	1545	639	256	386	17.4331	11.605	16.6625	10.3699	3.99453	5.33645
ENSG00000115963	1344.29	1512.01	1243.43	8218.14	1804.93	2951.05	-1.66201	0.0011321	0.0186344	RND3	2	150468195	150539011	-	3594	protein_coding	Rho family GTPase 3 [Source:HGNC Symbol;Acc:HGNC:671]	-	1316	1764	1560	7200	1606	2881	57.3925	57.8547	51.6845	358.947	76.9829	122.358
ENSG00000012223	2.04299	0	0.797072	7.98986	12.3625	15.3647	-3.72864	0.00113813	0.0187168	LTF	3	46435645	46485234	-	4247	protein_coding	lactotransferrin [Source:HGNC Symbol;Acc:HGNC:6720]	-	2	0	1	7	11	15	0.0750077	0	0.0284913	0.300105	0.453439	0.547844
ENSG00000072415	542.415	626.578	570.703	1340.01	885.608	996.659	-0.889003	0.00114104	0.0187478	MPP5	14	67241109	67335819	+	8743	protein_coding	membrane palmitoylated protein 5 [Source:HGNC Symbol;Acc:HGNC:18669]	-	531	731	716	1174	788	973	12.7127	13.1614	13.0225	32.1301	20.7358	22.6855
ENSG00000006377	220.643	105.43	188.906	74.1916	55.0695	82.9696	1.27685	0.00115168	0.0189058	DLX6	7	97005548	97011039	+	3449	protein_coding	distal-less homeobox 6 [Source:HGNC Symbol;Acc:HGNC:2919]	Homeobox	216	123	237	65	49	81	7.5385	3.22833	6.28371	2.59324	1.87965	2.753
ENSG00000101773	648.65	663.435	656.787	1578.57	1041.83	1059.14	-0.901996	0.00115477	0.0189395	RBBP8	18	22798261	23026488	+	5091	protein_coding	RB binding protein 8, endonuclease [Source:HGNC Symbol;Acc:HGNC:9891]	-	635	774	824	1383	927	1034	24.2762	22.253	23.9316	60.4405	38.9526	38.4962
ENSG00000178623	28.6019	12.0001	22.318	2.28282	2.24773	6.14589	2.53638	0.00115667	0.0189536	GPR35	2	240605431	240631259	+	5089	protein_coding	G protein-coupled receptor 35 [Source:HGNC Symbol;Acc:HGNC:4492]	-	28	14	28	2	2	6	0.693726	0.260855	0.527017	0.0566446	0.054464	0.144767
ENSG00000188215	881.551	795.436	868.808	539.886	516.979	474.258	0.733653	0.00116061	0.0189993	DCUN1D3	16	20854925	20900384	-	6248	protein_coding	defective in cullin neddylation 1 domain containing 3 [Source:HGNC Symbol;Acc:HGNC:28734]	-	863	928	1090	473	460	463	11.2753	9.11813	10.8188	7.06441	6.60578	5.89097
ENSG00000167536	21.4514	22.2859	44.636	9.13127	7.86707	4.09726	2.08105	0.00116153	0.0189993	DHRS13	17	28897781	28903071	-	2944	protein_coding	dehydrogenase/reductase 13 [Source:HGNC Symbol;Acc:HGNC:28326]	-	21	26	56	8	7	4	0.821095	0.76452	1.66341	0.357571	0.300831	0.152308
ENSG00000115461	854.992	984.01	789.898	123.272	510.236	101.407	1.83922	0.00116305	0.0190072	IGFBP5	2	216672105	216695525	-	6442	protein_coding	insulin like growth factor binding protein 5 [Source:HGNC Symbol;Acc:HGNC:5474]	-	837	1148	991	108	454	99	17.8854	18.4483	16.0873	2.63813	10.663	2.06015
ENSG00000110013	1220.69	1216.3	1260.97	688.27	757.487	806.136	0.715463	0.00117128	0.0191198	SIAE	11	124633113	124695707	-	8139	protein_coding	sialic acid acetylesterase [Source:HGNC Symbol;Acc:HGNC:18187]	-	1195	1419	1582	603	674	787	27.5098	24.5665	27.667	15.8685	17.0541	17.6434
ENSG00000130518	90.9132	114.001	99.634	22.8282	42.707	55.313	1.33004	0.00117203	0.0191198	IQCN	19	18257097	18274509	-	9154	protein_coding	IQ motif containing N [Source:HGNC Symbol;Acc:HGNC:29350]	-	89	133	125	20	38	54	1.89496	2.12962	2.02188	0.486786	0.889289	1.11968
ENSG00000188342	756.929	707.15	664.758	2473.43	1212.65	1153.38	-1.18477	0.00117437	0.019141	GTF2F2	13	45120515	45284909	+	3619	protein_coding	general transcription factor IIF subunit 2 [Source:HGNC Symbol;Acc:HGNC:4653]	-	741	825	834	2167	1079	1126	28.6784	24.0122	24.521	95.8724	45.8994	42.4389
ENSG00000204516	230.858	253.717	289.337	390.362	581.039	488.599	-0.915005	0.00117984	0.019213	MICB	6	31494881	31511124	+	2798	protein_coding	MHC class I polypeptide-related sequence B [Source:HGNC Symbol;Acc:HGNC:7091]	-	226	296	363	342	517	477	5.94189	5.85261	7.25036	10.2788	14.9402	12.2131
ENSG00000070404	1512.84	1313.16	1444.29	331.009	911.456	525.474	1.27226	0.00118333	0.0192528	FSTL3	19	676365	683399	+	3067	protein_coding	follistatin like 3 [Source:HGNC Symbol;Acc:HGNC:3973]	-	1481	1532	1812	290	811	513	70.2197	54.6265	65.2677	15.7181	42.2644	23.687
ENSG00000266094	7.15047	9.42866	11.9561	5.70704	79.7946	90.1398	-2.6176	0.00118718	0.0192982	RASSF5	1	206507530	206589448	+	6976	protein_coding	Ras association domain family member 5 [Source:HGNC Symbol;Acc:HGNC:17609]	-	7	11	15	5	71	88	0.1321	0.156113	0.215047	0.107863	1.4727	1.61725
ENSG00000162078	24.5159	13.7144	23.1151	2.28282	5.61934	4.09726	2.34949	0.00120962	0.0196455	ZG16B	16	2830169	2839585	+	2665	protein_coding	zymogen granule protein 16B [Source:HGNC Symbol;Acc:HGNC:30456]	-	24	16	29	2	5	4	1.60481	0.804587	1.47315	0.152876	0.367478	0.260472
ENSG00000074660	33.7094	12.0001	32.6799	2.28282	5.61934	7.17021	2.36632	0.00121478	0.0197119	SCARF1	17	1633858	1645747	-	4961	protein_coding	scavenger receptor class F member 1 [Source:HGNC Symbol;Acc:HGNC:16820]	-	33	14	41	2	5	7	0.74837	0.238765	0.706354	0.0518479	0.12463	0.154593
ENSG00000133424	176.719	152.573	155.429	68.4845	35.9638	93.2127	1.29118	0.0012259	0.0198748	LARGE1	22	33162226	33922841	-	10687	protein_coding	LARGE xylosyl- and glucuronyltransferase 1 [Source:HGNC Symbol;Acc:HGNC:6511]	-	173	178	195	60	32	91	5.65972	4.37936	4.84641	2.24388	1.15066	2.89921
ENSG00000124466	23.4944	13.7144	31.0858	2.28282	7.86707	2.04863	2.49561	0.00123328	0.0199591	LYPD3	19	43460787	43465660	-	2519	protein_coding	LY6/PLAUR domain containing 3 [Source:HGNC Symbol;Acc:HGNC:24880]	-	23	16	39	2	7	2	1.18773	0.621372	1.53	0.118064	0.397318	0.10058
ENSG00000234409	165.482	126.858	131.517	59.3533	76.423	73.7507	1.01405	0.00123282	0.0199591	CCDC188	22	20148427	20151065	-	1598	protein_coding	coiled-coil domain containing 188 [Source:HGNC Symbol;Acc:HGNC:51899]	-	162	148	165	52	68	72	8.21452	5.64378	6.35606	3.01418	3.78989	3.55541
ENSG00000223745	517.899	343.718	482.228	227.14	234.888	251.982	0.91172	0.00123759	0.0200111	CCDC18-AS1	1	93262186	93346025	-	4786	processed_transcript	CCDC18 antisense RNA 1 [Source:HGNC Symbol;Acc:HGNC:52262]	-	507	401	605	199	209	246	40.5699	24.1313	36.778	18.2032	18.382	19.1699
ENSG00000275560	15.3224	12.8573	21.5209	83.3229	48.3263	30.7295	-1.70138	0.00124044	0.0200395	AC008115.3	12	12718973	12719521	+	549	sense_intronic	novel transcript	-	15	15	27	73	43	30	1.45609	1.09504	1.99112	8.10064	4.58792	2.83602
ENSG00000151849	465.802	432.004	423.245	1125.43	649.595	801.015	-0.963561	0.0012508	0.0201892	CENPJ	13	24882284	24922889	-	5812	protein_coding	centromere protein J [Source:HGNC Symbol;Acc:HGNC:17272]	-	456	504	531	986	578	782	9.4522	7.85669	8.36179	23.3638	13.1688	15.7857
ENSG00000174442	384.083	457.719	396.942	1954.09	677.692	718.045	-1.43499	0.00125715	0.0202737	ZWILCH	15	66504959	66550128	+	4849	protein_coding	zwilch kinetochore protein [Source:HGNC Symbol;Acc:HGNC:25468]	-	376	534	498	1712	603	701	14.68	15.6791	14.7708	76.4082	25.8764	26.6529
ENSG00000092010	1843.8	1627.73	1715.3	2884.34	3050.18	2580.25	-0.715158	0.00126202	0.0203344	PSME1	14	24136158	24138967	+	1781	protein_coding	proteasome activator subunit 1 [Source:HGNC Symbol;Acc:HGNC:9568]	-	1805	1899	2152	2527	2714	2519	110.062	87.0813	99.6868	176.142	181.894	149.581
ENSG00000237649	790.638	862.294	872.794	1141.41	1794.82	1923.66	-0.944228	0.00127323	0.0204969	KIFC1	6	33391536	33409924	+	3345	protein_coding	kinesin family member C1 [Source:HGNC Symbol;Acc:HGNC:6389]	-	774	1006	1095	1000	1597	1878	34.8385	34.0532	37.4429	51.4537	79.0084	82.3197
ENSG00000138346	165.482	140.573	176.153	462.271	252.87	300.124	-1.07377	0.00127645	0.0205308	DNA2	10	68414064	68472121	-	4867	protein_coding	DNA replication helicase/nuclease 2 [Source:HGNC Symbol;Acc:HGNC:2939]	-	162	164	221	405	225	293	4.10141	3.1225	4.25057	11.7212	6.2611	7.22396
ENSG00000214944	569.995	612.863	609.76	849.208	1368.87	1118.55	-0.896234	0.00128566	0.0206608	ARHGEF28	5	73626158	73941993	+	15617	protein_coding	Rho guanine nucleotide exchange factor 28 [Source:HGNC Symbol;Acc:HGNC:30322]	-	558	715	765	744	1218	1092	8.33216	8.02917	8.67804	12.6997	19.9904	15.8795
ENSG00000006634	408.599	392.575	356.291	1333.17	621.499	666.829	-1.17942	0.00128947	0.0207039	DBF4	7	87876216	87909541	+	4583	protein_coding	DBF4 zinc finger [Source:HGNC Symbol;Acc:HGNC:17364]	-	400	458	447	1168	553	651	13.4155	11.5519	11.3891	44.7804	20.3855	21.2626
ENSG00000147650	568.973	694.293	609.76	1092.33	1015.98	1017.15	-0.738389	0.00129216	0.0207289	LRP12	8	104489231	104589024	-	9777	protein_coding	LDL receptor related protein 12 [Source:HGNC Symbol;Acc:HGNC:31708]	-	557	810	765	957	904	993	10.8813	11.9001	11.3533	21.3716	19.4108	18.8914
ENSG00000109084	272.74	212.574	280.569	390.362	673.197	486.55	-1.01729	0.00130605	0.0209333	TMEM97	17	28319095	28328685	+	3034	protein_coding	transmembrane protein 97 [Source:HGNC Symbol;Acc:HGNC:28106]	-	267	248	352	342	599	475	10.4243	7.28166	10.4404	15.2638	25.7048	18.0601
ENSG00000104936	2566	2390.59	2490.05	800.128	1548.69	1336.73	1.01462	0.00130821	0.0209497	DMPK	19	45769717	45782552	-	5807	protein_coding	DM1 protein kinase [Source:HGNC Symbol;Acc:HGNC:2933]	-	2512	2789	3124	701	1378	1305	81.9792	68.45	77.4518	26.1517	49.4291	41.4748
ENSG00000254338	20.4299	0.857151	7.97072	0	0	0	5.58947	0.00131421	0.0209541	MAFA-AS1	8	143417679	143419150	+	417	antisense	MAFA antisense RNA 1 [Source:HGNC Symbol;Acc:HGNC:51203]	-	20	1	10	0	0	0	2.55602	0.0961115	0.970891	0	0	0
ENSG00000175592	1300.36	1389.44	1412.41	1572.86	4614.6	3995.86	-1.31173	0.00131104	0.0209541	FOSL1	11	65892049	65900573	-	1887	protein_coding	FOS like 1, AP-1 transcription factor subunit [Source:HGNC Symbol;Acc:HGNC:13718]	TF_bZIP	1273	1621	1772	1378	4106	3901	56.4409	54.0493	59.6851	69.8415	200.094	168.435
ENSG00000185482	83.7627	78.0008	83.6925	41.0907	40.4592	33.8024	1.09105	0.0013135	0.0209541	STAC3	12	57243453	57251193	-	2096	protein_coding	SH3 and cysteine rich domain 3 [Source:HGNC Symbol;Acc:HGNC:28423]	-	82	91	105	36	36	33	4.16193	3.47347	4.04862	2.08873	2.00832	1.63111
ENSG00000182628	726.284	756.007	769.174	2157.26	1325.04	1127.77	-1.03373	0.00131254	0.0209541	SKA2	17	59109951	59155269	-	3148	protein_coding	spindle and kinetochore associated complex subunit 2 [Source:HGNC Symbol;Acc:HGNC:28006]	-	711	882	965	1890	1179	1101	46.2089	43.1088	47.6453	140.416	84.2209	69.684
ENSG00000089847	35.7524	15.4287	31.0858	4.56564	6.7432	8.19453	2.06714	0.00131379	0.0209541	ANKRD24	19	4183354	4224814	+	4474	protein_coding	ankyrin repeat domain 24 [Source:HGNC Symbol;Acc:HGNC:29424]	-	35	18	39	4	6	8	0.723528	0.279834	0.612475	0.0945248	0.136329	0.161052
ENSG00000106537	9.19347	10.2858	3.18829	85.6057	12.3625	29.7052	-2.50175	0.00132294	0.021075	TSPAN13	7	16753535	16784536	+	2224	protein_coding	tetraspanin 13 [Source:HGNC Symbol;Acc:HGNC:21643]	-	9	12	4	75	11	29	0.360629	0.36161	0.121763	3.43541	0.484463	1.13163
ENSG00000254458	11.2365	18.0002	13.5502	2.28282	2.24773	1.02432	2.9632	0.00132434	0.0210789	AP001107.3	11	66312853	66319237	+	544	antisense	novel transcript	-	11	21	17	2	2	1	1.07762	1.54715	1.26519	0.223975	0.215353	0.0954027
ENSG00000137563	1146.12	1058.58	1139.81	3682.19	1765.6	1889.86	-1.13347	0.00132563	0.0210811	GGH	8	63015079	63039171	-	3130	protein_coding	gamma-glutamyl hydrolase [Source:HGNC Symbol;Acc:HGNC:4248]	-	1122	1235	1430	3226	1571	1845	78.4708	64.9566	75.978	257.916	120.765	125.661
ENSG00000238290	5.10748	4.28576	12.7531	0	0	0	5.20181	0.00132915	0.0211188	AL034417.2	1	8026738	8122702	+	2044	lincRNA	novel transcript	-	5	5	16	0	0	0	0.130364	0.0980393	0.316917	0	0	0
ENSG00000170848	0	0.857151	1.59414	4.56564	21.3535	12.2918	-3.88644	0.00133062	0.0211238	PSG6	19	42902079	42919563	-	5140	protein_coding	pregnancy specific beta-1-glycoprotein 6 [Source:HGNC Symbol;Acc:HGNC:9523]	-	0	1	2	4	19	12	0	0.0301342	0.0608814	0.183222	0.8368	0.468262
ENSG00000219607	63.3328	42.8576	66.954	17.1211	29.2206	9.21884	1.64562	0.00133659	0.0212003	PPP1R3G	6	5084581	5089487	+	4907	protein_coding	protein phosphatase 1 regulatory subunit 3G [Source:HGNC Symbol;Acc:HGNC:14945]	-	62	50	84	15	26	9	0.673358	0.408381	0.693058	0.186228	0.310368	0.0951889
ENSG00000100336	29.6234	6.00006	15.1444	0	3.3716	0	3.93054	0.00133989	0.0212342	APOL4	22	36189124	36204840	-	4377	protein_coding	apolipoprotein L4 [Source:HGNC Symbol;Acc:HGNC:14867]	-	29	7	19	0	3	0	1.08456	0.196877	0.539816	0	0.123318	0
ENSG00000161328	23.4944	15.4287	19.1297	3.42423	3.3716	5.12158	2.27275	0.00134736	0.0213342	LRRC56	11	537527	554916	+	2769	protein_coding	leucine rich repeat containing 56 [Source:HGNC Symbol;Acc:HGNC:25430]	-	23	18	24	3	3	5	0.442665	0.260532	0.350909	0.0660035	0.0634627	0.0937145
ENSG00000108950	757.95	548.577	762.001	19.404	302.32	129.064	2.19805	0.00134942	0.0213483	FAM20A	17	68535113	68601389	-	6203	protein_coding	FAM20A, golgi associated secretory pathway pseudokinase [Source:HGNC Symbol;Acc:HGNC:23015]	-	742	640	956	17	269	126	18.7409	12.1565	18.3435	0.490835	7.46775	3.09919
ENSG00000110422	1357.57	1335.44	1406.03	893.723	604.641	804.088	0.832114	0.00135138	0.0213609	HIPK3	11	33256672	33357023	+	7958	protein_coding	homeodomain interacting protein kinase 3 [Source:HGNC Symbol;Acc:HGNC:4915]	-	1329	1558	1764	783	538	785	15.8804	14.0005	16.0129	10.6954	7.0659	9.13471
ENSG00000235374	74.5692	66.8578	70.9394	15.9797	40.4592	23.5593	1.40862	0.00135481	0.0213967	SSR4P1	21	45070952	45074165	-	2636	transcribed_processed_pseudogene	signal sequence receptor subunit 4 pseudogene 1 [Source:HGNC Symbol;Acc:HGNC:23131]	-	73	78	89	14	36	23	3.20725	2.57718	2.97054	0.70313	1.73845	0.984072
ENSG00000109610	225.751	150.001	228.76	13.6969	82.0423	76.8237	1.80687	0.00136389	0.021503	SOD3	4	24789912	24800842	+	2128	protein_coding	superoxide dismutase 3 [Source:HGNC Symbol;Acc:HGNC:11181]	-	221	175	287	12	73	75	14.9274	8.8894	14.7269	0.926559	5.41958	4.93337
ENSG00000178726	26.5589	53.1434	17.5356	42.2321	70.8036	431.237	-2.48562	0.00136277	0.021503	THBD	20	23045633	23049741	-	4109	protein_coding	thrombomodulin [Source:HGNC Symbol;Acc:HGNC:11784]	-	26	62	22	37	63	421	0.337215	0.604737	0.216767	0.548573	0.898099	5.31748
ENSG00000280744	0	0	0	26.2524	2.24773	1.02432	-5.91067	0.00136636	0.0215234	LINC01173	2	234682668	234717764	+	331	lincRNA	long intergenic non-protein coding RNA 1173 [Source:HGNC Symbol;Acc:HGNC:49545]	-	0	0	0	23	2	1	0	0	0	4.2332	0.353934	0.156795
ENSG00000218027	17.3654	8.57151	11.159	0	1.12387	1.02432	4.08281	0.00137498	0.0216406	AL512329.1	6	1513698	1515289	-	1592	processed_pseudogene	E74-like factor 2 (ets domain transcription factor) (ELF2) pseudogene	-	17	10	14	0	1	1	0.569083	0.251749	0.356034	0	0.036794	0.0325999
ENSG00000021826	596.554	552.863	590.63	918.834	928.314	964.905	-0.692635	0.0013821	0.021734	CPS1	2	210477682	210679107	+	10775	protein_coding	carbamoyl-phosphate synthase 1 [Source:HGNC Symbol;Acc:HGNC:2323]	-	584	645	741	805	826	942	14.1985	11.7932	13.6862	22.373	22.0729	22.3034
ENSG00000234264	0	0	0	9.13127	5.61934	4.09726	-5.26387	0.00139785	0.021944	DEPDC1-AS1	1	68496676	68538627	+	1247	antisense	DEPDC1 antisense RNA 1 [Source:HGNC Symbol;Acc:HGNC:50592]	-	0	0	0	8	5	4	0	0	0	0.390834	0.234868	0.166477
ENSG00000128262	704.832	108.858	735.697	1.14141	53.9456	27.6565	4.22665	0.00139747	0.021944	POM121L9P	22	24251828	24265525	+	5137	transcribed_unprocessed_pseudogene	POM121 transmembrane nucleoporin like 9, pseudogene [Source:HGNC Symbol;Acc:HGNC:30080]	-	690	127	923	1	48	27	15.6013	2.15951	15.8544	0.0258469	1.19289	0.594517
ENSG00000183479	53.1178	33.4289	47.0272	3.42423	19.1057	13.3161	1.89306	0.00140214	0.0219925	TREX2	X	153444720	153470587	-	2715	protein_coding	three prime repair exonuclease 2 [Source:HGNC Symbol;Acc:HGNC:12270]	-	52	39	59	3	17	13	1.72555	0.973263	1.48735	0.113801	0.620045	0.420105
ENSG00000110092	2878.58	3198.03	3001.77	3370.58	9321.36	10250.3	-1.33751	0.00141093	0.0221114	CCND1	11	69641087	69654474	+	4830	protein_coding	cyclin D1 [Source:HGNC Symbol;Acc:HGNC:1582]	-	2818	3731	3766	2953	8294	10007	124.218	123.683	126.113	148.801	401.844	429.573
ENSG00000154920	151.181	170.573	177.747	320.736	256.242	324.708	-0.851297	0.00141379	0.0221373	EME1	17	50373220	50381483	+	3294	protein_coding	essential meiotic structure-specific endonuclease 1 [Source:HGNC Symbol;Acc:HGNC:24965]	-	148	199	223	281	228	317	5.95722	6.02388	6.81904	12.9297	10.0871	12.426
ENSG00000120800	672.145	706.293	611.354	1018.14	1077.79	1270.15	-0.758729	0.00141622	0.0221564	UTP20	12	101280109	101386616	+	10024	protein_coding	UTP20, small subunit processome component [Source:HGNC Symbol;Acc:HGNC:17897]	-	658	824	767	892	959	1240	11.9805	11.2828	10.6091	18.5657	19.1918	21.9866
ENSG00000102886	90.9132	65.1435	81.3013	20.5454	37.0876	38.924	1.2932	0.00142161	0.0222217	GDPD3	16	30104810	30113856	-	1891	protein_coding	glycerophosphodiester phosphodiesterase domain containing 3 [Source:HGNC Symbol;Acc:HGNC:28638]	-	89	76	102	18	33	38	6.20822	3.98686	5.40522	1.43532	2.53012	2.58137
ENSG00000115657	125.644	97.7152	103.619	55.929	49.4502	55.313	1.02281	0.00142562	0.0222515	ABCB6	2	219209766	219219017	-	5234	protein_coding	ATP binding cassette subfamily B member 6 (Langereis blood group) [Source:HGNC Symbol;Acc:HGNC:47]	-	123	114	130	49	44	54	5.26509	3.66984	4.22747	2.3977	2.07016	2.25104
ENSG00000135547	9.19347	8.57151	11.159	1.14141	0	0	4.62033	0.00142594	0.0222515	HEY2	6	125747664	125761269	+	2741	protein_coding	hes related family bHLH transcription factor with YRPW motif 2 [Source:HGNC Symbol;Acc:HGNC:4881]	bHLH	9	10	14	1	0	0	0.186702	0.156008	0.220633	0.023714	0	0
ENSG00000173531	134.838	78.0008	98.8369	54.7876	42.707	27.6565	1.31772	0.00142885	0.0222778	MST1	3	49683947	49689501	-	5084	protein_coding	macrophage stimulating 1 [Source:HGNC Symbol;Acc:HGNC:7380]	-	132	91	124	48	38	27	5.61875	2.91305	4.00981	2.33564	1.77787	1.11923
ENSG00000106211	10133.2	10273	10534.1	4304.25	6652.17	6199.16	0.850793	0.0014408	0.0224451	HSPB1	7	76302544	76304295	+	1634	protein_coding	heat shock protein family B (small) member 1 [Source:HGNC Symbol;Acc:HGNC:5246]	-	9920	11985	13216	3771	5919	6052	548.979	498.796	555.623	238.561	360.033	326.161
ENSG00000150593	1554.72	1326.87	1440.31	840.077	881.112	924.957	0.707562	0.00144416	0.0224784	PDCD4	10	110871795	110900006	+	4547	protein_coding	programmed cell death 4 [Source:HGNC Symbol;Acc:HGNC:8763]	-	1522	1548	1807	736	784	903	61.9648	47.3961	55.8888	34.2536	35.083	35.802
ENSG00000272168	45.9673	72.8579	47.0272	28.5352	11.2387	15.3647	1.59315	0.00144802	0.0225002	CASC15	6	21664772	22368328	+	13289	lincRNA	cancer susceptibility 15 [Source:HGNC Symbol;Acc:HGNC:28245]	-	45	85	59	25	10	15	1.10515	1.56989	1.10078	0.701857	0.269936	0.358749
ENSG00000205746	195.106	307.717	208.833	60.4947	126.997	114.723	1.23514	0.00144681	0.0225002	AC126755.1	16	18334400	18352476	-	6804	transcribed_unprocessed_pseudogene	polycystic kidney disease 1 (autosomal dominant) (PKD1) pseudogene	-	191	359	262	53	113	112	6.65292	9.40404	6.93292	2.11034	4.3262	3.79915
ENSG00000146556	133.816	147.43	137.893	62.7775	75.2991	79.8966	0.942424	0.00145669	0.0225564	WASH2P	2	113588550	113599043	+	2958	transcribed_unprocessed_pseudogene	WAS protein family homolog 2, pseudogene [Source:HGNC Symbol;Acc:HGNC:33145]	-	131	172	173	55	67	78	3.11391	3.07471	3.12404	1.4945	1.75049	1.80559
ENSG00000115844	33.7094	30.0003	37.4624	50.222	97.7765	109.602	-1.34919	0.00145928	0.0225564	DLX2	2	172099439	172102900	-	2970	protein_coding	distal-less homeobox 2 [Source:HGNC Symbol;Acc:HGNC:2915]	Homeobox	33	35	47	44	87	107	0.817225	0.651834	0.884224	1.2456	2.36808	2.58048
ENSG00000157152	8.17197	7.71436	13.5502	0	1.12387	0	4.64837	0.00145738	0.0225564	SYN2	3	12004402	12191400	+	5683	protein_coding	synapsin II [Source:HGNC Symbol;Acc:HGNC:11495]	-	8	9	17	0	1	0	0.21148	0.178922	0.341401	0	0.0290556	0
ENSG00000272345	17.3654	12.0001	10.3619	1.14141	1.12387	2.04863	3.18237	0.00145718	0.0225564	AL031775.1	6	24700907	24701793	-	887	antisense	novel transcript, antisense to ACOT13	-	17	14	13	1	1	2	1.0214	0.63258	0.593371	0.0686823	0.0660384	0.117022
ENSG00000161835	18.3869	24.0002	11.159	3.42423	1.12387	4.09726	2.61837	0.00145745	0.0225564	GRASP	12	52006940	52015889	+	2829	protein_coding	general receptor for phosphoinositides 1 associated scaffold protein [Source:HGNC Symbol;Acc:HGNC:18707]	-	18	28	14	3	1	4	0.932239	1.09057	0.550832	0.177613	0.0569252	0.201746
ENSG00000120694	2133.91	2130.02	2101.08	2999.62	3799.8	3788.94	-0.734289	0.00145944	0.0225564	HSPH1	13	31134974	31162388	-	8390	protein_coding	heat shock protein family H (Hsp110) member 1 [Source:HGNC Symbol;Acc:HGNC:16969]	-	2089	2485	2636	2628	3381	3699	36.7423	32.8696	35.2216	52.8386	65.3616	63.358
ENSG00000159231	177.74	171.43	173.762	444.008	276.471	298.076	-0.961585	0.00146026	0.0225564	CBR3	21	36134912	36146566	+	1169	protein_coding	carbonyl reductase 3 [Source:HGNC Symbol;Acc:HGNC:1549]	-	174	200	218	389	246	291	7.9324	6.85688	7.55003	20.2723	12.3265	12.9193
ENSG00000171509	61.2898	23.1431	47.8243	17.1211	12.3625	8.19453	1.8143	0.00146375	0.0225913	RXFP1	4	158315311	158653372	+	5684	protein_coding	relaxin family peptide receptor 1 [Source:HGNC Symbol;Acc:HGNC:19718]	-	60	27	60	15	11	8	1.20436	0.407578	0.914942	0.344188	0.242688	0.156381
ENSG00000137393	66.3973	73.715	82.0984	181.484	207.915	106.529	-1.15548	0.00146779	0.0226141	RNF144B	6	18387350	18468874	+	5175	protein_coding	ring finger protein 144B [Source:HGNC Symbol;Acc:HGNC:21578]	-	65	86	103	159	185	104	1.26149	1.25519	1.5186	3.52749	3.94631	1.96559
ENSG00000129757	27.5804	8.57151	13.5502	2.28282	2.24773	2.04863	2.91015	0.00146887	0.0226141	CDKN1C	11	2883213	2885773	-	2478	protein_coding	cyclin dependent kinase inhibitor 1C [Source:HGNC Symbol;Acc:HGNC:1786]	-	27	10	17	2	2	2	1.01047	0.28145	0.483332	0.0855635	0.0822697	0.072892
ENSG00000092201	2686.54	2873.17	2599.25	6270.9	4499.97	4058.34	-0.861945	0.00146893	0.0226141	SUPT16H	14	21351472	21384266	-	7151	protein_coding	SPT16 homolog, facilitates chromatin remodeling subunit [Source:HGNC Symbol;Acc:HGNC:11465]	-	2630	3352	3261	5494	4004	3962	93.7529	89.8616	88.3113	223.88	156.882	137.541
ENSG00000274180	457.63	360.861	439.984	111.858	234.888	224.325	1.13911	0.0014761	0.0227054	NATD1	17	21238870	21253410	-	4931	protein_coding	N-acetyltransferase domain containing 1 [Source:HGNC Symbol;Acc:HGNC:30770]	-	448	421	552	98	209	219	4.84187	3.42183	4.53222	1.21076	2.48274	2.30499
ENSG00000102393	376.932	342.003	337.958	1100.32	578.792	577.714	-1.09445	0.00148195	0.0227763	GLA	X	101397803	101408012	-	2275	protein_coding	galactosidase alpha [Source:HGNC Symbol;Acc:HGNC:4296]	-	369	399	424	964	515	564	19.5868	15.9276	17.0977	58.4941	30.0465	29.1545
ENSG00000132436	325.857	259.717	280.569	578.694	452.919	498.842	-0.821969	0.00148828	0.0228544	FIGNL1	7	50444128	50542535	-	5034	protein_coding	fidgetin like 1 [Source:HGNC Symbol;Acc:HGNC:13286]	-	319	303	352	507	403	487	7.64409	5.46033	6.40788	13.8881	10.6143	11.3646
ENSG00000226953	10.215	3.42861	4.78243	31.9595	23.6012	19.462	-2.0505	0.00149244	0.0228991	AC010890.1	2	133264968	133284762	+	810	antisense	uncharacterized LOC101928161 [Source:NCBI gene;Acc:101928161]	-	10	4	6	28	21	19	1.0229	0.307704	0.466251	3.27408	2.36103	1.89267
ENSG00000076513	1572.08	2136.02	1719.28	3868.23	3413.19	2669.37	-0.874403	0.0015003	0.0230004	ANKRD13A	12	109999186	110039763	+	7350	protein_coding	ankyrin repeat domain 13A [Source:HGNC Symbol;Acc:HGNC:21268]	-	1539	2492	2157	3389	3037	2606	51.0697	62.189	54.3765	128.557	110.769	84.2148
ENSG00000143933	7931.92	9609.52	8079.12	29602.4	14645.1	13367.3	-1.16912	0.00150662	0.0230343	CALM2	2	47160082	47176601	-	6466	protein_coding	calmodulin 2 [Source:HGNC Symbol;Acc:HGNC:1445]	-	7765	11211	10136	25935	13031	13050	298.572	324.185	296.081	1139.97	550.725	488.66
ENSG00000144354	245.159	183.43	172.168	409.766	498.997	303.197	-1.01354	0.00150525	0.0230343	CDCA7	2	173354820	173368997	+	3934	protein_coding	cell division cycle associated 7 [Source:HGNC Symbol;Acc:HGNC:14628]	-	240	214	216	359	444	296	6.35702	4.26282	4.34643	10.8701	12.9263	7.63525
ENSG00000196159	953.056	1136.58	1098.36	396.069	470.9	725.215	1.00125	0.00150439	0.0230343	FAT4	4	125316399	125492932	+	16439	protein_coding	FAT atypical cadherin 4 [Source:HGNC Symbol;Acc:HGNC:23109]	-	933	1326	1378	347	419	708	5.66249	6.05217	6.35348	2.40743	2.79505	4.18455
ENSG00000177989	51.0748	51.4291	65.3599	9.13127	30.3444	15.3647	1.61619	0.00150754	0.0230343	ODF3B	22	50529710	50532580	-	2301	protein_coding	outer dense fiber of sperm tails 3B [Source:HGNC Symbol;Acc:HGNC:34388]	-	50	60	82	8	27	15	3.17977	2.86958	3.96165	0.581587	1.88729	0.928981
ENSG00000198331	239.03	228.859	214.412	788.714	403.468	356.462	-1.18239	0.00151132	0.0230729	HYLS1	11	125883614	125900648	+	2999	protein_coding	HYLS1, centriolar and ciliogenesis associated [Source:HGNC Symbol;Acc:HGNC:26558]	-	234	267	269	691	359	348	6.59469	5.65889	5.75927	22.2615	11.1205	9.55097
ENSG00000110619	2587.45	2934.03	2596.06	1593.41	1802.68	1602.03	0.699707	0.00151567	0.02312	CARS	11	3000922	3057613	-	10037	protein_coding	cysteinyl-tRNA synthetase [Source:HGNC Symbol;Acc:HGNC:1493]	-	2533	3423	3257	1396	1604	1564	73.6449	74.8438	71.9386	46.3972	51.258	44.2827
ENSG00000051009	1229.88	1226.58	1195.61	305.898	665.33	687.316	1.13849	0.0015451	0.0235493	FAM160A2	11	6211335	6234711	-	4736	protein_coding	family with sequence similarity 160 member A2 [Source:HGNC Symbol;Acc:HGNC:25378]	-	1204	1431	1500	268	592	671	26.836	23.9867	25.3991	6.82848	14.5031	14.5647
ENSG00000203760	228.815	267.431	282.163	1171.09	431.565	438.407	-1.39014	0.00154799	0.0235737	CENPW	6	126340174	126348875	+	795	protein_coding	centromere protein W [Source:HGNC Symbol;Acc:HGNC:21488]	-	224	312	354	1026	384	428	20.8336	21.8228	25.0124	109.084	39.2551	38.7658
ENSG00000251432	128.709	101.144	115.575	66.2017	55.0695	38.924	1.11057	0.00154955	0.0235779	AC108062.1	4	128292751	128519394	+	3283	lincRNA	uncharacterized LOC100507487 [Source:NCBI gene;Acc:100507487]	-	126	118	145	58	49	38	7.58748	5.3438	6.63333	3.99258	3.24319	2.22844
ENSG00000064205	1289.13	835.723	1310.39	673.431	129.245	178.231	1.8086	0.00155293	0.0236096	WISP2	20	44714844	44728509	+	4981	protein_coding	WNT1 inducible signaling pathway protein 2 [Source:HGNC Symbol;Acc:HGNC:12770]	-	1262	975	1644	590	115	174	39.539	22.9727	39.1295	21.1308	3.96017	5.3089
ENSG00000122862	6438.49	5343.48	6293.68	11934.6	11901.8	8398.36	-0.834559	0.00157063	0.0238589	SRGN	10	69088106	69104811	+	1220	protein_coding	serglycin [Source:HGNC Symbol;Acc:HGNC:9361]	-	6303	6234	7896	10456	10590	8199	334.235	248.606	318.088	633.823	617.234	423.404
ENSG00000198695	17516.6	18574.5	19046	8930.38	12036.6	11597.3	0.759728	0.00157856	0.0239595	MT-ND6	MT	14149	14673	-	525	protein_coding	mitochondrially encoded NADH:ubiquinone oxidoreductase core subunit 6 [Source:HGNC Symbol;Acc:HGNC:7462]	-	17148	21670	23895	7824	10710	11322	1740.7	1654.29	1842.7	907.9	1194.95	1119.24
ENSG00000213462	278.868	291.431	353.9	164.363	170.828	184.377	0.831291	0.00158806	0.0240838	ERV3-1	7	64990809	65006743	-	4574	protein_coding	endogenous retrovirus group 3 member 1, envelope [Source:HGNC Symbol;Acc:HGNC:3454]	-	273	340	444	144	152	180	9.08177	8.50605	11.2209	5.47607	5.55778	5.83136
ENSG00000138496	572.038	613.72	614.542	1342.3	838.405	1122.65	-0.875546	0.00159129	0.0241129	PARP9	3	122527924	122564577	-	8938	protein_coding	poly(ADP-ribose) polymerase family member 9 [Source:HGNC Symbol;Acc:HGNC:24118]	-	560	716	771	1176	746	1096	9.86581	9.48635	10.319	23.6838	14.4455	18.8038
ENSG00000217825	0	0	0	10.2727	2.24773	7.17021	-5.33009	0.0015997	0.0242203	AC099552.1	7	155196563	155198455	-	744	lincRNA	novel transcript	-	0	0	0	9	2	7	0	0	0	0.826985	0.1767	0.547954
ENSG00000104611	513.813	583.72	459.91	749.906	1480.13	986.416	-1.04634	0.00160433	0.0242704	SH2D4A	8	19313617	19396218	+	4148	protein_coding	SH2 domain containing 4A [Source:HGNC Symbol;Acc:HGNC:26102]	-	503	681	577	657	1317	963	18.4236	18.7584	16.0553	27.5088	53.0204	34.3497
ENSG00000172638	6322.04	5787.49	6054.56	2383.26	3585.14	3878.06	0.883343	0.00160675	0.0242869	EFEMP2	11	65866441	65873592	-	5397	protein_coding	EGF containing fibulin extracellular matrix protein 2 [Source:HGNC Symbol;Acc:HGNC:3219]	-	6189	6752	7596	2088	3190	3786	329.172	270.07	306.919	126.95	186.485	196.098
ENSG00000115468	14.3009	9.42866	22.318	0	2.24773	3.07295	3.09133	0.0016183	0.0244274	EFHD1	2	232606057	232682781	+	3052	protein_coding	EF-hand domain family member D1 [Source:HGNC Symbol;Acc:HGNC:29556]	-	14	11	28	0	2	3	0.541831	0.320162	0.823248	0	0.0850778	0.11307
ENSG00000152455	172.633	202.288	176.153	594.674	311.311	302.173	-1.13186	0.00161872	0.0244274	SUV39H2	10	14878820	14904315	+	3565	protein_coding	suppressor of variegation 3-9 homolog 2 [Source:HGNC Symbol;Acc:HGNC:17287]	-	169	236	221	521	277	295	5.86362	6.15789	5.82516	20.664	10.5635	9.9676
ENSG00000214021	814.133	659.149	714.176	378.948	364.133	488.599	0.827884	0.00162636	0.0245226	TTLL3	3	9808086	9855138	+	10365	protein_coding	tubulin tyrosine ligase like 3 [Source:HGNC Symbol;Acc:HGNC:24483]	-	797	769	896	332	324	477	27.9806	20.3033	23.897	13.324	12.5024	16.3082
ENSG00000133119	365.696	392.575	447.954	1208.75	666.453	650.44	-1.06563	0.00162901	0.0245372	RFC3	13	33818049	33966558	+	2874	protein_coding	replication factor C subunit 3 [Source:HGNC Symbol;Acc:HGNC:9971]	-	358	458	562	1059	593	635	12.796	12.3112	15.2604	43.27	23.2968	22.1032
ENSG00000166922	15.3224	26.5717	15.1444	277.362	12.3625	62.4833	-2.62488	0.00163001	0.0245372	SCG5	15	32641676	32697098	+	2196	protein_coding	secretogranin V [Source:HGNC Symbol;Acc:HGNC:10816]	-	15	31	19	243	11	61	0.904293	1.40547	0.870178	16.7464	0.728887	3.58127
ENSG00000113739	9260.89	13145.3	9607.9	12816.9	32096.5	31623.7	-1.25745	0.00163509	0.0245935	STC2	5	173314713	173329503	-	6128	protein_coding	stanniocalcin 2 [Source:HGNC Symbol;Acc:HGNC:11374]	-	9066	15336	12054	11229	28559	30873	318.283	404.904	321.489	450.649	1102.02	1055.52
ENSG00000133056	89.8917	41.1433	79.7072	0	24.7251	12.2918	2.50728	0.00164491	0.0247209	PIK3C2B	1	204422628	204494724	-	9414	protein_coding	phosphatidylinositol-4-phosphate 3-kinase catalytic subunit type 2 beta [Source:HGNC Symbol;Acc:HGNC:8972]	-	88	48	100	0	22	12	1.95571	0.802238	1.68833	0	0.537395	0.259712
ENSG00000253250	69.4617	88.2866	66.157	206.595	146.103	122.918	-1.08559	0.00166858	0.025056	C8orf88	8	90958637	90985257	-	894	protein_coding	chromosome 8 open reading frame 88 [Source:HGNC Symbol;Acc:HGNC:44672]	-	68	103	83	181	130	120	4.05361	4.61754	3.75878	12.3342	8.51777	6.96632
ENSG00000102409	4.08599	6.00006	5.5795	47.9392	11.2387	19.462	-2.31767	0.00167522	0.0251351	BEX4	X	103215092	103217246	+	1328	protein_coding	brain expressed X-linked 4 [Source:HGNC Symbol;Acc:HGNC:25475]	-	4	7	7	42	10	19	0.178089	0.234377	0.236761	2.13759	0.489357	0.823795
ENSG00000183458	459.673	700.293	505.344	92.4541	205.668	321.635	1.42514	0.00167693	0.0251403	AC138932.1	16	14911551	14935708	+	6830	transcribed_unprocessed_pseudogene	polycystic kidney disease 1 (autosomal dominant) (PKD1) pseudogene	-	450	817	634	81	183	314	6.531	8.91724	6.99026	1.34385	2.91923	4.43799
ENSG00000085514	24.5159	12.8573	32.6799	3.42423	7.86707	3.07295	2.29377	0.00168516	0.0252223	PILRA	7	100367530	100400099	+	2006	protein_coding	paired immunoglobin like type 2 receptor alpha [Source:HGNC Symbol;Acc:HGNC:20396]	-	24	15	41	3	7	3	1.37383	0.645733	1.78296	0.196309	0.440421	0.167237
ENSG00000173391	17.3654	29.1431	27.1004	57.0704	189.934	37.8997	-1.94788	0.00168418	0.0252223	OLR1	12	10158301	10172138	-	3057	protein_coding	oxidized low density lipoprotein receptor 1 [Source:HGNC Symbol;Acc:HGNC:8133]	-	17	34	34	50	169	37	1.03659	1.55912	1.57498	3.4852	11.3265	2.1971
ENSG00000101425	13.2795	11.143	15.1444	0	2.24773	2.04863	3.18538	0.00168687	0.0252274	BPI	20	38304123	38337505	+	2511	protein_coding	bactericidal permeability increasing protein [Source:HGNC Symbol;Acc:HGNC:1095]	-	13	13	19	0	2	2	0.64688	0.48648	0.718242	0	0.109386	0.0969171
ENSG00000134375	972.464	1106.58	994.746	3736.97	1724.01	1609.2	-1.20162	0.00169096	0.0252679	TIMM17A	1	201955491	201970661	+	3513	protein_coding	translocase of inner mitochondrial membrane 17A [Source:HGNC Symbol;Acc:HGNC:17315]	-	952	1291	1248	3274	1534	1571	35.8298	36.5405	35.6827	140.859	63.4574	57.5801
ENSG00000151967	27.5804	49.7148	29.4917	110.717	66.3082	87.0668	-1.3034	0.00169768	0.025327	SCHIP1	3	159839861	159897360	+	7645	protein_coding	schwannomin interacting protein 1 [Source:HGNC Symbol;Acc:HGNC:15678]	-	27	58	37	97	59	85	0.903838	1.46015	0.940947	3.71191	2.17085	2.77099
ENSG00000164674	36.7739	24.8574	35.8682	155.232	64.0604	61.4589	-1.52561	0.0016966	0.025327	SYTL3	6	158650014	158764876	+	2896	protein_coding	synaptotagmin like 3 [Source:HGNC Symbol;Acc:HGNC:15587]	-	36	29	45	136	57	60	0.878858	0.532421	0.834575	3.79537	1.52947	1.42645
ENSG00000125657	28.6019	42.8576	23.9122	44.5149	211.287	82.9696	-1.82832	0.00170673	0.0254413	TNFSF9	19	6530999	6535928	+	1665	protein_coding	TNF superfamily member 9 [Source:HGNC Symbol;Acc:HGNC:11939]	-	28	50	30	39	188	81	0.896219	1.20356	0.72948	1.42698	6.61399	2.52482
ENSG00000196502	15.3224	17.143	22.318	5.70704	3.3716	1.02432	2.46297	0.00171273	0.02551	SULT1A1	16	28605196	28623625	-	8909	protein_coding	sulfotransferase family 1A member 1 [Source:HGNC Symbol;Acc:HGNC:11453]	-	15	20	28	5	3	1	0.400498	0.401588	0.567942	0.152608	0.0880401	0.0260015
ENSG00000170689	14.3009	10.2858	15.1444	0	2.24773	2.04863	3.19035	0.00172251	0.0256347	HOXB9	17	48621159	48626356	-	2581	protein_coding	homeobox B9 [Source:HGNC Symbol;Acc:HGNC:5120]	Homeobox	14	12	19	0	2	2	0.289075	0.186339	0.298038	0	0.0453902	0.0402163
ENSG00000246922	118.494	144.859	95.6486	68.4845	51.6979	47.1185	1.1028	0.00173028	0.0257295	UBAP1L	15	65092770	65115197	-	8536	protein_coding	ubiquitin associated protein 1 like [Source:HGNC Symbol;Acc:HGNC:40028]	-	116	169	120	60	46	46	2.22935	2.44258	1.75202	1.31817	0.97169	0.86093
ENSG00000131759	1537.35	1408.3	1483.35	256.817	756.363	759.018	1.32118	0.00173478	0.0257754	RARA	17	40309192	40357643	+	4731	protein_coding	retinoic acid receptor alpha [Source:HGNC Symbol;Acc:HGNC:9864]	THR-like	1505	1643	1861	225	673	741	51.7124	42.4558	48.5782	8.8377	25.4169	24.7951
ENSG00000166881	703.811	630.006	749.247	1761.19	1004.74	1244.54	-0.94497	0.00173686	0.0257855	NEMP1	12	57055643	57088063	-	5708	protein_coding	nuclear envelope integral membrane protein 1 [Source:HGNC Symbol;Acc:HGNC:29001]	-	689	735	940	1543	894	1215	11.4782	9.2084	11.8965	29.3846	16.3698	19.7116
ENSG00000114757	253.331	223.716	247.092	130.121	23.6012	78.8723	1.63869	0.0017478	0.0259268	PEX5L	3	179794958	180037053	-	10236	protein_coding	peroxisomal biogenesis factor 5 like [Source:HGNC Symbol;Acc:HGNC:30024]	-	248	261	310	114	21	77	5.83002	4.61424	5.53626	3.06353	0.54261	1.76278
ENSG00000172382	25.5374	27.4288	35.8682	5.70704	3.3716	13.3161	1.97511	0.00175389	0.0259962	PRSS27	16	2712418	2720551	-	5921	protein_coding	serine protease 27 [Source:HGNC Symbol;Acc:HGNC:15475]	-	25	32	45	5	3	13	0.706055	0.679656	0.965489	0.161424	0.0931256	0.357545
ENSG00000135454	33.7094	43.7147	43.8389	38.8079	152.846	235.593	-1.81651	0.00176068	0.0260757	B4GALNT1	12	57623410	57633355	-	8003	protein_coding	beta-1,4-N-acetyl-galactosaminyltransferase 1 [Source:HGNC Symbol;Acc:HGNC:4117]	-	33	51	55	34	136	230	1.09234	1.26957	1.38307	1.28654	4.94804	7.41416
ENSG00000165244	221.665	235.717	218.398	328.726	449.547	415.872	-0.821507	0.00176875	0.0261389	ZNF367	9	96385941	96418329	-	3646	protein_coding	zinc finger protein 367 [Source:HGNC Symbol;Acc:HGNC:18320]	zf-C2H2	217	275	274	288	400	406	3.17185	3.02292	3.04257	4.81221	6.42633	5.77922
ENSG00000184445	900.96	829.722	839.317	1677.87	1240.75	1434.04	-0.760227	0.00176689	0.0261389	KNTC1	12	122527246	122626396	+	11325	protein_coding	kinetochore associated 1 [Source:HGNC Symbol;Acc:HGNC:17255]	-	882	968	1053	1470	1104	1400	31.4621	25.9679	28.5354	59.9426	43.2851	48.6337
ENSG00000254681	383.061	453.433	350.712	68.4845	202.296	196.669	1.34386	0.00176923	0.0261389	PKD1P5	16	18374521	18401940	-	10291	transcribed_unprocessed_pseudogene	polycystin 1, transient receptor potential channel interacting pseudogene 5 [Source:HGNC Symbol;Acc:HGNC:30069]	-	375	529	440	60	180	192	8.87034	9.41035	7.90675	1.6224	4.67984	4.42283
ENSG00000111536	2.04299	14.5716	6.37657	0	0	0	5.2556	0.00177893	0.0262612	IL26	12	68201351	68225821	-	1075	protein_coding	interleukin 26 [Source:HGNC Symbol;Acc:HGNC:17119]	-	2	17	8	0	0	0	0.0991498	0.633799	0.301292	0	0	0
ENSG00000023892	21.4514	13.7144	21.5209	3.42423	3.3716	5.12158	2.24076	0.00179401	0.0264411	DEF6	6	35297852	35321771	+	2545	protein_coding	DEF6, guanine nucleotide exchange factor [Source:HGNC Symbol;Acc:HGNC:2760]	-	21	16	27	3	3	5	1.08445	0.621372	1.05923	0.177097	0.170279	0.251449
ENSG00000111445	353.438	382.289	359.479	712.239	609.136	544.936	-0.768592	0.00179297	0.0264411	RFC5	12	118013588	118033130	+	3249	protein_coding	replication factor C subunit 5 [Source:HGNC Symbol;Acc:HGNC:9973]	-	346	446	451	624	542	532	18.4394	17.875	18.2593	38.0148	31.7482	27.6103
ENSG00000106034	447.415	497.148	493.387	1392.52	706.913	847.109	-1.03472	0.00179604	0.0264497	CPED1	7	120988677	121297444	+	7705	protein_coding	cadherin like and PC-esterase domain containing 1 [Source:HGNC Symbol;Acc:HGNC:26159]	-	438	580	619	1220	629	827	12.9824	12.9285	13.9382	41.337	20.4918	23.8713
ENSG00000235513	15.3224	49.7148	20.7239	9.13127	5.61934	2.04863	2.36799	0.00180407	0.0265467	AL035681.1	22	41209122	41217627	-	2500	antisense	novel transcript, antisense to L3MBTL2	-	15	58	26	8	5	2	0.487436	1.41741	0.641854	0.297177	0.178585	0.0632916
ENSG00000116679	1570.04	1410.87	1724.07	3331.77	2380.35	2539.28	-0.810374	0.00180644	0.0265601	IVNS1ABP	1	185296388	185317329	-	7929	protein_coding	influenza virus NS1A binding protein [Source:HGNC Symbol;Acc:HGNC:16951]	-	1537	1646	2163	2919	2118	2479	39.8208	32.0706	42.5725	86.4507	60.3131	62.5464
ENSG00000160752	629.242	664.292	580.268	1169.94	1325.04	870.668	-0.844809	0.00181111	0.0265836	FDPS	1	155308748	155320666	+	3718	protein_coding	farnesyl diphosphate synthase [Source:HGNC Symbol;Acc:HGNC:3631]	-	616	775	728	1025	1179	850	33.9839	32.1541	30.5113	64.6421	71.4919	45.6669
ENSG00000167995	86.8272	126.001	78.9101	46.7978	33.716	48.1428	1.18038	0.00181239	0.0265836	BEST1	11	61949821	61965515	+	8930	protein_coding	bestrophin 1 [Source:HGNC Symbol;Acc:HGNC:12703]	-	85	147	99	41	30	47	1.74026	2.26336	1.53981	0.959574	0.675098	0.937095
ENSG00000160439	79.6767	82.2865	66.954	34.2423	38.2115	34.8267	1.09253	0.00181145	0.0265836	RDH13	19	55039108	55071291	-	8594	protein_coding	retinol dehydrogenase 13 [Source:HGNC Symbol;Acc:HGNC:19978]	-	78	96	84	30	34	34	3.83474	3.54939	3.1373	1.68601	1.83726	1.62783
ENSG00000138798	6.12898	8.57151	7.97072	102.727	13.4864	16.3891	-2.54193	0.00181474	0.0265968	EGF	4	109912884	110012266	+	6127	protein_coding	epidermal growth factor [Source:HGNC Symbol;Acc:HGNC:3229]	-	6	10	10	90	12	16	0.203021	0.254467	0.257055	3.48121	0.446294	0.527229
ENSG00000204899	644.564	722.579	630.484	2626.38	1032.83	1134.94	-1.26287	0.00181693	0.0266076	MZT1	13	72708357	72727687	-	2299	protein_coding	mitotic spindle organizing protein 1 [Source:HGNC Symbol;Acc:HGNC:33830]	-	631	843	791	2301	919	1108	14.6272	14.696	13.9298	60.9742	23.4151	25.0127
ENSG00000033178	732.413	765.436	660.773	2549.91	1024.97	1345.95	-1.18876	0.00182293	0.0266588	UBA6	4	67612652	67701179	-	11432	protein_coding	ubiquitin like modifier activating enzyme 6 [Source:HGNC Symbol;Acc:HGNC:25581]	-	717	893	829	2234	912	1314	14.8566	13.9153	13.0494	52.9153	20.7704	26.5145
ENSG00000196139	1932.67	1128.87	1979.13	993.026	676.568	809.209	1.02396	0.00182333	0.0266588	AKR1C3	10	5035354	5107686	+	4532	protein_coding	aldo-keto reductase family 1 member C3 [Source:HGNC Symbol;Acc:HGNC:386]	-	1892	1317	2483	870	602	790	105.692	55.3285	105.374	55.5571	36.9631	42.9772
ENSG00000151503	639.457	601.72	706.206	898.289	1308.18	1284.49	-0.842093	0.00183306	0.0267797	NCAPD3	11	134150119	134225454	-	9114	protein_coding	non-SMC condensin II complex subunit D3 [Source:HGNC Symbol;Acc:HGNC:28952]	-	626	702	886	787	1164	1254	19.6244	16.5501	21.1004	28.2029	40.1074	38.2832
ENSG00000040275	1289.13	1586.59	1413.21	5632.85	2215.14	2435.82	-1.2616	0.00183605	0.0267806	SPDL1	5	169583634	169604778	+	4777	protein_coding	spindle apparatus coiled-coil protein 1 [Source:HGNC Symbol;Acc:HGNC:26010]	-	1262	1851	1773	4935	1971	2378	75.0622	82.7961	80.1138	335.543	128.854	137.741
ENSG00000232859	21.4514	31.7146	31.0858	11.4141	5.61934	7.17021	1.80721	0.00183563	0.0267806	LYRM9	17	27878314	27894752	-	5380	protein_coding	LYR motif containing 9 [Source:HGNC Symbol;Acc:HGNC:27314]	-	21	37	39	10	5	7	0.879837	1.1658	1.24132	0.47894	0.230252	0.285608
ENSG00000280237	8.17197	4.28576	7.17365	0	0	0	5.0188	0.00184465	0.0268846	MIR4697HG	11	133896438	133901601	-	5164	TEC	MIR4697 host gene [Source:HGNC Symbol;Acc:HGNC:27448]	-	8	5	9	0	0	0	0.0825608	0.0388057	0.0705607	0	0	0
ENSG00000151632	551.608	468.862	574.689	299.049	264.109	347.243	0.808635	0.00185675	0.0270292	AKR1C2	10	4987400	5018031	-	6461	protein_coding	aldo-keto reductase family 1 member C2 [Source:HGNC Symbol;Acc:HGNC:385]	-	540	547	721	262	235	339	23.0595	17.5665	23.3898	12.7896	11.0299	14.0976
ENSG00000139926	2865.3	4355.19	3079.89	16973.9	5348.49	6059.85	-1.46226	0.00185869	0.0270292	FRMD6	14	51489100	51730727	+	9416	protein_coding	FERM domain containing 6 [Source:HGNC Symbol;Acc:HGNC:19839]	-	2805	5081	3864	14871	4759	5916	88.1928	120.141	92.2941	534.489	164.462	181.142
ENSG00000161692	322.793	306.86	271.004	413.19	614.755	691.413	-0.933597	0.001859	0.0270292	DBF4B	17	44708608	44752264	+	7146	protein_coding	DBF4 zinc finger B [Source:HGNC Symbol;Acc:HGNC:17883]	-	316	358	340	362	547	675	10.5122	8.95637	8.59257	13.7662	20.0007	21.8676
ENSG00000155850	453.544	526.291	420.854	1379.96	705.789	818.428	-1.05187	0.00186647	0.0271164	SLC26A2	5	149960737	149993455	+	8606	protein_coding	solute carrier family 26 member 2 [Source:HGNC Symbol;Acc:HGNC:10994]	-	444	614	528	1209	628	799	7.66011	7.96639	6.92026	23.8439	11.9086	13.4242
ENSG00000183814	155.267	155.144	152.241	407.483	234.888	272.468	-0.983303	0.00188212	0.0273004	LIN9	1	226231149	226309869	-	4442	protein_coding	lin-9 DREAM MuvB core complex component [Source:HGNC Symbol;Acc:HGNC:30830]	-	152	181	191	357	209	266	3.30364	2.95849	3.15369	8.86985	4.99282	5.63016
ENSG00000196116	270.697	270.86	271.801	397.21	495.626	487.574	-0.763321	0.00188115	0.0273004	TDRD7	9	97411950	97496125	+	4320	protein_coding	tudor domain containing 7 [Source:HGNC Symbol;Acc:HGNC:30831]	-	265	316	341	348	441	476	6.23792	5.59399	6.09796	9.36422	11.4099	10.9116
ENSG00000112851	1907.13	2240.59	1880.29	5255.05	3227.75	3135.43	-0.94657	0.0018865	0.0273423	ERBIN	5	65926475	66082549	+	10216	protein_coding	erbb2 interacting protein [Source:HGNC Symbol;Acc:HGNC:15842]	-	1867	2614	2359	4604	2872	3061	36.4729	38.4036	35.0098	102.816	61.668	58.2343
ENSG00000204084	786.552	672.864	714.973	438.301	469.777	407.678	0.724658	0.00189569	0.0274538	INPP5B	1	37860697	37947057	-	8930	protein_coding	inositol polyphosphate-5-phosphatase B [Source:HGNC Symbol;Acc:HGNC:6077]	-	770	785	897	384	418	398	17.5817	13.4797	15.5596	10.023	10.4905	8.84997
ENSG00000164032	1958.21	2541.45	2334.62	14653.4	3318.78	3837.09	-1.67403	0.00189989	0.0274929	H2AFZ	4	99948086	99950388	-	2303	protein_coding	H2A histone family member Z [Source:HGNC Symbol;Acc:HGNC:4741]	-	1917	2965	2929	12838	2953	3746	86.1405	100.196	99.9865	659.449	145.847	163.924
ENSG00000151247	547.522	564.006	519.691	2555.61	791.203	976.173	-1.406	0.00190587	0.0275577	EIF4E	4	98871684	98930637	-	14067	protein_coding	eukaryotic translation initiation factor 4E [Source:HGNC Symbol;Acc:HGNC:3287]	-	536	658	652	2239	704	953	16.2209	14.9754	14.9898	77.4575	23.4171	28.0862
ENSG00000126860	102.15	116.573	93.2574	501.079	141.607	222.276	-1.4709	0.00191969	0.0277356	EVI2A	17	31317560	31321884	-	2071	protein_coding	ecotropic viral integration site 2A [Source:HGNC Symbol;Acc:HGNC:3499]	-	100	136	117	439	126	217	3.04357	3.11289	2.70524	15.2738	4.21507	6.43181
ENSG00000174004	6.12898	3.42861	4.78243	6.84845	38.2115	30.7295	-2.41264	0.00192237	0.0277524	NRROS	3	196639686	196662004	+	2910	protein_coding	negative regulator of reactive oxygen species [Source:HGNC Symbol;Acc:HGNC:24613]	-	6	4	6	6	34	30	0.203021	0.101787	0.154233	0.232081	1.2645	0.988554
ENSG00000137561	11.2365	14.5716	8.76779	66.2017	23.6012	30.7295	-1.80138	0.00193279	0.0278808	TTPA	8	63048553	63086053	-	2389	protein_coding	alpha tocopherol transfer protein [Source:HGNC Symbol;Acc:HGNC:12404]	-	11	17	11	58	21	30	0.447498	0.520102	0.33996	2.69728	0.939005	1.18853
ENSG00000186660	1454.61	1654.3	1445.89	2630.95	2326.41	2368.22	-0.685493	0.00194284	0.0280038	ZFP91	11	58579111	58621042	+	5220	protein_coding	ZFP91 zinc finger protein [Source:HGNC Symbol;Acc:HGNC:14983]	zf-C2H2	1424	1930	1814	2305	2070	2312	14.5382	14.8183	14.0693	26.901	23.2284	22.9867
ENSG00000101938	158.332	212.574	176.153	98.1612	104.52	60.4346	1.05871	0.00194829	0.0280603	CHRDL1	X	110673856	110795819	-	3920	protein_coding	chordin like 1 [Source:HGNC Symbol;Acc:HGNC:29861]	-	155	248	221	86	93	59	3.62299	4.35941	3.92432	2.29791	2.38929	1.343
ENSG00000082068	562.844	501.434	525.27	978.187	840.653	807.161	-0.724358	0.00195013	0.0280648	WDR70	5	37379212	37753435	+	7039	protein_coding	WD repeat domain 70 [Source:HGNC Symbol;Acc:HGNC:25495]	-	551	585	659	857	748	788	16.3226	13.0327	14.8307	29.0214	24.3551	22.7329
ENSG00000031691	221.665	231.431	220.789	654.027	359.638	366.705	-1.03409	0.00195786	0.0281538	CENPQ	6	49463378	49493107	+	1733	protein_coding	centromere protein Q [Source:HGNC Symbol;Acc:HGNC:21347]	-	217	270	277	573	320	358	6.67316	6.2442	6.47124	20.143	10.8161	10.7212
ENSG00000132970	1146.12	852.866	1082.42	243.12	500.121	610.492	1.18614	0.00196385	0.0282179	WASF3	13	26557703	26688948	+	5162	protein_coding	WAS protein family member 3 [Source:HGNC Symbol;Acc:HGNC:12734]	-	1122	995	1358	213	445	596	17.2568	11.5088	15.8673	3.74494	7.52275	8.92694
ENSG00000230838	35.7524	32.5717	42.2448	18.2625	7.86707	10.2432	1.60938	0.00197107	0.0282881	LINC01614	2	215718043	215719424	+	648	lincRNA	long intergenic non-protein coding RNA 1614 [Source:HGNC Symbol;Acc:HGNC:51847]	-	35	38	53	16	7	10	2.87848	2.35028	3.31137	1.50423	0.632766	0.800912
ENSG00000159640	157.31	70.2864	155.429	10.2727	32.5922	62.4833	1.85737	0.00197183	0.0282881	ACE	17	63477061	63498380	+	8365	protein_coding	angiotensin I converting enzyme [Source:HGNC Symbol;Acc:HGNC:2707]	-	154	82	195	9	29	61	5.28809	2.11755	5.08686	0.35328	1.09453	2.03985
ENSG00000163884	31.6664	13.7144	39.8536	2.28282	11.2387	3.07295	2.36707	0.00198058	0.0283914	KLF15	3	126342635	126357442	-	2848	protein_coding	Kruppel like factor 15 [Source:HGNC Symbol;Acc:HGNC:14536]	zf-C2H2	31	16	50	2	10	3	1.05903	0.411061	1.29763	0.0781041	0.375487	0.0998059
ENSG00000079974	593.489	613.72	591.427	233.989	355.142	380.021	0.891573	0.00198214	0.0283915	RABL2B	22	50767501	50783663	-	5870	protein_coding	RAB, member of RAS oncogene family like 2B [Source:HGNC Symbol;Acc:HGNC:9800]	-	581	716	742	205	316	371	19.4127	17.9913	18.8343	7.83	11.605	12.0718
ENSG00000204219	334.029	300.003	318.829	100.444	206.792	153.647	1.04749	0.00201063	0.0287546	TCEA3	1	23381061	23424740	-	3515	protein_coding	transcription elongation factor A3 [Source:HGNC Symbol;Acc:HGNC:11615]	-	327	350	400	88	184	150	17.0184	13.6987	15.8149	5.23542	10.5254	7.60241
ENSG00000198963	9.19347	7.71436	3.18829	0	0	0	5.04851	0.00200954	0.0287546	RORB	9	74497365	74693177	+	9591	protein_coding	RAR related orphan receptor B [Source:HGNC Symbol;Acc:HGNC:10259]	THR-like	9	9	4	0	0	0	0.0764605	0.0575014	0.0258161	0	0	0
ENSG00000225783	180.805	153.43	170.573	98.1612	73.0514	96.2857	0.915161	0.00201617	0.0288115	MIAT	22	26646428	26676475	+	11829	lincRNA	myocardial infarction associated transcript [Source:HGNC Symbol;Acc:HGNC:33425]	-	177	179	214	86	65	94	3.86434	2.93898	3.54938	2.14634	1.55979	1.99857
ENSG00000170540	2252.4	2556.88	2335.42	10354.9	3755.96	3846.31	-1.32957	0.00205616	0.02936	ARL6IP1	16	18791667	18801678	-	3666	protein_coding	ADP ribosylation factor like GTPase 6 interacting protein 1 [Source:HGNC Symbol;Acc:HGNC:697]	-	2205	2983	2930	9072	3342	3755	123.826	125.979	124.999	582.379	206.281	205.354
ENSG00000100578	398.384	382.289	370.638	784.148	522.598	772.334	-0.852969	0.00205906	0.0293785	KIAA0586	14	58427385	58551289	+	10184	protein_coding	KIAA0586 [Source:HGNC Symbol;Acc:HGNC:19960]	-	390	446	465	687	465	754	6.99571	6.01649	6.33661	14.0871	9.16791	13.1713
ENSG00000102760	37.7954	24.0002	28.6946	13.6969	1.12387	3.07295	2.34793	0.00206875	0.0294937	RGCC	13	41457559	41470882	+	1032	protein_coding	regulator of cell cycle [Source:HGNC Symbol;Acc:HGNC:20369]	-	37	28	36	12	1	3	3.28093	1.86722	2.42513	1.2164	0.0974643	0.259064
ENSG00000161958	19.4084	13.7144	11.9561	0	4.49547	1.02432	3.03303	0.00209204	0.0298027	FGF11	17	7438273	7444937	+	5565	protein_coding	fibroblast growth factor 11 [Source:HGNC Symbol;Acc:HGNC:3667]	-	19	16	15	0	4	1	0.574995	0.364143	0.344857	0	0.133052	0.0294714
ENSG00000230989	1856.06	2280.02	2013.4	8476.1	3494.1	3098.55	-1.29296	0.00209471	0.0298175	HSBP1	16	83807843	83819737	+	9525	protein_coding	heat shock factor binding protein 1 [Source:HGNC Symbol;Acc:HGNC:5203]	-	1817	2660	2526	7426	3109	3025	34.448	37.9256	36.3814	160.94	64.7858	55.8501
ENSG00000173221	1081.76	1031.15	1042.57	1823.97	1836.4	1486.28	-0.705727	0.00209739	0.0298324	GLRX	5	95751319	95823005	-	6508	protein_coding	glutaredoxin [Source:HGNC Symbol;Acc:HGNC:4330]	-	1059	1203	1308	1598	1634	1451	42.2435	36.0886	39.6377	72.8684	71.6416	56.3665
ENSG00000259721	20.4299	48.8576	23.9122	167.787	65.1843	64.5319	-1.67051	0.00212265	0.0301683	AC090877.2	15	32717270	32719007	-	1738	lincRNA	uncharacterized LOC100131315 [Source:NCBI gene;Acc:100131315]	-	20	57	30	147	58	63	0.922024	1.97619	1.05068	7.7469	2.93894	2.82841
ENSG00000004399	4544.64	4743.48	4495.48	466.836	1834.15	2368.22	1.5616	0.00213282	0.0302894	PLXND1	3	129555175	129606818	-	9738	protein_coding	plexin D1 [Source:HGNC Symbol;Acc:HGNC:9107]	-	4449	5534	5640	409	1632	2312	189.377	177.152	182.382	19.9016	76.3547	95.8392
ENSG00000173926	41.8813	66.8578	55.795	49.0806	307.94	214.082	-1.79425	0.0021364	0.0303166	2021-03-03	5	126867714	127030808	-	5179	protein_coding	membrane associated ring-CH-type finger 3 [Source:HGNC Symbol;Acc:HGNC:28728]	-	41	78	70	43	274	209	1.57308	2.25063	2.04034	1.88597	11.555	7.80915
ENSG00000257596	1.0215	4.28576	5.5795	14.8383	15.7341	25.6079	-2.33377	0.00214129	0.0303626	AC078778.1	12	54262615	54279063	+	735	antisense	novel transcript, antisense to CBX5	-	1	5	7	13	14	25	0.0725075	0.272643	0.385583	1.07752	1.11573	1.76528
ENSG00000267121	2.04299	9.42866	9.56486	0	0	0	5.12988	0.00214978	0.0304593	AC008105.3	17	45190931	45222222	-	3719	antisense	novel transcript, antisense to FMNL1	-	2	11	12	0	0	0	0.102585	0.424315	0.467598	0	0	0
ENSG00000106853	878.487	894.866	863.229	1523.78	1470.02	1257.86	-0.689255	0.00216604	0.0306661	PTGR1	9	111549722	111599893	-	3760	protein_coding	prostaglandin reductase 1 [Source:HGNC Symbol;Acc:HGNC:18429]	-	860	1044	1083	1335	1308	1228	38.0981	34.7813	36.4476	67.6059	63.6887	52.9776
ENSG00000143942	85.8057	85.7151	54.2009	212.302	157.341	122.918	-1.12738	0.00216874	0.0306806	CHAC2	2	53767792	53775196	+	1321	protein_coding	ChaC cation transport regulator homolog 2 [Source:HGNC Symbol;Acc:HGNC:32363]	-	84	100	68	186	140	120	3.38881	3.03395	2.08407	8.57786	6.20791	4.71453
ENSG00000163697	1909.18	1470.87	2037.32	914.269	1032.83	1160.55	0.801626	0.00219176	0.0309823	APBB2	4	40810027	41216714	-	12956	protein_coding	amyloid beta precursor protein binding family B member 2 [Source:HGNC Symbol;Acc:HGNC:582]	-	1869	1716	2556	801	919	1133	61.4843	42.4535	63.8782	30.1222	33.2292	36.2973
ENSG00000147162	7684.72	9073.8	7896.59	5813.2	3947.02	4249.89	0.815456	0.00219758	0.0310406	OGT	X	71533083	71575897	+	9812	protein_coding	O-linked N-acetylglucosamine (GlcNAc) transferase [Source:HGNC Symbol;Acc:HGNC:8127]	-	7523	10586	9907	5093	3512	4149	216.015	228.594	216.108	167.172	110.84	116.018
ENSG00000153291	640.478	395.147	628.89	277.362	293.329	311.392	0.915707	0.00220166	0.0310742	SLC25A27	6	46652915	46678193	+	3288	protein_coding	solute carrier family 25 member 27 [Source:HGNC Symbol;Acc:HGNC:21065]	-	627	461	789	243	261	304	29.7284	16.4379	28.4196	13.1707	13.6017	14.0368
ENSG00000112312	330.965	369.432	336.364	1240.71	563.058	548.009	-1.18137	0.00220654	0.0311192	GMNN	6	24774931	24786099	+	2476	protein_coding	geminin, DNA replication inhibitor [Source:HGNC Symbol;Acc:HGNC:17493]	-	324	431	422	1087	501	535	20.0312	20.0392	19.8204	76.8229	34.0448	32.2112
ENSG00000262089	45.9673	24.0002	40.6507	9.13127	14.6103	12.2918	1.61446	0.00224283	0.0316066	AC040977.1	17	6994642	6995189	-	343	lincRNA	novel transcript	-	45	28	51	8	13	12	6.99179	3.27171	6.01981	1.4209	2.22008	1.81571
ENSG00000187634	791.66	384.861	779.536	71.9088	188.81	357.486	1.66079	0.00225813	0.0317979	SAMD11	1	923928	944581	+	4166	protein_coding	sterile alpha motif domain containing 11 [Source:HGNC Symbol;Acc:HGNC:28706]	-	775	449	978	63	168	349	24.3096	10.5917	23.3052	2.259	5.7921	10.6608
ENSG00000168615	8413.04	8478.94	8891.34	17549.2	13084.1	12820.3	-0.753017	0.00226755	0.0319059	ADAM9	8	38996869	39105144	+	6913	protein_coding	ADAM metallopeptidase domain 9 [Source:HGNC Symbol;Acc:HGNC:216]	-	8236	9892	11155	15375	11642	12516	184.421	166.578	189.758	393.556	286.53	272.928
ENSG00000136449	57.2038	33.4289	35.8682	4.56564	10.1148	20.4863	1.83165	0.00227409	0.0319735	MYCBPAP	17	50508384	50531501	+	6515	protein_coding	MYCBP associated protein [Source:HGNC Symbol;Acc:HGNC:19677]	-	56	39	45	4	9	20	2.2834	1.19591	1.39394	0.186446	0.403354	0.794171
ENSG00000078018	715.047	541.72	731.712	369.817	221.402	401.532	1.00175	0.00227999	0.0320317	MAP2	2	209424058	209734118	+	11559	protein_coding	microtubule associated protein 2 [Source:HGNC Symbol;Acc:HGNC:6839]	-	700	632	918	324	197	392	17.8921	12.1485	17.8256	9.4669	5.53452	9.75753
ENSG00000003096	125.644	112.287	96.4457	288.776	161.837	226.374	-1.01905	0.00228696	0.0321051	KLHL13	X	117897813	118117340	-	6983	protein_coding	kelch like family member 13 [Source:HGNC Symbol;Acc:HGNC:22931]	-	123	131	121	253	144	221	2.08693	1.67153	1.55964	4.90706	2.68543	3.65161
ENSG00000062282	253.331	229.717	252.672	53.6462	133.74	131.112	1.20655	0.00229425	0.0321827	DGAT2	11	75759512	75801535	+	7905	protein_coding	diacylglycerol O-acyltransferase 2 [Source:HGNC Symbol;Acc:HGNC:16940]	-	248	268	317	47	119	128	7.06018	5.73773	6.85583	1.52954	3.72358	3.54866
ENSG00000085117	1408.64	1172.58	1619.65	317.312	472.024	936.225	1.28319	0.00229726	0.0322004	CD82	11	44564427	44620363	+	4054	protein_coding	CD82 molecule [Source:HGNC Symbol;Acc:HGNC:6210]	-	1379	1368	2032	278	420	914	89.1882	66.5381	99.8397	20.5535	29.8567	57.5677
ENSG00000151150	51.0748	90.0009	55.795	190.615	113.511	139.307	-1.16933	0.00230113	0.03223	ANK3	10	60026298	60733490	-	25614	protein_coding	ankyrin 3 [Source:HGNC Symbol;Acc:HGNC:494]	-	50	105	70	167	101	136	1.21896	1.92509	1.29645	4.65409	2.70639	3.22885
ENSG00000230417	14.3009	23.1431	17.5356	174.636	30.3444	33.8024	-2.11493	0.00231941	0.0324611	LINC00856	10	78179185	78551355	+	9354	lincRNA	long intergenic non-protein coding RNA 856 [Source:HGNC Symbol;Acc:HGNC:45111]	-	14	27	22	153	27	33	0.888217	1.28824	1.06035	11.0964	1.8828	2.03889
ENSG00000167085	1141.01	1088.58	1173.29	2601.27	1929.68	1599.98	-0.849229	0.0023223	0.0324768	PHB	17	49404049	49414905	-	3838	protein_coding	prohibitin [Source:HGNC Symbol;Acc:HGNC:8912]	-	1117	1270	1472	2279	1717	1562	60.8674	52.0447	60.9362	141.963	102.837	82.89
ENSG00000107104	502.576	641.149	544.4	794.421	1112.63	1084.75	-0.825454	0.00232673	0.0325138	KANK1	9	470291	746106	+	11908	protein_coding	KN motif and ankyrin repeat domains 1 [Source:HGNC Symbol;Acc:HGNC:19309]	-	492	748	683	696	990	1059	6.43913	7.36216	6.79078	10.4129	14.2412	13.4973
ENSG00000156509	60.2683	35.1432	42.2448	101.585	104.52	87.0668	-1.09601	0.00233505	0.0326053	FBXO43	8	100133360	100145800	-	3950	protein_coding	F-box protein 43 [Source:HGNC Symbol;Acc:HGNC:28521]	-	59	41	53	89	93	85	1.09443	0.571952	0.746873	1.88722	1.89613	1.53548
ENSG00000136048	891.766	1002.01	894.315	1738.37	1673.44	1293.71	-0.75489	0.00234008	0.0326506	DRAM1	12	101877351	102012130	+	4180	protein_coding	DNA damage regulated autophagy modulator 1 [Source:HGNC Symbol;Acc:HGNC:25645]	-	873	1169	1122	1523	1489	1263	44.2672	44.5783	43.2212	88.2807	82.9874	62.3678
ENSG00000243970	74.5692	61.7149	76.5189	27.3938	34.8399	35.851	1.11543	0.00234217	0.0326549	PPIEL	1	39522280	39559671	-	5416	transcribed_unprocessed_pseudogene	peptidylprolyl isomerase E like pseudogene [Source:HGNC Symbol;Acc:HGNC:33195]	-	73	72	96	24	31	35	2.63576	1.95505	2.63325	0.990589	1.23026	1.23067
ENSG00000065361	23.4944	18.8573	25.5063	22.8282	770.973	114.723	-3.74283	0.00235391	0.0327936	ERBB3	12	56076799	56103505	+	9039	protein_coding	erb-b2 receptor tyrosine kinase 3 [Source:HGNC Symbol;Acc:HGNC:3431]	-	23	22	32	20	686	112	0.805348	0.579321	0.85122	0.800542	26.4015	3.81912
ENSG00000268713	89.8917	83.1437	78.9101	45.6564	32.5922	43.0213	1.05325	0.00236772	0.0329609	AC005261.3	19	57261354	57262738	+	1385	lincRNA	novel transcript	-	88	97	99	40	29	42	3.38613	2.80694	2.89396	1.75946	1.2265	1.57384
ENSG00000196968	736.499	589.72	725.335	326.443	415.831	434.31	0.801657	0.00237291	0.0330081	FUT11	10	73772291	73780251	+	4910	protein_coding	fucosyltransferase 11 [Source:HGNC Symbol;Acc:HGNC:19233]	-	721	688	910	286	370	424	18.5804	13.3337	17.8155	8.42528	10.4802	10.6408
ENSG00000170485	546.501	808.294	545.197	158.656	257.366	403.58	1.21226	0.00238861	0.0332013	NPAS2	2	100820152	100996829	+	12491	protein_coding	neuronal PAS domain protein 2 [Source:HGNC Symbol;Acc:HGNC:7895]	bHLH	535	943	684	139	229	394	15.973	21.1731	15.514	4.74401	7.5148	11.4556
ENSG00000274718	15.3224	8.57151	7.17365	33.1009	28.0967	32.7781	-1.61671	0.00242021	0.0336151	AL136964.1	13	107870383	107873372	+	2990	lincRNA	novel transcript	-	15	10	9	29	25	32	0.267356	0.134042	0.121865	0.590875	0.489766	0.555442
ENSG00000102174	99.0851	61.7149	71.7365	33.1009	29.2206	39.9483	1.17985	0.00242375	0.0336388	PHEX	X	22032441	22251310	+	6384	protein_coding	phosphate regulating endopeptidase homolog X-linked [Source:HGNC Symbol;Acc:HGNC:8918]	-	97	72	90	29	26	39	1.53486	0.856785	1.08187	0.524559	0.45219	0.600969
ENSG00000137869	29.6234	21.4288	40.6507	12.5555	0	2.04863	2.66451	0.00243016	0.0337022	CYP19A1	15	51208057	51338610	-	8437	protein_coding	cytochrome P450 family 19 subfamily A member 1 [Source:HGNC Symbol;Acc:HGNC:2594]	-	29	25	51	11	0	2	1.32433	0.858579	1.76932	0.574236	0	0.0889445
ENSG00000231298	41.8813	49.7148	36.6653	208.878	64.0604	90.1398	-1.50063	0.00243532	0.0337482	MANCR	10	4650185	4678154	-	1920	lincRNA	mitotically associated long non coding RNA [Source:HGNC Symbol;Acc:HGNC:44678]	-	41	58	46	183	57	88	2.52311	2.68424	2.15054	12.8737	3.85547	5.27381
ENSG00000132793	832.519	775.722	891.126	279.645	512.484	490.647	0.962011	0.0024404	0.033793	LPIN3	20	41340920	41360582	+	4568	protein_coding	lipin 3 [Source:HGNC Symbol;Acc:HGNC:14451]	-	815	905	1118	245	456	479	20.6434	17.2391	21.5131	7.09396	12.6952	11.8154
ENSG00000145907	3384.22	3422.61	3307.05	6695.5	5526.06	4722.1	-0.744377	0.00244577	0.0338417	G3BP1	5	151771045	151812785	+	12406	protein_coding	G3BP stress granule assembly factor 1 [Source:HGNC Symbol;Acc:HGNC:30292]	-	3313	3993	4149	5866	4917	4610	103.131	93.4774	98.1175	208.741	168.235	139.752
ENSG00000135931	451.501	941.152	601.789	2149.27	1017.1	1459.65	-1.21346	0.00244894	0.03386	ARMC9	2	231198546	231374837	+	9661	protein_coding	armadillo repeat containing 9 [Source:HGNC Symbol;Acc:HGNC:20730]	-	442	1098	755	1883	905	1425	15.2364	28.4645	19.7717	74.201	34.2893	47.8371
ENSG00000196123	1154.29	868.294	1137.42	407.483	541.704	702.681	0.935353	0.0024544	0.03391	KIAA0895L	16	67175602	67184040	-	4780	protein_coding	KIAA0895 like [Source:HGNC Symbol;Acc:HGNC:34408]	-	1130	1013	1427	357	482	686	39.13	26.3804	37.5398	14.1318	18.3454	23.1337
ENSG00000140323	50.0533	78.8579	65.3599	9.13127	30.3444	27.6565	1.53106	0.00245977	0.0339585	DISP2	15	40358235	40378639	+	12754	protein_coding	dispatched RND transporter family member 2 [Source:HGNC Symbol;Acc:HGNC:19712]	-	49	92	82	8	27	27	0.753204	1.06352	0.957561	0.140574	0.456173	0.404175
ENSG00000133302	224.729	225.431	205.645	512.493	330.417	362.608	-0.878317	0.00248618	0.0342974	SLF1	5	94618347	94739436	+	7185	protein_coding	SMC5-SMC6 complex localization factor 1 [Source:HGNC Symbol;Acc:HGNC:25408]	-	220	263	258	449	294	354	7.96499	7.16076	7.09608	18.5826	11.6993	12.4812
ENSG00000119640	100.107	84.858	99.634	190.615	157.341	166.963	-0.855688	0.00248806	0.0342974	ACYP1	14	75053221	75069483	-	1841	protein_coding	acylphosphatase 1 [Source:HGNC Symbol;Acc:HGNC:179]	-	98	99	125	167	140	163	8.0847	6.14206	7.83401	15.749	12.6945	13.0953
ENSG00000067066	1634.39	1553.16	1721.68	2886.62	2461.27	2470.65	-0.671339	0.0024967	0.0343906	SP100	2	230415942	230544090	+	12618	protein_coding	SP100 nuclear antigen [Source:HGNC Symbol;Acc:HGNC:11206]	SAND	1600	1812	2160	2529	2190	2412	52.7653	44.9395	54.1152	95.3402	79.3821	77.4632
ENSG00000139679	117.472	57.4291	92.4603	49.0806	30.3444	21.5106	1.40728	0.00250589	0.0344654	LPAR6	13	48389567	48444704	-	4348	protein_coding	lysophosphatidic acid receptor 6 [Source:HGNC Symbol;Acc:HGNC:15520]	-	115	67	116	43	27	21	4.82195	2.11271	3.69504	2.06106	1.24434	0.857499
ENSG00000099889	262.525	153.43	285.352	29.6766	131.492	74.775	1.57134	0.00250513	0.0344654	ARVCF	22	19969896	20016808	-	5621	protein_coding	ARVCF, delta catenin family member [Source:HGNC Symbol;Acc:HGNC:728]	-	257	179	358	26	117	73	7.65584	4.01009	8.10176	0.885384	3.83085	2.11774
ENSG00000257337	149.138	116.573	174.559	53.6462	87.6617	70.6778	1.05446	0.00251155	0.0345173	AC068888.1	12	53014596	53054438	-	5622	antisense	uncharacterized LOC283335 [Source:NCBI gene;Acc:283335]	-	146	136	219	47	78	69	7.91534	5.54494	9.01981	2.91282	4.64795	3.64297
ENSG00000173727	112.365	94.2866	151.444	58.2119	55.0695	61.4589	1.03594	0.00252499	0.034676	AP000769.1	11	65455258	65466720	+	1772	transcribed_unprocessed_pseudogene	Finkel-Biskis-Reilly murine sarcoma virus (FBR-MuSV) ubiquitously expressed (FAU) pseudogene	-	110	110	190	51	49	60	9.3946	7.06512	12.3275	4.97914	4.59972	4.9903
ENSG00000213199	207.364	150.001	183.327	63.9189	107.891	95.2614	1.01602	0.00252944	0.0347111	ASIC3	7	151048292	151052756	+	2748	protein_coding	acid sensing ion channel subunit 3 [Source:HGNC Symbol;Acc:HGNC:101]	-	203	175	230	56	96	93	8.10373	5.25373	6.97514	2.5555	4.21221	3.61544
ENSG00000132530	12.258	16.2859	16.7385	34.2423	26.9728	95.2614	-1.78809	0.00254212	0.034859	XAF1	17	6755447	6775647	+	6615	protein_coding	XIAP associated factor 1 [Source:HGNC Symbol;Acc:HGNC:30932]	-	12	19	21	30	24	93	0.640798	0.763017	0.851913	1.8313	1.40864	4.83629
ENSG00000162426	120.537	58.2863	129.126	1.14141	34.8399	28.6808	2.24892	0.00254602	0.0348818	SLC45A1	1	8317826	8344167	+	2888	protein_coding	solute carrier family 45 member 1 [Source:HGNC Symbol;Acc:HGNC:17939]	-	118	68	162	1	31	28	3.29936	1.42987	3.44111	0.0319629	0.952706	0.762421
ENSG00000279453	204.299	130.287	172.965	85.6057	85.4139	91.1641	0.951273	0.00254759	0.0348818	Z99129.4	6	122436789	122439223	-	2435	TEC	TEC	-	200	152	217	75	76	89	4.37725	2.50182	3.60801	1.87642	1.82825	1.89693
ENSG00000232788	18.3869	9.42866	17.5356	4.56564	1.12387	0	3.02628	0.00255945	0.0349974	ITGA6-AS1	2	172464262	172466022	-	1077	antisense	ITGA6 antisense RNA 1 [Source:HGNC Symbol;Acc:HGNC:40308]	-	18	11	22	4	1	0	1.51544	0.696467	1.4071	0.384968	0.0925372	0
ENSG00000154258	223.708	90.0009	157.023	27.3938	48.3263	86.0425	1.53672	0.00255986	0.0349974	ABCA9	17	68974488	69061064	-	9139	protein_coding	ATP binding cassette subfamily A member 9 [Source:HGNC Symbol;Acc:HGNC:39]	-	219	105	197	24	43	84	5.13244	1.85059	3.50738	0.642968	1.10764	1.91712
ENSG00000255282	0	0	0	5.70704	1.12387	13.3161	-5.36844	0.00256563	0.0350502	WTAPP1	11	102746968	102836766	+	3331	transcribed_processed_pseudogene	Wilms tumor 1 associated protein pseudogene 1 [Source:HGNC Symbol;Acc:HGNC:44115]	-	0	0	0	5	1	13	0	0	0	0.324394	0.0623813	0.718518
ENSG00000092607	939.777	986.581	1017.86	381.231	516.979	679.121	0.899992	0.00256921	0.035073	TBX15	1	118883046	118989556	-	4349	protein_coding	T-box 15 [Source:HGNC Symbol;Acc:HGNC:11594]	T-box	920	1151	1277	334	460	663	14.3993	13.5478	15.1838	5.97583	7.91336	10.1055
ENSG00000198168	87.8487	55.7148	87.6779	249.969	158.465	120.869	-1.19451	0.00257851	0.0351241	SVIP	11	22813799	22830299	-	5263	protein_coding	small VCP interacting protein [Source:HGNC Symbol;Acc:HGNC:25238]	-	86	65	110	219	141	118	3.38994	1.92685	3.29399	9.86816	6.10889	4.52965
ENSG00000149925	491.34	511.719	489.402	142.676	327.045	242.763	1.06657	0.00258063	0.0351241	ALDOA	16	30064164	30070457	+	3916	protein_coding	aldolase, fructose-bisphosphate A [Source:HGNC Symbol;Acc:HGNC:414]	-	481	597	614	125	291	237	23.4528	21.891	22.7434	6.9672	15.5953	11.2535
ENSG00000279030	3.06449	2.57145	2.39122	29.6766	8.99094	10.2432	-2.61136	0.00257962	0.0351241	AC007336.3	16	55486618	55488777	+	2160	TEC	novel transcript	-	3	3	3	26	8	10	0.074018	0.0556646	0.0562308	0.733311	0.216948	0.240274
ENSG00000141519	413.706	258.86	397.739	73.0502	166.332	200.766	1.28063	0.00257971	0.0351241	CCDC40	17	80036632	80100613	+	9961	protein_coding	coiled-coil domain containing 40 [Source:HGNC Symbol;Acc:HGNC:26090]	-	405	302	499	64	148	196	13.7301	7.69956	12.8515	2.48025	5.51479	6.47088
ENSG00000159388	89.8917	32.5717	86.8808	14.8383	34.8399	9.21884	1.83288	0.00258907	0.0352129	BTG2	1	203305491	203309602	+	2757	protein_coding	BTG anti-proliferation factor 2 [Source:HGNC Symbol;Acc:HGNC:1131]	-	88	38	109	13	31	9	2.35313	0.764166	2.21425	0.397379	0.911117	0.234366
ENSG00000235385	1.0215	0	0.797072	6.84845	13.4864	8.19453	-4.0052	0.00259211	0.0352281	LINC02154	X	13266048	13303452	-	1557	lincRNA	long intergenic non-protein coding RNA 2154 [Source:HGNC Symbol;Acc:HGNC:53015]	-	1	0	1	6	12	8	0.0439711	0	0.0334044	0.30159	0.579961	0.342568
ENSG00000129173	115.429	92.5723	143.473	229.423	218.03	207.936	-0.897722	0.00259904	0.0352855	E2F8	11	19224063	19241620	-	4140	protein_coding	E2F transcription factor 8 [Source:HGNC Symbol;Acc:HGNC:24727]	E2F	113	108	180	201	194	203	2.65291	1.90682	3.21036	5.39435	5.00606	4.6412
ENSG00000176728	197.149	177.43	176.95	116.424	75.2991	100.383	0.916387	0.00260019	0.0352855	TTTY14	Y	18872501	19077416	-	3239	lincRNA	testis-specific transcript, Y-linked 14 [Source:HGNC Symbol;Acc:HGNC:18495]	-	193	207	222	102	67	98	12.8569	10.3703	11.2349	7.76746	4.90574	6.35764
ENSG00000165507	1976.6	1144.3	1849.21	430.311	1075.54	612.541	1.23028	0.00262287	0.035567	DEPP1	10	44970981	44978810	-	2979	protein_coding	DEPP1, autophagy regulator [Source:HGNC Symbol;Acc:HGNC:23355]	-	1935	1335	2320	377	957	598	85.935	44.5873	78.2732	19.1394	46.7144	25.863
ENSG00000114737	75.5907	57.4291	83.6925	9.13127	41.5831	19.462	1.62736	0.00266276	0.0360812	CISH	3	50606490	50611831	-	5112	protein_coding	cytokine inducible SH2 containing protein [Source:HGNC Symbol;Acc:HGNC:1984]	-	74	67	105	8	37	19	1.27876	0.870706	1.37842	0.158032	0.70276	0.319741
ENSG00000222022	15.3224	30.8574	19.1297	7.98986	0	3.07295	2.57118	0.00266492	0.0360838	AC112721.1	2	237421420	237425276	-	588	lincRNA	novel transcript	-	15	36	24	7	0	3	1.35952	2.45378	1.6525	0.725253	0	0.264791
ENSG00000164849	26.5589	19.7145	32.6799	3.42423	8.99094	9.21884	1.86149	0.00268483	0.0363265	GPR146	7	1044576	1059261	+	3160	protein_coding	G protein-coupled receptor 146 [Source:HGNC Symbol;Acc:HGNC:21718]	-	26	23	41	3	8	9	1.53276	1.0197	1.83621	0.202172	0.518372	0.516694
ENSG00000167550	25.5374	35.1432	30.2887	71.9088	57.3172	68.6291	-1.11746	0.00269097	0.0363827	RHEBL1	12	49064685	49070025	-	1290	protein_coding	RHEB like 1 [Source:HGNC Symbol;Acc:HGNC:21166]	-	25	41	38	63	51	67	1.3623	1.68018	1.57308	3.92437	3.05458	3.55546
ENSG00000213190	163.439	214.288	149.849	466.836	249.499	359.535	-1.02789	0.00270236	0.0364323	MLLT11	1	151057758	151068497	+	4075	protein_coding	MLLT11, transcription factor 7 cofactor [Source:HGNC Symbol;Acc:HGNC:16997]	-	160	250	188	409	222	351	2.09249	2.4588	1.86783	6.11455	3.19114	4.47033
ENSG00000169116	8.17197	1.7143	23.9122	0	1.12387	0	4.84869	0.00269962	0.0364323	PARM1	4	74933095	75050115	+	5034	protein_coding	prostate androgen-regulated mucin-like protein 1 [Source:HGNC Symbol;Acc:HGNC:24536]	-	8	2	30	0	1	0	0.0915098	0.0172048	0.260696	0	0.0125727	0
ENSG00000248371	5.10748	2.57145	7.17365	51.3634	10.1148	17.4134	-2.40257	0.00269912	0.0364323	LINC02056	5	72574120	72660669	-	818	lincRNA	long intergenic non-protein coding RNA 2056 [Source:HGNC Symbol;Acc:HGNC:52898]	-	5	3	9	45	9	17	0.467482	0.210939	0.639255	4.80957	0.924885	1.54787
ENSG00000259498	12.258	42.0004	22.318	151.807	40.4592	77.848	-1.81283	0.00270328	0.0364323	TPM1-AS	15	63046034	63049387	-	3354	antisense	TPM1 antisense RNA [Source:HGNC Symbol;Acc:HGNC:53635]	-	12	49	28	133	36	76	0.268479	0.824452	0.475908	3.40156	0.88528	1.65589
ENSG00000176208	152.203	135.43	187.312	441.725	240.508	286.808	-1.02787	0.00270458	0.0364323	ATAD5	17	30831970	30895869	+	7075	protein_coding	ATPase family, AAA domain containing 5 [Source:HGNC Symbol;Acc:HGNC:25752]	-	149	158	235	387	214	280	1.75097	1.39634	2.09796	5.19879	2.76412	3.20435
ENSG00000163359	230419	250188	256702	6939.77	61163.1	109702	2.05197	0.00272544	0.0366771	COL6A3	2	237324003	237414375	-	19633	protein_coding	collagen type VI alpha 3 chain [Source:HGNC Symbol;Acc:HGNC:2213]	-	225570	291883	322056	6080	54422	107098	2359.89	2296.47	2559.64	72.7132	625.8	1091.14
ENSG00000134516	127.687	187.716	156.226	263.665	268.604	339.048	-0.88459	0.00272676	0.0366771	DOCK2	5	169637247	170083382	+	13210	protein_coding	dedicator of cytokinesis 2 [Source:HGNC Symbol;Acc:HGNC:2988]	-	125	219	196	231	239	331	3.25434	4.28783	3.87655	6.87484	6.83912	8.39209
ENSG00000205213	906.067	930.009	883.953	1387.95	1382.36	2211.5	-0.873229	0.0027514	0.0369559	LGR4	11	27365961	27472775	-	6340	protein_coding	leucine rich repeat containing G protein-coupled receptor 4 [Source:HGNC Symbol;Acc:HGNC:13299]	-	887	1085	1109	1216	1230	2159	22.6285	20.8163	21.4931	35.462	34.4895	53.6382
ENSG00000185864	193.063	171.43	165.791	105.01	103.396	88.0911	0.838774	0.00275152	0.0369559	NPIPB4	16	21834569	21880827	-	7773	protein_coding	nuclear pore complex interacting protein family member B4 [Source:HGNC Symbol;Acc:HGNC:41985]	-	189	200	208	92	92	86	13.201	10.5055	11.0369	7.34568	7.0629	5.8497
ENSG00000124207	2318.8	2486.6	2379.26	5503.87	3681.79	3568.72	-0.827941	0.00276375	0.037093	CSE1L	20	49046246	49096960	+	3800	protein_coding	chromosome segregation 1 like [Source:HGNC Symbol;Acc:HGNC:2431]	-	2270	2901	2985	4822	3276	3484	43.1438	41.4649	43.0996	104.765	68.4362	64.4852
ENSG00000077092	50.0533	33.4289	76.5189	71.9088	204.544	167.988	-1.4725	0.00277212	0.0371781	RARB	3	25174332	25597932	+	3697	protein_coding	retinoic acid receptor beta [Source:HGNC Symbol;Acc:HGNC:9865]	THR-like	49	39	96	63	182	164	1.49477	0.894711	2.22477	2.19693	6.10237	4.87204
ENSG00000186377	7.15047	2.57145	9.56486	0	0	0	4.99675	0.00277548	0.0371943	CYP4X1	1	47023568	47050751	+	2548	protein_coding	cytochrome P450 family 4 subfamily X member 1 [Source:HGNC Symbol;Acc:HGNC:20244]	-	7	3	12	0	0	0	0.256392	0.082636	0.333906	0	0	0
ENSG00000069849	1874.45	1968.88	1906.6	4000.64	3050.18	2733.9	-0.766908	0.00277739	0.0371943	ATP1B3	3	141876124	141926514	+	2584	protein_coding	ATPase Na+/K+ transporting subunit beta 3 [Source:HGNC Symbol;Acc:HGNC:806]	-	1835	2297	2392	3505	2714	2669	104.815	98.6712	103.797	228.863	170.392	148.466
ENSG00000240065	457.63	486.862	530.85	1074.07	840.653	697.559	-0.823728	0.00278582	0.0372799	PSMB9	6	32844136	32859585	+	3072	protein_coding	proteasome subunit beta 9 [Source:HGNC Symbol;Acc:HGNC:9546]	-	448	568	666	941	748	681	22.0455	21.0199	24.8973	52.9334	40.4569	32.6346
ENSG00000232480	26.5589	11.143	19.1297	28.5352	85.4139	63.5076	-1.65034	0.0028025	0.0374502	TGFB2-AS1	1	218344196	218345678	-	557	antisense	TGFB2 antisense RNA 1 (head to head) [Source:HGNC Symbol;Acc:HGNC:50628]	-	26	13	24	25	76	62	2.48764	0.935404	1.74447	2.73435	7.99242	5.77692
ENSG00000135045	254.353	263.145	224.774	438.301	380.991	410.751	-0.729113	0.00280396	0.0374502	C9orf40	9	74946581	74952886	-	2327	protein_coding	chromosome 9 open reading frame 40 [Source:HGNC Symbol;Acc:HGNC:23433]	-	249	307	282	384	339	401	5.7026	5.28754	4.90636	10.0532	8.53342	8.9435
ENSG00000129354	2.04299	6.00006	5.5795	65.0603	11.2387	10.2432	-2.64798	0.00280468	0.0374502	AP1M2	19	10572671	10587315	-	2214	protein_coding	adaptor related protein complex 1 subunit mu 2 [Source:HGNC Symbol;Acc:HGNC:558]	-	2	7	7	57	10	10	0.125101	0.329283	0.332633	4.07572	0.687512	0.609144
ENSG00000138134	168.547	126.001	185.718	410.907	250.622	287.833	-0.982802	0.00281395	0.0375466	STAMBPL1	10	88879734	88975153	+	6323	protein_coding	STAM binding protein like 1 [Source:HGNC Symbol;Acc:HGNC:24105]	-	165	147	233	360	223	281	4.4366	2.97252	4.75947	11.0654	6.59054	7.35804
ENSG00000173542	465.802	474.005	466.287	1300.06	592.278	966.954	-1.02393	0.00282274	0.0376366	MOB1B	4	70902326	71022449	+	8801	protein_coding	MOB kinase activator 1B [Source:HGNC Symbol;Acc:HGNC:29801]	-	456	553	585	1139	527	944	10.5567	9.62789	10.2886	30.143	13.4099	21.2827
ENSG00000184441	52.0963	42.8576	41.4477	17.1211	23.6012	12.2918	1.36584	0.00282639	0.0376578	AP001062.1	21	44331234	44335851	+	4354	antisense	novel transcript, antisense to C21orf2	-	51	50	52	15	21	12	0.62424	0.460249	0.483528	0.20988	0.282521	0.143038
ENSG00000176890	238.009	220.288	292.525	415.473	466.405	405.629	-0.777214	0.00284052	0.0378186	TYMS	18	657604	673578	+	2470	protein_coding	thymidylate synthetase [Source:HGNC Symbol;Acc:HGNC:12441]	-	233	257	367	364	415	396	12.3678	10.2591	14.7992	22.087	24.2122	20.4702
ENSG00000137101	31.6664	24.0002	30.2887	7.98986	8.99094	11.2675	1.59947	0.00284328	0.0378278	CD72	9	35609533	35646810	-	3386	protein_coding	CD72 molecule [Source:HGNC Symbol;Acc:HGNC:1696]	-	31	28	38	7	8	11	1.52688	1.03715	1.42188	0.39413	0.433095	0.527625
ENSG00000164050	482.146	332.575	459.91	43.3735	170.828	219.204	1.55512	0.00284885	0.0378744	PLXNB1	3	48403854	48430051	-	9733	protein_coding	plexin B1 [Source:HGNC Symbol;Acc:HGNC:9103]	-	472	388	577	38	152	214	13.1629	8.13734	12.2242	1.21141	4.65911	5.81183
ENSG00000204248	118.494	114.001	98.0398	29.6766	53.9456	64.5319	1.15369	0.00285738	0.0379603	COL11A2	6	33162681	33192499	-	6740	protein_coding	collagen type XI alpha 2 chain [Source:HGNC Symbol;Acc:HGNC:2187]	-	116	133	123	26	48	63	1.54472	1.33194	1.24433	0.39579	0.702561	0.817002
ENSG00000148735	37.7954	6.00006	23.1151	0	5.61934	3.07295	2.93548	0.00287975	0.0382298	PLEKHS1	10	113751454	113783429	+	5402	protein_coding	pleckstrin homology domain containing S1 [Source:HGNC Symbol;Acc:HGNC:26285]	-	37	7	29	0	5	3	0.742131	0.105589	0.441889	0	0.11023	0.0585989
ENSG00000140157	488.275	629.149	499.764	1527.21	875.493	831.744	-0.999742	0.00289729	0.0384347	NIPA2	15	22838641	22868384	+	3505	protein_coding	NIPA magnesium transporter 2 [Source:HGNC Symbol;Acc:HGNC:17044]	-	478	734	627	1338	779	812	17.5562	20.274	17.4947	56.1768	31.4478	29.0435
ENSG00000163577	401.448	366.861	338.756	858.34	624.87	532.644	-0.864761	0.00290064	0.0384514	EIF5A2	3	170888415	170908693	-	5593	protein_coding	eukaryotic translation initiation factor 5A2 [Source:HGNC Symbol;Acc:HGNC:3301]	-	393	428	425	752	556	520	13.6001	11.1387	11.1731	29.7485	21.1482	17.5244
ENSG00000136514	13.2795	4.28576	11.159	42.2321	29.2206	24.5836	-1.7486	0.00291131	0.0385649	RTP4	3	187368332	187372076	+	1554	protein_coding	receptor transporter protein 4 [Source:HGNC Symbol;Acc:HGNC:23992]	-	13	5	14	37	26	24	0.445823	0.128953	0.36474	1.45051	0.980037	0.80153
ENSG00000137414	1028.65	876.009	812.216	380.089	560.81	569.52	0.846454	0.00291452	0.0385794	FAM8A1	6	17600355	17611719	+	4677	protein_coding	family with sequence similarity 8 member A1 [Source:HGNC Symbol;Acc:HGNC:16372]	-	1007	1022	1019	333	499	556	11.4745	8.7578	8.82091	4.33756	6.24961	6.16974
ENSG00000147454	3298.41	3090.03	3143.65	1910.72	1891.47	2245.3	0.656344	0.00291704	0.038585	SLC25A37	8	23528805	23575463	+	8147	protein_coding	solute carrier family 25 member 37 [Source:HGNC Symbol;Acc:HGNC:29786]	-	3229	3605	3944	1674	1683	2192	98.277	82.5145	91.1921	58.2422	56.3012	64.9702
ENSG00000135426	1.0215	0	1.59414	12.5555	8.99094	8.19453	-3.49441	0.00292383	0.0386324	TESPA1	12	54948018	54984746	-	5025	protein_coding	thymocyte expressed, positive selection associated 1 [Source:HGNC Symbol;Acc:HGNC:29109]	-	1	0	2	11	8	8	0.0407128	0	0.0618582	0.511943	0.357989	0.317183
ENSG00000099999	489.297	422.576	449.548	219.151	305.692	264.273	0.786396	0.00292485	0.0386324	RNF215	22	30368811	30421771	-	10624	protein_coding	ring finger protein 215 [Source:HGNC Symbol;Acc:HGNC:33434]	-	479	493	564	192	272	258	16.2802	12.6012	14.5626	7.45974	10.1611	8.53952
ENSG00000128708	864.186	1091.15	973.225	2600.13	1488	1550.81	-0.94502	0.00296008	0.0390696	HAT1	2	171922448	171983682	+	6790	protein_coding	histone acetyltransferase 1 [Source:HGNC Symbol;Acc:HGNC:4821]	-	846	1273	1221	2278	1324	1514	20.9897	23.7523	23.0138	64.6083	36.1055	36.5806
ENSG00000152056	21.4514	28.286	27.1004	46.7978	93.281	52.2401	-1.31916	0.00296689	0.0391313	AP1S3	2	223751686	223838027	-	4284	protein_coding	adaptor related protein complex 1 subunit sigma 3 [Source:HGNC Symbol;Acc:HGNC:18971]	-	21	33	34	41	83	51	0.939675	1.11049	1.15578	2.0972	4.08212	2.22238
ENSG00000173641	2089.98	2985.46	1967.97	1552.32	799.07	1116.5	1.02228	0.00300667	0.0395427	HSPB7	1	16014028	16019594	-	3910	protein_coding	heat shock protein family B (small) member 7 [Source:HGNC Symbol;Acc:HGNC:5249]	-	2046	3483	2469	1360	711	1090	62.5215	80.0421	57.3167	47.5074	23.8805	32.4369
ENSG00000072849	735.477	666.864	648.816	1122.01	1073.29	1032.51	-0.654365	0.00300122	0.0395427	DERL2	17	5471251	5486811	-	6386	protein_coding	derlin 2 [Source:HGNC Symbol;Acc:HGNC:17943]	-	720	778	814	983	955	1008	40.4757	32.8914	34.7634	63.1704	59.0086	55.1838
ENSG00000185862	58.2253	52.2862	47.8243	295.625	75.2991	100.383	-1.57387	0.00300597	0.0395427	EVI2B	17	31303766	31314112	-	2072	protein_coding	ecotropic viral integration site 2B [Source:HGNC Symbol;Acc:HGNC:3500]	-	57	61	60	259	67	98	1.68949	1.35973	1.35104	8.77564	2.18276	2.82876
ENSG00000197405	80.6982	43.7147	44.636	10.2727	25.849	22.5349	1.52011	0.00300671	0.0395427	C5AR1	19	47290023	47322066	+	2951	protein_coding	complement C5a receptor 1 [Source:HGNC Symbol;Acc:HGNC:1338]	-	79	51	56	9	23	22	3.61076	1.753	1.94445	0.470232	1.15544	0.979228
ENSG00000072682	4404.69	5818.34	4318.54	2968.8	1657.7	2854.77	0.95881	0.00302941	0.0398126	P4HA2	5	132191838	132295315	-	8502	protein_coding	prolyl 4-hydroxylase subunit alpha 2 [Source:HGNC Symbol;Acc:HGNC:8547]	-	4312	6788	5418	2601	1475	2787	177.726	210.404	169.647	122.549	66.8211	111.866
ENSG00000079459	1190.04	1320.87	1171.7	2054.54	2778.2	1716.75	-0.830559	0.0030456	0.0399967	FDFT1	8	11795573	11839309	+	5202	protein_coding	farnesyl-diphosphate farnesyltransferase 1 [Source:HGNC Symbol;Acc:HGNC:3629]	-	1165	1541	1470	1800	2472	1676	44.0017	43.771	42.1791	77.7167	102.622	61.6463
ENSG00000176723	15.3224	12.8573	8.76779	2.28282	0	2.04863	3.07768	0.0030646	0.0402174	ZNF843	16	31432593	31443160	-	4564	protein_coding	zinc finger protein 843 [Source:HGNC Symbol;Acc:HGNC:28710]	-	15	15	11	2	0	2	0.310807	0.233739	0.173152	0.0473727	0	0.040357
ENSG00000269825	61.2898	84.0008	66.157	160.939	116.882	132.137	-0.953337	0.00309082	0.0405325	AC022150.4	19	52650437	52653284	-	2848	sense_intronic	novel transcript, sense intronic to ZNF83	-	60	98	83	141	104	129	1.12275	1.37911	1.1799	3.01611	2.13901	2.35077
ENSG00000101811	329.943	322.289	353.103	566.139	543.952	502.939	-0.681708	0.00310913	0.0407434	CSTF2	X	100820359	100840932	+	2187	protein_coding	cleavage stimulation factor subunit 2 [Source:HGNC Symbol;Acc:HGNC:2484]	-	323	376	443	496	484	491	10.6257	9.30217	11.0712	18.6524	17.5005	15.7299
ENSG00000245812	161.396	84.0008	145.067	63.9189	66.3082	47.1185	1.13902	0.00312355	0.0409031	LINC02202	5	159100483	159117478	+	3214	lincRNA	long intergenic non-protein coding RNA 2202 [Source:HGNC Symbol;Acc:HGNC:53068]	-	158	98	182	56	59	46	6.44246	3.00512	5.63771	2.61024	2.64421	1.82659
ENSG00000175463	12.258	18.8573	17.5356	2.28282	2.24773	5.12158	2.3215	0.0031262	0.0409086	TBC1D10C	11	67403915	67410089	+	4993	protein_coding	TBC1 domain family member 10C [Source:HGNC Symbol;Acc:HGNC:24702]	-	12	22	22	2	2	5	0.416894	0.574789	0.580636	0.0794279	0.0763703	0.169163
ENSG00000145220	257.417	283.717	321.22	679.138	490.006	419.969	-0.880879	0.003147	0.0411514	LYAR	4	4267701	4290169	-	2319	protein_coding	Ly1 antibody reactive [Source:HGNC Symbol;Acc:HGNC:26021]	-	252	331	403	595	436	410	11.8325	11.6881	14.3753	31.9367	22.5015	18.7477
ENSG00000284773	41.8813	18.8573	42.2448	13.6969	8.99094	9.21884	1.69199	0.00316204	0.0413186	AC114490.3	1	34974356	34985313	-	3163	protein_coding	novel protein	-	41	22	53	12	8	9	0.690804	0.278763	0.678396	0.231127	0.148153	0.147674
ENSG00000176788	4292.33	5031.48	4401.43	5552.95	11734.3	10095.7	-0.996445	0.0031808	0.041534	BASP1	5	17065598	17276843	+	2217	protein_coding	brain abundant membrane attached signal protein 1 [Source:HGNC Symbol;Acc:HGNC:957]	-	4202	5870	5522	4865	10441	9856	168.374	176.888	168.094	222.843	459.844	384.6
ENSG00000105880	436.179	177.43	425.636	100.444	77.5469	204.863	1.43905	0.00318502	0.0415595	DLX5	7	97020392	97024950	-	1748	protein_coding	distal-less homeobox 5 [Source:HGNC Symbol;Acc:HGNC:2918]	Homeobox	427	207	534	88	69	200	18.2927	6.66901	17.3791	4.30954	3.24899	8.34391
ENSG00000112992	1354.5	1345.73	1450.67	1954.09	2203.9	2743.12	-0.733457	0.00319109	0.0416091	NNT	5	43602692	43707405	+	8245	protein_coding	nicotinamide nucleotide transhydrogenase [Source:HGNC Symbol;Acc:HGNC:7863]	-	1326	1570	1820	1712	1961	2678	35.9992	32.0546	37.5368	53.1315	58.5164	70.8027
ENSG00000138777	457.63	420.861	383.392	1439.32	634.985	679.121	-1.12568	0.00320268	0.0417306	PPA2	4	105369077	105474081	-	4654	protein_coding	pyrophosphatase (inorganic) 2 [Source:HGNC Symbol;Acc:HGNC:28883]	-	448	491	481	1261	565	663	28.7654	23.7091	23.4625	92.5562	39.874	41.4567
ENSG00000065150	4717.27	5862.91	4923.51	10330.9	8656.03	7302.35	-0.761816	0.00320615	0.041746	IPO5	13	97953658	98024297	+	9671	protein_coding	importin 5 [Source:HGNC Symbol;Acc:HGNC:6402]	-	4618	6840	6177	9051	7702	7129	208.389	232.123	211.755	466.891	382.009	313.284
ENSG00000214140	26.5589	20.5716	30.2887	10.2727	4.49547	8.19453	1.75368	0.00321376	0.0418154	PRCD	17	76527586	76553578	+	5305	protein_coding	photoreceptor disc component [Source:HGNC Symbol;Acc:HGNC:32528]	-	26	24	38	9	4	8	1.29618	0.899798	1.43917	0.512901	0.219181	0.388394
[truncated: 100 more rows]

## Sheet: BvsC
gene_id	C1	C2	C3	B1	RB2	RB3	log2foldchange	pvalue	padjust	gene_name	gene_chr	gene_start	gene_end	gene_strand	gene_length	gene_biotype	gene_description	tf_family	C1_readcount	C2_readcount	C3_readcount	B1_readcount	RB2_readcount	RB3_readcount	C1_fpkm	C2_fpkm	C3_fpkm	B1_fpkm	RB2_fpkm	RB3_fpkm
[truncated: 86 more rows]

[truncated: 2 more sheets: BvsD, CvsD]
