# Supplementary material for: Transcriptomic profiling of the telomerase transformed Mesenchymal stromal cells derived adipocytes in response to rosiglitazone
Source: BMC Genom Data. 2022 Mar 9;23:17. doi: 10.1186/s12863-022-01027-z (PMC8905835; doi:10.1186/s12863-022-01027-z)
Supplement: Supplementary file 3 — Additional file 3. [file 12863_2022_1027_MOESM3_ESM.xlsx]

## Sheet: Read Me
		This file contains the full lists of uniquely expressed genes found in all experimental groups studied:
		A	iMSC3-hTERT
		B	Adipocytes derived in the absence of Rosiglitazone
		C	Adipocytes derived in the presence of Rosiglitazone added in induction media only
		D	Adipocytes derived in the presence of Rosiglitazone added both in the induction and maintenance media
		A vs B	Control group = A		Experimental group = B
		B vs C	Control group = B		Experimental group = C
		B vs D	Control group = B		Experimental group = D
		C vs D	Control group = C		Experimental group = D

## Sheet: A vs B
gene_id	gene_name	gene_chr	gene_start	gene_end	gene_strand	gene_length	gene_biotype	gene_description	tf_family
ENSG00000227232	WASH7P	1	14404	29570	-	1351	unprocessed_pseudogene	WAS protein family homolog 7, pseudogene [Source:HGNC Symbol;Acc:HGNC:38034]	-
ENSG00000278267	MIR6859-1	1	17369	17436	-	68	miRNA	microRNA 6859-1 [Source:HGNC Symbol;Acc:HGNC:50039]	-
ENSG00000268903	AL627309.6	1	135141	135895	-	755	processed_pseudogene	novel pseudogene	-
ENSG00000269981	AL627309.7	1	137682	137965	-	284	processed_pseudogene	novel pseudogene	-
ENSG00000279457	FO538757.1	1	185217	195411	-	1397	unprocessed_pseudogene	WAS protein family homolog 2-like [Source:NCBI gene;Acc:102723897]	-
ENSG00000225630	MTND2P28	1	629640	630683	+	1044	unprocessed_pseudogene	MT-ND2 pseudogene 28 [Source:HGNC Symbol;Acc:HGNC:42129]	-
ENSG00000237973	MTCO1P12	1	631074	632616	+	1543	unprocessed_pseudogene	MT-CO1 pseudogene 12 [Source:HGNC Symbol;Acc:HGNC:52014]	-
ENSG00000229344	MTCO2P12	1	632757	633438	+	682	unprocessed_pseudogene	MT-CO2 pseudogene 12 [Source:HGNC Symbol;Acc:HGNC:52028]	-
ENSG00000248527	MTATP6P1	1	633696	634376	+	681	unprocessed_pseudogene	MT-ATP6 pseudogene 1 [Source:HGNC Symbol;Acc:HGNC:44575]	-
ENSG00000198744	MTCO3P12	1	634376	634922	+	547	unprocessed_pseudogene	MT-CO3 pseudogene 12 [Source:HGNC Symbol;Acc:HGNC:52042]	-
ENSG00000228327	AL669831.1	1	725885	778626	-	6432	transcribed_unprocessed_pseudogene	general transcription factor IIi (GTF2I) pseudogene	-
ENSG00000237491	AL669831.5	1	778770	810060	+	5517	lincRNA	novel transcript	-
ENSG00000228794	LINC01128	1	825138	859446	+	9470	processed_transcript	long intergenic non-protein coding RNA 1128 [Source:HGNC Symbol;Acc:HGNC:49377]	-
ENSG00000223764	LINC02593	1	916865	921016	-	4152	lincRNA	long intergenic non-protein coding RNA 2593 [Source:HGNC Symbol;Acc:HGNC:53933]	-
ENSG00000187634	SAMD11	1	923928	944581	+	4166	protein_coding	sterile alpha motif domain containing 11 [Source:HGNC Symbol;Acc:HGNC:28706]	-
ENSG00000188976	NOC2L	1	944204	959309	-	5539	protein_coding	NOC2 like nucleolar associated transcriptional repressor [Source:HGNC Symbol;Acc:HGNC:24517]	-
ENSG00000187961	KLHL17	1	960587	965715	+	3395	protein_coding	kelch like family member 17 [Source:HGNC Symbol;Acc:HGNC:24023]	-
ENSG00000187583	PLEKHN1	1	966497	975865	+	2833	protein_coding	pleckstrin homology domain containing N1 [Source:HGNC Symbol;Acc:HGNC:25284]	-
ENSG00000187608	ISG15	1	1001138	1014540	+	941	protein_coding	ISG15 ubiquitin-like modifier [Source:HGNC Symbol;Acc:HGNC:4053]	-
ENSG00000188157	AGRN	1	1020123	1056118	+	10758	protein_coding	agrin [Source:HGNC Symbol;Acc:HGNC:329]	-
ENSG00000131591	C1orf159	1	1081818	1116361	-	6322	protein_coding	chromosome 1 open reading frame 159 [Source:HGNC Symbol;Acc:HGNC:26062]	-
ENSG00000078808	SDF4	1	1216908	1232031	-	4709	protein_coding	stromal cell derived factor 4 [Source:HGNC Symbol;Acc:HGNC:24188]	-
ENSG00000176022	B3GALT6	1	1232226	1235041	+	2816	protein_coding	beta-1,3-galactosyltransferase 6 [Source:HGNC Symbol;Acc:HGNC:17978]	-
ENSG00000184163	C1QTNF12	1	1242446	1246722	-	1794	protein_coding	C1q and TNF related 12 [Source:HGNC Symbol;Acc:HGNC:32308]	-
ENSG00000160087	UBE2J2	1	1253909	1273885	-	4712	protein_coding	ubiquitin conjugating enzyme E2 J2 [Source:HGNC Symbol;Acc:HGNC:19268]	-
ENSG00000230415	LINC01786	1	1275223	1280420	+	513	lincRNA	long intergenic non-protein coding RNA 1786 [Source:HGNC Symbol;Acc:HGNC:52575]	-
ENSG00000162572	SCNN1D	1	1280436	1292029	+	4025	protein_coding	sodium channel epithelial 1 delta subunit [Source:HGNC Symbol;Acc:HGNC:10601]	-
ENSG00000131584	ACAP3	1	1292376	1309609	-	8809	protein_coding	ArfGAP with coiled-coil, ankyrin repeat and PH domains 3 [Source:HGNC Symbol;Acc:HGNC:16754]	-
ENSG00000169972	PUSL1	1	1308567	1311677	+	2489	protein_coding	pseudouridylate synthase like 1 [Source:HGNC Symbol;Acc:HGNC:26914]	-
ENSG00000127054	INTS11	1	1311585	1324691	-	8220	protein_coding	integrator complex subunit 11 [Source:HGNC Symbol;Acc:HGNC:26052]	-
ENSG00000240731	AL139287.1	1	1317581	1318689	-	386	sense_intronic	novel transcript	-
ENSG00000224051	CPTP	1	1324756	1328897	+	2556	protein_coding	ceramide-1-phosphate transfer protein [Source:HGNC Symbol;Acc:HGNC:28116]	-
ENSG00000107404	DVL1	1	1335276	1349350	-	3814	protein_coding	dishevelled segment polarity protein 1 [Source:HGNC Symbol;Acc:HGNC:3084]	-
ENSG00000162576	MXRA8	1	1352689	1361777	-	3622	protein_coding	matrix remodeling associated 8 [Source:HGNC Symbol;Acc:HGNC:7542]	-
ENSG00000175756	AURKAIP1	1	1373730	1375495	-	1669	protein_coding	aurora kinase A interacting protein 1 [Source:HGNC Symbol;Acc:HGNC:24114]	-
ENSG00000221978	CCNL2	1	1385711	1399328	-	6850	protein_coding	cyclin L2 [Source:HGNC Symbol;Acc:HGNC:20570]	-
ENSG00000224870	AL391244.1	1	1399522	1402046	+	2525	processed_transcript	uncharacterized LOC148413 [Source:NCBI gene;Acc:148413]	-
ENSG00000242485	MRPL20	1	1401908	1407313	-	2788	protein_coding	mitochondrial ribosomal protein L20 [Source:HGNC Symbol;Acc:HGNC:14478]	-
ENSG00000272455	AL391244.3	1	1409096	1410618	+	1523	lincRNA	novel transcript	-
ENSG00000160072	ATAD3B	1	1471769	1497848	+	7682	protein_coding	ATPase family, AAA domain containing 3B [Source:HGNC Symbol;Acc:HGNC:24007]	-
ENSG00000197785	ATAD3A	1	1512151	1534687	+	3069	protein_coding	ATPase family, AAA domain containing 3A [Source:HGNC Symbol;Acc:HGNC:25567]	-
ENSG00000205090	TMEM240	1	1535174	1540453	-	1380	protein_coding	transmembrane protein 240 [Source:HGNC Symbol;Acc:HGNC:25186]	-
ENSG00000160075	SSU72	1	1541673	1574869	-	6925	protein_coding	SSU72 homolog, RNA polymerase II CTD phosphatase [Source:HGNC Symbol;Acc:HGNC:25016]	-
ENSG00000272106	AL691432.2	1	1613758	1615795	-	2038	antisense	artifact	-
ENSG00000197530	MIB2	1	1615415	1630610	+	8767	protein_coding	mindbomb E3 ubiquitin protein ligase 2 [Source:HGNC Symbol;Acc:HGNC:30577]	-
ENSG00000248333	CDK11B	1	1635227	1659012	-	3488	protein_coding	cyclin dependent kinase 11B [Source:HGNC Symbol;Acc:HGNC:1729]	-
ENSG00000189339	SLC35E2B	1	1659529	1692728	-	8395	protein_coding	solute carrier family 35 member E2B [Source:HGNC Symbol;Acc:HGNC:33941]	-
ENSG00000269737	AL691432.1	1	1671990	1674397	+	1819	transcribed_processed_pseudogene	ribosomal protein S7 (RPS7) pseudogene	-
ENSG00000008128	CDK11A	1	1702730	1724324	-	4701	protein_coding	cyclin dependent kinase 11A [Source:HGNC Symbol;Acc:HGNC:1730]	-
ENSG00000215790	SLC35E2A	1	1724838	1745999	-	7713	protein_coding	solute carrier family 35 member E2A [Source:HGNC Symbol;Acc:HGNC:20863]	-
ENSG00000008130	NADK	1	1751232	1780457	-	5570	protein_coding	NAD kinase [Source:HGNC Symbol;Acc:HGNC:29831]	-
ENSG00000078369	GNB1	1	1785285	1891117	-	6417	protein_coding	G protein subunit beta 1 [Source:HGNC Symbol;Acc:HGNC:4396]	-
ENSG00000162585	FAAP20	1	2184461	2212720	-	10916	protein_coding	FA core complex associated protein 20 [Source:HGNC Symbol;Acc:HGNC:26428]	-
ENSG00000157933	SKI	1	2228695	2310119	+	6080	protein_coding	SKI proto-oncogene [Source:HGNC Symbol;Acc:HGNC:10896]	-
ENSG00000116151	MORN1	1	2321253	2391707	-	11337	protein_coding	MORN repeat containing 1 [Source:HGNC Symbol;Acc:HGNC:25852]	-
ENSG00000157916	RER1	1	2391775	2405444	+	5691	protein_coding	retention in endoplasmic reticulum sorting receptor 1 [Source:HGNC Symbol;Acc:HGNC:30309]	-
ENSG00000157911	PEX10	1	2403964	2413797	-	3789	protein_coding	peroxisomal biogenesis factor 10 [Source:HGNC Symbol;Acc:HGNC:8851]	-
ENSG00000157881	PANK4	1	2508533	2526628	-	5107	protein_coding	pantothenate kinase 4 [Source:HGNC Symbol;Acc:HGNC:19366]	-
ENSG00000157873	TNFRSF14	1	2555639	2565382	+	6219	protein_coding	TNF receptor superfamily member 14 [Source:HGNC Symbol;Acc:HGNC:11912]	-
ENSG00000157870	PRXL2B	1	2586491	2591469	+	3371	protein_coding	peroxiredoxin like 2B [Source:HGNC Symbol;Acc:HGNC:28390]	-
ENSG00000142611	PRDM16	1	3069168	3438621	+	9767	protein_coding	PR/SET domain 16 [Source:HGNC Symbol;Acc:HGNC:14000]	zf-C2H2
ENSG00000162591	MEGF6	1	3489920	3611495	-	7039	protein_coding	multiple EGF like domains 6 [Source:HGNC Symbol;Acc:HGNC:3232]	-
ENSG00000158109	TPRG1L	1	3625002	3630127	+	2414	protein_coding	tumor protein p63 regulated 1 like [Source:HGNC Symbol;Acc:HGNC:27007]	-
ENSG00000116213	WRAP73	1	3630767	3652761	-	7604	protein_coding	WD repeat containing, antisense to TP73 [Source:HGNC Symbol;Acc:HGNC:12759]	-
ENSG00000227372	TP73-AS1	1	3735511	3747373	-	9701	transcribed_unitary_pseudogene	TP73 antisense RNA 1 [Source:HGNC Symbol;Acc:HGNC:29052]	-
ENSG00000130764	LRRC47	1	3778558	3796504	-	4516	protein_coding	leucine rich repeat containing 47 [Source:HGNC Symbol;Acc:HGNC:29207]	-
ENSG00000272153	AL365330.1	1	3785008	3785538	+	531	antisense	novel transcript, antisense to LRRC47	-
ENSG00000116198	CEP104	1	3812081	3857214	-	7876	protein_coding	centrosomal protein 104 [Source:HGNC Symbol;Acc:HGNC:24866]	-
ENSG00000169598	DFFB	1	3857267	3885429	+	3870	protein_coding	DNA fragmentation factor subunit beta [Source:HGNC Symbol;Acc:HGNC:2773]	-
ENSG00000198912	C1orf174	1	3889125	3900293	-	4388	protein_coding	chromosome 1 open reading frame 174 [Source:HGNC Symbol;Acc:HGNC:27915]	-
ENSG00000131697	NPHP4	1	5862811	5992473	-	13167	protein_coding	nephrocystin 4 [Source:HGNC Symbol;Acc:HGNC:19104]	-
ENSG00000069424	KCNAB2	1	5991466	6101193	+	9534	protein_coding	potassium voltage-gated channel subfamily A regulatory beta subunit 2 [Source:HGNC Symbol;Acc:HGNC:6229]	-
ENSG00000116251	RPL22	1	6185020	6209389	-	4682	protein_coding	ribosomal protein L22 [Source:HGNC Symbol;Acc:HGNC:10315]	-
ENSG00000158286	RNF207	1	6205475	6221299	+	6585	protein_coding	ring finger protein 207 [Source:HGNC Symbol;Acc:HGNC:32947]	-
ENSG00000116237	ICMT	1	6221193	6235972	-	4910	protein_coding	isoprenylcysteine carboxyl methyltransferase [Source:HGNC Symbol;Acc:HGNC:5350]	-
ENSG00000158292	GPR153	1	6247346	6260975	-	4082	protein_coding	G protein-coupled receptor 153 [Source:HGNC Symbol;Acc:HGNC:23618]	-
ENSG00000097021	ACOT7	1	6264269	6394391	-	4124	protein_coding	acyl-CoA thioesterase 7 [Source:HGNC Symbol;Acc:HGNC:24157]	-
ENSG00000215788	TNFRSF25	1	6460786	6466195	-	4283	protein_coding	TNF receptor superfamily member 25 [Source:HGNC Symbol;Acc:HGNC:11910]	-
ENSG00000171680	PLEKHG5	1	6466092	6520061	-	7053	protein_coding	pleckstrin homology and RhoGEF domain containing G5 [Source:HGNC Symbol;Acc:HGNC:29105]	-
ENSG00000162408	NOL9	1	6521347	6554535	-	7293	protein_coding	nucleolar protein 9 [Source:HGNC Symbol;Acc:HGNC:26265]	-
ENSG00000204859	ZBTB48	1	6580001	6589280	+	4503	protein_coding	zinc finger and BTB domain containing 48 [Source:HGNC Symbol;Acc:HGNC:4930]	ZBTB
ENSG00000162413	KLHL21	1	6590724	6614607	-	6901	protein_coding	kelch like family member 21 [Source:HGNC Symbol;Acc:HGNC:29041]	-
ENSG00000116273	PHF13	1	6613685	6624033	+	3681	protein_coding	PHD finger protein 13 [Source:HGNC Symbol;Acc:HGNC:22983]	-
ENSG00000041988	THAP3	1	6624866	6635586	+	4072	protein_coding	THAP domain containing 3 [Source:HGNC Symbol;Acc:HGNC:20855]	THAP
ENSG00000007923	DNAJC11	1	6634168	6701924	-	5083	protein_coding	DnaJ heat shock protein family (Hsp40) member C11 [Source:HGNC Symbol;Acc:HGNC:25570]	-
ENSG00000171735	CAMTA1	1	6785324	7769706	+	10033	protein_coding	calmodulin binding transcription activator 1 [Source:HGNC Symbol;Acc:HGNC:18806]	CG-1
ENSG00000049245	VAMP3	1	7771269	7781432	+	2760	protein_coding	vesicle associated membrane protein 3 [Source:HGNC Symbol;Acc:HGNC:12644]	-
ENSG00000269925	Z98884.2	1	7776383	7776775	+	393	sense_intronic	novel transcript, sense intronic to VAMP3	-
ENSG00000049246	PER3	1	7784320	7845177	+	8099	protein_coding	period circadian regulator 3 [Source:HGNC Symbol;Acc:HGNC:8847]	-
ENSG00000116288	PARK7	1	7954291	7985505	+	2397	protein_coding	Parkinsonism associated deglycase [Source:HGNC Symbol;Acc:HGNC:16369]	-
ENSG00000116285	ERRFI1	1	8004404	8026308	-	4186	protein_coding	ERBB receptor feedback inhibitor 1 [Source:HGNC Symbol;Acc:HGNC:18185]	-
ENSG00000142599	RERE	1	8352397	8817643	-	11503	protein_coding	arginine-glutamic acid dipeptide repeats [Source:HGNC Symbol;Acc:HGNC:9965]	zf-GATA
ENSG00000074800	ENO1	1	8861000	8879250	-	5276	protein_coding	enolase 1 [Source:HGNC Symbol;Acc:HGNC:3350]	-
ENSG00000142583	SLC2A5	1	9035107	9088478	-	6693	protein_coding	solute carrier family 2 member 5 [Source:HGNC Symbol;Acc:HGNC:11010]	-
ENSG00000180758	GPR157	1	9100305	9129170	-	5372	protein_coding	G protein-coupled receptor 157 [Source:HGNC Symbol;Acc:HGNC:23687]	-
ENSG00000049239	H6PD	1	9234775	9271337	+	9321	protein_coding	hexose-6-phosphate dehydrogenase/glucose 1-dehydrogenase [Source:HGNC Symbol;Acc:HGNC:4795]	-
ENSG00000171621	SPSB1	1	9292880	9369532	+	3403	protein_coding	splA/ryanodine receptor domain and SOCS box containing 1 [Source:HGNC Symbol;Acc:HGNC:30628]	-
ENSG00000171612	SLC25A33	1	9539482	9585179	+	3854	protein_coding	solute carrier family 25 member 33 [Source:HGNC Symbol;Acc:HGNC:29681]	-
ENSG00000188807	TMEM201	1	9588922	9614873	+	6966	protein_coding	transmembrane protein 201 [Source:HGNC Symbol;Acc:HGNC:33719]	-
ENSG00000171608	PIK3CD	1	9651732	9729114	+	6332	protein_coding	phosphatidylinositol-4,5-bisphosphate 3-kinase catalytic subunit delta [Source:HGNC Symbol;Acc:HGNC:8977]	-
ENSG00000171603	CLSTN1	1	9729026	9824526	-	5683	protein_coding	calsyntenin 1 [Source:HGNC Symbol;Acc:HGNC:17447]	-
ENSG00000178585	CTNNBIP1	1	9848276	9910336	-	3339	protein_coding	catenin beta interacting protein 1 [Source:HGNC Symbol;Acc:HGNC:16913]	-
ENSG00000162441	LZIC	1	9922113	9943407	-	2794	protein_coding	leucine zipper and CTNNBIP1 domain containing [Source:HGNC Symbol;Acc:HGNC:17497]	-
ENSG00000173614	NMNAT1	1	9943428	9985501	+	4610	protein_coding	nicotinamide nucleotide adenylyltransferase 1 [Source:HGNC Symbol;Acc:HGNC:17877]	-
ENSG00000130939	UBE4B	1	10032832	10181239	+	9128	protein_coding	ubiquitination factor E4B [Source:HGNC Symbol;Acc:HGNC:12500]	-
ENSG00000054523	KIF1B	1	10210805	10381603	+	17720	protein_coding	kinesin family member 1B [Source:HGNC Symbol;Acc:HGNC:16636]	-
ENSG00000142657	PGD	1	10398592	10420144	+	2966	protein_coding	phosphogluconate dehydrogenase [Source:HGNC Symbol;Acc:HGNC:8891]	-
ENSG00000175279	CENPS	1	10430443	10442809	+	1739	protein_coding	centromere protein S [Source:HGNC Symbol;Acc:HGNC:23163]	-
ENSG00000160049	DFFA	1	10456522	10472526	-	6622	protein_coding	DNA fragmentation factor subunit alpha [Source:HGNC Symbol;Acc:HGNC:2772]	-
ENSG00000142655	PEX14	1	10472288	10630758	+	2995	protein_coding	peroxisomal biogenesis factor 14 [Source:HGNC Symbol;Acc:HGNC:8856]	-
ENSG00000120948	TARDBP	1	11012344	11026420	+	6071	protein_coding	TAR DNA binding protein [Source:HGNC Symbol;Acc:HGNC:11571]	-
ENSG00000009724	MASP2	1	11026523	11047233	-	4251	protein_coding	mannan binding lectin serine peptidase 2 [Source:HGNC Symbol;Acc:HGNC:6902]	-
ENSG00000271895	AL109811.3	1	11029659	11030528	+	870	antisense	novel transcript, antisense to MASP2	-
ENSG00000116649	SRM	1	11054584	11060024	-	1898	protein_coding	spermidine synthase [Source:HGNC Symbol;Acc:HGNC:11296]	-
ENSG00000171824	EXOSC10	1	11066618	11099881	-	6003	protein_coding	exosome component 10 [Source:HGNC Symbol;Acc:HGNC:9138]	-
ENSG00000198793	MTOR	1	11106535	11262507	-	12119	protein_coding	mechanistic target of rapamycin kinase [Source:HGNC Symbol;Acc:HGNC:3942]	-
ENSG00000120942	UBIAD1	1	11273206	11296049	+	5082	protein_coding	UbiA prenyltransferase domain containing 1 [Source:HGNC Symbol;Acc:HGNC:30791]	-
ENSG00000116670	MAD2L2	1	11674480	11691650	-	3324	protein_coding	mitotic arrest deficient 2 like 2 [Source:HGNC Symbol;Acc:HGNC:6764]	-
ENSG00000177674	AGTRAP	1	11736084	11754802	+	2435	protein_coding	angiotensin II receptor associated protein [Source:HGNC Symbol;Acc:HGNC:13539]	-
ENSG00000177000	MTHFR	1	11785723	11806920	-	11978	protein_coding	methylenetetrahydrofolate reductase [Source:HGNC Symbol;Acc:HGNC:7436]	-
ENSG00000011021	CLCN6	1	11806096	11848079	+	8174	protein_coding	chloride voltage-gated channel 6 [Source:HGNC Symbol;Acc:HGNC:2024]	-
ENSG00000116685	KIAA2013	1	11919591	11926428	-	3281	protein_coding	KIAA2013 [Source:HGNC Symbol;Acc:HGNC:28513]	-
ENSG00000083444	PLOD1	1	11934205	11975538	+	5320	protein_coding	procollagen-lysine,2-oxoglutarate 5-dioxygenase 1 [Source:HGNC Symbol;Acc:HGNC:9081]	-
ENSG00000116688	MFN2	1	11980181	12013514	+	4973	protein_coding	mitofusin 2 [Source:HGNC Symbol;Acc:HGNC:16877]	-
ENSG00000116691	MIIP	1	12019466	12032045	+	2821	protein_coding	migration and invasion inhibitory protein [Source:HGNC Symbol;Acc:HGNC:25715]	-
ENSG00000028137	TNFRSF1B	1	12167003	12209228	+	3766	protein_coding	TNF receptor superfamily member 1B [Source:HGNC Symbol;Acc:HGNC:11917]	-
ENSG00000048707	VPS13D	1	12230030	12512047	+	20768	protein_coding	vacuolar protein sorting 13 homolog D [Source:HGNC Symbol;Acc:HGNC:23595]	-
ENSG00000162496	DHRS3	1	12567910	12617731	-	3036	protein_coding	dehydrogenase/reductase 3 [Source:HGNC Symbol;Acc:HGNC:17693]	-
ENSG00000221340	RNU6ATAC18P	1	12569972	12570072	-	101	snRNA	RNA, U6atac small nuclear 18, pseudogene [Source:HGNC Symbol;Acc:HGNC:46917]	-
ENSG00000116731	PRDM2	1	13700198	13825079	+	10923	protein_coding	PR/SET domain 2 [Source:HGNC Symbol;Acc:HGNC:9347]	zf-C2H2
ENSG00000189337	KAZN	1	13892792	15118043	+	13841	protein_coding	kazrin, periplakin interacting protein [Source:HGNC Symbol;Acc:HGNC:29173]	-
ENSG00000171729	TMEM51	1	15152532	15220480	+	2240	protein_coding	transmembrane protein 51 [Source:HGNC Symbol;Acc:HGNC:25488]	-
ENSG00000142634	EFHD2	1	15409895	15430343	+	2531	protein_coding	EF-hand domain family member D2 [Source:HGNC Symbol;Acc:HGNC:28670]	-
ENSG00000132906	CASP9	1	15490832	15526534	-	5269	protein_coding	caspase 9 [Source:HGNC Symbol;Acc:HGNC:1511]	-
ENSG00000116138	DNAJC16	1	15526813	15592379	+	8563	protein_coding	DnaJ heat shock protein family (Hsp40) member C16 [Source:HGNC Symbol;Acc:HGNC:29157]	-
ENSG00000197312	DDI2	1	15617500	15669044	+	12136	protein_coding	DNA damage inducible 1 homolog 2 [Source:HGNC Symbol;Acc:HGNC:24578]	-
ENSG00000116786	PLEKHM2	1	15684332	15734769	+	4122	protein_coding	pleckstrin homology and RUN domain containing M2 [Source:HGNC Symbol;Acc:HGNC:29131]	-
ENSG00000237938	AL450998.2	1	15720312	15736896	-	1533	antisense	novel transcript, antisense to SLC25A34 and PLEKHM2	-
ENSG00000162461	SLC25A34	1	15736405	15741396	+	3195	protein_coding	solute carrier family 25 member 34 [Source:HGNC Symbol;Acc:HGNC:27653]	-
ENSG00000162458	FBLIM1	1	15756607	15786594	+	4716	protein_coding	filamin binding LIM protein 1 [Source:HGNC Symbol;Acc:HGNC:24686]	-
ENSG00000065526	SPEN	1	15847864	15940460	+	13294	protein_coding	spen family transcriptional repressor [Source:HGNC Symbol;Acc:HGNC:17575]	-
ENSG00000116809	ZBTB17	1	15941869	15976132	-	4240	protein_coding	zinc finger and BTB domain containing 17 [Source:HGNC Symbol;Acc:HGNC:12936]	ZBTB
ENSG00000173641	HSPB7	1	16014028	16019594	-	3910	protein_coding	heat shock protein family B (small) member 7 [Source:HGNC Symbol;Acc:HGNC:5249]	-
ENSG00000142627	EPHA2	1	16124337	16156087	-	4159	protein_coding	EPH receptor A2 [Source:HGNC Symbol;Acc:HGNC:3386]	-
ENSG00000142632	ARHGEF19	1	16197854	16212609	-	3745	protein_coding	Rho guanine nucleotide exchange factor 19 [Source:HGNC Symbol;Acc:HGNC:26604]	-
ENSG00000237276	ANO7L1	1	16215909	16228027	-	1990	transcribed_unprocessed_pseudogene	anoctamin 7 like 1 [Source:HGNC Symbol;Acc:HGNC:32248]	-
ENSG00000132881	CPLANE2	1	16231700	16237162	-	1545	protein_coding	ciliogenesis and planar polarity effector 2 [Source:HGNC Symbol;Acc:HGNC:28127]	-
ENSG00000037637	FBXO42	1	16246839	16352454	-	8984	protein_coding	F-box protein 42 [Source:HGNC Symbol;Acc:HGNC:29249]	-
ENSG00000055070	SZRD1	1	16352575	16398145	+	4747	protein_coding	SUZ RNA binding domain containing 1 [Source:HGNC Symbol;Acc:HGNC:30232]	-
ENSG00000157191	NECAP2	1	16440672	16460078	+	5559	protein_coding	NECAP endocytosis associated 2 [Source:HGNC Symbol;Acc:HGNC:25528]	-
ENSG00000080947	CROCCP3	1	16467436	16499257	-	6813	transcribed_unprocessed_pseudogene	ciliary rootlet coiled-coil, rootletin pseudogene 3 [Source:HGNC Symbol;Acc:HGNC:29405]	-
ENSG00000219481	NBPF1	1	16562319	16613562	-	12212	protein_coding	NBPF member 1 [Source:HGNC Symbol;Acc:HGNC:26088]	-
ENSG00000215908	CROCCP2	1	16618253	16657232	-	5606	transcribed_unprocessed_pseudogene	ciliary rootlet coiled-coil, rootletin pseudogene 2 [Source:HGNC Symbol;Acc:HGNC:28170]	-
ENSG00000058453	CROCC	1	16740273	16972979	+	8871	protein_coding	ciliary rootlet coiled-coil, rootletin [Source:HGNC Symbol;Acc:HGNC:21299]	-
ENSG00000238142	BX284668.5	1	16888538	16889649	-	508	lincRNA	uncharacterized LOC105376805 [Source:NCBI gene;Acc:105376805]	-
ENSG00000117122	MFAP2	1	16974502	16980835	-	2915	protein_coding	microfibril associated protein 2 [Source:HGNC Symbol;Acc:HGNC:7033]	-
ENSG00000159363	ATP13A2	1	16985958	17011928	-	5253	protein_coding	ATPase cation transporting 13A2 [Source:HGNC Symbol;Acc:HGNC:30213]	-
ENSG00000117118	SDHB	1	17018722	17054170	-	2462	protein_coding	succinate dehydrogenase complex iron sulfur subunit B [Source:HGNC Symbol;Acc:HGNC:10681]	-
ENSG00000179051	RCC2	1	17406760	17439724	-	4126	protein_coding	regulator of chromosome condensation 2 [Source:HGNC Symbol;Acc:HGNC:30297]	-
ENSG00000074964	ARHGEF10L	1	17539835	17697874	+	7817	protein_coding	Rho guanine nucleotide exchange factor 10 like [Source:HGNC Symbol;Acc:HGNC:25540]	-
ENSG00000159423	ALDH4A1	1	18871430	18902781	-	3689	protein_coding	aldehyde dehydrogenase 4 family member A1 [Source:HGNC Symbol;Acc:HGNC:406]	-
ENSG00000169991	IFFO2	1	18904281	18956686	-	6188	protein_coding	intermediate filament family orphan 2 [Source:HGNC Symbol;Acc:HGNC:27006]	-
ENSG00000127481	UBR4	1	19074506	19210276	-	24675	protein_coding	ubiquitin protein ligase E3 component n-recognin 4 [Source:HGNC Symbol;Acc:HGNC:30313]	-
ENSG00000127463	EMC1	1	19215664	19251552	-	9623	protein_coding	ER membrane protein complex subunit 1 [Source:HGNC Symbol;Acc:HGNC:28957]	-
ENSG00000053372	MRTO4	1	19251539	19260128	+	2822	protein_coding	MRT4 homolog, ribosome maturation factor [Source:HGNC Symbol;Acc:HGNC:18477]	-
ENSG00000270728	AL035413.2	1	19297080	19297903	+	525	processed_pseudogene	synaptonemal complex protein 3 (SYCP3) pseudogene	-
ENSG00000053371	AKR7A2	1	19303965	19312146	-	1781	protein_coding	aldo-keto reductase family 7 member A2 [Source:HGNC Symbol;Acc:HGNC:389]	-
ENSG00000040487	PQLC2	1	19312326	19329300	+	2686	protein_coding	PQ loop repeat containing 2 [Source:HGNC Symbol;Acc:HGNC:26001]	-
ENSG00000077549	CAPZB	1	19338776	19485539	-	3238	protein_coding	capping actin protein of muscle Z-line subunit beta [Source:HGNC Symbol;Acc:HGNC:1491]	-
ENSG00000173436	MINOS1	1	19484403	19629821	+	5480	protein_coding	mitochondrial inner membrane organizing system 1 [Source:HGNC Symbol;Acc:HGNC:32068]	-
ENSG00000158747	NBL1	1	19596979	19658456	+	3596	protein_coding	NBL1, DAN family BMP antagonist [Source:HGNC Symbol;Acc:HGNC:7650]	-
ENSG00000162542	TMCO4	1	19682213	19799945	-	4054	protein_coding	transmembrane and coiled-coil domains 4 [Source:HGNC Symbol;Acc:HGNC:27393]	-
ENSG00000169914	OTUD3	1	19882513	19912945	+	6767	protein_coding	OTU deubiquitinase 3 [Source:HGNC Symbol;Acc:HGNC:29038]	-
ENSG00000162545	CAMK2N1	1	20482391	20486220	-	2615	protein_coding	calcium/calmodulin dependent protein kinase II inhibitor 1 [Source:HGNC Symbol;Acc:HGNC:24190]	-
ENSG00000090432	MUL1	1	20499448	20508161	-	2438	protein_coding	mitochondrial E3 ubiquitin protein ligase 1 [Source:HGNC Symbol;Acc:HGNC:25762]	-
ENSG00000158828	PINK1	1	20633455	20651511	+	4836	protein_coding	PTEN induced putative kinase 1 [Source:HGNC Symbol;Acc:HGNC:14581]	-
ENSG00000244038	DDOST	1	20651767	20661544	-	2721	protein_coding	dolichyl-diphosphooligosaccharide--protein glycosyltransferase non-catalytic subunit [Source:HGNC Symbol;Acc:HGNC:2728]	-
ENSG00000127483	HP1BP3	1	20742661	20787323	-	7442	protein_coding	heterochromatin protein 1 binding protein 3 [Source:HGNC Symbol;Acc:HGNC:24973]	-
ENSG00000075151	EIF4G3	1	20806292	21176888	-	9596	protein_coding	eukaryotic translation initiation factor 4 gamma 3 [Source:HGNC Symbol;Acc:HGNC:3298]	-
ENSG00000117298	ECE1	1	21217247	21345572	-	7333	protein_coding	endothelin converting enzyme 1 [Source:HGNC Symbol;Acc:HGNC:3146]	-
ENSG00000227001	NBPF2P	1	21424625	21427967	-	661	unprocessed_pseudogene	NBPF member 2, pseudogene [Source:HGNC Symbol;Acc:HGNC:31987]	-
ENSG00000142794	NBPF3	1	21440128	21485005	+	6812	protein_coding	NBPF member 3 [Source:HGNC Symbol;Acc:HGNC:25076]	-
ENSG00000162551	ALPL	1	21509372	21578412	+	3007	protein_coding	alkaline phosphatase, liver/bone/kidney [Source:HGNC Symbol;Acc:HGNC:438]	-
ENSG00000090686	USP48	1	21678298	21783606	-	9497	protein_coding	ubiquitin specific peptidase 48 [Source:HGNC Symbol;Acc:HGNC:18533]	-
ENSG00000142798	HSPG2	1	21822245	21937297	-	18104	protein_coding	heparan sulfate proteoglycan 2 [Source:HGNC Symbol;Acc:HGNC:5273]	-
ENSG00000218510	LINC00339	1	22024558	22031223	+	3764	processed_transcript	long intergenic non-protein coding RNA 339 [Source:HGNC Symbol;Acc:HGNC:25011]	-
ENSG00000184677	ZBTB40	1	22428838	22531157	+	9169	protein_coding	zinc finger and BTB domain containing 40 [Source:HGNC Symbol;Acc:HGNC:29045]	ZBTB
ENSG00000133216	EPHB2	1	22710839	22921500	+	12516	protein_coding	EPH receptor B2 [Source:HGNC Symbol;Acc:HGNC:3393]	-
ENSG00000004487	KDM1A	1	23019443	23083689	+	5440	protein_coding	lysine demethylase 1A [Source:HGNC Symbol;Acc:HGNC:29079]	-
ENSG00000169641	LUZP1	1	23084023	23177808	-	9658	protein_coding	leucine zipper protein 1 [Source:HGNC Symbol;Acc:HGNC:14985]	-
ENSG00000261326	LINC01355	1	23281308	23286752	-	5445	lincRNA	long intergenic non-protein coding RNA 1355 [Source:HGNC Symbol;Acc:HGNC:50584]	-
ENSG00000125944	HNRNPR	1	23303771	23344336	-	8676	protein_coding	heterogeneous nuclear ribonucleoprotein R [Source:HGNC Symbol;Acc:HGNC:5047]	-
ENSG00000125945	ZNF436	1	23359448	23369442	-	4392	protein_coding	zinc finger protein 436 [Source:HGNC Symbol;Acc:HGNC:20814]	zf-C2H2
ENSG00000249087	ZNF436-AS1	1	23368997	23371839	+	2655	antisense	ZNF436 antisense RNA 1 [Source:HGNC Symbol;Acc:HGNC:25122]	-
ENSG00000204219	TCEA3	1	23381061	23424740	-	3515	protein_coding	transcription elongation factor A3 [Source:HGNC Symbol;Acc:HGNC:11615]	-
ENSG00000088280	ASAP3	1	23428563	23484568	-	4988	protein_coding	ArfGAP with SH3 domain, ankyrin repeat and PH domain 3 [Source:HGNC Symbol;Acc:HGNC:14987]	-
ENSG00000007968	E2F2	1	23506430	23531220	-	5457	protein_coding	E2F transcription factor 2 [Source:HGNC Symbol;Acc:HGNC:3114]	E2F
ENSG00000117318	ID3	1	23557918	23559794	-	1797	protein_coding	inhibitor of DNA binding 3, HLH protein [Source:HGNC Symbol;Acc:HGNC:5362]	bHLH
ENSG00000142676	RPL11	1	23691742	23696835	+	2659	protein_coding	ribosomal protein L11 [Source:HGNC Symbol;Acc:HGNC:10301]	-
ENSG00000011007	ELOA	1	23743155	23762059	+	5391	protein_coding	elongin A [Source:HGNC Symbol;Acc:HGNC:11620]	-
ENSG00000057757	PITHD1	1	23778405	23788232	+	2186	protein_coding	PITH domain containing 1 [Source:HGNC Symbol;Acc:HGNC:25022]	-
ENSG00000011009	LYPLA2	1	23790970	23795539	+	2196	protein_coding	lysophospholipase II [Source:HGNC Symbol;Acc:HGNC:6738]	-
ENSG00000117308	GALE	1	23795599	23800804	-	3978	protein_coding	UDP-galactose-4-epimerase [Source:HGNC Symbol;Acc:HGNC:4116]	-
ENSG00000117305	HMGCL	1	23801885	23838620	-	5658	protein_coding	3-hydroxy-3-methylglutaryl-CoA lyase [Source:HGNC Symbol;Acc:HGNC:5005]	-
ENSG00000179163	FUCA1	1	23845077	23868294	-	2047	protein_coding	alpha-L-fucosidase 1 [Source:HGNC Symbol;Acc:HGNC:4006]	-
ENSG00000189266	PNRC2	1	23956839	23963462	+	2779	protein_coding	proline rich nuclear receptor coactivator 2 [Source:HGNC Symbol;Acc:HGNC:23158]	-
ENSG00000188529	SRSF10	1	23964804	23980927	-	10277	protein_coding	serine and arginine rich splicing factor 10 [Source:HGNC Symbol;Acc:HGNC:16713]	-
ENSG00000001460	STPG1	1	24356999	24416934	-	8511	protein_coding	sperm tail PG-rich repeat containing 1 [Source:HGNC Symbol;Acc:HGNC:28070]	-
ENSG00000001461	NIPAL3	1	24415794	24472976	+	9404	protein_coding	NIPA like domain containing 3 [Source:HGNC Symbol;Acc:HGNC:25233]	-
ENSG00000133226	SRRM1	1	24631716	24673267	+	8168	protein_coding	serine and arginine repetitive matrix 1 [Source:HGNC Symbol;Acc:HGNC:16638]	-
ENSG00000169504	CLIC4	1	24745357	24844324	+	4495	protein_coding	chloride intracellular channel 4 [Source:HGNC Symbol;Acc:HGNC:13518]	-
ENSG00000117614	SYF2	1	25222679	25232502	-	3370	protein_coding	SYF2 pre-mRNA splicing factor [Source:HGNC Symbol;Acc:HGNC:19824]	-
ENSG00000117616	RSRP1	1	25242237	25338213	-	6804	protein_coding	arginine and serine rich protein 1 [Source:HGNC Symbol;Acc:HGNC:25234]	-
ENSG00000261349	AL031432.2	1	25266102	25267136	-	459	unprocessed_pseudogene	novel pseudogene	-
ENSG00000187010	RHD	1	25272393	25330445	+	3313	protein_coding	Rh blood group D antigen [Source:HGNC Symbol;Acc:HGNC:10009]	-
ENSG00000224183	SDHDP6	1	25294164	25294643	-	480	processed_pseudogene	succinate dehydrogenase complex subunit D pseudogene 6 [Source:HGNC Symbol;Acc:HGNC:10689]	-
ENSG00000183726	TMEM50A	1	25337917	25362361	+	3410	protein_coding	transmembrane protein 50A [Source:HGNC Symbol;Acc:HGNC:30590]	-
ENSG00000204178	MACO1	1	25430858	25500209	+	3979	protein_coding	macoilin 1 [Source:HGNC Symbol;Acc:HGNC:25572]	-
ENSG00000157978	LDLRAP1	1	25543580	25568886	+	5397	protein_coding	low density lipoprotein receptor adaptor protein 1 [Source:HGNC Symbol;Acc:HGNC:18640]	-
ENSG00000162430	SELENON	1	25800176	25818224	+	4424	protein_coding	selenoprotein N [Source:HGNC Symbol;Acc:HGNC:15999]	-
ENSG00000117640	MTFR1L	1	25818640	25832942	+	5817	protein_coding	mitochondrial fission regulator 1 like [Source:HGNC Symbol;Acc:HGNC:28836]	-
ENSG00000127423	AUNIP	1	25831913	25859458	-	2408	protein_coding	aurora kinase A and ninein interacting protein [Source:HGNC Symbol;Acc:HGNC:28363]	-
ENSG00000182749	PAQR7	1	25861210	25871253	-	3297	protein_coding	progestin and adipoQ receptor family member 7 [Source:HGNC Symbol;Acc:HGNC:23146]	-
ENSG00000117632	STMN1	1	25884181	25906991	-	6261	protein_coding	stathmin 1 [Source:HGNC Symbol;Acc:HGNC:6510]	-
ENSG00000158006	PAFAH2	1	25959767	25998157	-	3835	protein_coding	platelet activating factor acetylhydrolase 2 [Source:HGNC Symbol;Acc:HGNC:8579]	-
ENSG00000175087	PDIK1L	1	26111165	26125543	+	4535	protein_coding	PDLIM1 interacting kinase 1 like [Source:HGNC Symbol;Acc:HGNC:18981]	-
ENSG00000130695	CEP85	1	26234200	26278808	+	5145	protein_coding	centrosomal protein 85 [Source:HGNC Symbol;Acc:HGNC:25309]	-
ENSG00000142669	SH3BGRL3	1	26279176	26281522	+	1786	protein_coding	SH3 domain binding glutamate rich protein like 3 [Source:HGNC Symbol;Acc:HGNC:15568]	-
ENSG00000158062	UBXN11	1	26281328	26318363	-	4704	protein_coding	UBX domain protein 11 [Source:HGNC Symbol;Acc:HGNC:30600]	-
ENSG00000117682	DHDDS	1	26432282	26471294	+	5596	protein_coding	dehydrodolichyl diphosphate synthase subunit [Source:HGNC Symbol;Acc:HGNC:20603]	-
ENSG00000198830	HMGN2	1	26472450	26475972	+	2509	protein_coding	high mobility group nucleosomal binding domain 2 [Source:HGNC Symbol;Acc:HGNC:4986]	-
ENSG00000117713	ARID1A	1	26693236	26782110	+	15928	protein_coding	AT-rich interaction domain 1A [Source:HGNC Symbol;Acc:HGNC:11110]	ARID
ENSG00000060642	PIGV	1	26787472	26798398	+	3382	protein_coding	phosphatidylinositol glycan anchor biosynthesis class V [Source:HGNC Symbol;Acc:HGNC:26031]	-
ENSG00000204160	ZDHHC18	1	26826710	26857602	+	5436	protein_coding	zinc finger DHHC-type containing 18 [Source:HGNC Symbol;Acc:HGNC:20712]	-
ENSG00000142751	GPN2	1	26876133	26890297	-	4979	protein_coding	GPN-loop GTPase 2 [Source:HGNC Symbol;Acc:HGNC:25513]	-
ENSG00000198746	GPATCH3	1	26890488	26900466	-	2225	protein_coding	G-patch domain containing 3 [Source:HGNC Symbol;Acc:HGNC:25720]	-
ENSG00000090273	NUDC	1	26900238	26946862	+	2856	protein_coding	nuclear distribution C, dynein complex regulator [Source:HGNC Symbol;Acc:HGNC:8045]	-
ENSG00000253368	TRNP1	1	26993707	27000898	+	1976	protein_coding	TMF1-regulated nuclear protein 1 [Source:HGNC Symbol;Acc:HGNC:34348]	-
ENSG00000158246	TENT5B	1	27005020	27012836	-	2368	protein_coding	terminal nucleotidyltransferase 5B [Source:HGNC Symbol;Acc:HGNC:28273]	-
ENSG00000090020	SLC9A1	1	27098815	27166981	-	5974	protein_coding	solute carrier family 9 member A1 [Source:HGNC Symbol;Acc:HGNC:11071]	-
ENSG00000142784	WDTC1	1	27234516	27308633	+	6024	protein_coding	WD and tetratricopeptide repeats 1 [Source:HGNC Symbol;Acc:HGNC:29175]	-
ENSG00000186501	TMEM222	1	27322145	27336400	+	4476	protein_coding	transmembrane protein 222 [Source:HGNC Symbol;Acc:HGNC:25363]	-
ENSG00000241547	ACTG1P20	1	27325329	27325796	+	468	processed_pseudogene	actin gamma 1 pseudogene 20 [Source:HGNC Symbol;Acc:HGNC:51500]	-
ENSG00000142733	MAP3K6	1	27355184	27366892	-	4951	protein_coding	mitogen-activated protein kinase kinase kinase 6 [Source:HGNC Symbol;Acc:HGNC:6858]	-
ENSG00000158195	WASF2	1	27404226	27490158	-	5676	protein_coding	WAS protein family member 2 [Source:HGNC Symbol;Acc:HGNC:12733]	-
ENSG00000126705	AHDC1	1	27534035	27604431	-	8297	protein_coding	AT-hook DNA binding motif containing 1 [Source:HGNC Symbol;Acc:HGNC:25230]	-
ENSG00000126709	IFI6	1	27666061	27672218	-	865	protein_coding	interferon alpha inducible protein 6 [Source:HGNC Symbol;Acc:HGNC:4054]	-
ENSG00000009780	FAM76A	1	27725979	27763122	+	4034	protein_coding	family with sequence similarity 76 member A [Source:HGNC Symbol;Acc:HGNC:28530]	-
ENSG00000117758	STX12	1	27773183	27824452	+	3846	protein_coding	syntaxin 12 [Source:HGNC Symbol;Acc:HGNC:11430]	-
ENSG00000117751	PPP1R8	1	27830778	27851676	+	2819	protein_coding	protein phosphatase 1 regulatory subunit 8 [Source:HGNC Symbol;Acc:HGNC:9296]	-
ENSG00000130775	THEMIS2	1	27872543	27886685	+	4621	protein_coding	thymocyte selection associated family member 2 [Source:HGNC Symbol;Acc:HGNC:16839]	-
ENSG00000117748	RPA2	1	27891524	27914746	-	2019	protein_coding	replication protein A2 [Source:HGNC Symbol;Acc:HGNC:10290]	-
ENSG00000158156	XKR8	1	27959462	27968096	+	2743	protein_coding	XK related 8 [Source:HGNC Symbol;Acc:HGNC:25508]	-
ENSG00000158161	EYA3	1	27970344	28088696	-	6483	protein_coding	EYA transcriptional coactivator and phosphatase 3 [Source:HGNC Symbol;Acc:HGNC:3521]	-
ENSG00000228589	SPCS2P4	1	28095742	28096422	-	681	processed_pseudogene	signal peptidase complex subunit 2 pseudogene 4 [Source:HGNC Symbol;Acc:HGNC:45237]	-
ENSG00000126698	DNAJC8	1	28199456	28233025	-	2888	protein_coding	DnaJ heat shock protein family (Hsp40) member C8 [Source:HGNC Symbol;Acc:HGNC:15470]	-
ENSG00000130770	ATP5IF1	1	28236109	28246906	+	2225	protein_coding	ATP synthase inhibitory factor subunit 1 [Source:HGNC Symbol;Acc:HGNC:871]	-
ENSG00000130766	SESN2	1	28259527	28282491	+	3453	protein_coding	sestrin 2 [Source:HGNC Symbol;Acc:HGNC:20746]	-
ENSG00000130772	MED18	1	28329002	28335967	+	2019	protein_coding	mediator complex subunit 18 [Source:HGNC Symbol;Acc:HGNC:25944]	-
ENSG00000204138	PHACTR4	1	28369582	28500369	+	7322	protein_coding	phosphatase and actin regulator 4 [Source:HGNC Symbol;Acc:HGNC:25793]	-
ENSG00000180198	RCC1	1	28505943	28539300	+	3888	protein_coding	regulator of chromosome condensation 1 [Source:HGNC Symbol;Acc:HGNC:1913]	-
ENSG00000242125	SNHG3	1	28505980	28510892	+	4088	processed_transcript	small nucleolar RNA host gene 3 [Source:HGNC Symbol;Acc:HGNC:10118]	-
ENSG00000200087	SNORA73B	1	28508559	28508762	+	204	snoRNA	small nucleolar RNA, H/ACA box 73B [Source:HGNC Symbol;Acc:HGNC:10116]	-
ENSG00000180098	TRNAU1AP	1	28553085	28578545	+	4311	protein_coding	tRNA selenocysteine 1 associated protein 1 [Source:HGNC Symbol;Acc:HGNC:30813]	-
ENSG00000197989	SNHG12	1	28578538	28583132	-	4266	antisense	small nucleolar RNA host gene 12 [Source:HGNC Symbol;Acc:HGNC:30062]	-
ENSG00000221539	SNORD99	1	28578749	28578822	-	74	snoRNA	small nucleolar RNA, C/D box 99 [Source:HGNC Symbol;Acc:HGNC:32762]	-
ENSG00000120656	TAF12	1	28589323	28643085	-	2337	protein_coding	TATA-box binding protein associated factor 12 [Source:HGNC Symbol;Acc:HGNC:11545]	-
ENSG00000162419	GMEB1	1	28668732	28719353	+	6459	protein_coding	glucocorticoid modulatory element binding protein 1 [Source:HGNC Symbol;Acc:HGNC:4370]	SAND
ENSG00000198492	YTHDF2	1	28736621	28769775	+	3859	protein_coding	YTH N6-methyladenosine RNA binding protein 2 [Source:HGNC Symbol;Acc:HGNC:31675]	-
ENSG00000159023	EPB41	1	28887091	29120046	+	19993	protein_coding	erythrocyte membrane protein band 4.1 [Source:HGNC Symbol;Acc:HGNC:3377]	-
ENSG00000253304	TMEM200B	1	29119428	29123935	-	2639	protein_coding	transmembrane protein 200B [Source:HGNC Symbol;Acc:HGNC:33785]	-
ENSG00000116350	SRSF4	1	29147743	29181987	-	8893	protein_coding	serine and arginine rich splicing factor 4 [Source:HGNC Symbol;Acc:HGNC:10786]	-
ENSG00000116353	MECR	1	29192873	29230942	-	3922	protein_coding	mitochondrial trans-2-enoyl-CoA reductase [Source:HGNC Symbol;Acc:HGNC:19691]	-
ENSG00000162511	LAPTM5	1	30732469	30757820	-	3274	protein_coding	lysosomal protein transmembrane 5 [Source:HGNC Symbol;Acc:HGNC:29612]	-
ENSG00000162512	SDC3	1	30869467	30908761	-	7067	protein_coding	syndecan 3 [Source:HGNC Symbol;Acc:HGNC:10660]	-
ENSG00000134644	PUM1	1	30931506	31065991	-	6621	protein_coding	pumilio RNA binding family member 1 [Source:HGNC Symbol;Acc:HGNC:14957]	-
ENSG00000060688	SNRNP40	1	31259568	31296782	-	3881	protein_coding	small nuclear ribonucleoprotein U5 subunit 40 [Source:HGNC Symbol;Acc:HGNC:30857]	-
ENSG00000229447	AC114495.2	1	31263245	31263681	-	437	processed_pseudogene	general transcription factor IIA, 2, 12kDa (GTF2A2) pseudogene	-
ENSG00000121766	ZCCHC17	1	31296982	31364953	+	1921	protein_coding	zinc finger CCHC-type containing 17 [Source:HGNC Symbol;Acc:HGNC:30246]	-
ENSG00000121769	FABP3	1	31365625	31376850	-	1026	protein_coding	fatty acid binding protein 3 [Source:HGNC Symbol;Acc:HGNC:3557]	-
ENSG00000168528	SERINC2	1	31409565	31434680	+	3549	protein_coding	serine incorporator 2 [Source:HGNC Symbol;Acc:HGNC:23231]	-
ENSG00000162517	PEF1	1	31629862	31644896	-	2227	protein_coding	penta-EF-hand domain containing 1 [Source:HGNC Symbol;Acc:HGNC:30009]	-
ENSG00000235790	AC114488.2	1	31644049	31660162	+	2216	antisense	novel transcript, antisense to COL16A1	-
ENSG00000084636	COL16A1	1	31652247	31704319	-	9269	protein_coding	collagen type XVI alpha 1 chain [Source:HGNC Symbol;Acc:HGNC:2193]	-
ENSG00000121753	ADGRB2	1	31727117	31764893	-	7756	protein_coding	adhesion G protein-coupled receptor B2 [Source:HGNC Symbol;Acc:HGNC:944]	-
ENSG00000254545	AL354919.2	1	31789130	31791322	+	537	antisense	novel transcript	-
ENSG00000134668	SPOCD1	1	31790422	31816051	-	7085	protein_coding	SPOC domain containing 1 [Source:HGNC Symbol;Acc:HGNC:26338]	-
ENSG00000184007	PTP4A2	1	31906421	31944856	-	6719	protein_coding	protein tyrosine phosphatase type IVA, member 2 [Source:HGNC Symbol;Acc:HGNC:9635]	-
ENSG00000121774	KHDRBS1	1	32013829	32060850	+	3588	protein_coding	KH RNA binding domain containing, signal transduction associated 1 [Source:HGNC Symbol;Acc:HGNC:18116]	-
ENSG00000121775	TMEM39B	1	32072031	32102866	+	2820	protein_coding	transmembrane protein 39B [Source:HGNC Symbol;Acc:HGNC:25510]	-
ENSG00000025800	KPNA6	1	32108038	32176568	+	7480	protein_coding	karyopherin subunit alpha 6 [Source:HGNC Symbol;Acc:HGNC:6399]	-
ENSG00000084652	TXLNA	1	32179686	32198285	+	5103	protein_coding	taxilin alpha [Source:HGNC Symbol;Acc:HGNC:30685]	-
ENSG00000160050	CCDC28B	1	32200386	32205387	+	2818	protein_coding	coiled-coil domain containing 28B [Source:HGNC Symbol;Acc:HGNC:28163]	-
ENSG00000160051	IQCC	1	32205661	32208687	+	2478	protein_coding	IQ motif containing C [Source:HGNC Symbol;Acc:HGNC:25545]	-
ENSG00000160055	TMEM234	1	32214472	32222359	-	3571	protein_coding	transmembrane protein 234 [Source:HGNC Symbol;Acc:HGNC:28837]	-
ENSG00000084623	EIF3I	1	32221928	32231604	+	1725	protein_coding	eukaryotic translation initiation factor 3 subunit I [Source:HGNC Symbol;Acc:HGNC:3272]	-
ENSG00000220785	MTMR9LP	1	32231658	32241620	-	2961	transcribed_unprocessed_pseudogene	myotubularin related protein 9-like, pseudogene [Source:HGNC Symbol;Acc:HGNC:27920]	-
ENSG00000116478	HDAC1	1	32292086	32333635	+	3963	protein_coding	histone deacetylase 1 [Source:HGNC Symbol;Acc:HGNC:4852]	-
ENSG00000175130	MARCKSL1	1	32333832	32336379	-	1699	protein_coding	MARCKS like 1 [Source:HGNC Symbol;Acc:HGNC:7142]	-
ENSG00000225828	FAM229A	1	32361270	32364278	-	2845	protein_coding	family with sequence similarity 229 member A [Source:HGNC Symbol;Acc:HGNC:44652]	-
ENSG00000160058	BSDC1	1	32365103	32394731	-	6271	protein_coding	BSD domain containing 1 [Source:HGNC Symbol;Acc:HGNC:25501]	-
ENSG00000160062	ZBTB8A	1	32539427	32605939	+	7075	protein_coding	zinc finger and BTB domain containing 8A [Source:HGNC Symbol;Acc:HGNC:24172]	ZBTB
ENSG00000176261	ZBTB8OS	1	32600172	32650903	-	3531	protein_coding	zinc finger and BTB domain containing 8 opposite strand [Source:HGNC Symbol;Acc:HGNC:24094]	-
ENSG00000162521	RBBP4	1	32651142	32686211	+	9470	protein_coding	RB binding protein 4, chromatin remodeling factor [Source:HGNC Symbol;Acc:HGNC:9887]	-
ENSG00000162520	SYNC	1	32680360	32703596	-	3487	protein_coding	syncoilin, intermediate filament protein [Source:HGNC Symbol;Acc:HGNC:28897]	-
ENSG00000162522	KIAA1522	1	32741885	32774970	+	5965	protein_coding	KIAA1522 [Source:HGNC Symbol;Acc:HGNC:29301]	-
ENSG00000134684	YARS	1	32775237	32818153	-	8212	protein_coding	tyrosyl-tRNA synthetase [Source:HGNC Symbol;Acc:HGNC:12840]	-
ENSG00000116497	S100PBP	1	32816767	32858879	+	9194	protein_coding	S100P binding protein [Source:HGNC Symbol;Acc:HGNC:25768]	-
ENSG00000121900	TMEM54	1	32894594	32901438	-	1417	protein_coding	transmembrane protein 54 [Source:HGNC Symbol;Acc:HGNC:24143]	-
ENSG00000116514	RNF19B	1	32936445	32964685	-	2610	protein_coding	ring finger protein 19B [Source:HGNC Symbol;Acc:HGNC:26886]	-
ENSG00000004455	AK2	1	33007940	33080996	-	5727	protein_coding	adenylate kinase 2 [Source:HGNC Symbol;Acc:HGNC:362]	-
ENSG00000142920	AZIN2	1	33081104	33120530	+	6559	protein_coding	antizyme inhibitor 2 [Source:HGNC Symbol;Acc:HGNC:29957]	-
ENSG00000116525	TRIM62	1	33145402	33182059	-	3646	protein_coding	tripartite motif containing 62 [Source:HGNC Symbol;Acc:HGNC:25574]	-
ENSG00000160094	ZNF362	1	33256545	33300719	+	3331	protein_coding	zinc finger protein 362 [Source:HGNC Symbol;Acc:HGNC:18079]	zf-C2H2
ENSG00000225313	AL513327.1	1	33307348	33349245	+	4015	antisense	novel transcript	-
ENSG00000134686	PHC2	1	33323623	33431052	-	4975	protein_coding	polyhomeotic homolog 2 [Source:HGNC Symbol;Acc:HGNC:3183]	-
ENSG00000284154	MIR3605	1	33332393	33332492	-	100	miRNA	microRNA 3605 [Source:HGNC Symbol;Acc:HGNC:38922]	-
ENSG00000222112	RN7SKP16	1	33336566	33336864	-	299	misc_RNA	RNA, 7SK small nuclear pseudogene 16 [Source:HGNC Symbol;Acc:HGNC:45740]	-
ENSG00000121903	ZSCAN20	1	33472645	33496507	+	5308	protein_coding	zinc finger and SCAN domain containing 20 [Source:HGNC Symbol;Acc:HGNC:13093]	zf-C2H2
ENSG00000163866	SMIM12	1	34712737	34859816	-	8091	protein_coding	small integral membrane protein 12 [Source:HGNC Symbol;Acc:HGNC:25154]	-
ENSG00000230163	AL122010.1	1	34850694	34851555	+	720	antisense	novel transcript	-
ENSG00000163867	ZMYM6	1	34986165	35031968	-	9591	protein_coding	zinc finger MYM-type containing 6 [Source:HGNC Symbol;Acc:HGNC:13050]	-
ENSG00000197056	ZMYM1	1	35032172	35115859	+	5220	protein_coding	zinc finger MYM-type containing 1 [Source:HGNC Symbol;Acc:HGNC:26253]	-
ENSG00000116560	SFPQ	1	35176378	35193148	-	7426	protein_coding	splicing factor proline and glutamine rich [Source:HGNC Symbol;Acc:HGNC:10774]	-
ENSG00000146463	ZMYM4	1	35268967	35422058	+	7647	protein_coding	zinc finger MYM-type containing 4 [Source:HGNC Symbol;Acc:HGNC:13055]	-
ENSG00000142687	KIAA0319L	1	35433490	35557950	-	9629	protein_coding	KIAA0319 like [Source:HGNC Symbol;Acc:HGNC:30071]	-
ENSG00000020129	NCDN	1	35557473	35567274	+	4917	protein_coding	neurochondrin [Source:HGNC Symbol;Acc:HGNC:17597]	-
ENSG00000126067	PSMB2	1	35599544	35641844	-	4843	protein_coding	proteasome subunit beta 2 [Source:HGNC Symbol;Acc:HGNC:9539]	-
ENSG00000142686	C1orf216	1	35713875	35719472	-	3629	protein_coding	chromosome 1 open reading frame 216 [Source:HGNC Symbol;Acc:HGNC:26800]	-
ENSG00000092853	CLSPN	1	35720218	35769967	-	5411	protein_coding	claspin [Source:HGNC Symbol;Acc:HGNC:19715]	-
ENSG00000134698	AGO4	1	35808172	35857890	+	7267	protein_coding	argonaute 4, RISC catalytic component [Source:HGNC Symbol;Acc:HGNC:18424]	-
ENSG00000092847	AGO1	1	35869808	35930528	+	13886	protein_coding	argonaute 1, RISC catalytic component [Source:HGNC Symbol;Acc:HGNC:3262]	-
ENSG00000126070	AGO3	1	35930718	36072500	+	21157	protein_coding	argonaute 3, RISC catalytic component [Source:HGNC Symbol;Acc:HGNC:18421]	-
ENSG00000116863	ADPRHL2	1	36088875	36093932	+	1668	protein_coding	ADP-ribosylhydrolase like 2 [Source:HGNC Symbol;Acc:HGNC:21304]	-
ENSG00000054116	TRAPPC3	1	36136570	36156053	-	3527	protein_coding	trafficking protein particle complex 3 [Source:HGNC Symbol;Acc:HGNC:19942]	-
ENSG00000116871	MAP7D1	1	36155579	36180849	+	5271	protein_coding	MAP7 domain containing 1 [Source:HGNC Symbol;Acc:HGNC:25514]	-
ENSG00000054118	THRAP3	1	36224416	36305357	+	4736	protein_coding	thyroid hormone receptor associated protein 3 [Source:HGNC Symbol;Acc:HGNC:22964]	-
ENSG00000214193	SH3D21	1	36306387	36324886	+	4474	protein_coding	SH3 domain containing 21 [Source:HGNC Symbol;Acc:HGNC:26236]	-
ENSG00000142694	EVA1B	1	36322031	36324154	-	1211	protein_coding	eva-1 homolog B [Source:HGNC Symbol;Acc:HGNC:25558]	-
ENSG00000196182	STK40	1	36339624	36385896	-	5590	protein_coding	serine/threonine kinase 40 [Source:HGNC Symbol;Acc:HGNC:21373]	-
ENSG00000181817	LSM10	1	36391238	36397892	-	1496	protein_coding	LSM10, U7 small nuclear RNA associated [Source:HGNC Symbol;Acc:HGNC:17562]	-
ENSG00000116885	OSCP1	1	36415827	36450451	-	2788	protein_coding	organic solute carrier partner 1 [Source:HGNC Symbol;Acc:HGNC:29971]	-
ENSG00000116898	MRPS15	1	36455718	36464437	-	2916	protein_coding	mitochondrial ribosomal protein S15 [Source:HGNC Symbol;Acc:HGNC:14504]	-
ENSG00000233621	LINC01137	1	37454879	37474411	-	1395	antisense	long intergenic non-protein coding RNA 1137 [Source:HGNC Symbol;Acc:HGNC:49453]	-
ENSG00000163874	ZC3H12A	1	37474552	37484379	+	3121	protein_coding	zinc finger CCCH-type containing 12A [Source:HGNC Symbol;Acc:HGNC:26259]	-
ENSG00000163875	MEAF6	1	37492575	37514774	-	3487	protein_coding	MYST/Esa1 associated factor 6 [Source:HGNC Symbol;Acc:HGNC:25674]	-
ENSG00000263675	MIR5581	1	37500935	37500994	-	60	miRNA	microRNA 5581 [Source:HGNC Symbol;Acc:HGNC:43527]	-
ENSG00000163877	SNIP1	1	37534449	37554344	-	5769	protein_coding	Smad nuclear interacting protein 1 [Source:HGNC Symbol;Acc:HGNC:30587]	-
ENSG00000134697	GNL2	1	37566816	37595935	-	5745	protein_coding	G protein nucleolar 2 [Source:HGNC Symbol;Acc:HGNC:29925]	-
ENSG00000116922	C1orf109	1	37681570	37692249	-	4434	protein_coding	chromosome 1 open reading frame 109 [Source:HGNC Symbol;Acc:HGNC:26039]	-
ENSG00000134690	CDCA8	1	37692418	37709719	+	2469	protein_coding	cell division cycle associated 8 [Source:HGNC Symbol;Acc:HGNC:14629]	-
ENSG00000185090	MANEAL	1	37793802	37801137	+	3018	protein_coding	mannosidase endo-alpha like [Source:HGNC Symbol;Acc:HGNC:26452]	-
ENSG00000196449	YRDC	1	37802944	37808185	-	1826	protein_coding	yrdC N6-threonylcarbamoyltransferase domain containing [Source:HGNC Symbol;Acc:HGNC:28905]	-
ENSG00000197982	C1orf122	1	37806979	37809454	+	2231	protein_coding	chromosome 1 open reading frame 122 [Source:HGNC Symbol;Acc:HGNC:24789]	-
ENSG00000188786	MTF1	1	37809567	37859620	-	8024	protein_coding	metal regulatory transcription factor 1 [Source:HGNC Symbol;Acc:HGNC:7428]	zf-C2H2
ENSG00000204084	INPP5B	1	37860697	37947057	-	8930	protein_coding	inositol polyphosphate-5-phosphatase B [Source:HGNC Symbol;Acc:HGNC:6077]	-
ENSG00000252448	RF00092	1	37884237	37884317	+	81	snoRNA		-
ENSG00000183431	SF3A3	1	37956975	37990921	-	4740	protein_coding	splicing factor 3a subunit 3 [Source:HGNC Symbol;Acc:HGNC:10767]	-
ENSG00000212541	RNU6-510P	1	37991462	37991569	+	108	snRNA	RNA, U6 small nuclear 510, pseudogene [Source:HGNC Symbol;Acc:HGNC:47473]	-
ENSG00000183386	FHL3	1	37996770	38005606	-	2004	protein_coding	four and a half LIM domains 3 [Source:HGNC Symbol;Acc:HGNC:3704]	-
ENSG00000183520	UTP11	1	38009258	38024824	+	3385	protein_coding	UTP11, small subunit processome component [Source:HGNC Symbol;Acc:HGNC:24329]	-
ENSG00000116954	RRAGC	1	38838198	38859823	-	5167	protein_coding	Ras related GTP binding C [Source:HGNC Symbol;Acc:HGNC:19902]	-
ENSG00000228436	AL139260.1	1	38860000	38919396	+	976	antisense	uncharacterized LOC105378663 [Source:NCBI gene;Acc:105378663]	-
ENSG00000214114	MYCBP	1	38862964	38874105	-	3039	protein_coding	MYC binding protein [Source:HGNC Symbol;Acc:HGNC:7554]	-
ENSG00000158315	RHBDL2	1	38885807	38941799	-	2795	protein_coding	rhomboid like 2 [Source:HGNC Symbol;Acc:HGNC:16083]	-
ENSG00000174574	AKIRIN1	1	38991223	39006059	+	2741	protein_coding	akirin 1 [Source:HGNC Symbol;Acc:HGNC:25744]	-
ENSG00000168653	NDUFS5	1	39026318	39034636	+	548	protein_coding	NADH:ubiquinone oxidoreductase subunit S5 [Source:HGNC Symbol;Acc:HGNC:7712]	-
ENSG00000127603	MACF1	1	39081316	39487177	+	40739	protein_coding	microtubule-actin crosslinking factor 1 [Source:HGNC Symbol;Acc:HGNC:13664]	-
ENSG00000243970	PPIEL	1	39522280	39559671	-	5416	transcribed_unprocessed_pseudogene	peptidylprolyl isomerase E like pseudogene [Source:HGNC Symbol;Acc:HGNC:33195]	-
ENSG00000090621	PABPC4	1	39560816	39576790	-	6782	protein_coding	poly(A) binding protein cytoplasmic 4 [Source:HGNC Symbol;Acc:HGNC:8557]	-
ENSG00000228060	AL365277.1	1	39565067	39573203	+	736	antisense	uncharacterized LOC101929516 [Source:NCBI gene;Acc:101929516]	-
ENSG00000201457	SNORA55	1	39567374	39567508	-	135	snoRNA	small nucleolar RNA, H/ACA box 55 [Source:HGNC Symbol;Acc:HGNC:32649]	-
ENSG00000084072	PPIE	1	39692182	39763914	+	8071	protein_coding	peptidylprolyl isomerase E [Source:HGNC Symbol;Acc:HGNC:9258]	-
ENSG00000043514	TRIT1	1	39838110	39883511	-	6533	protein_coding	tRNA isopentenyltransferase 1 [Source:HGNC Symbol;Acc:HGNC:20286]	-
ENSG00000168389	MFSD2A	1	39955112	39969968	+	4007	protein_coding	major facilitator superfamily domain containing 2A [Source:HGNC Symbol;Acc:HGNC:25897]	-
ENSG00000131236	CAP1	1	40040233	40072649	+	3814	protein_coding	cyclase associated actin cytoskeleton regulatory protein 1 [Source:HGNC Symbol;Acc:HGNC:20040]	-
ENSG00000131238	PPT1	1	40071461	40097727	-	5088	protein_coding	palmitoyl-protein thioesterase 1 [Source:HGNC Symbol;Acc:HGNC:9325]	-
ENSG00000117000	RLF	1	40161373	40240921	+	6246	protein_coding	rearranged L-myc fusion [Source:HGNC Symbol;Acc:HGNC:10025]	zf-C2H2
ENSG00000259943	AL050341.2	1	40256427	40257967	-	1541	antisense	novel transcript, antisense to ZMPSTE24	-
ENSG00000084073	ZMPSTE24	1	40258107	40294184	+	3572	protein_coding	zinc metallopeptidase STE24 [Source:HGNC Symbol;Acc:HGNC:12877]	-
ENSG00000084070	SMAP2	1	40344850	40423326	+	3631	protein_coding	small ArfGAP2 [Source:HGNC Symbol;Acc:HGNC:25082]	-
ENSG00000187801	ZFP69B	1	40450102	40463718	+	2386	protein_coding	ZFP69 zinc finger protein B [Source:HGNC Symbol;Acc:HGNC:28053]	zf-C2H2
ENSG00000187815	ZFP69	1	40477215	40496343	+	3248	protein_coding	ZFP69 zinc finger protein [Source:HGNC Symbol;Acc:HGNC:24708]	zf-C2H2
ENSG00000164002	EXO5	1	40508741	40516556	+	3092	protein_coding	exonuclease 5 [Source:HGNC Symbol;Acc:HGNC:26115]	-
ENSG00000117010	ZNF684	1	40531561	40548169	+	3115	protein_coding	zinc finger protein 684 [Source:HGNC Symbol;Acc:HGNC:28418]	zf-C2H2
ENSG00000066136	NFYC	1	40691648	40771603	+	5990	protein_coding	nuclear transcription factor Y subunit gamma [Source:HGNC Symbol;Acc:HGNC:7806]	NF-YC
ENSG00000179862	CITED4	1	40861051	40862366	-	1316	protein_coding	Cbp/p300 interacting transactivator with Glu/Asp rich carboxy-terminal domain 4 [Source:HGNC Symbol;Acc:HGNC:18696]	-
ENSG00000171793	CTPS1	1	40979335	41012565	+	11517	protein_coding	CTP synthase 1 [Source:HGNC Symbol;Acc:HGNC:2519]	-
ENSG00000010803	SCMH1	1	41027200	41242154	-	4447	protein_coding	Scm polycomb group protein homolog 1 [Source:HGNC Symbol;Acc:HGNC:19003]	-
ENSG00000127124	HIVEP3	1	41506365	42035925	-	14410	protein_coding	human immunodeficiency virus type I enhancer binding protein 3 [Source:HGNC Symbol;Acc:HGNC:13561]	zf-C2H2
ENSG00000198815	FOXJ3	1	42176539	42335877	-	6893	protein_coding	forkhead box J3 [Source:HGNC Symbol;Acc:HGNC:29178]	Fork
ENSG00000127125	PPCS	1	42456117	42473385	+	2590	protein_coding	phosphopantothenoylcysteine synthetase [Source:HGNC Symbol;Acc:HGNC:25686]	-
ENSG00000171960	PPIH	1	42658425	42676758	+	1444	protein_coding	peptidylprolyl isomerase H [Source:HGNC Symbol;Acc:HGNC:14651]	-
ENSG00000065978	YBX1	1	42682427	42702349	+	1930	protein_coding	Y-box binding protein 1 [Source:HGNC Symbol;Acc:HGNC:8014]	CSD
ENSG00000117385	P3H1	1	42746335	42767084	-	6766	protein_coding	prolyl 3-hydroxylase 1 [Source:HGNC Symbol;Acc:HGNC:19316]	-
ENSG00000164008	C1orf50	1	42767269	42779488	+	5263	protein_coding	chromosome 1 open reading frame 50 [Source:HGNC Symbol;Acc:HGNC:28795]	-
ENSG00000177868	SVBP	1	42807052	42817252	-	1208	protein_coding	small vasohibin binding protein [Source:HGNC Symbol;Acc:HGNC:29204]	-
ENSG00000164010	ERMAP	1	42817088	42844993	+	5756	protein_coding	erythroblast membrane associated protein (Scianna blood group) [Source:HGNC Symbol;Acc:HGNC:15743]	-
ENSG00000164011	ZNF691	1	42846573	42852477	+	2036	protein_coding	zinc finger protein 691 [Source:HGNC Symbol;Acc:HGNC:28028]	zf-C2H2
ENSG00000117394	SLC2A1	1	42925375	42959176	-	4724	protein_coding	solute carrier family 2 member 1 [Source:HGNC Symbol;Acc:HGNC:11005]	-
ENSG00000117395	EBNA1BP2	1	43164175	43270936	-	3561	protein_coding	EBNA1 binding protein 2 [Source:HGNC Symbol;Acc:HGNC:15531]	-
ENSG00000117399	CDC20	1	43358955	43363203	+	2038	protein_coding	cell division cycle 20 [Source:HGNC Symbol;Acc:HGNC:1723]	-
ENSG00000066322	ELOVL1	1	43363397	43368074	-	2507	protein_coding	ELOVL fatty acid elongase 1 [Source:HGNC Symbol;Acc:HGNC:14418]	-
ENSG00000159479	MED8	1	43383917	43389808	-	2704	protein_coding	mediator complex subunit 8 [Source:HGNC Symbol;Acc:HGNC:19971]	-
ENSG00000229431	AL139289.1	1	43385113	43389155	+	731	antisense	novel transcript	-
ENSG00000198198	SZT2	1	43389882	43454247	+	26354	protein_coding	SZT2, KICSTOR complex subunit [Source:HGNC Symbol;Acc:HGNC:29040]	-
ENSG00000142949	PTPRF	1	43525187	43623666	+	10712	protein_coding	protein tyrosine phosphatase, receptor type F [Source:HGNC Symbol;Acc:HGNC:9670]	-
ENSG00000066135	KDM4A	1	43650158	43705515	+	5172	protein_coding	lysine demethylase 4A [Source:HGNC Symbol;Acc:HGNC:22978]	-
ENSG00000236200	KDM4A-AS1	1	43699765	43708138	-	1931	antisense	KDM4A antisense RNA 1 [Source:HGNC Symbol;Acc:HGNC:40528]	-
ENSG00000126091	ST3GAL3	1	43705824	43931165	+	19475	protein_coding	ST3 beta-galactoside alpha-2,3-sialyltransferase 3 [Source:HGNC Symbol;Acc:HGNC:10866]	-
ENSG00000117407	ARTN	1	43933320	43937241	+	2658	protein_coding	artemin [Source:HGNC Symbol;Acc:HGNC:727]	-
ENSG00000117408	IPO13	1	43946939	43968022	+	5083	protein_coding	importin 13 [Source:HGNC Symbol;Acc:HGNC:16853]	-
ENSG00000132768	DPH2	1	43970000	43973369	+	2930	protein_coding	DPH2 homolog [Source:HGNC Symbol;Acc:HGNC:3004]	-
ENSG00000117410	ATP6V0B	1	43974487	43978295	+	3535	protein_coding	ATPase H+ transporting V0 subunit b [Source:HGNC Symbol;Acc:HGNC:861]	-
ENSG00000117411	B4GALT2	1	43978943	43991170	+	3772	protein_coding	beta-1,4-galactosyltransferase 2 [Source:HGNC Symbol;Acc:HGNC:925]	-
ENSG00000159214	CCDC24	1	43991359	43996528	+	3554	protein_coding	coiled-coil domain containing 24 [Source:HGNC Symbol;Acc:HGNC:28688]	-
ENSG00000196517	SLC6A9	1	43991500	44031467	-	5159	protein_coding	solute carrier family 6 member 9 [Source:HGNC Symbol;Acc:HGNC:11056]	-
ENSG00000230615	AL139220.2	1	44030443	44115913	+	7999	lincRNA	uncharacterized LOC107984948 [Source:NCBI gene;Acc:107984948]	-
ENSG00000178028	DMAP1	1	44213455	44220681	+	5599	protein_coding	DNA methyltransferase 1 associated protein 1 [Source:HGNC Symbol;Acc:HGNC:18291]	-
ENSG00000117419	ERI3	1	44221070	44355260	-	2785	protein_coding	ERI1 exoribonuclease family member 3 [Source:HGNC Symbol;Acc:HGNC:17276]	-
ENSG00000187147	RNF220	1	44405194	44651724	+	9687	protein_coding	ring finger protein 220 [Source:HGNC Symbol;Acc:HGNC:25552]	-
ENSG00000126106	TMEM53	1	44635238	44674555	-	3635	protein_coding	transmembrane protein 53 [Source:HGNC Symbol;Acc:HGNC:26186]	-
ENSG00000142945	KIF2C	1	44739818	44767767	+	3646	protein_coding	kinesin family member 2C [Source:HGNC Symbol;Acc:HGNC:6393]	-
ENSG00000142937	RPS8	1	44775251	44778779	+	2847	protein_coding	ribosomal protein S8 [Source:HGNC Symbol;Acc:HGNC:10441]	-
ENSG00000200913	SNORD46	1	44776490	44776593	+	104	snoRNA	small nucleolar RNA, C/D box 46 [Source:HGNC Symbol;Acc:HGNC:10186]	-
ENSG00000173846	PLK3	1	44800225	44805990	+	3479	protein_coding	polo like kinase 3 [Source:HGNC Symbol;Acc:HGNC:2154]	-
ENSG00000222009	BTBD19	1	44808482	44815585	+	3520	protein_coding	BTB domain containing 19 [Source:HGNC Symbol;Acc:HGNC:27145]	-
ENSG00000070785	EIF2B3	1	44850522	44986722	-	3411	protein_coding	eukaryotic translation initiation factor 2B subunit gamma [Source:HGNC Symbol;Acc:HGNC:3259]	-
ENSG00000126107	HECTD3	1	45002540	45011329	-	5077	protein_coding	HECT domain E3 ubiquitin protein ligase 3 [Source:HGNC Symbol;Acc:HGNC:26117]	-
ENSG00000126088	UROD	1	45012147	45015575	+	2908	protein_coding	uroporphyrinogen decarboxylase [Source:HGNC Symbol;Acc:HGNC:12591]	-
ENSG00000132781	MUTYH	1	45329163	45340470	-	3909	protein_coding	mutY DNA glycosylase [Source:HGNC Symbol;Acc:HGNC:7527]	-
ENSG00000132773	TOE1	1	45339670	45343975	+	2742	protein_coding	target of EGR1, exonuclease [Source:HGNC Symbol;Acc:HGNC:15954]	-
ENSG00000070759	TESK2	1	45343883	45491166	-	3322	protein_coding	testis associated actin remodelling kinase 2 [Source:HGNC Symbol;Acc:HGNC:11732]	-
ENSG00000280670	CCDC163	1	45493866	45500079	-	2757	protein_coding	coiled-coil domain containing 163 [Source:HGNC Symbol;Acc:HGNC:27003]	-
ENSG00000132763	MMACHC	1	45500053	45513382	+	5296	protein_coding	methylmalonic aciduria (cobalamin deficiency) cblC type, with homocystinuria [Source:HGNC Symbol;Acc:HGNC:24525]	-
ENSG00000117450	PRDX1	1	45511036	45523047	-	1522	protein_coding	peroxiredoxin 1 [Source:HGNC Symbol;Acc:HGNC:9352]	-
ENSG00000117448	AKR1A1	1	45550543	45570049	+	3121	protein_coding	aldo-keto reductase family 1 member A1 [Source:HGNC Symbol;Acc:HGNC:380]	-
ENSG00000132780	NASP	1	45583846	45618904	+	8304	protein_coding	nuclear autoantigenic sperm protein [Source:HGNC Symbol;Acc:HGNC:7644]	-
ENSG00000159592	GPBP1L1	1	45627304	45688113	-	7433	protein_coding	GC-rich promoter binding protein 1 like 1 [Source:HGNC Symbol;Acc:HGNC:28843]	-
ENSG00000159596	TMEM69	1	45687214	45694443	+	2439	protein_coding	transmembrane protein 69 [Source:HGNC Symbol;Acc:HGNC:28035]	-
ENSG00000197429	IPP	1	45694324	45750650	-	3705	protein_coding	intracisternal A particle-promoted polypeptide [Source:HGNC Symbol;Acc:HGNC:6108]	-
ENSG00000230896	AL604028.1	1	45694684	45697075	-	598	sense_intronic	novel transcript	-
ENSG00000086015	MAST2	1	45786987	46036124	+	7877	protein_coding	microtubule associated serine/threonine kinase 2 [Source:HGNC Symbol;Acc:HGNC:19035]	-
ENSG00000117461	PIK3R3	1	46040140	46133036	-	7410	protein_coding	phosphoinositide-3-kinase regulatory subunit 3 [Source:HGNC Symbol;Acc:HGNC:8981]	-
ENSG00000085998	POMGNT1	1	46188682	46220305	-	6198	protein_coding	protein O-linked mannose N-acetylglucosaminyltransferase 1 (beta 1,2-) [Source:HGNC Symbol;Acc:HGNC:19139]	-
ENSG00000085999	RAD54L	1	46247688	46278473	+	3212	protein_coding	RAD54 like [Source:HGNC Symbol;Acc:HGNC:9826]	-
ENSG00000132128	LRRC41	1	46261196	46303608	-	8606	protein_coding	leucine rich repeat containing 41 [Source:HGNC Symbol;Acc:HGNC:16917]	-
ENSG00000173660	UQCRH	1	46303631	46316776	+	1408	protein_coding	ubiquinol-cytochrome c reductase hinge protein [Source:HGNC Symbol;Acc:HGNC:12590]	-
ENSG00000117481	NSUN4	1	46340177	46365152	+	8468	protein_coding	NOP2/Sun RNA methyltransferase family member 4 [Source:HGNC Symbol;Acc:HGNC:31802]	-
ENSG00000079277	MKNK1	1	46557408	46616843	-	8070	protein_coding	MAP kinase interacting serine/threonine kinase 1 [Source:HGNC Symbol;Acc:HGNC:7110]	-
ENSG00000142961	MOB3C	1	46607715	46616891	-	5916	protein_coding	MOB kinase activator 3C [Source:HGNC Symbol;Acc:HGNC:29800]	-
ENSG00000123472	ATPAF1	1	46632737	46673867	-	5677	protein_coding	ATP synthase mitochondrial F1 complex assembly factor 1 [Source:HGNC Symbol;Acc:HGNC:18803]	-
ENSG00000159658	EFCAB14	1	46675159	46719064	-	6285	protein_coding	EF-hand calcium binding domain 14 [Source:HGNC Symbol;Acc:HGNC:29051]	-
ENSG00000123473	STIL	1	47250139	47314147	-	7291	protein_coding	STIL, centriolar assembly protein [Source:HGNC Symbol;Acc:HGNC:10879]	-
ENSG00000162368	CMPK1	1	47333797	47378839	+	3844	protein_coding	cytidine/uridine monophosphate kinase 1 [Source:HGNC Symbol;Acc:HGNC:18170]	-
ENSG00000237424	FOXD2-AS1	1	47432133	47434641	-	2509	lincRNA	FOXD2 adjacent opposite strand RNA 1 [Source:HGNC Symbol;Acc:HGNC:44256]	-
ENSG00000185104	FAF1	1	50437028	50960263	-	7545	protein_coding	Fas associated factor 1 [Source:HGNC Symbol;Acc:HGNC:3578]	-
ENSG00000123080	CDKN2C	1	50960745	50974633	+	3318	protein_coding	cyclin dependent kinase inhibitor 2C [Source:HGNC Symbol;Acc:HGNC:1789]	-
ENSG00000123091	RNF11	1	51236271	51273455	+	3122	protein_coding	ring finger protein 11 [Source:HGNC Symbol;Acc:HGNC:10056]	-
ENSG00000085832	EPS15	1	51354263	51519328	-	7440	protein_coding	epidermal growth factor receptor pathway substrate 15 [Source:HGNC Symbol;Acc:HGNC:3419]	-
ENSG00000117859	OSBPL9	1	51577179	51798427	+	9523	protein_coding	oxysterol binding protein like 9 [Source:HGNC Symbol;Acc:HGNC:16386]	-
ENSG00000078618	NRDC	1	51789191	51878937	-	6773	protein_coding	nardilysin convertase [Source:HGNC Symbol;Acc:HGNC:7995]	-
ENSG00000266993	AL050343.1	1	51793934	51799154	+	1819	antisense	uncharacterized LOC105378721 [Source:NCBI gene;Acc:105378721]	-
ENSG00000169213	RAB3B	1	51907956	51990764	-	12844	protein_coding	RAB3B, member RAS oncogene family [Source:HGNC Symbol;Acc:HGNC:9778]	-
ENSG00000117862	TXNDC12	1	52020131	52056171	-	3844	protein_coding	thioredoxin domain containing 12 [Source:HGNC Symbol;Acc:HGNC:24626]	-
ENSG00000198841	KTI12	1	52032103	52033816	-	1714	protein_coding	KTI12 chromatin associated homolog [Source:HGNC Symbol;Acc:HGNC:25160]	-
ENSG00000134717	BTF3L4	1	52056125	52090716	+	6022	protein_coding	basic transcription factor 3 like 4 [Source:HGNC Symbol;Acc:HGNC:30547]	-
ENSG00000157077	ZFYVE9	1	52142094	52346686	+	5809	protein_coding	zinc finger FYVE-type containing 9 [Source:HGNC Symbol;Acc:HGNC:6775]	-
ENSG00000154222	CC2D1B	1	52345723	52366193	-	7495	protein_coding	coiled-coil and C2 domain containing 1B [Source:HGNC Symbol;Acc:HGNC:29386]	-
ENSG00000085840	ORC1	1	52372829	52404459	-	3157	protein_coding	origin recognition complex subunit 1 [Source:HGNC Symbol;Acc:HGNC:8487]	-
ENSG00000134748	PRPF38A	1	52404564	52420839	+	5658	protein_coding	pre-mRNA processing factor 38A [Source:HGNC Symbol;Acc:HGNC:25930]	-
ENSG00000134744	TUT4	1	52408282	52553487	-	16199	protein_coding	terminal uridylyl transferase 4 [Source:HGNC Symbol;Acc:HGNC:28981]	-
ENSG00000116157	GPX7	1	52602372	52609051	+	1691	protein_coding	glutathione peroxidase 7 [Source:HGNC Symbol;Acc:HGNC:4559]	-
ENSG00000162377	COA7	1	52684451	52698366	-	4165	protein_coding	cytochrome c oxidase assembly factor 7 (putative) [Source:HGNC Symbol;Acc:HGNC:25716]	-
ENSG00000162378	ZYG11B	1	52726467	52827342	+	8198	protein_coding	zyg-11 family member B, cell cycle regulator [Source:HGNC Symbol;Acc:HGNC:25820]	-
ENSG00000121310	ECHDC2	1	52895910	52927212	-	11572	protein_coding	enoyl-CoA hydratase domain containing 2 [Source:HGNC Symbol;Acc:HGNC:23408]	-
ENSG00000230953	AC099677.1	1	52920422	52920596	+	175	processed_pseudogene	translational machinery associated 7 homolog (S. cerevisiae) (TMA7) pseudogene	-
ENSG00000116171	SCP2	1	52927229	53051703	+	8305	protein_coding	sterol carrier protein 2 [Source:HGNC Symbol;Acc:HGNC:10606]	-
ENSG00000174348	PODN	1	53062052	53085502	+	4900	protein_coding	podocan [Source:HGNC Symbol;Acc:HGNC:23174]	-
ENSG00000157184	CPT2	1	53196429	53214197	+	10452	protein_coding	carnitine palmitoyltransferase 2 [Source:HGNC Symbol;Acc:HGNC:2330]	-
ENSG00000162384	C1orf123	1	53214099	53220617	-	4487	protein_coding	chromosome 1 open reading frame 123 [Source:HGNC Symbol;Acc:HGNC:26059]	-
ENSG00000162385	MAGOH	1	53226892	53238610	-	1463	protein_coding	mago homolog, exon junction complex subunit [Source:HGNC Symbol;Acc:HGNC:6815]	-
ENSG00000157193	LRP8	1	53242364	53328070	-	10263	protein_coding	LDL receptor related protein 8 [Source:HGNC Symbol;Acc:HGNC:6700]	-
ENSG00000174332	GLIS1	1	53506237	53738106	-	3113	protein_coding	GLIS family zinc finger 1 [Source:HGNC Symbol;Acc:HGNC:29525]	zf-C2H2
ENSG00000058804	NDC1	1	53765460	53838860	-	5135	protein_coding	NDC1 transmembrane nucleoporin [Source:HGNC Symbol;Acc:HGNC:25525]	-
ENSG00000058799	YIPF1	1	53851719	53889834	-	2072	protein_coding	Yip1 domain family member 1 [Source:HGNC Symbol;Acc:HGNC:25231]	-
ENSG00000081870	HSPB11	1	53916574	53945929	-	3236	protein_coding	heat shock protein family B (small) member 11 [Source:HGNC Symbol;Acc:HGNC:25019]	-
ENSG00000116212	LRRC42	1	53946077	53968168	+	2411	protein_coding	leucine rich repeat containing 42 [Source:HGNC Symbol;Acc:HGNC:28792]	-
ENSG00000116209	TMEM59	1	54026681	54053504	-	9149	protein_coding	transmembrane protein 59 [Source:HGNC Symbol;Acc:HGNC:1239]	-
ENSG00000116205	TCEANC2	1	54053584	54112519	+	12168	protein_coding	transcription elongation factor A N-terminal and central domain containing 2 [Source:HGNC Symbol;Acc:HGNC:26494]	-
ENSG00000215883	CYB5RL	1	54169651	54200036	-	8926	protein_coding	cytochrome b5 reductase like [Source:HGNC Symbol;Acc:HGNC:32220]	-
ENSG00000116221	MRPL37	1	54184041	54225464	+	2549	protein_coding	mitochondrial ribosomal protein L37 [Source:HGNC Symbol;Acc:HGNC:14034]	-
ENSG00000157216	SSBP3	1	54225432	54413479	-	5227	protein_coding	single stranded DNA binding protein 3 [Source:HGNC Symbol;Acc:HGNC:15674]	-
ENSG00000162396	PARS2	1	54756898	54764514	-	2347	protein_coding	prolyl-tRNA synthetase 2, mitochondrial [Source:HGNC Symbol;Acc:HGNC:30563]	-
ENSG00000116133	DHCR24	1	54849627	54887271	-	6290	protein_coding	24-dehydrocholesterol reductase [Source:HGNC Symbol;Acc:HGNC:2859]	-
ENSG00000162402	USP24	1	55066359	55215113	-	11772	protein_coding	ubiquitin specific peptidase 24 [Source:HGNC Symbol;Acc:HGNC:12623]	-
ENSG00000162407	PLPP3	1	56494747	56645301	-	5286	protein_coding	phospholipid phosphatase 3 [Source:HGNC Symbol;Acc:HGNC:9229]	-
ENSG00000162600	OMA1	1	58415384	58546802	-	3718	protein_coding	OMA1 zinc metallopeptidase [Source:HGNC Symbol;Acc:HGNC:29661]	-
ENSG00000162601	MYSM1	1	58654739	58700092	-	8938	protein_coding	Myb like, SWIRM and MPN domains 1 [Source:HGNC Symbol;Acc:HGNC:29401]	MYB
ENSG00000177606	JUN	1	58780788	58784327	-	3540	protein_coding	Jun proto-oncogene, AP-1 transcription factor subunit [Source:HGNC Symbol;Acc:HGNC:6204]	TF_bZIP
ENSG00000172456	FGGY	1	59296638	59810647	+	12174	protein_coding	FGGY carbohydrate kinase domain containing [Source:HGNC Symbol;Acc:HGNC:25610]	-
ENSG00000162599	NFIA	1	60865259	61462793	+	10872	protein_coding	nuclear factor I A [Source:HGNC Symbol;Acc:HGNC:7784]	CTF/NFI
ENSG00000162604	TM2D1	1	61681046	61725423	-	5516	protein_coding	TM2 domain containing 1 [Source:HGNC Symbol;Acc:HGNC:24142]	-
ENSG00000132849	PATJ	1	61742406	62178675	+	11990	protein_coding	PATJ, crumbs cell polarity complex component [Source:HGNC Symbol;Acc:HGNC:28881]	-
ENSG00000162607	USP1	1	62436297	62451804	+	4263	protein_coding	ubiquitin specific peptidase 1 [Source:HGNC Symbol;Acc:HGNC:12607]	-
ENSG00000116641	DOCK7	1	62454298	62688368	-	24872	protein_coding	dedicator of cytokinesis 7 [Source:HGNC Symbol;Acc:HGNC:19190]	-
ENSG00000125703	ATG4C	1	62784135	62865513	+	3110	protein_coding	autophagy related 4C cysteine peptidase [Source:HGNC Symbol;Acc:HGNC:16040]	-
ENSG00000088035	ALG6	1	63367575	63438562	+	5496	protein_coding	ALG6, alpha-1,3-glucosyltransferase [Source:HGNC Symbol;Acc:HGNC:23157]	-
ENSG00000142856	ITGB3BP	1	63440770	63593721	-	5459	protein_coding	integrin subunit beta 3 binding protein [Source:HGNC Symbol;Acc:HGNC:6157]	-
ENSG00000203965	EFCAB7	1	63523372	63572693	+	5704	protein_coding	EF-hand calcium binding domain 7 [Source:HGNC Symbol;Acc:HGNC:29379]	-
ENSG00000251720	RNU7-123P	1	63536711	63536770	-	60	snRNA	RNA, U7 small nuclear 123 pseudogene [Source:HGNC Symbol;Acc:HGNC:45657]	-
ENSG00000079739	PGM1	1	63593276	63660245	+	4212	protein_coding	phosphoglucomutase 1 [Source:HGNC Symbol;Acc:HGNC:8905]	-
ENSG00000185483	ROR1	1	63774022	64181498	+	6715	protein_coding	receptor tyrosine kinase like orphan receptor 1 [Source:HGNC Symbol;Acc:HGNC:10256]	-
ENSG00000158966	CACHD1	1	64470792	64693058	+	6359	protein_coding	cache domain containing 1 [Source:HGNC Symbol;Acc:HGNC:29314]	-
ENSG00000162437	RAVER2	1	64745095	64833232	+	6070	protein_coding	ribonucleoprotein, PTB binding 2 [Source:HGNC Symbol;Acc:HGNC:25577]	-
ENSG00000162434	JAK1	1	64833229	64966504	-	6317	protein_coding	Janus kinase 1 [Source:HGNC Symbol;Acc:HGNC:6190]	-
ENSG00000162433	AK4	1	65147549	65232145	+	7578	protein_coding	adenylate kinase 4 [Source:HGNC Symbol;Acc:HGNC:363]	-
ENSG00000116675	DNAJC6	1	65248219	65415869	+	6954	protein_coding	DnaJ heat shock protein family (Hsp40) member C6 [Source:HGNC Symbol;Acc:HGNC:15469]	-
ENSG00000213625	LEPROT	1	65420587	65436007	+	5237	protein_coding	leptin receptor overlapping transcript [Source:HGNC Symbol;Acc:HGNC:29477]	-
ENSG00000116678	LEPR	1	65420652	65641559	+	11370	protein_coding	leptin receptor [Source:HGNC Symbol;Acc:HGNC:6554]	-
ENSG00000184588	PDE4B	1	65792514	66374579	+	8644	protein_coding	phosphodiesterase 4B [Source:HGNC Symbol;Acc:HGNC:8781]	-
ENSG00000118473	SGIP1	1	66533383	66748299	+	10477	protein_coding	SH3 domain GRB2 like endophilin interacting protein 1 [Source:HGNC Symbol;Acc:HGNC:25412]	-
ENSG00000152763	WDR78	1	66812885	66924887	-	6704	protein_coding	WD repeat domain 78 [Source:HGNC Symbol;Acc:HGNC:26252]	-
ENSG00000198160	MIER1	1	66924895	66988619	+	8273	protein_coding	MIER1 transcriptional regulator [Source:HGNC Symbol;Acc:HGNC:29657]	Others
ENSG00000116704	SLC35D1	1	66999332	67054099	-	6162	protein_coding	solute carrier family 35 member D1 [Source:HGNC Symbol;Acc:HGNC:20800]	-
ENSG00000142864	SERBP1	1	67407810	67430415	-	7676	protein_coding	SERPINE1 mRNA binding protein 1 [Source:HGNC Symbol;Acc:HGNC:17860]	-
ENSG00000223263	RNU6-387P	1	67417214	67417318	+	105	snRNA	RNA, U6 small nuclear 387, pseudogene [Source:HGNC Symbol;Acc:HGNC:47350]	-
ENSG00000116717	GADD45A	1	67685061	67688338	+	2069	protein_coding	growth arrest and DNA damage inducible alpha [Source:HGNC Symbol;Acc:HGNC:4095]	-
ENSG00000172380	GNG12	1	67701466	67833467	-	4724	protein_coding	G protein subunit gamma 12 [Source:HGNC Symbol;Acc:HGNC:19663]	-
ENSG00000116729	WLS	1	68098473	68233120	-	4469	protein_coding	wntless Wnt ligand secretion mediator [Source:HGNC Symbol;Acc:HGNC:30238]	-
ENSG00000024526	DEPDC1	1	68474152	68497221	-	5904	protein_coding	DEP domain containing 1 [Source:HGNC Symbol;Acc:HGNC:22949]	-
ENSG00000066557	LRRC40	1	70144805	70205620	-	2884	protein_coding	leucine rich repeat containing 40 [Source:HGNC Symbol;Acc:HGNC:26004]	-
ENSG00000116754	SRSF11	1	70205682	70253052	+	8473	protein_coding	serine and arginine rich splicing factor 11 [Source:HGNC Symbol;Acc:HGNC:10782]	-
ENSG00000118454	ANKRD13C	1	70260588	70354734	-	4595	protein_coding	ankyrin repeat domain 13C [Source:HGNC Symbol;Acc:HGNC:25374]	-
ENSG00000197568	HHLA3	1	70354805	70385339	+	1222	protein_coding	HERV-H LTR-associating 3 [Source:HGNC Symbol;Acc:HGNC:4906]	-
ENSG00000116761	CTH	1	70411218	70439851	+	2414	protein_coding	cystathionine gamma-lyase [Source:HGNC Symbol;Acc:HGNC:2501]	-
ENSG00000132485	ZRANB2	1	71063291	71081297	-	4993	protein_coding	zinc finger RANBP2-type containing 2 [Source:HGNC Symbol;Acc:HGNC:13058]	-
ENSG00000207721	MIR186	1	71067631	71067716	-	86	miRNA	microRNA 186 [Source:HGNC Symbol;Acc:HGNC:31557]	-
ENSG00000172260	NEGR1	1	71395940	72282734	-	13406	protein_coding	neuronal growth regulator 1 [Source:HGNC Symbol;Acc:HGNC:17302]	-
ENSG00000254685	FPGT	1	74198212	74234086	+	4180	protein_coding	fucose-1-phosphate guanylyltransferase [Source:HGNC Symbol;Acc:HGNC:3825]	-
ENSG00000116791	CRYZ	1	74705482	74733408	-	4085	protein_coding	crystallin zeta [Source:HGNC Symbol;Acc:HGNC:2419]	-
ENSG00000162623	TYW3	1	74733152	74766678	+	4616	protein_coding	tRNA-yW synthesizing protein 3 homolog [Source:HGNC Symbol;Acc:HGNC:24757]	-
ENSG00000117054	ACADM	1	75724347	75787575	+	4783	protein_coding	acyl-CoA dehydrogenase medium chain [Source:HGNC Symbol;Acc:HGNC:89]	-
ENSG00000137955	RABGGTB	1	75786197	75795079	+	5913	protein_coding	Rab geranylgeranyltransferase subunit beta [Source:HGNC Symbol;Acc:HGNC:9796]	-
ENSG00000226415	TPI1P1	1	76699789	76700538	+	750	processed_pseudogene	triosephosphate isomerase 1 pseudogene 1 [Source:HGNC Symbol;Acc:HGNC:35449]	-
ENSG00000142892	PIGK	1	77088990	77219430	-	5513	protein_coding	phosphatidylinositol glycan anchor biosynthesis class K [Source:HGNC Symbol;Acc:HGNC:8965]	-
ENSG00000226084	AC113935.1	1	77129114	77129668	+	555	processed_pseudogene	ribosomal protein L17 (RPL17) pseudogene	-
ENSG00000154027	AK5	1	77282051	77559969	+	6919	protein_coding	adenylate kinase 5 [Source:HGNC Symbol;Acc:HGNC:365]	-
ENSG00000036549	AC118549.1	1	77562416	77683419	-	9008	protein_coding	zinc finger ZZ-type containing 3 [Source:NCBI gene;Acc:26009]	MYB
ENSG00000077254	USP33	1	77695987	77759852	-	6918	protein_coding	ubiquitin specific peptidase 33 [Source:HGNC Symbol;Acc:HGNC:20059]	-
ENSG00000180488	MIGA1	1	77779624	77879539	+	10128	protein_coding	mitoguardin 1 [Source:HGNC Symbol;Acc:HGNC:24741]	-
ENSG00000162614	NEXN	1	77888513	77943895	+	4436	protein_coding	nexilin F-actin binding protein [Source:HGNC Symbol;Acc:HGNC:29557]	-
ENSG00000162613	FUBP1	1	77944055	77979110	-	5666	protein_coding	far upstream element binding protein 1 [Source:HGNC Symbol;Acc:HGNC:4004]	Others
ENSG00000162616	DNAJB4	1	77979175	78017964	+	3783	protein_coding	DnaJ heat shock protein family (Hsp40) member B4 [Source:HGNC Symbol;Acc:HGNC:14886]	-
ENSG00000273338	AC103591.3	1	78004346	78004554	-	209	antisense	novel transcript, antisense to DNAJB4	-
ENSG00000122420	PTGFR	1	78303884	78539749	+	4714	protein_coding	prostaglandin F receptor [Source:HGNC Symbol;Acc:HGNC:9600]	-
ENSG00000137959	IFI44L	1	78619922	78646145	+	10240	protein_coding	interferon induced protein 44 like [Source:HGNC Symbol;Acc:HGNC:17817]	-
ENSG00000137965	IFI44	1	78649796	78664078	+	2038	protein_coding	interferon induced protein 44 [Source:HGNC Symbol;Acc:HGNC:16938]	-
ENSG00000162618	ADGRL4	1	78889764	79006718	-	3677	protein_coding	adhesion G protein-coupled receptor L4 [Source:HGNC Symbol;Acc:HGNC:20822]	-
ENSG00000117114	ADGRL2	1	81306160	81992436	+	7754	protein_coding	adhesion G protein-coupled receptor L2 [Source:HGNC Symbol;Acc:HGNC:18582]	-
ENSG00000137941	TTLL7	1	83865028	83999150	-	10543	protein_coding	tubulin tyrosine ligase like 7 [Source:HGNC Symbol;Acc:HGNC:26242]	-
ENSG00000142875	PRKACB	1	84078062	84238498	+	6730	protein_coding	protein kinase cAMP-activated catalytic subunit beta [Source:HGNC Symbol;Acc:HGNC:9381]	-
ENSG00000117133	RPF1	1	84479259	84497790	+	1728	protein_coding	ribosome production factor 1 homolog [Source:HGNC Symbol;Acc:HGNC:30350]	-
ENSG00000174021	GNG5	1	84498325	84506565	-	1112	protein_coding	G protein subunit gamma 5 [Source:HGNC Symbol;Acc:HGNC:4408]	-
ENSG00000117151	CTBS	1	84549606	84574480	-	6939	protein_coding	chitobiase [Source:HGNC Symbol;Acc:HGNC:2496]	-
ENSG00000117155	SSX2IP	1	84643707	84690803	-	8639	protein_coding	SSX family member 2 interacting protein [Source:HGNC Symbol;Acc:HGNC:16509]	-
ENSG00000055732	MCOLN3	1	85018082	85048499	-	6623	protein_coding	mucolipin 3 [Source:HGNC Symbol;Acc:HGNC:13358]	-
ENSG00000097096	SYDE2	1	85156873	85201046	-	6451	protein_coding	synapse defective Rho GTPase homolog 2 [Source:HGNC Symbol;Acc:HGNC:25841]	-
ENSG00000162642	C1orf52	1	85249953	85259672	-	3420	protein_coding	chromosome 1 open reading frame 52 [Source:HGNC Symbol;Acc:HGNC:24871]	-
ENSG00000142867	BCL10	1	85265776	85276904	-	4618	protein_coding	B cell CLL/lymphoma 10 [Source:HGNC Symbol;Acc:HGNC:989]	-
ENSG00000153904	DDAH1	1	85318481	85578363	-	4568	protein_coding	dimethylarginine dimethylaminohydrolase 1 [Source:HGNC Symbol;Acc:HGNC:2715]	-
ENSG00000282057	AC092807.3	1	85482281	85578250	-	3607	lincRNA	novel transcript	-
ENSG00000142871	CYR61	1	85580761	85583962	+	2455	protein_coding	cysteine rich angiogenic inducer 61 [Source:HGNC Symbol;Acc:HGNC:2654]	-
ENSG00000117174	ZNHIT6	1	85649423	85708433	-	6197	protein_coding	zinc finger HIT-type containing 6 [Source:HGNC Symbol;Acc:HGNC:26089]	-
ENSG00000122417	ODF2L	1	86346824	86396342	-	10898	protein_coding	outer dense fiber of sperm tails 2 like [Source:HGNC Symbol;Acc:HGNC:29225]	-
ENSG00000278281	MIR7856	1	86357632	86357687	-	56	miRNA	microRNA 7856 [Source:HGNC Symbol;Acc:HGNC:50268]	-
ENSG00000097033	SH3GLB1	1	86704570	86748184	+	6881	protein_coding	SH3 domain containing GRB2 like, endophilin B1 [Source:HGNC Symbol;Acc:HGNC:10833]	-
ENSG00000183291	SELENOF	1	86862445	86914424	-	2201	protein_coding	selenoprotein F [Source:HGNC Symbol;Acc:HGNC:17705]	-
ENSG00000153936	HS2ST1	1	86914648	87109998	+	7429	protein_coding	heparan sulfate 2-O-sulfotransferase 1 [Source:HGNC Symbol;Acc:HGNC:5193]	-
ENSG00000143013	LMO4	1	87328468	87348923	+	5833	protein_coding	LIM domain only 4 [Source:HGNC Symbol;Acc:HGNC:6644]	-
ENSG00000065243	PKN2	1	88684222	88836255	+	6897	protein_coding	protein kinase N2 [Source:HGNC Symbol;Acc:HGNC:9406]	-
ENSG00000241975	ELOCP19	1	88829102	88829419	+	318	processed_pseudogene	elongin C pseudogene 19 [Source:HGNC Symbol;Acc:HGNC:38155]	-
ENSG00000137947	GTF2B	1	88852932	88891944	-	2225	protein_coding	general transcription factor IIB [Source:HGNC Symbol;Acc:HGNC:4648]	-
ENSG00000137944	KYAT3	1	88935773	88992953	-	2306	protein_coding	kynurenine aminotransferase 3 [Source:HGNC Symbol;Acc:HGNC:33238]	-
ENSG00000213516	RBMXL1	1	88979456	88992960	-	5087	protein_coding	RBMX like 1 [Source:HGNC Symbol;Acc:HGNC:25073]	-
ENSG00000117226	GBP3	1	89006666	89022894	-	4297	protein_coding	guanylate binding protein 3 [Source:HGNC Symbol;Acc:HGNC:4184]	-
ENSG00000117228	GBP1	1	89052319	89065360	-	4992	protein_coding	guanylate binding protein 1 [Source:HGNC Symbol;Acc:HGNC:4182]	-
ENSG00000162645	GBP2	1	89106132	89150456	-	6276	protein_coding	guanylate binding protein 2 [Source:HGNC Symbol;Acc:HGNC:4183]	-
ENSG00000171488	LRRC8C	1	89633072	89769903	+	11724	protein_coding	leucine rich repeat containing 8 VRAC subunit C [Source:HGNC Symbol;Acc:HGNC:25075]	-
ENSG00000171492	LRRC8D	1	89821014	89936611	+	4852	protein_coding	leucine rich repeat containing 8 VRAC subunit D [Source:HGNC Symbol;Acc:HGNC:16992]	-
ENSG00000162664	ZNF326	1	89995112	90035531	+	10984	protein_coding	zinc finger protein 326 [Source:HGNC Symbol;Acc:HGNC:14104]	-
ENSG00000233593	AL590094.1	1	90782983	90851657	-	4212	processed_transcript	uncharacterized LOC105378853 [Source:NCBI gene;Acc:105378853]	-
ENSG00000122482	ZNF644	1	90915298	91022272	-	7604	protein_coding	zinc finger protein 644 [Source:HGNC Symbol;Acc:HGNC:29222]	-
ENSG00000097046	CDC7	1	91500893	91525764	+	3557	protein_coding	cell division cycle 7 [Source:HGNC Symbol;Acc:HGNC:1745]	-
ENSG00000069702	TGFBR3	1	91680343	91906335	-	8705	protein_coding	transforming growth factor beta receptor 3 [Source:HGNC Symbol;Acc:HGNC:11774]	-
ENSG00000189195	BTBD8	1	92080305	92184725	+	6887	protein_coding	BTB domain containing 8 [Source:HGNC Symbol;Acc:HGNC:21019]	-
ENSG00000174842	GLMN	1	92246402	92298987	-	2910	protein_coding	glomulin, FKBP associated protein [Source:HGNC Symbol;Acc:HGNC:14373]	-
ENSG00000122484	RPAP2	1	92298965	92402056	+	17142	protein_coding	RNA polymerase II associated protein 2 [Source:HGNC Symbol;Acc:HGNC:25791]	-
ENSG00000067208	EVI5	1	92508696	92792404	-	8276	protein_coding	ecotropic viral integration site 5 [Source:HGNC Symbol;Acc:HGNC:3501]	-
ENSG00000122406	RPL5	1	92831983	92841924	+	3717	protein_coding	ribosomal protein L5 [Source:HGNC Symbol;Acc:HGNC:10360]	-
ENSG00000154511	FAM69A	1	92832737	92961522	-	3091	protein_coding	family with sequence similarity 69 member A [Source:HGNC Symbol;Acc:HGNC:32213]	-
ENSG00000207523	SNORA66	1	92840719	92840851	+	133	snoRNA	small nucleolar RNA, H/ACA box 66 [Source:HGNC Symbol;Acc:HGNC:10223]	-
ENSG00000143033	MTF2	1	93079235	93139081	+	5909	protein_coding	metal response element binding transcription factor 2 [Source:HGNC Symbol;Acc:HGNC:29535]	-
ENSG00000117500	TMED5	1	93149742	93180728	-	9423	protein_coding	transmembrane p24 trafficking protein 5 [Source:HGNC Symbol;Acc:HGNC:24251]	-
ENSG00000122483	CCDC18	1	93179919	93278730	+	5633	protein_coding	coiled-coil domain containing 18 [Source:HGNC Symbol;Acc:HGNC:30370]	-
ENSG00000223745	CCDC18-AS1	1	93262186	93346025	-	4786	processed_transcript	CCDC18 antisense RNA 1 [Source:HGNC Symbol;Acc:HGNC:52262]	-
ENSG00000117505	DR1	1	93345888	93369498	+	10949	protein_coding	down-regulator of transcription 1 [Source:HGNC Symbol;Acc:HGNC:3017]	-
ENSG00000137942	FNBP1L	1	93448131	93554661	+	5798	protein_coding	formin binding protein 1 like [Source:HGNC Symbol;Acc:HGNC:20851]	-
ENSG00000137936	BCAR3	1	93561786	93847150	-	6866	protein_coding	BCAR3, NSP family adaptor protein [Source:HGNC Symbol;Acc:HGNC:973]	-
ENSG00000067334	DNTTIP2	1	93866283	93879918	-	7519	protein_coding	deoxynucleotidyltransferase terminal interacting protein 2 [Source:HGNC Symbol;Acc:HGNC:24013]	-
ENSG00000023909	GCLM	1	93885205	93909456	-	5420	protein_coding	glutamate-cysteine ligase modifier subunit [Source:HGNC Symbol;Acc:HGNC:4312]	-
ENSG00000137962	ARHGAP29	1	94148988	94275068	-	15524	protein_coding	Rho GTPase activating protein 29 [Source:HGNC Symbol;Acc:HGNC:30207]	-
ENSG00000117528	ABCD3	1	94418455	94518666	+	7589	protein_coding	ATP binding cassette subfamily D member 3 [Source:HGNC Symbol;Acc:HGNC:67]	-
ENSG00000117525	F3	1	94529225	94541800	-	2875	protein_coding	coagulation factor III, tissue factor [Source:HGNC Symbol;Acc:HGNC:3541]	-
ENSG00000117519	CNN3	1	94896949	94927278	-	2838	protein_coding	calponin 3 [Source:HGNC Symbol;Acc:HGNC:2157]	-
ENSG00000235501	AC105942.1	1	94927566	94963270	+	1012	antisense	hCG2028352-like [Source:NCBI gene;Acc:729970]	-
ENSG00000172339	ALG14	1	94974407	95072945	-	9633	protein_coding	ALG14, UDP-N-acetylglucosaminyltransferase subunit [Source:HGNC Symbol;Acc:HGNC:28287]	-
ENSG00000152078	TMEM56	1	95117338	95197607	+	7402	protein_coding	transmembrane protein 56 [Source:HGNC Symbol;Acc:HGNC:26477]	-
ENSG00000122481	RWDD3	1	95234155	95247225	+	1982	protein_coding	RWD domain containing 3 [Source:HGNC Symbol;Acc:HGNC:21393]	-
ENSG00000228852	AC092802.2	1	95243167	95278940	-	1418	antisense	novel transcript, antisense to RWDD3	-
ENSG00000137970	RPL7P9	1	96678874	96679620	-	747	processed_pseudogene	ribosomal protein L7 pseudogene 9 [Source:HGNC Symbol;Acc:HGNC:37028]	-
ENSG00000117569	PTBP2	1	96721665	96823738	+	12937	protein_coding	polypyrimidine tract binding protein 2 [Source:HGNC Symbol;Acc:HGNC:17662]	-
ENSG00000188641	DPYD	1	97077743	97995000	-	7131	protein_coding	dihydropyrimidine dehydrogenase [Source:HGNC Symbol;Acc:HGNC:3012]	-
ENSG00000225206	MIR137HG	1	97933474	98049863	-	7172	lincRNA	MIR137 host gene [Source:HGNC Symbol;Acc:HGNC:42871]	-
ENSG00000162627	SNX7	1	98661701	98760500	+	2067	protein_coding	sorting nexin 7 [Source:HGNC Symbol;Acc:HGNC:14971]	-
ENSG00000099260	PALMD	1	99645943	99694541	+	8244	protein_coding	palmdelphin [Source:HGNC Symbol;Acc:HGNC:15846]	-
ENSG00000156869	FRRS1	1	99708632	99766631	-	3958	protein_coding	ferric chelate reductase 1 [Source:HGNC Symbol;Acc:HGNC:27622]	-
ENSG00000162688	AGL	1	99850084	99924023	+	8434	protein_coding	amylo-alpha-1, 6-glucosidase, 4-alpha-glucanotransferase [Source:HGNC Symbol;Acc:HGNC:321]	-
ENSG00000117620	SLC35A3	1	99969351	100035637	+	18238	protein_coding	solute carrier family 35 member A3 [Source:HGNC Symbol;Acc:HGNC:11023]	-
ENSG00000156875	MFSD14A	1	100038097	100083377	+	2943	protein_coding	major facilitator superfamily domain containing 14A [Source:HGNC Symbol;Acc:HGNC:23363]	-
ENSG00000156876	SASS6	1	100083563	100132955	-	3972	protein_coding	SAS-6 centriolar assembly protein [Source:HGNC Symbol;Acc:HGNC:25403]	-
ENSG00000122435	TRMT13	1	100133150	100150497	+	4133	protein_coding	tRNA methyltransferase 13 homolog [Source:HGNC Symbol;Acc:HGNC:25502]	-
ENSG00000137992	DBT	1	100186919	100249834	-	11303	protein_coding	dihydrolipoamide branched chain transacylase E2 [Source:HGNC Symbol;Acc:HGNC:2698]	-
ENSG00000137996	RTCA	1	100266207	100292769	+	3037	protein_coding	RNA 3'-terminal phosphate cyclase [Source:HGNC Symbol;Acc:HGNC:17981]	-
ENSG00000207750	MIR553	1	100281241	100281308	+	68	miRNA	microRNA 553 [Source:HGNC Symbol;Acc:HGNC:32809]	-
ENSG00000079335	CDC14A	1	100345001	100520278	+	6511	protein_coding	cell division cycle 14A [Source:HGNC Symbol;Acc:HGNC:1718]	-
ENSG00000162694	EXTL2	1	100872372	100895998	-	4834	protein_coding	exostosin like glycosyltransferase 2 [Source:HGNC Symbol;Acc:HGNC:3516]	-
ENSG00000162695	SLC30A7	1	100896076	100981753	+	8376	protein_coding	solute carrier family 30 member 7 [Source:HGNC Symbol;Acc:HGNC:19306]	-
ENSG00000117543	DPH5	1	100989623	101026088	-	2970	protein_coding	diphthamide biosynthesis 5 [Source:HGNC Symbol;Acc:HGNC:24270]	-
ENSG00000233184	AC093157.1	1	101025878	101087268	+	2840	antisense	uncharacterized LOC102606465 [Source:NCBI gene;Acc:102606465]	-
ENSG00000185946	RNPC3	1	103525691	103555239	+	6867	protein_coding	RNA binding region (RNP1, RRM) containing 3 [Source:HGNC Symbol;Acc:HGNC:18666]	-
ENSG00000198890	PRMT6	1	107056679	107067636	+	4335	protein_coding	protein arginine methyltransferase 6 [Source:HGNC Symbol;Acc:HGNC:18241]	-
ENSG00000085491	SLC25A24	1	108134036	108200849	-	6733	protein_coding	solute carrier family 25 member 24 [Source:HGNC Symbol;Acc:HGNC:20662]	-
ENSG00000162636	FAM102B	1	108560089	108644900	+	9355	protein_coding	family with sequence similarity 102 member B [Source:HGNC Symbol;Acc:HGNC:27637]	-
ENSG00000134186	PRPF38B	1	108692323	108701803	+	5817	protein_coding	pre-mRNA processing factor 38B [Source:HGNC Symbol;Acc:HGNC:25512]	-
ENSG00000116266	STXBP3	1	108746674	108809526	+	5895	protein_coding	syntaxin binding protein 3 [Source:HGNC Symbol;Acc:HGNC:11446]	-
ENSG00000121957	GPSM2	1	108875350	108934545	+	9130	protein_coding	G protein signaling modulator 2 [Source:HGNC Symbol;Acc:HGNC:29501]	-
ENSG00000121940	CLCC1	1	108929508	108963457	-	4964	protein_coding	chloride channel CLIC like 1 [Source:HGNC Symbol;Acc:HGNC:29675]	-
ENSG00000085433	WDR47	1	108970214	109042113	-	4423	protein_coding	WD repeat domain 47 [Source:HGNC Symbol;Acc:HGNC:29141]	-
ENSG00000244716	BX679664.3	1	108992282	108992836	+	555	processed_pseudogene	ribosomal protein L17 (RPL17) pseudogene	-
ENSG00000197780	TAF13	1	109062486	109076002	-	1400	protein_coding	TATA-box binding protein associated factor 13 [Source:HGNC Symbol;Acc:HGNC:11546]	-
ENSG00000215717	TMEM167B	1	109089803	109096934	+	4574	protein_coding	transmembrane protein 167B [Source:HGNC Symbol;Acc:HGNC:30187]	-
ENSG00000031698	SARS	1	109213918	109238169	+	3836	protein_coding	seryl-tRNA synthetase [Source:HGNC Symbol;Acc:HGNC:10537]	-
ENSG00000143126	CELSR2	1	109250019	109275750	+	12349	protein_coding	cadherin EGF LAG seven-pass G-type receptor 2 [Source:HGNC Symbol;Acc:HGNC:3231]	-
ENSG00000134222	PSRC1	1	109279556	109283186	-	2855	protein_coding	proline and serine rich coiled-coil 1 [Source:HGNC Symbol;Acc:HGNC:24472]	-
ENSG00000134243	SORT1	1	109309568	109397951	-	9160	protein_coding	sortilin 1 [Source:HGNC Symbol;Acc:HGNC:11186]	-
ENSG00000143106	PSMA5	1	109399031	109426427	-	5724	protein_coding	proteasome subunit alpha 5 [Source:HGNC Symbol;Acc:HGNC:9534]	-
ENSG00000162650	ATXN7L2	1	109483479	109492804	+	5232	protein_coding	ataxin 7 like 2 [Source:HGNC Symbol;Acc:HGNC:28713]	-
ENSG00000174151	CYB561D1	1	109494052	109502932	+	5690	protein_coding	cytochrome b561 family member D1 [Source:HGNC Symbol;Acc:HGNC:26804]	-
ENSG00000065135	GNAI3	1	109548611	109618321	+	27174	protein_coding	G protein subunit alpha i3 [Source:HGNC Symbol;Acc:HGNC:4387]	-
ENSG00000116337	AMPD2	1	109616104	109632051	+	6823	protein_coding	adenosine monophosphate deaminase 2 [Source:HGNC Symbol;Acc:HGNC:469]	-
ENSG00000168765	GSTM4	1	109656081	109674836	+	5745	protein_coding	glutathione S-transferase mu 4 [Source:HGNC Symbol;Acc:HGNC:4636]	-
ENSG00000213366	GSTM2	1	109668022	109709551	+	9116	protein_coding	glutathione S-transferase mu 2 [Source:HGNC Symbol;Acc:HGNC:4634]	-
ENSG00000134184	GSTM1	1	109687814	109709039	+	2512	protein_coding	glutathione S-transferase mu 1 [Source:HGNC Symbol;Acc:HGNC:4632]	-
ENSG00000134202	GSTM3	1	109733932	109741038	-	4750	protein_coding	glutathione S-transferase mu 3 [Source:HGNC Symbol;Acc:HGNC:4635]	-
ENSG00000184371	CSF1	1	109910242	109930992	+	5418	protein_coding	colony stimulating factor 1 [Source:HGNC Symbol;Acc:HGNC:2432]	-
ENSG00000168710	AHCYL1	1	109984686	110023741	+	5113	protein_coding	adenosylhomocysteinase like 1 [Source:HGNC Symbol;Acc:HGNC:344]	-
ENSG00000143093	STRIP1	1	110031577	110074641	+	7352	protein_coding	striatin interacting protein 1 [Source:HGNC Symbol;Acc:HGNC:25916]	-
ENSG00000258634	AL160006.1	1	110058340	110062555	+	4216	antisense	novel transcript, antisense to ALX3	-
ENSG00000162775	RBM15	1	110338506	110346681	+	4670	protein_coding	RNA binding motif protein 15 [Source:HGNC Symbol;Acc:HGNC:14959]	-
ENSG00000168679	SLC16A4	1	110362848	110391082	-	3167	protein_coding	solute carrier family 16 member 4 [Source:HGNC Symbol;Acc:HGNC:10925]	-
ENSG00000273373	AL355488.1	1	110370154	110373003	+	2850	antisense	novel transcript, antisense to SLC16A4	-
ENSG00000134248	LAMTOR5	1	110401249	110407942	-	2388	protein_coding	late endosomal/lysosomal adaptor, MAPK and MTOR activator 5 [Source:HGNC Symbol;Acc:HGNC:17955]	-
ENSG00000121931	LRIF1	1	110947185	110964079	-	3621	protein_coding	ligand dependent nuclear receptor interacting factor 1 [Source:HGNC Symbol;Acc:HGNC:30299]	-
ENSG00000156171	DRAM2	1	111117333	111140216	-	3138	protein_coding	DNA damage regulated autophagy modulator 2 [Source:HGNC Symbol;Acc:HGNC:28769]	-
ENSG00000134255	CEPT1	1	111139627	111185102	+	8413	protein_coding	choline/ethanolamine phosphotransferase 1 [Source:HGNC Symbol;Acc:HGNC:24289]	-
ENSG00000085465	OVGP1	1	111414314	111427777	-	2567	protein_coding	oviductal glycoprotein 1 [Source:HGNC Symbol;Acc:HGNC:8524]	-
ENSG00000116455	WDR77	1	111439890	111449376	-	2805	protein_coding	WD repeat domain 77 [Source:HGNC Symbol;Acc:HGNC:29652]	-
ENSG00000116459	ATP5PB	1	111448864	111462773	+	3383	protein_coding	ATP synthase peripheral stalk-membrane subunit b [Source:HGNC Symbol;Acc:HGNC:840]	-
ENSG00000116473	RAP1A	1	111542218	111716691	+	5532	protein_coding	RAP1A, member of RAS oncogene family [Source:HGNC Symbol;Acc:HGNC:9855]	-
ENSG00000064703	DDX20	1	111755245	111768016	+	6019	protein_coding	DEAD-box helicase 20 [Source:HGNC Symbol;Acc:HGNC:2743]	-
ENSG00000143079	CTTNBP2NL	1	112396181	112463456	+	7404	protein_coding	CTTNBP2 N-terminal like [Source:HGNC Symbol;Acc:HGNC:25330]	-
ENSG00000007341	ST7L	1	112523518	112620825	-	8111	protein_coding	suppression of tumorigenicity 7 like [Source:HGNC Symbol;Acc:HGNC:18441]	-
ENSG00000116489	CAPZA1	1	112619173	112671619	+	4130	protein_coding	capping actin protein of muscle Z-line subunit alpha 1 [Source:HGNC Symbol;Acc:HGNC:1488]	-
ENSG00000155363	MOV10	1	112673141	112700746	+	6509	protein_coding	Mov10 RISC complex RNA helicase [Source:HGNC Symbol;Acc:HGNC:7200]	-
ENSG00000155366	RHOC	1	112701106	112707434	-	4028	protein_coding	ras homolog family member C [Source:HGNC Symbol;Acc:HGNC:669]	-
ENSG00000155380	SLC16A1	1	112911847	112957013	-	5312	protein_coding	solute carrier family 16 member 1 [Source:HGNC Symbol;Acc:HGNC:10922]	-
ENSG00000226419	SLC16A1-AS1	1	112956415	113047055	+	10138	antisense	SLC16A1 antisense RNA 1 [Source:HGNC Symbol;Acc:HGNC:49445]	-
ENSG00000198799	LRIG2	1	113073209	113132260	+	12456	protein_coding	leucine rich repeats and immunoglobulin like domains 2 [Source:HGNC Symbol;Acc:HGNC:20889]	-
ENSG00000081026	MAGI3	1	113390749	113685923	+	8180	protein_coding	membrane associated guanylate kinase, WW and PDZ domain containing 3 [Source:HGNC Symbol;Acc:HGNC:29647]	-
ENSG00000116793	PHTF1	1	113696831	113759489	-	7170	protein_coding	putative homeodomain transcription factor 1 [Source:HGNC Symbol;Acc:HGNC:8939]	-
ENSG00000081019	RSBN1	1	113761832	113812476	-	6819	protein_coding	round spermatid basic protein 1 [Source:HGNC Symbol;Acc:HGNC:25642]	-
ENSG00000134242	PTPN22	1	113813811	113871759	-	4503	protein_coding	protein tyrosine phosphatase, non-receptor type 22 [Source:HGNC Symbol;Acc:HGNC:9652]	-
ENSG00000134262	AP4B1	1	113894748	113905201	-	5369	protein_coding	adaptor related protein complex 4 subunit beta 1 [Source:HGNC Symbol;Acc:HGNC:572]	-
ENSG00000118655	DCLRE1B	1	113905141	113914086	+	3940	protein_coding	DNA cross-link repair 1B [Source:HGNC Symbol;Acc:HGNC:17641]	-
ENSG00000163349	HIPK1	1	113929192	113977869	+	9280	protein_coding	homeodomain interacting protein kinase 1 [Source:HGNC Symbol;Acc:HGNC:19006]	-
ENSG00000116774	OLFML3	1	113979391	114035572	+	2821	protein_coding	olfactomedin like 3 [Source:HGNC Symbol;Acc:HGNC:24956]	-
ENSG00000197323	TRIM33	1	114392777	114511160	-	9574	protein_coding	tripartite motif containing 33 [Source:HGNC Symbol;Acc:HGNC:16290]	-
ENSG00000116752	BCAS2	1	114567557	114581639	-	1299	protein_coding	BCAS2, pre-mRNA processing factor [Source:HGNC Symbol;Acc:HGNC:975]	-
ENSG00000175984	DENND2C	1	114582848	114670422	-	7413	protein_coding	DENN domain containing 2C [Source:HGNC Symbol;Acc:HGNC:24748]	-
ENSG00000213281	NRAS	1	114704469	114716894	-	4449	protein_coding	NRAS proto-oncogene, GTPase [Source:HGNC Symbol;Acc:HGNC:7989]	-
ENSG00000009307	CSDE1	1	114716913	114758676	-	5778	protein_coding	cold shock domain containing E1 [Source:HGNC Symbol;Acc:HGNC:29905]	CSD
ENSG00000201900	RNY1P13	1	114727720	114727824	+	105	misc_RNA	RNA, Ro-associated Y1 pseudogene 13 [Source:HGNC Symbol;Acc:HGNC:50876]	-
ENSG00000052723	SIKE1	1	114769479	114780685	-	5894	protein_coding	suppressor of IKBKE 1 [Source:HGNC Symbol;Acc:HGNC:26119]	-
ENSG00000134198	TSPAN2	1	115048011	115089500	-	3410	protein_coding	tetraspanin 2 [Source:HGNC Symbol;Acc:HGNC:20659]	-
ENSG00000134259	NGF	1	115285918	115338236	-	1047	protein_coding	nerve growth factor [Source:HGNC Symbol;Acc:HGNC:7808]	-
ENSG00000173218	VANGL1	1	115641953	115698224	+	9062	protein_coding	VANGL planar cell polarity protein 1 [Source:HGNC Symbol;Acc:HGNC:15512]	-
ENSG00000163399	ATP1A1	1	116372668	116410261	+	7261	protein_coding	ATPase Na+/K+ transporting subunit alpha 1 [Source:HGNC Symbol;Acc:HGNC:799]	-
ENSG00000116815	CD58	1	116514535	116571039	-	1783	protein_coding	CD58 molecule [Source:HGNC Symbol;Acc:HGNC:1688]	-
ENSG00000134247	PTGFRN	1	116910057	116990358	+	6352	protein_coding	prostaglandin F2 receptor inhibitor [Source:HGNC Symbol;Acc:HGNC:9601]	-
ENSG00000116830	TTF2	1	117060303	117107453	+	10181	protein_coding	transcription termination factor 2 [Source:HGNC Symbol;Acc:HGNC:12398]	-
ENSG00000134253	TRIM45	1	117111060	117122587	-	4368	protein_coding	tripartite motif containing 45 [Source:HGNC Symbol;Acc:HGNC:19018]	-
ENSG00000198162	MAN1A2	1	117367449	117528872	+	9667	protein_coding	mannosidase alpha class 1A member 2 [Source:HGNC Symbol;Acc:HGNC:6822]	-
ENSG00000196505	GDAP2	1	117863485	117929630	-	10496	protein_coding	ganglioside induced differentiation associated protein 2 [Source:HGNC Symbol;Acc:HGNC:18010]	-
ENSG00000065183	WDR3	1	117929720	117966542	+	10275	protein_coding	WD repeat domain 3 [Source:HGNC Symbol;Acc:HGNC:12755]	-
ENSG00000092607	TBX15	1	118883046	118989556	-	4349	protein_coding	T-box 15 [Source:HGNC Symbol;Acc:HGNC:11594]	T-box
ENSG00000116874	WARS2	1	119031216	119140671	-	3847	protein_coding	tryptophanyl tRNA synthetase 2, mitochondrial [Source:HGNC Symbol;Acc:HGNC:12730]	-
ENSG00000231365	AL359915.2	1	119140396	119275973	+	5462	antisense	uncharacterized LOC101929147 [Source:NCBI gene;Acc:101929147]	-
ENSG00000143067	ZNF697	1	119619422	119647773	-	5041	protein_coding	zinc finger protein 697 [Source:HGNC Symbol;Acc:HGNC:32034]	zf-C2H2
ENSG00000092621	PHGDH	1	119648411	119744226	+	9217	protein_coding	phosphoglycerate dehydrogenase [Source:HGNC Symbol;Acc:HGNC:8923]	-
ENSG00000134250	NOTCH2	1	119911553	120069626	-	16807	protein_coding	notch 2 [Source:HGNC Symbol;Acc:HGNC:7882]	-
ENSG00000265808	SEC22B	1	120150898	120176515	-	9034	protein_coding	SEC22 homolog B, vesicle trafficking protein (gene/pseudogene) [Source:HGNC Symbol;Acc:HGNC:10700]	-
ENSG00000274642	AC244669.2	1	120197085	120319680	+	853	unprocessed_pseudogene	phosphodiesterase 4D interacting protein (PDE4DIP) pseudogene	-
ENSG00000223804	AC244669.1	1	120267334	120341871	-	1107	transcribed_unprocessed_pseudogene	Poly [ADP-ribose] polymerase 8 (PARP8) pseudogene	-
ENSG00000270392	PFN1P2	1	120432204	120434052	-	1849	transcribed_processed_pseudogene	profilin 1 pseudogene 2 [Source:HGNC Symbol;Acc:HGNC:24298]	-
ENSG00000270231	NBPF8	1	120436353	120467739	+	5330	unprocessed_pseudogene	NBPF member 8 [Source:HGNC Symbol;Acc:HGNC:31990]	-
ENSG00000275131	AC241952.1	1	120489860	120701289	-	9444	transcribed_unprocessed_pseudogene	phosphodiesterase 4D interacting protein-like [Source:NCBI gene;Acc:100996724]	-
ENSG00000273694	RF00004	1	120571120	120571264	+	145	snRNA		-
ENSG00000273136	NBPF26	1	120723923	120841481	+	6032	protein_coding	NBPF member 26 [Source:HGNC Symbol;Acc:HGNC:49571]	-
ENSG00000226067	LINC00623	1	120913275	121009291	+	2075	lincRNA	long intergenic non-protein coding RNA 623 [Source:HGNC Symbol;Acc:HGNC:44252]	-
ENSG00000223345	HIST2H2BA	1	121108210	121117257	-	756	transcribed_unprocessed_pseudogene	histone cluster 2 H2B family member a (pseudogene) [Source:HGNC Symbol;Acc:HGNC:20560]	-
ENSG00000188610	FAM72B	1	121167646	121185539	-	3033	protein_coding	family with sequence similarity 72 member B [Source:HGNC Symbol;Acc:HGNC:24805]	-
ENSG00000171943	SRGAP2C	1	121184810	121392822	+	7311	protein_coding	SLIT-ROBO Rho GTPase activating protein 2C [Source:HGNC Symbol;Acc:HGNC:30584]	-
ENSG00000277702	AC239859.6	1	143419625	143420207	-	213	unprocessed_pseudogene	lymphocyte-specific protein 1 (LSP1) pseudogene	-
ENSG00000270872	SRGAP2D	1	143975087	144068350	+	1021	unprocessed_pseudogene	SLIT-ROBO Rho GTPase activating protein 2D (pseudogene) [Source:HGNC Symbol;Acc:HGNC:43932]	-
ENSG00000266338	NBPF15	1	144421386	144461674	-	5306	protein_coding	NBPF member 15 [Source:HGNC Symbol;Acc:HGNC:28791]	-
ENSG00000227212	PFN1P6	1	144442606	144443004	+	399	processed_pseudogene	profilin 1 pseudogene 6 [Source:HGNC Symbol;Acc:HGNC:42988]	-
ENSG00000196369	SRGAP2B	1	144887265	145095528	-	7230	protein_coding	SLIT-ROBO Rho GTPase activating protein 2B [Source:HGNC Symbol;Acc:HGNC:35237]	-
ENSG00000272419	LINC01145	1	145164099	145216058	-	6056	transcribed_unprocessed_pseudogene	long intergenic non-protein coding RNA 1145 [Source:HGNC Symbol;Acc:HGNC:49462]	-
ENSG00000272150	NBPF25P	1	145572345	145607858	-	3827	transcribed_unprocessed_pseudogene	NBPF member 25, pseudogene [Source:HGNC Symbol;Acc:HGNC:45046]	-
ENSG00000117262	GPR89A	1	145607990	145670648	+	5557	protein_coding	G protein-coupled receptor 89A [Source:HGNC Symbol;Acc:HGNC:31984]	-
ENSG00000265491	RNF115	1	145738868	145824077	-	11041	protein_coding	ring finger protein 115 [Source:HGNC Symbol;Acc:HGNC:18154]	-
ENSG00000186141	POLR3C	1	145824088	145842505	+	2793	protein_coding	RNA polymerase III subunit C [Source:HGNC Symbol;Acc:HGNC:30076]	-
ENSG00000186364	NUDT17	1	145845629	145848953	+	1657	protein_coding	nudix hydrolase 17 [Source:HGNC Symbol;Acc:HGNC:26618]	-
ENSG00000131788	PIAS3	1	145848522	145859836	-	4805	protein_coding	protein inhibitor of activated STAT 3 [Source:HGNC Symbol;Acc:HGNC:16861]	zf-MIZ
ENSG00000143127	ITGA10	1	145891208	145910189	-	6320	protein_coding	integrin subunit alpha 10 [Source:HGNC Symbol;Acc:HGNC:6135]	-
ENSG00000131779	PEX11B	1	145911350	145918837	-	1838	protein_coding	peroxisomal biogenesis factor 11 beta [Source:HGNC Symbol;Acc:HGNC:8853]	-
ENSG00000265241	RBM8A	1	145917714	145927678	-	5585	protein_coding	RNA binding motif protein 8A [Source:HGNC Symbol;Acc:HGNC:9905]	-
ENSG00000234222	LIX1L-AS1	1	145926590	145959179	+	3248	antisense	LIX1L antisense RNA 1 [Source:HGNC Symbol;Acc:HGNC:41210]	-
ENSG00000271601	LIX1L	1	145933423	145958001	-	3975	protein_coding	limb and CNS expressed 1 like [Source:HGNC Symbol;Acc:HGNC:28715]	-
ENSG00000272031	ANKRD34A	1	145959442	145964582	-	3677	protein_coding	ankyrin repeat domain 34A [Source:HGNC Symbol;Acc:HGNC:27639]	-
ENSG00000121851	POLR3GL	1	145964702	145978848	+	1799	protein_coding	RNA polymerase III subunit G like [Source:HGNC Symbol;Acc:HGNC:28466]	-
ENSG00000265972	TXNIP	1	145992435	145996600	-	3625	protein_coding	thioredoxin interacting protein [Source:HGNC Symbol;Acc:HGNC:16952]	-
ENSG00000277406	SEC22B4P	1	146321214	146401647	-	1466	transcribed_unprocessed_pseudogene	SEC22 homolog B4, pseudogene [Source:HGNC Symbol;Acc:HGNC:53892]	-
ENSG00000268043	NBPF12	1	146938744	146996202	+	7272	protein_coding	NBPF member 12 [Source:HGNC Symbol;Acc:HGNC:24297]	-
ENSG00000131791	PRKAB2	1	147155106	147172550	-	5460	protein_coding	protein kinase AMP-activated non-catalytic subunit beta 2 [Source:HGNC Symbol;Acc:HGNC:9379]	-
ENSG00000180867	PDIA3P1	1	147172744	147179622	+	3328	transcribed_processed_pseudogene	protein disulfide isomerase family A member 3 pseudogene 1 [Source:HGNC Symbol;Acc:HGNC:4607]	-
ENSG00000131778	CHD1L	1	147242641	147295766	+	3376	protein_coding	chromodomain helicase DNA binding protein 1 like [Source:HGNC Symbol;Acc:HGNC:1916]	-
ENSG00000116128	BCL9	1	147541412	147626216	+	6420	protein_coding	B cell CLL/lymphoma 9 [Source:HGNC Symbol;Acc:HGNC:1008]	-
ENSG00000162836	ACP6	1	147629652	147670496	-	11960	protein_coding	acid phosphatase 6, lysophosphatidic [Source:HGNC Symbol;Acc:HGNC:29609]	-
ENSG00000188092	GPR89B	1	147928393	147993521	+	5143	protein_coding	G protein-coupled receptor 89B [Source:HGNC Symbol;Acc:HGNC:13840]	-
ENSG00000263956	NBPF11	1	148102046	148152322	-	5947	protein_coding	NBPF member 11 [Source:HGNC Symbol;Acc:HGNC:31993]	-
ENSG00000270629	NBPF14	1	148531385	148679751	-	12116	protein_coding	NBPF member 14 [Source:HGNC Symbol;Acc:HGNC:25232]	-
ENSG00000178104	PDE4DIP	1	148808181	149048286	+	27623	protein_coding	phosphodiesterase 4D interacting protein [Source:HGNC Symbol;Acc:HGNC:15580]	-
ENSG00000222788	RNU2-38P	1	148939739	148939817	-	79	snRNA	RNA, U2 small nuclear 38, pseudogene [Source:HGNC Symbol;Acc:HGNC:48531]	-
ENSG00000269713	NBPF9	1	149054027	149103561	-	9046	protein_coding	NBPF member 9 [Source:HGNC Symbol;Acc:HGNC:31991]	-
ENSG00000274265	AC245297.3	1	149176022	149251013	+	1331	lincRNA	novel transcript	-
ENSG00000215861	AC245297.1	1	149197992	149321732	-	933	unprocessed_pseudogene	phosphodiesterase 4D interacting protein-like [Source:NCBI gene;Acc:653513]	-
ENSG00000271383	NBPF19	1	149390623	149556361	+	18785	protein_coding	NBPF member 19 [Source:HGNC Symbol;Acc:HGNC:31999]	-
ENSG00000184678	HIST2H2BE	1	149884459	149886652	-	2194	protein_coding	histone cluster 2 H2B family member e [Source:HGNC Symbol;Acc:HGNC:4760]	-
ENSG00000184260	HIST2H2AC	1	149886975	149887364	+	390	protein_coding	histone cluster 2 H2A family member c [Source:HGNC Symbol;Acc:HGNC:4738]	-
ENSG00000178096	BOLA1	1	149887890	149900798	+	1461	protein_coding	bolA family member 1 [Source:HGNC Symbol;Acc:HGNC:24263]	-
ENSG00000159164	SV2A	1	149903318	149917882	-	4824	protein_coding	synaptic vesicle glycoprotein 2A [Source:HGNC Symbol;Acc:HGNC:20566]	-
ENSG00000143368	SF3B4	1	149923317	149928344	-	2245	protein_coding	splicing factor 3b subunit 4 [Source:HGNC Symbol;Acc:HGNC:10771]	-
ENSG00000014914	MTMR11	1	149928651	149936869	-	4562	protein_coding	myotubularin related protein 11 [Source:HGNC Symbol;Acc:HGNC:24307]	-
ENSG00000264522	OTUD7B	1	149937812	150010676	-	12177	protein_coding	OTU deubiquitinase 7B [Source:HGNC Symbol;Acc:HGNC:16683]	-
ENSG00000285184	AC244033.2	1	150045660	150067701	-	3269	bidirectional_promoter_lncRNA	novel transcript	-
ENSG00000136631	VPS45	1	150067279	150145329	+	6637	protein_coding	vacuolar protein sorting 45 homolog [Source:HGNC Symbol;Acc:HGNC:14579]	-
ENSG00000023902	PLEKHO1	1	150149183	150164720	+	6565	protein_coding	pleckstrin homology domain containing O1 [Source:HGNC Symbol;Acc:HGNC:24310]	-
ENSG00000143401	ANP32E	1	150218417	150236156	-	3605	protein_coding	acidic nuclear phosphoprotein 32 family member E [Source:HGNC Symbol;Acc:HGNC:16673]	-
ENSG00000117362	APH1A	1	150265399	150269580	-	3473	protein_coding	aph-1 homolog A, gamma-secretase subunit [Source:HGNC Symbol;Acc:HGNC:29509]	-
ENSG00000118292	C1orf54	1	150268200	150280916	+	1351	protein_coding	chromosome 1 open reading frame 54 [Source:HGNC Symbol;Acc:HGNC:26258]	-
ENSG00000159208	CIART	1	150282543	150287093	+	2696	protein_coding	circadian associated repressor of transcription [Source:HGNC Symbol;Acc:HGNC:25200]	-
ENSG00000266472	MRPS21	1	150293720	150308979	+	1641	protein_coding	mitochondrial ribosomal protein S21 [Source:HGNC Symbol;Acc:HGNC:14046]	-
ENSG00000117360	PRPF3	1	150321476	150353195	+	5373	protein_coding	pre-mRNA processing factor 3 [Source:HGNC Symbol;Acc:HGNC:17348]	-
ENSG00000163125	RPRD2	1	150363091	150476566	+	8738	protein_coding	regulation of nuclear pre-mRNA domain containing 2 [Source:HGNC Symbol;Acc:HGNC:29039]	-
ENSG00000143374	TARS2	1	150487364	150507609	+	4077	protein_coding	threonyl-tRNA synthetase 2, mitochondrial [Source:HGNC Symbol;Acc:HGNC:30740]	-
ENSG00000143369	ECM1	1	150508062	150513789	+	3360	protein_coding	extracellular matrix protein 1 [Source:HGNC Symbol;Acc:HGNC:3153]	-
ENSG00000143382	ADAMTSL4	1	150549369	150560937	+	6432	protein_coding	ADAMTS like 4 [Source:HGNC Symbol;Acc:HGNC:19706]	-
ENSG00000143384	MCL1	1	150574551	150579738	-	4371	protein_coding	MCL1, BCL2 family apoptosis regulator [Source:HGNC Symbol;Acc:HGNC:6943]	-
ENSG00000253047	RF00561	1	150600539	150600659	-	121	snoRNA		-
ENSG00000143420	ENSA	1	150600851	150629612	-	5493	protein_coding	endosulfine alpha [Source:HGNC Symbol;Acc:HGNC:3360]	-
ENSG00000143457	GOLPH3L	1	150646225	150697144	-	3329	protein_coding	golgi phosphoprotein 3 like [Source:HGNC Symbol;Acc:HGNC:24882]	-
ENSG00000163131	CTSS	1	150730196	150765957	-	4228	protein_coding	cathepsin S [Source:HGNC Symbol;Acc:HGNC:2545]	-
ENSG00000143387	CTSK	1	150796208	150808323	-	1887	protein_coding	cathepsin K [Source:HGNC Symbol;Acc:HGNC:2536]	-
ENSG00000143437	ARNT	1	150809705	150876768	-	6516	protein_coding	aryl hydrocarbon receptor nuclear translocator [Source:HGNC Symbol;Acc:HGNC:700]	bHLH
ENSG00000143379	SETDB1	1	150926263	150964744	+	7093	protein_coding	SET domain bifurcated 1 [Source:HGNC Symbol;Acc:HGNC:10761]	MBD
ENSG00000143418	CERS2	1	150960583	150975004	-	4644	protein_coding	ceramide synthase 2 [Source:HGNC Symbol;Acc:HGNC:14076]	-
ENSG00000143412	ANXA9	1	150982017	150995634	+	1826	protein_coding	annexin A9 [Source:HGNC Symbol;Acc:HGNC:547]	-
ENSG00000143409	MINDY1	1	150996086	151008375	-	3792	protein_coding	MINDY lysine 48 deubiquitinase 1 [Source:HGNC Symbol;Acc:HGNC:25648]	-
ENSG00000143363	PRUNE1	1	151008420	151035713	+	3156	protein_coding	prune exopolyphosphatase 1 [Source:HGNC Symbol;Acc:HGNC:13420]	-
ENSG00000143443	C1orf56	1	151047740	151051986	+	2331	protein_coding	chromosome 1 open reading frame 56 [Source:HGNC Symbol;Acc:HGNC:26045]	-
ENSG00000197622	CDC42SE1	1	151050971	151070325	-	4184	protein_coding	CDC42 small effector 1 [Source:HGNC Symbol;Acc:HGNC:17719]	-
ENSG00000213190	MLLT11	1	151057758	151068497	+	4075	protein_coding	MLLT11, transcription factor 7 cofactor [Source:HGNC Symbol;Acc:HGNC:16997]	-
ENSG00000143458	GABPB2	1	151070578	151125542	+	9189	protein_coding	GA binding protein transcription factor subunit beta 2 [Source:HGNC Symbol;Acc:HGNC:28441]	-
ENSG00000143434	SEMA6C	1	151131685	151146664	-	5809	protein_coding	semaphorin 6C [Source:HGNC Symbol;Acc:HGNC:10740]	-
ENSG00000163156	SCNM1	1	151156664	151170297	+	3265	protein_coding	sodium channel modifier 1 [Source:HGNC Symbol;Acc:HGNC:23136]	-
ENSG00000163155	LYSMD1	1	151159748	151165948	-	2508	protein_coding	LysM domain containing 1 [Source:HGNC Symbol;Acc:HGNC:32070]	-
ENSG00000163159	VPS72	1	151169987	151195321	-	4545	protein_coding	vacuolar protein sorting 72 homolog [Source:HGNC Symbol;Acc:HGNC:11644]	-
ENSG00000143398	PIP5K1A	1	151197949	151249536	+	5405	protein_coding	phosphatidylinositol-4-phosphate 5-kinase type 1 alpha [Source:HGNC Symbol;Acc:HGNC:8994]	-
ENSG00000159352	PSMD4	1	151254703	151267479	+	3027	protein_coding	proteasome 26S subunit, non-ATPase 4 [Source:HGNC Symbol;Acc:HGNC:9561]	-
ENSG00000143373	ZNF687	1	151281618	151292180	+	6349	protein_coding	zinc finger protein 687 [Source:HGNC Symbol;Acc:HGNC:29277]	zf-C2H2
ENSG00000143393	PI4KB	1	151291797	151327715	-	5456	protein_coding	phosphatidylinositol 4-kinase beta [Source:HGNC Symbol;Acc:HGNC:8984]	-
ENSG00000143390	RFX5	1	151340640	151347357	-	4586	protein_coding	regulatory factor X5 [Source:HGNC Symbol;Acc:HGNC:9986]	RFX
ENSG00000143416	SELENBP1	1	151364302	151372733	-	3504	protein_coding	selenium binding protein 1 [Source:HGNC Symbol;Acc:HGNC:10719]	-
ENSG00000159377	PSMB4	1	151399534	151401944	+	2158	protein_coding	proteasome subunit beta 4 [Source:HGNC Symbol;Acc:HGNC:9541]	-
ENSG00000143442	POGZ	1	151402724	151459465	-	10272	protein_coding	pogo transposable element derived with ZNF domain [Source:HGNC Symbol;Acc:HGNC:18801]	-
ENSG00000143367	TUFT1	1	151540305	151583583	+	3878	protein_coding	tuftelin 1 [Source:HGNC Symbol;Acc:HGNC:12422]	-
ENSG00000143376	SNX27	1	151612006	151699091	+	16711	protein_coding	sorting nexin family member 27 [Source:HGNC Symbol;Acc:HGNC:20073]	-
ENSG00000143436	MRPL9	1	151759643	151763564	-	1812	protein_coding	mitochondrial ribosomal protein L9 [Source:HGNC Symbol;Acc:HGNC:14277]	-
ENSG00000182134	TDRKH	1	151770107	151791416	-	5092	protein_coding	tudor and KH domain containing [Source:HGNC Symbol;Acc:HGNC:11713]	-
ENSG00000159445	THEM4	1	151873584	151909808	-	4390	protein_coding	thioesterase superfamily member 4 [Source:HGNC Symbol;Acc:HGNC:17947]	-
ENSG00000197747	S100A10	1	151982915	151994390	-	1543	protein_coding	S100 calcium binding protein A10 [Source:HGNC Symbol;Acc:HGNC:10487]	-
ENSG00000163191	S100A11	1	152032506	152047907	-	680	protein_coding	S100 calcium binding protein A11 [Source:HGNC Symbol;Acc:HGNC:10488]	-
ENSG00000238279	BX470102.1	1	153533603	153535115	+	531	antisense	novel transcript	-
ENSG00000197956	S100A6	1	153534599	153536244	-	971	protein_coding	S100 calcium binding protein A6 [Source:HGNC Symbol;Acc:HGNC:10496]	-
ENSG00000188015	S100A3	1	153547329	153549372	-	955	protein_coding	S100 calcium binding protein A3 [Source:HGNC Symbol;Acc:HGNC:10493]	-
ENSG00000196754	S100A2	1	153561108	153567890	-	1567	protein_coding	S100 calcium binding protein A2 [Source:HGNC Symbol;Acc:HGNC:10492]	-
ENSG00000188643	S100A16	1	153606886	153613145	-	1701	protein_coding	S100 calcium binding protein A16 [Source:HGNC Symbol;Acc:HGNC:20441]	-
ENSG00000189171	S100A13	1	153618787	153631360	-	2216	protein_coding	S100 calcium binding protein A13 [Source:HGNC Symbol;Acc:HGNC:10490]	-
ENSG00000160679	CHTOP	1	153633982	153646306	+	5625	protein_coding	chromatin target of PRMT1 [Source:HGNC Symbol;Acc:HGNC:24511]	-
ENSG00000143553	SNAPIN	1	153658654	153661830	+	1544	protein_coding	SNAP associated protein [Source:HGNC Symbol;Acc:HGNC:17145]	-
ENSG00000143621	ILF2	1	153661788	153671048	-	2281	protein_coding	interleukin enhancer binding factor 2 [Source:HGNC Symbol;Acc:HGNC:6037]	-
ENSG00000143624	INTS3	1	153728067	153774808	+	10450	protein_coding	integrator complex subunit 3 [Source:HGNC Symbol;Acc:HGNC:26153]	-
ENSG00000143554	SLC27A3	1	153774354	153780157	+	5470	protein_coding	solute carrier family 27 member 3 [Source:HGNC Symbol;Acc:HGNC:10997]	-
ENSG00000143614	GATAD2B	1	153789030	153923360	-	9247	protein_coding	GATA zinc finger domain containing 2B [Source:HGNC Symbol;Acc:HGNC:30778]	zf-GATA
ENSG00000198837	DENND4B	1	153929501	153946696	-	7584	protein_coding	DENN domain containing 4B [Source:HGNC Symbol;Acc:HGNC:29044]	-
ENSG00000160741	CRTC2	1	153947669	153958625	-	3612	protein_coding	CREB regulated transcription coactivator 2 [Source:HGNC Symbol;Acc:HGNC:27301]	-
ENSG00000143578	CREB3L4	1	153967534	153974363	+	2904	protein_coding	cAMP responsive element binding protein 3 like 4 [Source:HGNC Symbol;Acc:HGNC:18854]	TF_bZIP
ENSG00000143543	JTB	1	153974269	153977688	-	1496	protein_coding	jumping translocation breakpoint [Source:HGNC Symbol;Acc:HGNC:6201]	-
ENSG00000143545	RAB13	1	153981617	153986358	-	2751	protein_coding	RAB13, member RAS oncogene family [Source:HGNC Symbol;Acc:HGNC:9762]	-
ENSG00000177954	RPS27	1	153990755	153992155	+	1035	protein_coding	ribosomal protein S27 [Source:HGNC Symbol;Acc:HGNC:10416]	-
ENSG00000143549	TPM3	1	154155304	154194648	-	8389	protein_coding	tropomyosin 3 [Source:HGNC Symbol;Acc:HGNC:12012]	-
ENSG00000143612	C1orf43	1	154206696	154220637	-	2670	protein_coding	chromosome 1 open reading frame 43 [Source:HGNC Symbol;Acc:HGNC:29876]	-
ENSG00000143569	UBAP2L	1	154220179	154271510	+	7503	protein_coding	ubiquitin associated protein 2 like [Source:HGNC Symbol;Acc:HGNC:29877]	-
ENSG00000143575	HAX1	1	154272511	154275875	+	2155	protein_coding	HCLS1 associated protein X-1 [Source:HGNC Symbol;Acc:HGNC:16915]	-
ENSG00000143515	ATP8B2	1	154325553	154351307	+	7572	protein_coding	ATPase phospholipid transporting 8B2 [Source:HGNC Symbol;Acc:HGNC:13534]	-
ENSG00000238365	RNU7-57P	1	154338743	154338802	+	60	snRNA	RNA, U7 small nuclear 57 pseudogene [Source:HGNC Symbol;Acc:HGNC:34153]	-
ENSG00000160714	UBE2Q1	1	154548577	154559028	-	4161	protein_coding	ubiquitin conjugating enzyme E2 Q1 [Source:HGNC Symbol;Acc:HGNC:15698]	-
ENSG00000160710	ADAR	1	154582057	154628013	-	9691	protein_coding	adenosine deaminase, RNA specific [Source:HGNC Symbol;Acc:HGNC:225]	-
ENSG00000163344	PMVK	1	154924734	154936991	-	1280	protein_coding	phosphomevalonate kinase [Source:HGNC Symbol;Acc:HGNC:9141]	-
ENSG00000163346	PBXIP1	1	154944076	154956123	-	3851	protein_coding	PBX homeobox interacting protein 1 [Source:HGNC Symbol;Acc:HGNC:21199]	-
ENSG00000163348	PYGO2	1	154957026	154963853	-	3630	protein_coding	pygopus family PHD finger 2 [Source:HGNC Symbol;Acc:HGNC:30257]	-
ENSG00000160691	SHC1	1	154962298	154974395	-	4342	protein_coding	SHC adaptor protein 1 [Source:HGNC Symbol;Acc:HGNC:10840]	-
ENSG00000173207	CKS1B	1	154974653	154979249	+	2338	protein_coding	CDC28 protein kinase regulatory subunit 1B [Source:HGNC Symbol;Acc:HGNC:19083]	-
ENSG00000264349	MIR4258	1	154975693	154975783	+	91	miRNA	microRNA 4258 [Source:HGNC Symbol;Acc:HGNC:38281]	-
ENSG00000160688	FLAD1	1	154983338	154993111	+	4019	protein_coding	flavin adenine dinucleotide synthetase 1 [Source:HGNC Symbol;Acc:HGNC:24671]	-
ENSG00000160685	ZBTB7B	1	155002630	155018522	+	4303	protein_coding	zinc finger and BTB domain containing 7B [Source:HGNC Symbol;Acc:HGNC:18668]	ZBTB
ENSG00000143537	ADAM15	1	155050566	155062775	+	6584	protein_coding	ADAM metallopeptidase domain 15 [Source:HGNC Symbol;Acc:HGNC:193]	-
ENSG00000243364	EFNA4	1	155063731	155069553	+	1263	protein_coding	ephrin A4 [Source:HGNC Symbol;Acc:HGNC:3224]	-
ENSG00000169241	SLC50A1	1	155135344	155138857	+	2340	protein_coding	solute carrier family 50 member 1 [Source:HGNC Symbol;Acc:HGNC:30657]	-
ENSG00000179085	DPM3	1	155139891	155140595	-	622	protein_coding	dolichyl-phosphate mannosyltransferase subunit 3 [Source:HGNC Symbol;Acc:HGNC:3007]	-
ENSG00000163463	KRTCAP2	1	155169408	155173475	-	3826	protein_coding	keratinocyte associated protein 2 [Source:HGNC Symbol;Acc:HGNC:28942]	-
ENSG00000163462	TRIM46	1	155173787	155184971	+	4533	protein_coding	tripartite motif containing 46 [Source:HGNC Symbol;Acc:HGNC:19019]	-
ENSG00000185499	MUC1	1	155185824	155192916	-	4717	protein_coding	mucin 1, cell surface associated [Source:HGNC Symbol;Acc:HGNC:7508]	-
ENSG00000231064	AC234582.1	1	155195004	155205495	+	2466	antisense	novel transcript, antisense to THBS3	-
ENSG00000169231	THBS3	1	155195588	155209051	-	4623	protein_coding	thrombospondin 3 [Source:HGNC Symbol;Acc:HGNC:11787]	-
ENSG00000173171	MTX1	1	155208699	155213824	+	3278	protein_coding	metaxin 1 [Source:HGNC Symbol;Acc:HGNC:7504]	-
ENSG00000160766	GBAP1	1	155213821	155227422	-	3656	transcribed_unprocessed_pseudogene	glucosylceramidase beta pseudogene 1 [Source:HGNC Symbol;Acc:HGNC:4178]	-
ENSG00000236675	MTX1P1	1	155230975	155234325	+	838	unprocessed_pseudogene	metaxin 1 pseudogene 1 [Source:HGNC Symbol;Acc:HGNC:7505]	-
ENSG00000177628	GBA	1	155234452	155244699	-	3648	protein_coding	glucosylceramidase beta [Source:HGNC Symbol;Acc:HGNC:4177]	-
ENSG00000160767	FAM189B	1	155247205	155255483	-	4468	protein_coding	family with sequence similarity 189 member B [Source:HGNC Symbol;Acc:HGNC:1233]	-
ENSG00000116521	SCAMP3	1	155255979	155262430	-	2442	protein_coding	secretory carrier membrane protein 3 [Source:HGNC Symbol;Acc:HGNC:10565]	-
ENSG00000176444	CLK2	1	155262868	155278491	-	3670	protein_coding	CDC like kinase 2 [Source:HGNC Symbol;Acc:HGNC:2069]	-
ENSG00000143630	HCN3	1	155277583	155289848	+	4121	protein_coding	hyperpolarization activated cyclic nucleotide gated potassium channel 3 [Source:HGNC Symbol;Acc:HGNC:19183]	-
ENSG00000160752	FDPS	1	155308748	155320666	+	3718	protein_coding	farnesyl diphosphate synthase [Source:HGNC Symbol;Acc:HGNC:3631]	-
ENSG00000225855	RUSC1-AS1	1	155316863	155324176	-	3516	antisense	RUSC1 antisense RNA 1 [Source:HGNC Symbol;Acc:HGNC:26680]	-
ENSG00000160753	RUSC1	1	155320896	155331114	+	5427	protein_coding	RUN and SH3 domain containing 1 [Source:HGNC Symbol;Acc:HGNC:17153]	-
ENSG00000116539	ASH1L	1	155335268	155562807	-	13296	protein_coding	ASH1 like histone lysine methyltransferase [Source:HGNC Symbol;Acc:HGNC:19088]	Others
ENSG00000235919	ASH1L-AS1	1	155562042	155563944	+	1209	antisense	ASH1L antisense RNA 1 [Source:HGNC Symbol;Acc:HGNC:44146]	-
ENSG00000125459	MSTO1	1	155610205	155614967	+	4208	protein_coding	misato 1, mitochondrial distribution and morphology regulator [Source:HGNC Symbol;Acc:HGNC:29678]	-
ENSG00000163374	YY1AP1	1	155659443	155689000	-	5001	protein_coding	YY1 associated protein 1 [Source:HGNC Symbol;Acc:HGNC:30935]	-
ENSG00000132676	DAP3	1	155687960	155739010	+	4588	protein_coding	death associated protein 3 [Source:HGNC Symbol;Acc:HGNC:2673]	-
ENSG00000203761	MSTO2P	1	155745829	155750137	+	1709	unprocessed_pseudogene	misato family member 2, pseudogene [Source:HGNC Symbol;Acc:HGNC:26329]	-
ENSG00000116580	GON4L	1	155749662	155859400	-	11967	protein_coding	gon-4 like [Source:HGNC Symbol;Acc:HGNC:25973]	Others
ENSG00000132718	SYT11	1	155859509	155885199	+	5240	protein_coding	synaptotagmin 11 [Source:HGNC Symbol;Acc:HGNC:19239]	-
ENSG00000143622	RIT1	1	155897808	155911404	-	3919	protein_coding	Ras like without CAAX 1 [Source:HGNC Symbol;Acc:HGNC:10023]	-
ENSG00000132680	KHDC4	1	155913043	155934400	-	5635	protein_coding	KH domain containing 4, pre-mRNA splicing factor [Source:HGNC Symbol;Acc:HGNC:29145]	-
ENSG00000207475	SNORA80E	1	155919909	155920045	-	137	snoRNA	small nucleolar RNA, H/ACA box 80E [Source:HGNC Symbol;Acc:HGNC:32635]	-
ENSG00000116584	ARHGEF2	1	155946851	156007070	-	9135	protein_coding	Rho/Rac guanine nucleotide exchange factor 2 [Source:HGNC Symbol;Acc:HGNC:682]	-
ENSG00000163479	SSR2	1	156009048	156020959	-	6651	protein_coding	signal sequence receptor subunit 2 [Source:HGNC Symbol;Acc:HGNC:11324]	-
ENSG00000160803	UBQLN4	1	156035301	156053794	-	3878	protein_coding	ubiquilin 4 [Source:HGNC Symbol;Acc:HGNC:1237]	-
ENSG00000116586	LAMTOR2	1	156054752	156058510	+	1438	protein_coding	late endosomal/lysosomal adaptor, MAPK and MTOR activator 2 [Source:HGNC Symbol;Acc:HGNC:29796]	-
ENSG00000254726	MEX3A	1	156072013	156081998	-	6124	protein_coding	mex-3 RNA binding family member A [Source:HGNC Symbol;Acc:HGNC:33482]	-
ENSG00000160789	LMNA	1	156082573	156140089	+	6985	protein_coding	lamin A/C [Source:HGNC Symbol;Acc:HGNC:6636]	-
ENSG00000160785	SLC25A44	1	156193932	156212796	+	7293	protein_coding	solute carrier family 25 member 44 [Source:HGNC Symbol;Acc:HGNC:29036]	-
ENSG00000160783	PMF1	1	156212993	156240042	+	2520	protein_coding	polyamine modulated factor 1 [Source:HGNC Symbol;Acc:HGNC:9112]	-
ENSG00000160781	PAQR6	1	156243321	156248117	-	2439	protein_coding	progestin and adipoQ receptor family member 6 [Source:HGNC Symbol;Acc:HGNC:30132]	-
ENSG00000198952	SMG5	1	156249224	156282825	-	5304	protein_coding	SMG5, nonsense mediated mRNA decay factor [Source:HGNC Symbol;Acc:HGNC:24644]	-
ENSG00000163472	TMEM79	1	156282935	156293185	+	3067	protein_coding	transmembrane protein 79 [Source:HGNC Symbol;Acc:HGNC:28196]	-
ENSG00000198715	GLMP	1	156290089	156295689	-	3471	protein_coding	glycosylated lysosomal membrane protein [Source:HGNC Symbol;Acc:HGNC:29436]	NCU-G1
ENSG00000163468	CCT3	1	156308968	156367873	-	4018	protein_coding	chaperonin containing TCP1 subunit 3 [Source:HGNC Symbol;Acc:HGNC:1616]	-
ENSG00000116604	MEF2D	1	156463727	156500828	-	6400	protein_coding	myocyte enhancer factor 2D [Source:HGNC Symbol;Acc:HGNC:6997]	SRF
ENSG00000183856	IQGAP3	1	156525405	156572604	-	6742	protein_coding	IQ motif containing GTPase activating protein 3 [Source:HGNC Symbol;Acc:HGNC:20669]	-
ENSG00000163382	NAXE	1	156591762	156594299	+	1933	protein_coding	NAD(P)HX epimerase [Source:HGNC Symbol;Acc:HGNC:18453]	-
ENSG00000160818	GPATCH4	1	156594487	156601496	-	4437	protein_coding	G-patch domain containing 4 [Source:HGNC Symbol;Acc:HGNC:25982]	-
ENSG00000143319	ISG20L2	1	156721891	156728799	-	5262	protein_coding	interferon stimulated exonuclease gene 20 like 2 [Source:HGNC Symbol;Acc:HGNC:25745]	-
ENSG00000143303	RRNAD1	1	156728442	156736960	+	3169	protein_coding	ribosomal RNA adenine dimethylase domain containing 1 [Source:HGNC Symbol;Acc:HGNC:24273]	-
ENSG00000143314	MRPL24	1	156737303	156741590	-	1695	protein_coding	mitochondrial ribosomal protein L24 [Source:HGNC Symbol;Acc:HGNC:14037]	-
ENSG00000143321	HDGF	1	156742107	156766925	-	3745	protein_coding	heparin binding growth factor [Source:HGNC Symbol;Acc:HGNC:4856]	-
ENSG00000143294	PRCC	1	156750610	156800817	+	4108	protein_coding	proline rich mitotic checkpoint control factor [Source:HGNC Symbol;Acc:HGNC:9343]	-
ENSG00000187800	PEAR1	1	156893698	156916434	+	5530	protein_coding	platelet endothelial aggregation receptor 1 [Source:HGNC Symbol;Acc:HGNC:33631]	-
ENSG00000132694	ARHGEF11	1	156934840	157045370	-	8950	protein_coding	Rho guanine nucleotide exchange factor 11 [Source:HGNC Symbol;Acc:HGNC:14580]	-
ENSG00000117036	ETV3	1	157121191	157138474	-	6707	protein_coding	ETS variant 3 [Source:HGNC Symbol;Acc:HGNC:3492]	ETS
ENSG00000183853	KIRREL1	1	157993273	158100262	+	7872	protein_coding	kirre like nephrin family adhesion molecule 1 [Source:HGNC Symbol;Acc:HGNC:15734]	-
ENSG00000163565	IFI16	1	158999968	159055155	+	5294	protein_coding	interferon gamma inducible protein 16 [Source:HGNC Symbol;Acc:HGNC:5395]	-
ENSG00000158716	DUSP23	1	159780932	159782543	+	825	protein_coding	dual specificity phosphatase 23 [Source:HGNC Symbol;Acc:HGNC:21480]	-
ENSG00000158710	TAGLN2	1	159918107	159925732	-	2487	protein_coding	transgelin 2 [Source:HGNC Symbol;Acc:HGNC:11554]	-
ENSG00000224259	LINC01133	1	159961218	159984750	+	3155	lincRNA	long intergenic non-protein coding RNA 1133 [Source:HGNC Symbol;Acc:HGNC:49447]	-
ENSG00000143315	PIGM	1	160024953	160031991	-	7039	protein_coding	phosphatidylinositol glycan anchor biosynthesis class M [Source:HGNC Symbol;Acc:HGNC:18858]	-
ENSG00000162729	IGSF8	1	160091340	160098943	-	2592	protein_coding	immunoglobulin superfamily member 8 [Source:HGNC Symbol;Acc:HGNC:17813]	-
ENSG00000162734	PEA15	1	160205337	160215376	+	2806	protein_coding	proliferation and apoptosis adaptor protein 15 [Source:HGNC Symbol;Acc:HGNC:8822]	-
ENSG00000132716	DCAF8	1	160215715	160262531	-	7587	protein_coding	DDB1 and CUL4 associated factor 8 [Source:HGNC Symbol;Acc:HGNC:24891]	-
ENSG00000162735	PEX19	1	160276812	160286348	-	4461	protein_coding	peroxisomal biogenesis factor 19 [Source:HGNC Symbol;Acc:HGNC:9713]	-
ENSG00000122218	COPA	1	160288686	160343400	-	7723	protein_coding	coatomer protein complex subunit alpha [Source:HGNC Symbol;Acc:HGNC:2230]	-
ENSG00000202078	RF00019	1	160326104	160326216	-	113	misc_RNA		-
ENSG00000162736	NCSTN	1	160343272	160358952	+	4175	protein_coding	nicastrin [Source:HGNC Symbol;Acc:HGNC:17091]	-
ENSG00000158773	USF1	1	161039251	161045977	-	2336	protein_coding	upstream transcription factor 1 [Source:HGNC Symbol;Acc:HGNC:12593]	bHLH
ENSG00000143256	PFDN2	1	161100556	161118111	-	677	protein_coding	prefoldin subunit 2 [Source:HGNC Symbol;Acc:HGNC:8867]	-
ENSG00000158793	NIT1	1	161118086	161125445	+	3793	protein_coding	nitrilase 1 [Source:HGNC Symbol;Acc:HGNC:7828]	-
ENSG00000158796	DEDD	1	161120974	161132688	-	2821	protein_coding	death effector domain containing [Source:HGNC Symbol;Acc:HGNC:2755]	-
ENSG00000143222	UFC1	1	161152776	161158856	+	2274	protein_coding	ubiquitin-fold modifier conjugating enzyme 1 [Source:HGNC Symbol;Acc:HGNC:26941]	-
ENSG00000143258	USP21	1	161159450	161165723	+	3764	protein_coding	ubiquitin specific peptidase 21 [Source:HGNC Symbol;Acc:HGNC:12620]	-
ENSG00000143224	PPOX	1	161166410	161178013	+	4607	protein_coding	protoporphyrinogen oxidase [Source:HGNC Symbol;Acc:HGNC:9280]	-
ENSG00000158850	B4GALT3	1	161171310	161177968	-	3890	protein_coding	beta-1,4-galactosyltransferase 3 [Source:HGNC Symbol;Acc:HGNC:926]	-
ENSG00000158864	NDUFS2	1	161197104	161214395	+	3658	protein_coding	NADH:ubiquinone oxidoreductase core subunit S2 [Source:HGNC Symbol;Acc:HGNC:7708]	-
ENSG00000158882	TOMM40L	1	161225939	161230744	+	3289	protein_coding	translocase of outer mitochondrial membrane 40 like [Source:HGNC Symbol;Acc:HGNC:25756]	-
ENSG00000143252	SDHC	1	161314257	161375340	+	14160	protein_coding	succinate dehydrogenase complex subunit C [Source:HGNC Symbol;Acc:HGNC:10682]	-
ENSG00000081721	DUSP12	1	161749758	161757238	+	1762	protein_coding	dual specificity phosphatase 12 [Source:HGNC Symbol;Acc:HGNC:3067]	-
ENSG00000118217	ATF6	1	161766294	161964070	+	7890	protein_coding	activating transcription factor 6 [Source:HGNC Symbol;Acc:HGNC:791]	TF_bZIP
ENSG00000162745	OLFML2B	1	161983192	162023854	-	3415	protein_coding	olfactomedin like 2B [Source:HGNC Symbol;Acc:HGNC:24558]	-
ENSG00000152332	UHMK1	1	162497251	162529629	+	9246	protein_coding	U2AF homology motif kinase 1 [Source:HGNC Symbol;Acc:HGNC:19683]	-
ENSG00000117143	UAP1	1	162561506	162599842	+	3437	protein_coding	UDP-N-acetylglucosamine pyrophosphorylase 1 [Source:HGNC Symbol;Acc:HGNC:12457]	-
ENSG00000272574	AL596325.2	1	162593103	162593754	+	505	sense_intronic	novel transcript, sense intronic to UAP1	-
ENSG00000162733	DDR2	1	162631373	162787400	+	10730	protein_coding	discoidin domain receptor tyrosine kinase 2 [Source:HGNC Symbol;Acc:HGNC:2731]	-
ENSG00000132196	HSD17B7	1	162790702	162812817	+	4778	protein_coding	hydroxysteroid 17-beta dehydrogenase 7 [Source:HGNC Symbol;Acc:HGNC:5215]	-
ENSG00000185860	CCDC190	1	162824458	162868815	-	4316	protein_coding	coiled-coil domain containing 190 [Source:HGNC Symbol;Acc:HGNC:28736]	-
ENSG00000117152	RGS4	1	163068775	163076802	+	4836	protein_coding	regulator of G protein signaling 4 [Source:HGNC Symbol;Acc:HGNC:10000]	-
ENSG00000143248	RGS5	1	163111121	163321791	-	6821	protein_coding	regulator of G protein signaling 5 [Source:HGNC Symbol;Acc:HGNC:10001]	-
ENSG00000232995	RGS5	1	163244505	163321894	-	3626	antisense	regulator of G protein signaling 5 [Source:NCBI gene;Acc:8490]	-
ENSG00000143228	NUF2	1	163266576	163355764	+	3362	protein_coding	NUF2, NDC80 kinetochore complex component [Source:HGNC Symbol;Acc:HGNC:14621]	-
ENSG00000185630	PBX1	1	164555584	164899296	+	21249	protein_coding	PBX homeobox 1 [Source:HGNC Symbol;Acc:HGNC:8632]	Homeobox
ENSG00000143198	MGST3	1	165630861	165661796	+	8401	protein_coding	microsomal glutathione S-transferase 3 [Source:HGNC Symbol;Acc:HGNC:7064]	-
ENSG00000143149	ALDH9A1	1	165662216	165698863	-	3308	protein_coding	aldehyde dehydrogenase 9 family member A1 [Source:HGNC Symbol;Acc:HGNC:412]	-
ENSG00000143183	TMCO1	1	165724293	165827755	-	5584	protein_coding	transmembrane and coiled-coil domains 1 [Source:HGNC Symbol;Acc:HGNC:18188]	-
ENSG00000143179	UCK2	1	165827531	165911618	+	7067	protein_coding	uridine-cytidine kinase 2 [Source:HGNC Symbol;Acc:HGNC:12562]	-
ENSG00000143157	POGK	1	166839447	166856344	+	8448	protein_coding	pogo transposable element derived with KRAB domain [Source:HGNC Symbol;Acc:HGNC:18800]	-
ENSG00000152382	TADA1	1	166856510	166876327	-	2963	protein_coding	transcriptional adaptor 1 [Source:HGNC Symbol;Acc:HGNC:30631]	-
ENSG00000143190	POU2F1	1	167220829	167427345	+	16078	protein_coding	POU class 2 homeobox 1 [Source:HGNC Symbol;Acc:HGNC:9212]	Pou
ENSG00000143162	CREG1	1	167529117	167553805	-	3286	protein_coding	cellular repressor of E1A stimulated genes 1 [Source:HGNC Symbol;Acc:HGNC:2351]	-
ENSG00000197965	MPZL1	1	167721192	167791919	+	7069	protein_coding	myelin protein zero like 1 [Source:HGNC Symbol;Acc:HGNC:7226]	-
ENSG00000143158	MPC2	1	167916729	167937040	-	2552	protein_coding	mitochondrial pyruvate carrier 2 [Source:HGNC Symbol;Acc:HGNC:24515]	-
ENSG00000143164	DCAF6	1	167935783	168075843	+	6306	protein_coding	DDB1 and CUL4 associated factor 6 [Source:HGNC Symbol;Acc:HGNC:30002]	-
ENSG00000143147	GPR161	1	168079543	168137667	-	11224	protein_coding	G protein-coupled receptor 161 [Source:HGNC Symbol;Acc:HGNC:23694]	-
ENSG00000143155	TIPRL	1	168178933	168202114	+	3220	protein_coding	TOR signaling pathway regulator [Source:HGNC Symbol;Acc:HGNC:30231]	-
ENSG00000213064	SFT2D2	1	168225938	168253025	+	11221	protein_coding	SFT2 domain containing 2 [Source:HGNC Symbol;Acc:HGNC:25140]	-
ENSG00000143153	ATP1B1	1	169105697	169132722	+	2962	protein_coding	ATPase Na+/K+ transporting subunit beta 1 [Source:HGNC Symbol;Acc:HGNC:804]	-
ENSG00000143156	NME7	1	169132531	169367967	-	5737	protein_coding	NME/NM23 family member 7 [Source:HGNC Symbol;Acc:HGNC:20461]	-
ENSG00000117475	BLZF1	1	169367970	169396540	+	3820	protein_coding	basic leucine zipper nuclear factor 1 [Source:HGNC Symbol;Acc:HGNC:1065]	Others
ENSG00000117479	SLC19A2	1	169463909	169486003	-	4423	protein_coding	solute carrier family 19 member 2 [Source:HGNC Symbol;Acc:HGNC:10938]	-
ENSG00000000460	C1orf112	1	169662007	169854080	+	5967	protein_coding	chromosome 1 open reading frame 112 [Source:HGNC Symbol;Acc:HGNC:25565]	-
ENSG00000171806	METTL18	1	169792529	169794966	-	1578	protein_coding	methyltransferase like 18 [Source:HGNC Symbol;Acc:HGNC:28793]	-
ENSG00000000457	SCYL3	1	169849631	169894267	-	6883	protein_coding	SCY1 like pseudokinase 3 [Source:HGNC Symbol;Acc:HGNC:19285]	-
ENSG00000075945	KIFAP3	1	169921326	170085208	-	4978	protein_coding	kinesin associated protein 3 [Source:HGNC Symbol;Acc:HGNC:17060]	-
ENSG00000120370	GORAB	1	170532129	170553446	+	3773	protein_coding	golgin, RAB6 interacting [Source:HGNC Symbol;Acc:HGNC:25676]	-
ENSG00000116132	PRRX1	1	170662728	170739419	+	8246	protein_coding	paired related homeobox 1 [Source:HGNC Symbol;Acc:HGNC:9142]	Homeobox
ENSG00000007933	FMO3	1	171090877	171117819	+	3463	protein_coding	flavin containing monooxygenase 3 [Source:HGNC Symbol;Acc:HGNC:3771]	-
ENSG00000076258	FMO4	1	171314208	171342084	+	2517	protein_coding	flavin containing monooxygenase 4 [Source:HGNC Symbol;Acc:HGNC:3772]	-
ENSG00000117523	PRRC2C	1	171485551	171593511	+	14173	protein_coding	proline rich coiled-coil 2C [Source:HGNC Symbol;Acc:HGNC:24903]	-
ENSG00000117533	VAMP4	1	171700160	171742247	-	5159	protein_coding	vesicle associated membrane protein 4 [Source:HGNC Symbol;Acc:HGNC:12645]	-
ENSG00000010165	METTL13	1	171781664	171814023	+	3827	protein_coding	methyltransferase like 13 [Source:HGNC Symbol;Acc:HGNC:24248]	-
ENSG00000230630	DNM3OS	1	172138397	172144840	-	3195	antisense	DNM3 opposite strand/antisense RNA [Source:HGNC Symbol;Acc:HGNC:41228]	-
ENSG00000135845	PIGC	1	172370189	172444086	-	5225	protein_coding	phosphatidylinositol glycan anchor biosynthesis class C [Source:HGNC Symbol;Acc:HGNC:8960]	-
ENSG00000094975	SUCO	1	172532349	172611833	+	7894	protein_coding	SUN domain containing ossification factor [Source:HGNC Symbol;Acc:HGNC:1240]	-
ENSG00000117592	PRDX6	1	173477266	173488807	+	2367	protein_coding	peroxiredoxin 6 [Source:HGNC Symbol;Acc:HGNC:16753]	-
ENSG00000076321	KLHL20	1	173714941	173786702	+	4254	protein_coding	kelch like family member 20 [Source:HGNC Symbol;Acc:HGNC:25056]	-
ENSG00000120334	CENPL	1	173799550	173824720	-	4914	protein_coding	centromere protein L [Source:HGNC Symbol;Acc:HGNC:17879]	-
ENSG00000117593	DARS2	1	173824568	173858808	+	7438	protein_coding	aspartyl-tRNA synthetase 2, mitochondrial [Source:HGNC Symbol;Acc:HGNC:25538]	-
ENSG00000234741	GAS5	1	173863900	173868882	-	3631	processed_transcript	growth arrest specific 5 [Source:HGNC Symbol;Acc:HGNC:16355]	-
ENSG00000185278	ZBTB37	1	173868082	173903549	+	19464	protein_coding	zinc finger and BTB domain containing 37 [Source:HGNC Symbol;Acc:HGNC:28365]	ZBTB
ENSG00000135870	RC3H1	1	173931214	174022297	-	11508	protein_coding	ring finger and CCCH-type domains 1 [Source:HGNC Symbol;Acc:HGNC:29434]	-
ENSG00000152061	RABGAP1L	1	174159410	174995308	+	16071	protein_coding	RAB GTPase activating protein 1 like [Source:HGNC Symbol;Acc:HGNC:24663]	-
ENSG00000116161	CACYBP	1	174999163	175011715	+	4511	protein_coding	calcyclin binding protein [Source:HGNC Symbol;Acc:HGNC:30423]	-
ENSG00000120333	MRPS14	1	175010789	175023425	-	2594	protein_coding	mitochondrial ribosomal protein S14 [Source:HGNC Symbol;Acc:HGNC:14049]	-
ENSG00000143207	COP1	1	175944831	176207493	-	4384	protein_coding	COP1, E3 ubiquitin ligase [Source:HGNC Symbol;Acc:HGNC:17440]	-
ENSG00000242193	CRYZL2P	1	178006136	178037950	-	5499	transcribed_unitary_pseudogene	crystallin zeta like 2, pseudogene [Source:HGNC Symbol;Acc:HGNC:52164]	-
ENSG00000224687	RASAL2-AS1	1	178091508	178093984	-	2356	lincRNA	RASAL2 antisense RNA 1 [Source:HGNC Symbol;Acc:HGNC:44170]	-
ENSG00000075391	RASAL2	1	178094141	178484147	+	16044	protein_coding	RAS protein activator like 2 [Source:HGNC Symbol;Acc:HGNC:9874]	-
ENSG00000116191	RALGPS2	1	178725147	178921841	+	9178	protein_coding	Ral GEF with PH domain and SH3 binding motif 2 [Source:HGNC Symbol;Acc:HGNC:30279]	-
ENSG00000116199	FAM20B	1	179025804	179076562	+	6039	protein_coding	FAM20B, glycosaminoglycan xylosylkinase [Source:HGNC Symbol;Acc:HGNC:23017]	-
ENSG00000186283	TOR3A	1	179081377	179098023	+	3917	protein_coding	torsin family 3 member A [Source:HGNC Symbol;Acc:HGNC:11997]	-
ENSG00000143322	ABL2	1	179099327	179229684	-	13257	protein_coding	ABL proto-oncogene 2, non-receptor tyrosine kinase [Source:HGNC Symbol;Acc:HGNC:77]	-
ENSG00000057252	SOAT1	1	179293714	179358680	+	7005	protein_coding	sterol O-acyltransferase 1 [Source:HGNC Symbol;Acc:HGNC:11177]	-
ENSG00000169905	TOR1AIP2	1	179839967	179877803	-	18876	protein_coding	torsin 1A interacting protein 2 [Source:HGNC Symbol;Acc:HGNC:24055]	-
ENSG00000143337	TOR1AIP1	1	179882042	179925000	+	9615	protein_coding	torsin 1A interacting protein 1 [Source:HGNC Symbol;Acc:HGNC:29456]	-
ENSG00000135837	CEP350	1	179954738	180114880	+	14301	protein_coding	centrosomal protein 350 [Source:HGNC Symbol;Acc:HGNC:24238]	-
ENSG00000116260	QSOX1	1	180154834	180204030	+	9311	protein_coding	quiescin sulfhydryl oxidase 1 [Source:HGNC Symbol;Acc:HGNC:9756]	-
ENSG00000121454	LHX4	1	180230286	180278982	+	6061	protein_coding	LIM homeobox 4 [Source:HGNC Symbol;Acc:HGNC:21734]	Homeobox
ENSG00000230124	ACBD6	1	180269653	180502954	-	7512	protein_coding	acyl-CoA binding domain containing 6 [Source:HGNC Symbol;Acc:HGNC:23339]	-
ENSG00000143324	XPR1	1	180632004	180890251	+	8903	protein_coding	xenotropic and polytropic retrovirus receptor 1 [Source:HGNC Symbol;Acc:HGNC:12827]	-
ENSG00000135835	KIAA1614	1	180913154	180951614	+	10195	protein_coding	KIAA1614 [Source:HGNC Symbol;Acc:HGNC:29327]	-
ENSG00000135823	STX6	1	180972712	181023121	-	6477	protein_coding	syntaxin 6 [Source:HGNC Symbol;Acc:HGNC:11441]	-
ENSG00000153029	MR1	1	181033425	181061938	+	9348	protein_coding	major histocompatibility complex, class I-related [Source:HGNC Symbol;Acc:HGNC:4975]	-
ENSG00000162783	IER5	1	181088712	181092899	+	4188	protein_coding	immediate early response 5 [Source:HGNC Symbol;Acc:HGNC:5393]	-
ENSG00000135821	GLUL	1	182381704	182392206	-	9032	protein_coding	glutamate-ammonia ligase [Source:HGNC Symbol;Acc:HGNC:4341]	-
ENSG00000135828	RNASEL	1	182573634	182589256	-	6125	protein_coding	ribonuclease L [Source:HGNC Symbol;Acc:HGNC:10050]	-
ENSG00000135838	NPL	1	182789293	182830384	+	4975	protein_coding	N-acetylneuraminate pyruvate lyase [Source:HGNC Symbol;Acc:HGNC:16781]	-
ENSG00000135829	DHX9	1	182839369	182887751	+	5645	protein_coding	DExH-box helicase 9 [Source:HGNC Symbol;Acc:HGNC:2750]	-
ENSG00000135862	LAMC1	1	183023460	183145592	+	8406	protein_coding	laminin subunit gamma 1 [Source:HGNC Symbol;Acc:HGNC:6492]	-
ENSG00000224468	LAMC1-AS1	1	183138402	183141282	-	479	antisense	LAMC1 antisense RNA 1 [Source:HGNC Symbol;Acc:HGNC:52645]	-
ENSG00000058085	LAMC2	1	183186238	183244900	+	6543	protein_coding	laminin subunit gamma 2 [Source:HGNC Symbol;Acc:HGNC:6493]	-
ENSG00000157064	NMNAT2	1	183248237	183418602	-	7165	protein_coding	nicotinamide nucleotide adenylyltransferase 2 [Source:HGNC Symbol;Acc:HGNC:16789]	-
ENSG00000116698	SMG7	1	183472216	183598246	+	8317	protein_coding	SMG7, nonsense mediated mRNA decay factor [Source:HGNC Symbol;Acc:HGNC:16792]	-
ENSG00000162704	ARPC5	1	183620846	183635757	-	10624	protein_coding	actin related protein 2/3 complex subunit 5 [Source:HGNC Symbol;Acc:HGNC:708]	-
ENSG00000143344	RGL1	1	183636085	183928531	+	5305	protein_coding	ral guanine nucleotide dissociation stimulator like 1 [Source:HGNC Symbol;Acc:HGNC:30281]	-
ENSG00000198860	TSEN15	1	184051651	184123978	+	10197	protein_coding	tRNA splicing endonuclease subunit 15 [Source:HGNC Symbol;Acc:HGNC:16791]	-
ENSG00000116667	C1orf21	1	184387058	184629020	+	11013	protein_coding	chromosome 1 open reading frame 21 [Source:HGNC Symbol;Acc:HGNC:15494]	-
ENSG00000116406	EDEM3	1	184690231	184754913	-	7804	protein_coding	ER degradation enhancing alpha-mannosidase like protein 3 [Source:HGNC Symbol;Acc:HGNC:16787]	-
ENSG00000135842	FAM129A	1	184790724	184974550	-	8372	protein_coding	family with sequence similarity 129 member A [Source:HGNC Symbol;Acc:HGNC:16784]	-
ENSG00000121481	RNF2	1	185045364	185102608	+	4073	protein_coding	ring finger protein 2 [Source:HGNC Symbol;Acc:HGNC:10061]	-
ENSG00000121486	TRMT1L	1	185118098	185157072	-	4945	protein_coding	tRNA methyltransferase 1 like [Source:HGNC Symbol;Acc:HGNC:16782]	-
ENSG00000116668	SWT1	1	185157080	185291765	+	4054	protein_coding	SWT1, RNA endoribonuclease homolog [Source:HGNC Symbol;Acc:HGNC:16785]	-
ENSG00000231084	RPL22P24	1	185171335	185171710	-	376	processed_pseudogene	ribosomal protein L22 pseudogene 24 [Source:HGNC Symbol;Acc:HGNC:53758]	-
ENSG00000116679	IVNS1ABP	1	185296388	185317329	-	7929	protein_coding	influenza virus NS1A binding protein [Source:HGNC Symbol;Acc:HGNC:16951]	-
ENSG00000143341	HMCN1	1	185734551	186190949	+	18579	protein_coding	hemicentin 1 [Source:HGNC Symbol;Acc:HGNC:19194]	-
ENSG00000047410	TPR	1	186311652	186375693	-	12350	protein_coding	translocated promoter region, nuclear basket protein [Source:HGNC Symbol;Acc:HGNC:12017]	-
ENSG00000157181	ODR4	1	186375838	186421378	+	4073	protein_coding	odr-4 GPCR localization factor homolog [Source:HGNC Symbol;Acc:HGNC:24299]	-
ENSG00000073756	PTGS2	1	186671791	186680427	-	5269	protein_coding	prostaglandin-endoperoxide synthase 2 [Source:HGNC Symbol;Acc:HGNC:9605]	-
ENSG00000116711	PLA2G4A	1	186828953	186988981	+	2875	protein_coding	phospholipase A2 group IVA [Source:HGNC Symbol;Acc:HGNC:9035]	-
ENSG00000116741	RGS2	1	192809039	192812283	+	2096	protein_coding	regulator of G protein signaling 2 [Source:HGNC Symbol;Acc:HGNC:9998]	-
ENSG00000116750	UCHL5	1	193012250	193060080	-	6661	protein_coding	ubiquitin C-terminal hydrolase L5 [Source:HGNC Symbol;Acc:HGNC:19678]	-
ENSG00000116747	TROVE2	1	193059422	193091777	+	9102	protein_coding	TROVE domain family member 2 [Source:HGNC Symbol;Acc:HGNC:11313]	-
ENSG00000023572	GLRX2	1	193090866	193106114	-	6210	protein_coding	glutaredoxin 2 [Source:HGNC Symbol;Acc:HGNC:16065]	-
ENSG00000134371	CDC73	1	193121800	193254815	+	10695	protein_coding	cell division cycle 73 [Source:HGNC Symbol;Acc:HGNC:16783]	-
ENSG00000162687	KCNT2	1	196225779	196609225	-	7100	protein_coding	potassium sodium-activated channel subfamily T member 2 [Source:HGNC Symbol;Acc:HGNC:18866]	-
ENSG00000000971	CFH	1	196651878	196747504	+	8145	protein_coding	complement factor H [Source:HGNC Symbol;Acc:HGNC:4883]	-
ENSG00000066279	ASPM	1	197084128	197146694	-	10887	protein_coding	abnormal spindle microtubule assembly [Source:HGNC Symbol;Acc:HGNC:19048]	-
ENSG00000177888	ZBTB41	1	197153680	197200542	-	8562	protein_coding	zinc finger and BTB domain containing 41 [Source:HGNC Symbol;Acc:HGNC:24819]	ZBTB
ENSG00000213047	DENND1B	1	197504748	197775696	-	13203	protein_coding	DENN domain containing 1B [Source:HGNC Symbol;Acc:HGNC:28404]	-
ENSG00000203724	C1orf53	1	197902647	197907367	+	611	protein_coding	chromosome 1 open reading frame 53 [Source:HGNC Symbol;Acc:HGNC:30003]	-
ENSG00000143355	LHX9	1	197911902	197935478	+	10442	protein_coding	LIM homeobox 9 [Source:HGNC Symbol;Acc:HGNC:14222]	Homeobox
ENSG00000151414	NEK7	1	198156963	198322420	+	5485	protein_coding	NIMA related kinase 7 [Source:HGNC Symbol;Acc:HGNC:13386]	-
ENSG00000162702	ZNF281	1	200404940	200410056	-	4895	protein_coding	zinc finger protein 281 [Source:HGNC Symbol;Acc:HGNC:13075]	zf-C2H2
ENSG00000282849	AL359834.1	1	200478020	200483604	-	638	lincRNA	novel transcript	-
ENSG00000118193	KIF14	1	200551497	200620734	-	7277	protein_coding	kinesin family member 14 [Source:HGNC Symbol;Acc:HGNC:19181]	-
ENSG00000118197	DDX59	1	200623896	200669969	-	4470	protein_coding	DEAD-box helicase 59 [Source:HGNC Symbol;Acc:HGNC:25360]	-
ENSG00000118200	CAMSAP2	1	200739558	200860704	+	7777	protein_coding	calmodulin regulated spectrin associated protein family member 2 [Source:HGNC Symbol;Acc:HGNC:29188]	-
ENSG00000116857	TMEM9	1	201134772	201171574	-	3915	protein_coding	transmembrane protein 9 [Source:HGNC Symbol;Acc:HGNC:18823]	-
ENSG00000174307	PHLDA3	1	201464383	201469237	-	3138	protein_coding	pleckstrin homology like domain family A member 3 [Source:HGNC Symbol;Acc:HGNC:8934]	-
ENSG00000159176	CSRP1	1	201483530	201509456	-	10318	protein_coding	cysteine and glycine rich protein 1 [Source:HGNC Symbol;Acc:HGNC:2469]	-
ENSG00000134369	NAV1	1	201622885	201826969	+	22453	protein_coding	neuron navigator 1 [Source:HGNC Symbol;Acc:HGNC:15989]	-
ENSG00000198700	IPO9	1	201829141	201884294	+	11915	protein_coding	importin 9 [Source:HGNC Symbol;Acc:HGNC:19425]	-
ENSG00000277681	MIR6739	1	201863373	201863447	+	75	miRNA	microRNA 6739 [Source:HGNC Symbol;Acc:HGNC:50165]	-
ENSG00000198892	SHISA4	1	201888680	201892306	+	1746	protein_coding	shisa family member 4 [Source:HGNC Symbol;Acc:HGNC:27139]	-
ENSG00000163431	LMOD1	1	201896452	201946588	-	3971	protein_coding	leiomodin 1 [Source:HGNC Symbol;Acc:HGNC:6647]	-
ENSG00000134375	TIMM17A	1	201955491	201970661	+	3513	protein_coding	translocase of inner mitochondrial membrane 17A [Source:HGNC Symbol;Acc:HGNC:17315]	-
ENSG00000176393	RNPEP	1	201982372	202006147	+	3479	protein_coding	arginyl aminopeptidase [Source:HGNC Symbol;Acc:HGNC:10078]	-
ENSG00000234678	ELF3-AS1	1	201995696	202010463	-	5569	antisense	ELF3 antisense RNA 1 [Source:HGNC Symbol;Acc:HGNC:40211]	-
ENSG00000143862	ARL8A	1	202133404	202144743	-	1975	protein_coding	ADP ribosylation factor like GTPase 8A [Source:HGNC Symbol;Acc:HGNC:25192]	-
ENSG00000077152	UBE2T	1	202331657	202341980	-	1652	protein_coding	ubiquitin conjugating enzyme E2 T [Source:HGNC Symbol;Acc:HGNC:25009]	-
ENSG00000077157	PPP1R12B	1	202348699	202592706	+	21069	protein_coding	protein phosphatase 1 regulatory subunit 12B [Source:HGNC Symbol;Acc:HGNC:7619]	-
ENSG00000236439	AC099336.2	1	202471864	202472117	-	254	processed_pseudogene	ribosomal protein S27 (metallopanstimulin 1) (RPS27) pseudogene	-
ENSG00000117139	KDM5B	1	202724495	202809470	-	25882	protein_coding	lysine demethylase 5B [Source:HGNC Symbol;Acc:HGNC:18039]	ARID
ENSG00000228288	PCAT6	1	202810954	202812156	+	890	antisense	prostate cancer associated transcript 6 [Source:HGNC Symbol;Acc:HGNC:43714]	-
ENSG00000183155	RABIF	1	202878957	202889135	-	2430	protein_coding	RAB interacting factor [Source:HGNC Symbol;Acc:HGNC:9797]	-
ENSG00000117153	KLHL12	1	202891100	202928636	-	3552	protein_coding	kelch like family member 12 [Source:HGNC Symbol;Acc:HGNC:19360]	-
ENSG00000159346	ADIPOR1	1	202940823	202958572	-	3193	protein_coding	adiponectin receptor 1 [Source:HGNC Symbol;Acc:HGNC:24040]	-
ENSG00000159348	CYB5R1	1	202961869	202967280	-	4504	protein_coding	cytochrome b5 reductase 1 [Source:HGNC Symbol;Acc:HGNC:13397]	-
ENSG00000163444	TMEM183A	1	203007386	203024848	+	4026	protein_coding	transmembrane protein 183A [Source:HGNC Symbol;Acc:HGNC:20173]	-
ENSG00000143847	PPFIA4	1	203026498	203078740	+	9707	protein_coding	PTPRF interacting protein alpha 4 [Source:HGNC Symbol;Acc:HGNC:9248]	-
ENSG00000163485	ADORA1	1	203090654	203167405	+	4191	protein_coding	adenosine A1 receptor [Source:HGNC Symbol;Acc:HGNC:262]	-
ENSG00000058668	ATP2B4	1	203626561	203744081	+	9721	protein_coding	ATPase plasma membrane Ca2+ transporting 4 [Source:HGNC Symbol;Acc:HGNC:817]	-
ENSG00000221643	SNORA77	1	203729581	203729705	+	125	snoRNA	small nucleolar RNA, H/ACA box 77 [Source:HGNC Symbol;Acc:HGNC:32663]	-
ENSG00000182004	SNRPE	1	203861603	203870550	+	1474	protein_coding	small nuclear ribonucleoprotein polypeptide E [Source:HGNC Symbol;Acc:HGNC:11161]	-
ENSG00000143842	SOX13	1	204073115	204127743	+	7420	protein_coding	SRY-box 13 [Source:HGNC Symbol;Acc:HGNC:11192]	HMG
ENSG00000143850	PLEKHA6	1	204218851	204377665	-	8251	protein_coding	pleckstrin homology domain containing A6 [Source:HGNC Symbol;Acc:HGNC:17053]	-
ENSG00000158615	PPP1R15B	1	204403387	204411791	-	5227	protein_coding	protein phosphatase 1 regulatory subunit 15B [Source:HGNC Symbol;Acc:HGNC:14951]	-
ENSG00000198625	MDM4	1	204516379	204558120	+	11008	protein_coding	MDM4, p53 regulator [Source:HGNC Symbol;Acc:HGNC:6974]	-
ENSG00000163531	NFASC	1	204828651	205022822	+	21271	protein_coding	neurofascin [Source:HGNC Symbol;Acc:HGNC:29866]	-
ENSG00000174529	TMEM81	1	205083129	205084460	-	1332	protein_coding	transmembrane protein 81 [Source:HGNC Symbol;Acc:HGNC:32349]	-
ENSG00000117222	RBBP5	1	205086142	205122015	-	4404	protein_coding	RB binding protein 5, histone lysine methyltransferase complex subunit [Source:HGNC Symbol;Acc:HGNC:9888]	-
ENSG00000133059	DSTYK	1	205142505	205211566	-	8339	protein_coding	dual serine/threonine and tyrosine protein kinase [Source:HGNC Symbol;Acc:HGNC:29043]	-
ENSG00000163545	NUAK2	1	205302059	205321791	-	3441	protein_coding	NUAK family kinase 2 [Source:HGNC Symbol;Acc:HGNC:29558]	-
ENSG00000235363	SNRPGP10	1	205351247	205351471	+	225	processed_pseudogene	small nuclear ribonucleoprotein polypeptide G pseudogene 10 [Source:HGNC Symbol;Acc:HGNC:39329]	-
ENSG00000158711	ELK4	1	205597556	205631962	-	12142	protein_coding	ELK4, ETS transcription factor [Source:HGNC Symbol;Acc:HGNC:3326]	ETS
ENSG00000158715	SLC45A3	1	205657851	205680459	-	3702	protein_coding	solute carrier family 45 member 3 [Source:HGNC Symbol;Acc:HGNC:8642]	-
ENSG00000069275	NUCKS1	1	205712819	205750276	-	6546	protein_coding	nuclear casein kinase and cyclin dependent kinase substrate 1 [Source:HGNC Symbol;Acc:HGNC:29923]	-
ENSG00000117280	RAB29	1	205767986	205775460	-	3882	protein_coding	RAB29, member RAS oncogene family [Source:HGNC Symbol;Acc:HGNC:9789]	-
ENSG00000133065	SLC41A1	1	205789093	205813748	-	6357	protein_coding	solute carrier family 41 member 1 [Source:HGNC Symbol;Acc:HGNC:19429]	-
ENSG00000276600	RAB7B	1	205976740	206003461	-	3686	protein_coding	RAB7B, member RAS oncogene family [Source:HGNC Symbol;Acc:HGNC:30513]	-
ENSG00000196550	FAM72A	1	206186179	206204414	-	3783	protein_coding	family with sequence similarity 72 member A [Source:HGNC Symbol;Acc:HGNC:24044]	-
ENSG00000266028	SRGAP2	1	206203345	206464443	+	15675	protein_coding	SLIT-ROBO Rho GTPase activating protein 2 [Source:HGNC Symbol;Acc:HGNC:19751]	-
ENSG00000263528	IKBKE	1	206470476	206496889	+	3791	protein_coding	inhibitor of nuclear factor kappa B kinase subunit epsilon [Source:HGNC Symbol;Acc:HGNC:14552]	-
ENSG00000143486	EIF2D	1	206571292	206612463	-	8064	protein_coding	eukaryotic translation initiation factor 2D [Source:HGNC Symbol;Acc:HGNC:6583]	-
ENSG00000143479	DYRK3	1	206635536	206684419	+	4336	protein_coding	dual specificity tyrosine phosphorylation regulated kinase 3 [Source:HGNC Symbol;Acc:HGNC:3094]	-
ENSG00000162889	MAPKAPK2	1	206684944	206734283	+	4195	protein_coding	mitogen-activated protein kinase-activated protein kinase 2 [Source:HGNC Symbol;Acc:HGNC:6887]	-
ENSG00000123836	PFKFB2	1	207034366	207081024	+	10197	protein_coding	6-phosphofructo-2-kinase/fructose-2,6-biphosphatase 2 [Source:HGNC Symbol;Acc:HGNC:8873]	-
ENSG00000180667	YOD1	1	207043849	207052980	-	6521	protein_coding	YOD1 deubiquitinase [Source:HGNC Symbol;Acc:HGNC:25035]	-
ENSG00000196352	CD55	1	207321376	207386804	+	5908	protein_coding	CD55 molecule (Cromer blood group) [Source:HGNC Symbol;Acc:HGNC:2665]	-
ENSG00000117335	CD46	1	207752057	207795513	+	8708	protein_coding	CD46 molecule [Source:HGNC Symbol;Acc:HGNC:6953]	-
ENSG00000076356	PLXNA2	1	208022242	208244320	-	13781	protein_coding	plexin A2 [Source:HGNC Symbol;Acc:HGNC:9100]	-
ENSG00000196878	LAMB3	1	209614870	209652466	-	4688	protein_coding	laminin subunit beta 3 [Source:HGNC Symbol;Acc:HGNC:6490]	-
ENSG00000123689	G0S2	1	209675420	209676388	+	866	protein_coding	G0/G1 switch 2 [Source:HGNC Symbol;Acc:HGNC:30229]	-
ENSG00000117597	UTP25	1	209828007	209857565	+	10376	protein_coding	UTP25, small subunit processor component [Source:HGNC Symbol;Acc:HGNC:28440]	-
ENSG00000203706	SERTAD4-AS1	1	210231456	210234047	-	1004	antisense	SERTAD4 antisense RNA 1 [Source:HGNC Symbol;Acc:HGNC:32019]	-
ENSG00000082497	SERTAD4	1	210232799	210246631	+	5467	protein_coding	SERTA domain containing 4 [Source:HGNC Symbol;Acc:HGNC:25236]	-
ENSG00000054392	HHAT	1	210328252	210676296	+	6641	protein_coding	hedgehog acyltransferase [Source:HGNC Symbol;Acc:HGNC:18270]	-
ENSG00000117625	RCOR3	1	211258377	211316385	+	9092	protein_coding	REST corepressor 3 [Source:HGNC Symbol;Acc:HGNC:25594]	MYB
ENSG00000082512	TRAF5	1	211326615	211374946	+	9022	protein_coding	TNF receptor associated factor 5 [Source:HGNC Symbol;Acc:HGNC:12035]	-
ENSG00000153363	LINC00467	1	211382803	211435333	+	4448	lincRNA	long intergenic non-protein coding RNA 467 [Source:HGNC Symbol;Acc:HGNC:28227]	-
ENSG00000170385	SLC30A1	1	211571568	211578742	-	5474	protein_coding	solute carrier family 30 member 1 [Source:HGNC Symbol;Acc:HGNC:11012]	-
ENSG00000117650	NEK2	1	211658657	211675630	-	3095	protein_coding	NIMA related kinase 2 [Source:HGNC Symbol;Acc:HGNC:7745]	-
ENSG00000123684	LPGAT1	1	211743457	211830772	-	8799	protein_coding	lysophosphatidylglycerol acyltransferase 1 [Source:HGNC Symbol;Acc:HGNC:28985]	-
ENSG00000212205	RF00019	1	211803017	211803104	+	88	misc_RNA		-
ENSG00000143493	INTS7	1	211940399	212035542	-	5311	protein_coding	integrator complex subunit 7 [Source:HGNC Symbol;Acc:HGNC:24484]	-
ENSG00000143476	DTL	1	212035553	212107400	+	4916	protein_coding	denticleless E3 ubiquitin protein ligase homolog [Source:HGNC Symbol;Acc:HGNC:30288]	-
ENSG00000220749	RPL21P28	1	212051524	212052006	-	483	processed_pseudogene	ribosomal protein L21 pseudogene 28 [Source:HGNC Symbol;Acc:HGNC:36258]	-
ENSG00000066027	PPP2R5A	1	212285537	212361863	+	3825	protein_coding	protein phosphatase 2 regulatory subunit B'alpha [Source:HGNC Symbol;Acc:HGNC:9309]	-
ENSG00000065600	TMEM206	1	212363931	212414901	-	2914	protein_coding	transmembrane protein 206 [Source:HGNC Symbol;Acc:HGNC:25593]	-
ENSG00000117691	NENF	1	212432887	212446379	+	1297	protein_coding	neudesin neurotrophic factor [Source:HGNC Symbol;Acc:HGNC:30384]	-
ENSG00000162772	ATF3	1	212565334	212620777	+	4040	protein_coding	activating transcription factor 3 [Source:HGNC Symbol;Acc:HGNC:785]	TF_bZIP
ENSG00000117697	NSL1	1	212726153	212791782	-	4091	protein_coding	NSL1, MIS12 kinetochore complex component [Source:HGNC Symbol;Acc:HGNC:24548]	-
ENSG00000203705	TATDN3	1	212791828	212816626	+	3788	protein_coding	TatD DNase domain containing 3 [Source:HGNC Symbol;Acc:HGNC:27010]	-
ENSG00000162769	FLVCR1	1	212858255	212899363	+	6442	protein_coding	feline leukemia virus subgroup C cellular receptor 1 [Source:HGNC Symbol;Acc:HGNC:24682]	-
ENSG00000174606	ANGEL2	1	212992182	213015826	-	7276	protein_coding	angel homolog 2 [Source:HGNC Symbol;Acc:HGNC:30534]	-
ENSG00000136643	RPS6KC1	1	213051233	213274773	+	6190	protein_coding	ribosomal protein S6 kinase C1 [Source:HGNC Symbol;Acc:HGNC:10439]	-
ENSG00000143499	SMYD2	1	214281102	214337131	+	4889	protein_coding	SET and MYND domain containing 2 [Source:HGNC Symbol;Acc:HGNC:20982]	-
ENSG00000152104	PTPN14	1	214348696	214552449	-	18756	protein_coding	protein tyrosine phosphatase, non-receptor type 14 [Source:HGNC Symbol;Acc:HGNC:9647]	-
ENSG00000117724	CENPF	1	214603195	214664588	+	11690	protein_coding	centromere protein F [Source:HGNC Symbol;Acc:HGNC:1857]	-
ENSG00000082482	KCNK2	1	215005775	215237093	+	3910	protein_coding	potassium two pore domain channel subfamily K member 2 [Source:HGNC Symbol;Acc:HGNC:6277]	-
ENSG00000136636	KCTD3	1	215567392	215621807	+	4929	protein_coding	potassium channel tetramerization domain containing 3 [Source:HGNC Symbol;Acc:HGNC:21305]	-
ENSG00000092978	GPATCH2	1	217426992	217631082	-	8833	protein_coding	G-patch domain containing 2 [Source:HGNC Symbol;Acc:HGNC:25499]	-
ENSG00000067533	RRP15	1	218285287	218337983	+	7883	protein_coding	ribosomal RNA processing 15 homolog [Source:HGNC Symbol;Acc:HGNC:24255]	-
ENSG00000232480	TGFB2-AS1	1	218344196	218345678	-	557	antisense	TGFB2 antisense RNA 1 (head to head) [Source:HGNC Symbol;Acc:HGNC:50628]	-
ENSG00000092969	TGFB2	1	218346235	218444619	+	5151	protein_coding	transforming growth factor beta 2 [Source:HGNC Symbol;Acc:HGNC:11768]	-
ENSG00000143353	LYPLAL1	1	219173844	219212865	+	2966	protein_coding	lysophospholipase like 1 [Source:HGNC Symbol;Acc:HGNC:20440]	-
ENSG00000136628	EPRS	1	219968601	220046658	-	5450	protein_coding	glutamyl-prolyl-tRNA synthetase [Source:HGNC Symbol;Acc:HGNC:3418]	-
ENSG00000162813	BPNT1	1	220057482	220090462	-	3113	protein_coding	3'(2'), 5'-bisphosphate nucleotidase 1 [Source:HGNC Symbol;Acc:HGNC:1096]	-
ENSG00000067704	IARS2	1	220094102	220148041	+	4165	protein_coding	isoleucyl-tRNA synthetase 2, mitochondrial [Source:HGNC Symbol;Acc:HGNC:29685]	-
ENSG00000118873	RAB3GAP2	1	220148293	220272454	-	10344	protein_coding	RAB3 GTPase activating non-catalytic protein subunit 2 [Source:HGNC Symbol;Acc:HGNC:17168]	-
ENSG00000218283	MORF4L1P1	1	220253570	220254536	+	967	processed_pseudogene	mortality factor 4 like 1 pseudogene 1 [Source:HGNC Symbol;Acc:HGNC:20400]	-
ENSG00000117791	2021-03-02	1	220748225	220784815	+	2597	protein_coding	mitochondrial amidoxime reducing component 2 [Source:HGNC Symbol;Acc:HGNC:26064]	-
ENSG00000136630	HLX	1	220879400	220885059	+	5660	protein_coding	H2.0 like homeobox [Source:HGNC Symbol;Acc:HGNC:4978]	Homeobox
ENSG00000143507	DUSP10	1	221701424	221742176	-	2914	protein_coding	dual specificity phosphatase 10 [Source:HGNC Symbol;Acc:HGNC:3065]	-
ENSG00000232679	LINC01705	1	222041705	222064763	-	562	lincRNA	long intergenic non-protein coding RNA 1705 [Source:HGNC Symbol;Acc:HGNC:52493]	-
ENSG00000143498	TAF1A	1	222557902	222589933	-	2895	protein_coding	TATA-box binding protein associated factor, RNA polymerase I subunit A [Source:HGNC Symbol;Acc:HGNC:11532]	-
ENSG00000154305	MIA3	1	222618086	222668012	+	10171	protein_coding	MIA SH3 domain ER export factor 3 [Source:HGNC Symbol;Acc:HGNC:24008]	-
ENSG00000186063	AIDA	1	222668013	222713210	-	4232	protein_coding	axin interactor, dorsalization associated [Source:HGNC Symbol;Acc:HGNC:25761]	-
ENSG00000162819	BROX	1	222712553	222735196	+	4980	protein_coding	BRO1 domain and CAAX motif containing [Source:HGNC Symbol;Acc:HGNC:26512]	-
ENSG00000228106	AL392172.1	1	222815022	222837384	+	1069	lincRNA	dispatched RND transporter family member 1 [Source:NCBI gene;Acc:84976]	-
ENSG00000154309	DISP1	1	222872271	223005995	+	5382	protein_coding	dispatched RND transporter family member 1 [Source:HGNC Symbol;Acc:HGNC:19711]	-
ENSG00000162909	CAPN2	1	223701593	223776018	+	8792	protein_coding	calpain 2 [Source:HGNC Symbol;Acc:HGNC:1479]	-
ENSG00000143514	TP53BP2	1	223779899	223845972	-	5991	protein_coding	tumor protein p53 binding protein 2 [Source:HGNC Symbol;Acc:HGNC:12000]	-
ENSG00000272645	GTF2IP20	1	223951394	223992594	-	4145	transcribed_unprocessed_pseudogene	general transcription factor IIi pseudogene 20 [Source:HGNC Symbol;Acc:HGNC:51732]	-
ENSG00000185495	AC138393.1	1	223992743	224010612	+	4349	transcribed_unprocessed_pseudogene	septin 7 (SEPT7) pseudogene	-
ENSG00000278467	AC138393.3	1	223994262	223995196	+	573	lincRNA	novel transcript	-
ENSG00000143756	FBXO28	1	224114087	224162047	+	6044	protein_coding	F-box protein 28 [Source:HGNC Symbol;Acc:HGNC:29046]	-
ENSG00000143753	DEGS1	1	224175756	224193441	+	2515	protein_coding	delta 4-desaturase, sphingolipid 1 [Source:HGNC Symbol;Acc:HGNC:13709]	-
ENSG00000143748	NVL	1	224227334	224330387	-	4813	protein_coding	nuclear VCP-like [Source:HGNC Symbol;Acc:HGNC:8070]	-
ENSG00000143771	CNIH4	1	224356850	224379459	+	5098	protein_coding	cornichon family AMPA receptor auxiliary protein 4 [Source:HGNC Symbol;Acc:HGNC:25013]	-
ENSG00000162923	WDR26	1	224385143	224437033	-	10976	protein_coding	WD repeat domain 26 [Source:HGNC Symbol;Acc:HGNC:21208]	-
ENSG00000143786	CNIH3	1	224434660	224740549	+	6386	protein_coding	cornichon family AMPA receptor auxiliary protein 3 [Source:HGNC Symbol;Acc:HGNC:26802]	-
ENSG00000143815	LBR	1	225401502	225428925	-	5257	protein_coding	lamin B receptor [Source:HGNC Symbol;Acc:HGNC:6518]	-
ENSG00000154380	ENAH	1	225486835	225653142	-	15044	protein_coding	ENAH, actin regulator [Source:HGNC Symbol;Acc:HGNC:18271]	-
ENSG00000143742	SRP9	1	225777813	225790466	+	1728	protein_coding	signal recognition particle 9 [Source:HGNC Symbol;Acc:HGNC:11304]	-
ENSG00000143819	EPHX1	1	225810092	225845563	+	2508	protein_coding	epoxide hydrolase 1 [Source:HGNC Symbol;Acc:HGNC:3401]	-
ENSG00000242861	AL591895.1	1	225840883	225846522	-	348	antisense	novel transcript	-
ENSG00000196187	TMEM63A	1	225845536	225882369	-	10339	protein_coding	transmembrane protein 63A [Source:HGNC Symbol;Acc:HGNC:29118]	-
ENSG00000143811	PYCR2	1	225919877	225924340	-	3602	protein_coding	pyrroline-5-carboxylate reductase 2 [Source:HGNC Symbol;Acc:HGNC:30262]	-
ENSG00000143751	SDE2	1	225982702	225999331	-	3975	protein_coding	SDE2 telomere maintenance homolog [Source:HGNC Symbol;Acc:HGNC:26643]	-
ENSG00000163041	H3F3A	1	226061851	226072001	+	3146	protein_coding	H3 histone family member 3A [Source:HGNC Symbol;Acc:HGNC:4764]	-
ENSG00000182827	ACBD3	1	226144679	226186730	-	3578	protein_coding	acyl-CoA binding domain containing 3 [Source:HGNC Symbol;Acc:HGNC:15453]	-
ENSG00000183814	LIN9	1	226231149	226309869	-	4442	protein_coding	lin-9 DREAM MuvB core complex component [Source:HGNC Symbol;Acc:HGNC:30830]	-
ENSG00000143799	PARP1	1	226360691	226408079	-	7169	protein_coding	poly(ADP-ribose) polymerase 1 [Source:HGNC Symbol;Acc:HGNC:270]	Others
ENSG00000143801	PSEN2	1	226870184	226896105	+	3752	protein_coding	presenilin 2 [Source:HGNC Symbol;Acc:HGNC:9509]	-
ENSG00000163050	COQ8A	1	226897536	226987545	+	7797	protein_coding	coenzyme Q8A [Source:HGNC Symbol;Acc:HGNC:16812]	-
ENSG00000143776	CDC42BPA	1	226989865	227318474	-	14055	protein_coding	CDC42 binding protein kinase alpha [Source:HGNC Symbol;Acc:HGNC:1737]	-
ENSG00000181450	ZNF678	1	227563543	227677443	+	8915	protein_coding	zinc finger protein 678 [Source:HGNC Symbol;Acc:HGNC:28652]	zf-C2H2
ENSG00000143740	SNAP47	1	227728539	227781231	+	6580	protein_coding	synaptosome associated protein 47 [Source:HGNC Symbol;Acc:HGNC:30669]	-
ENSG00000081692	JMJD4	1	227730425	227735411	-	4315	protein_coding	jumonji domain containing 4 [Source:HGNC Symbol;Acc:HGNC:25724]	-
ENSG00000143761	ARF1	1	228082660	228099212	+	3281	protein_coding	ADP ribosylation factor 1 [Source:HGNC Symbol;Acc:HGNC:652]	-
ENSG00000143793	C1orf35	1	228100726	228105411	-	4308	protein_coding	chromosome 1 open reading frame 35 [Source:HGNC Symbol;Acc:HGNC:19032]	-
ENSG00000162910	MRPL55	1	228106679	228109312	-	1886	protein_coding	mitochondrial ribosomal protein L55 [Source:HGNC Symbol;Acc:HGNC:16686]	-
ENSG00000143774	GUK1	1	228139962	228148984	+	4725	protein_coding	guanylate kinase 1 [Source:HGNC Symbol;Acc:HGNC:4693]	-
ENSG00000154370	TRIM11	1	228393673	228406840	-	8493	protein_coding	tripartite motif containing 11 [Source:HGNC Symbol;Acc:HGNC:16281]	-
ENSG00000181218	HIST3H2A	1	228456979	228457873	-	895	protein_coding	histone cluster 3 H2A [Source:HGNC Symbol;Acc:HGNC:20507]	-
ENSG00000168159	RNF187	1	228487061	228495766	+	3285	protein_coding	ring finger protein 187 [Source:HGNC Symbol;Acc:HGNC:27146]	-
ENSG00000234975	FTH1P2	1	228687415	228687826	+	412	processed_pseudogene	ferritin heavy chain 1 pseudogene 2 [Source:HGNC Symbol;Acc:HGNC:3989]	-
ENSG00000168118	RAB4A	1	229271062	229305894	+	3310	protein_coding	RAB4A, member RAS oncogene family [Source:HGNC Symbol;Acc:HGNC:9781]	-
ENSG00000154429	CCSAP	1	229321005	229343294	-	6263	protein_coding	centriole, cilia and spindle associated protein [Source:HGNC Symbol;Acc:HGNC:29578]	-
ENSG00000069248	NUP133	1	229440260	229508341	-	6080	protein_coding	nucleoporin 133 [Source:HGNC Symbol;Acc:HGNC:18016]	-
ENSG00000135776	ABCB10	1	229516582	229558695	-	4256	protein_coding	ATP binding cassette subfamily B member 10 [Source:HGNC Symbol;Acc:HGNC:41]	-
ENSG00000135801	TAF5L	1	229593111	229626047	-	6412	protein_coding	TATA-box binding protein associated factor 5 like [Source:HGNC Symbol;Acc:HGNC:17304]	-
ENSG00000135763	URB2	1	229626234	229660199	+	6001	protein_coding	URB2 ribosome biogenesis 2 homolog (S. cerevisiae) [Source:HGNC Symbol;Acc:HGNC:28967]	-
ENSG00000143641	GALNT2	1	230057990	230282124	+	7743	protein_coding	polypeptide N-acetylgalactosaminyltransferase 2 [Source:HGNC Symbol;Acc:HGNC:4124]	-
ENSG00000135775	COG2	1	230642489	230693982	+	10938	protein_coding	component of oligomeric golgi complex 2 [Source:HGNC Symbol;Acc:HGNC:6546]	-
ENSG00000119280	C1orf198	1	230837119	230869589	-	5161	protein_coding	chromosome 1 open reading frame 198 [Source:HGNC Symbol;Acc:HGNC:25900]	-
ENSG00000143643	TTC13	1	230906243	230978875	-	4212	protein_coding	tetratricopeptide repeat domain 13 [Source:HGNC Symbol;Acc:HGNC:26204]	-
ENSG00000173409	ARV1	1	230978981	231000595	+	1987	protein_coding	ARV1 homolog, fatty acid homeostasis modulator [Source:HGNC Symbol;Acc:HGNC:29561]	-
ENSG00000143633	C1orf131	1	231223763	231241187	-	5413	protein_coding	chromosome 1 open reading frame 131 [Source:HGNC Symbol;Acc:HGNC:25332]	-
ENSG00000116906	GNPAT	1	231241207	231277973	+	3261	protein_coding	glyceronephosphate O-acyltransferase [Source:HGNC Symbol;Acc:HGNC:4416]	-
ENSG00000116903	EXOC8	1	231332753	231337852	-	5100	protein_coding	exocyst complex component 8 [Source:HGNC Symbol;Acc:HGNC:24659]	-
ENSG00000010072	SPRTN	1	231337104	231355023	+	5906	protein_coding	SprT-like N-terminal domain [Source:HGNC Symbol;Acc:HGNC:25356]	-
ENSG00000135766	EGLN1	1	231363751	231425044	-	7265	protein_coding	egl-9 family hypoxia inducible factor 1 [Source:HGNC Symbol;Acc:HGNC:1232]	-
ENSG00000233461	AL445524.1	1	231522388	231528556	-	1021	antisense	novel transcript	-
ENSG00000116918	TSNAX	1	231528653	231566524	+	6241	protein_coding	translin associated factor X [Source:HGNC Symbol;Acc:HGNC:12380]	-
ENSG00000116991	SIPA1L2	1	232397965	232561558	-	7641	protein_coding	signal induced proliferation associated 1 like 2 [Source:HGNC Symbol;Acc:HGNC:23800]	-
ENSG00000135778	NTPCR	1	232950605	232983882	+	15854	protein_coding	nucleoside-triphosphatase, cancer-related [Source:HGNC Symbol;Acc:HGNC:28204]	-
ENSG00000135749	PCNX2	1	232983435	233295713	-	13815	protein_coding	pecanex 2 [Source:HGNC Symbol;Acc:HGNC:8736]	-
ENSG00000231663	AL355472.1	1	234372807	234373593	-	575	antisense	uncharacterized LOC101927765 [Source:NCBI gene;Acc:101927765]	-
ENSG00000168275	COA6	1	234373456	234384049	+	1257	protein_coding	cytochrome c oxidase assembly factor 6 [Source:HGNC Symbol;Acc:HGNC:18025]	-
ENSG00000059588	TARBP1	1	234391313	234479103	-	7743	protein_coding	TAR (HIV-1) RNA binding protein 1 [Source:HGNC Symbol;Acc:HGNC:11568]	-
ENSG00000168264	IRF2BP2	1	234604269	234609525	-	4724	protein_coding	interferon regulatory factor 2 binding protein 2 [Source:HGNC Symbol;Acc:HGNC:21729]	-
ENSG00000258082	AL391832.3	1	234979647	234980804	-	846	lincRNA	novel transcript	-
ENSG00000173726	TOMM20	1	235109336	235128936	-	3542	protein_coding	translocase of outer mitochondrial membrane 20 [Source:HGNC Symbol;Acc:HGNC:20947]	-
ENSG00000188739	RBM34	1	235131183	235161457	-	3113	protein_coding	RNA binding motif protein 34 [Source:HGNC Symbol;Acc:HGNC:28965]	-
ENSG00000054267	ARID4B	1	235131634	235328219	-	11073	protein_coding	AT-rich interaction domain 4B [Source:HGNC Symbol;Acc:HGNC:15550]	ARID
ENSG00000152904	GGPS1	1	235327350	235344532	+	3809	protein_coding	geranylgeranyl diphosphate synthase 1 [Source:HGNC Symbol;Acc:HGNC:4249]	-
ENSG00000284770	TBCE	1	235367360	235452443	+	12444	protein_coding	tubulin folding cofactor E [Source:HGNC Symbol;Acc:HGNC:11582]	-
ENSG00000162885	B3GALNT2	1	235449923	235504481	-	5702	protein_coding	beta-1,3-N-acetylgalactosaminyltransferase 2 [Source:HGNC Symbol;Acc:HGNC:28596]	-
ENSG00000143669	LYST	1	235661041	235883640	-	19614	protein_coding	lysosomal trafficking regulator [Source:HGNC Symbol;Acc:HGNC:1968]	-
ENSG00000116962	NID1	1	235975830	236065162	-	5864	protein_coding	nidogen 1 [Source:HGNC Symbol;Acc:HGNC:7821]	-
ENSG00000077585	GPR137B	1	236142505	236221865	+	2309	protein_coding	G protein-coupled receptor 137B [Source:HGNC Symbol;Acc:HGNC:11862]	-
ENSG00000086619	ERO1B	1	236215555	236281985	-	5361	protein_coding	endoplasmic reticulum oxidoreductase 1 beta [Source:HGNC Symbol;Acc:HGNC:14355]	-
ENSG00000116977	LGALS8	1	236518000	236552981	+	9710	protein_coding	galectin 8 [Source:HGNC Symbol;Acc:HGNC:6569]	-
ENSG00000273058	AL359921.2	1	236536162	236536704	-	543	antisense	novel transcript	-
ENSG00000119285	HEATR1	1	236549005	236604504	-	9049	protein_coding	HEAT repeat containing 1 [Source:HGNC Symbol;Acc:HGNC:25517]	-
ENSG00000116984	MTR	1	236795281	236903981	+	11374	protein_coding	5-methyltetrahydrofolate-homocysteine methyltransferase [Source:HGNC Symbol;Acc:HGNC:7468]	-
ENSG00000215808	LINC01139	1	238476542	238486054	-	5959	lincRNA	long intergenic non-protein coding RNA 1139 [Source:HGNC Symbol;Acc:HGNC:27924]	-
ENSG00000155816	FMN2	1	240014348	240475189	+	9691	protein_coding	formin 2 [Source:HGNC Symbol;Acc:HGNC:14074]	-
ENSG00000180875	GREM2	1	240489573	240612149	-	4170	protein_coding	gremlin 2, DAN family BMP antagonist [Source:HGNC Symbol;Acc:HGNC:17655]	-
ENSG00000182901	RGS7	1	240775515	241357230	-	2575	protein_coding	regulator of G protein signaling 7 [Source:HGNC Symbol;Acc:HGNC:10003]	-
ENSG00000225554	AL359764.1	1	241424292	241433492	+	668	lincRNA	novel transcript	-
ENSG00000091483	FH	1	241497603	241519761	-	2142	protein_coding	fumarate hydratase [Source:HGNC Symbol;Acc:HGNC:3700]	-
ENSG00000054277	OPN3	1	241590102	241677376	-	3716	protein_coding	opsin 3 [Source:HGNC Symbol;Acc:HGNC:14007]	-
ENSG00000203668	CHML	1	241628853	241640254	-	7661	protein_coding	CHM like, Rab escort protein 2 [Source:HGNC Symbol;Acc:HGNC:1941]	-
ENSG00000174371	EXO1	1	241847967	241895148	+	4140	protein_coding	exonuclease 1 [Source:HGNC Symbol;Acc:HGNC:3511]	-
ENSG00000143702	CEP170	1	243124428	243255348	-	10939	protein_coding	centrosomal protein 170 [Source:HGNC Symbol;Acc:HGNC:28920]	-
ENSG00000054282	SDCCAG8	1	243256034	243500092	+	5322	protein_coding	serologically defined colon cancer antigen 8 [Source:HGNC Symbol;Acc:HGNC:10671]	-
ENSG00000117020	AKT3	1	243488233	243851079	-	9475	protein_coding	AKT serine/threonine kinase 3 [Source:HGNC Symbol;Acc:HGNC:393]	-
ENSG00000179456	ZBTB18	1	244048939	244057476	+	3906	protein_coding	zinc finger and BTB domain containing 18 [Source:HGNC Symbol;Acc:HGNC:13030]	ZBTB
ENSG00000035687	ADSS	1	244408494	244452134	-	3666	protein_coding	adenylosuccinate synthase [Source:HGNC Symbol;Acc:HGNC:292]	-
ENSG00000121644	DESI2	1	244652935	244709033	+	5104	protein_coding	desumoylating isopeptidase 2 [Source:HGNC Symbol;Acc:HGNC:24264]	-
ENSG00000153187	HNRNPU	1	244840638	244864560	-	22512	protein_coding	heterogeneous nuclear ribonucleoprotein U [Source:HGNC Symbol;Acc:HGNC:5048]	-
ENSG00000203666	EFCAB2	1	244969705	245127164	+	8607	protein_coding	EF-hand calcium binding domain 2 [Source:HGNC Symbol;Acc:HGNC:28166]	-
ENSG00000185420	SMYD3	1	245749342	246507312	-	5866	protein_coding	SET and MYND domain containing 3 [Source:HGNC Symbol;Acc:HGNC:15513]	-
ENSG00000162851	TFB2M	1	246540560	246566324	-	1848	protein_coding	transcription factor B2, mitochondrial [Source:HGNC Symbol;Acc:HGNC:18559]	-
ENSG00000162852	CNST	1	246566444	246668584	+	5922	protein_coding	consortin, connexin sorting protein [Source:HGNC Symbol;Acc:HGNC:26486]	-
ENSG00000143653	SCCPDH	1	246724047	246768137	+	2503	protein_coding	saccharopine dehydrogenase (putative) [Source:HGNC Symbol;Acc:HGNC:24275]	-
ENSG00000153207	AHCTF1	1	246839098	246931967	-	9598	protein_coding	AT-hook containing transcription factor 1 [Source:HGNC Symbol;Acc:HGNC:24618]	-
ENSG00000188295	ZNF669	1	247099962	247104372	-	1980	protein_coding	zinc finger protein 669 [Source:HGNC Symbol;Acc:HGNC:25736]	zf-C2H2
ENSG00000196418	ZNF124	1	247121975	247172016	-	4517	protein_coding	zinc finger protein 124 [Source:HGNC Symbol;Acc:HGNC:12907]	zf-C2H2
ENSG00000259865	AL390728.6	1	247187281	247188526	-	1246	lincRNA	novel transcript	-
ENSG00000227671	AL390728.4	1	247189851	247210856	-	2160	transcribed_unprocessed_pseudogene	zinc finger protein pseudogene	-
ENSG00000252516	RNA5SP82	1	247204570	247204661	-	92	rRNA_pseudogene	RNA, 5S ribosomal pseudogene 82 [Source:HGNC Symbol;Acc:HGNC:42859]	-
ENSG00000162714	ZNF496	1	247297412	247331846	-	10531	protein_coding	zinc finger protein 496 [Source:HGNC Symbol;Acc:HGNC:23713]	zf-C2H2
ENSG00000259823	LYPD8	1	248718649	248755739	-	2237	protein_coding	LY6/PLAUR domain containing 8 [Source:HGNC Symbol;Acc:HGNC:44208]	-
ENSG00000175137	SH3BP5L	1	248810446	248826633	-	6442	protein_coding	SH3 binding domain protein 5 like [Source:HGNC Symbol;Acc:HGNC:29360]	-
ENSG00000171161	ZNF672	1	248838210	248849517	+	3741	protein_coding	zinc finger protein 672 [Source:HGNC Symbol;Acc:HGNC:26179]	zf-C2H2
ENSG00000171163	ZNF692	1	248850006	248859144	-	3929	protein_coding	zinc finger protein 692 [Source:HGNC Symbol;Acc:HGNC:26049]	zf-C2H2
ENSG00000185220	PGBD2	1	248906196	248919946	+	3651	protein_coding	piggyBac transposable element derived 2 [Source:HGNC Symbol;Acc:HGNC:19399]	-
ENSG00000035115	SH3YL1	2	217730	266398	-	11165	protein_coding	SH3 and SYLF domain containing 1 [Source:HGNC Symbol;Acc:HGNC:29546]	-
ENSG00000143727	ACP1	2	264140	278283	+	4160	protein_coding	acid phosphatase 1 [Source:HGNC Symbol;Acc:HGNC:122]	-
ENSG00000151353	TMEM18	2	667335	677439	-	5044	protein_coding	transmembrane protein 18 [Source:HGNC Symbol;Acc:HGNC:25257]	-
ENSG00000235688	AC116614.1	2	949627	950274	-	539	antisense	novel transcript	-
ENSG00000130508	PXDN	2	1631887	1744852	-	11257	protein_coding	peroxidasin [Source:HGNC Symbol;Acc:HGNC:14966]	-
ENSG00000032389	EIPR1	2	3188925	3377882	-	5775	protein_coding	EARP complex and GARP complex interacting protein 1 [Source:HGNC Symbol;Acc:HGNC:12383]	-
ENSG00000171853	TRAPPC12	2	3379675	3485094	+	9193	protein_coding	trafficking protein particle complex 12 [Source:HGNC Symbol;Acc:HGNC:24284]	-
ENSG00000182551	ADI1	2	3497361	3519736	-	5560	protein_coding	acireductone dioxygenase 1 [Source:HGNC Symbol;Acc:HGNC:30576]	-
ENSG00000242282	AC108488.1	2	3531813	3536873	-	1532	lincRNA	novel transcript	-
ENSG00000171865	RNASEH1	2	3544793	3558616	-	2865	protein_coding	ribonuclease H1 [Source:HGNC Symbol;Acc:HGNC:18466]	-
ENSG00000234171	RNASEH1-AS1	2	3558492	3561745	+	1218	antisense	RNASEH1 antisense RNA 1 [Source:HGNC Symbol;Acc:HGNC:49289]	-
ENSG00000171863	RPS7	2	3575205	3580920	+	5584	protein_coding	ribosomal protein S7 [Source:HGNC Symbol;Acc:HGNC:10440]	-
ENSG00000115738	ID2	2	8678845	8684453	+	2205	protein_coding	inhibitor of DNA binding 2 [Source:HGNC Symbol;Acc:HGNC:5361]	bHLH
ENSG00000134313	KIDINS220	2	8721081	8837630	-	15362	protein_coding	kinase D interacting substrate 220 [Source:HGNC Symbol;Acc:HGNC:29508]	-
ENSG00000143797	MBOAT2	2	8852690	9003813	-	8798	protein_coding	membrane bound O-acyltransferase domain containing 2 [Source:HGNC Symbol;Acc:HGNC:25193]	-
ENSG00000151693	ASAP2	2	9206765	9405683	+	7257	protein_coding	ArfGAP with SH3 domain, ankyrin repeat and PH domain 2 [Source:HGNC Symbol;Acc:HGNC:2721]	-
ENSG00000119185	ITGB1BP1	2	9403475	9423547	-	6678	protein_coding	integrin subunit beta 1 binding protein 1 [Source:HGNC Symbol;Acc:HGNC:23927]	-
ENSG00000119203	CPSF3	2	9423568	9473101	+	3769	protein_coding	cleavage and polyadenylation specific factor 3 [Source:HGNC Symbol;Acc:HGNC:2326]	-
ENSG00000134330	IAH1	2	9473658	9496543	+	5908	protein_coding	isoamyl acetate hydrolyzing esterase 1 (putative) [Source:HGNC Symbol;Acc:HGNC:27696]	-
ENSG00000151694	ADAM17	2	9488486	9556732	-	10750	protein_coding	ADAM metallopeptidase domain 17 [Source:HGNC Symbol;Acc:HGNC:195]	-
ENSG00000134308	YWHAQ	2	9583972	9631014	-	2713	protein_coding	tyrosine 3-monooxygenase/tryptophan 5-monooxygenase activation protein theta [Source:HGNC Symbol;Acc:HGNC:12854]	-
ENSG00000115750	TAF1B	2	9843354	9934416	+	4064	protein_coding	TATA-box binding protein associated factor, RNA polymerase I subunit B [Source:HGNC Symbol;Acc:HGNC:11533]	-
ENSG00000172059	KLF11	2	10042849	10054836	+	4589	protein_coding	Kruppel like factor 11 [Source:HGNC Symbol;Acc:HGNC:11811]	zf-C2H2
ENSG00000171848	RRM2	2	10120698	10131419	+	5323	protein_coding	ribonucleotide reductase regulatory subunit M2 [Source:HGNC Symbol;Acc:HGNC:10452]	-
ENSG00000115756	HPCAL1	2	10302889	10427617	+	6237	protein_coding	hippocalcin like 1 [Source:HGNC Symbol;Acc:HGNC:5145]	-
ENSG00000115758	ODC1	2	10439968	10448504	-	2968	protein_coding	ornithine decarboxylase 1 [Source:HGNC Symbol;Acc:HGNC:8109]	-
ENSG00000206633	SNORA80B	2	10446714	10446849	-	136	snoRNA	small nucleolar RNA, H/ACA box 80B [Source:HGNC Symbol;Acc:HGNC:34355]	-
ENSG00000115761	NOL10	2	10570766	10689987	-	3824	protein_coding	nucleolar protein 10 [Source:HGNC Symbol;Acc:HGNC:25862]	-
ENSG00000143870	PDIA6	2	10783391	10837977	-	4101	protein_coding	protein disulfide isomerase family A member 6 [Source:HGNC Symbol;Acc:HGNC:30168]	-
ENSG00000162976	PQLC3	2	11155198	11178874	+	2275	protein_coding	PQ loop repeat containing 3 [Source:HGNC Symbol;Acc:HGNC:28503]	-
ENSG00000134318	ROCK2	2	11179761	11348330	-	10145	protein_coding	Rho associated coiled-coil containing protein kinase 2 [Source:HGNC Symbol;Acc:HGNC:10252]	-
ENSG00000169016	E2F6	2	11444375	11466177	-	4067	protein_coding	E2F transcription factor 6 [Source:HGNC Symbol;Acc:HGNC:3120]	E2F
ENSG00000134324	LPIN1	2	11677595	11827409	+	11861	protein_coding	lipin 1 [Source:HGNC Symbol;Acc:HGNC:13345]	-
ENSG00000071575	TRIB2	2	12716889	12742734	+	4588	protein_coding	tribbles pseudokinase 2 [Source:HGNC Symbol;Acc:HGNC:30809]	-
ENSG00000162981	FAM84A	2	14632686	14650814	+	8384	protein_coding	family with sequence similarity 84 member A [Source:HGNC Symbol;Acc:HGNC:20743]	-
ENSG00000151779	NBAS	2	15166909	15561330	-	8948	protein_coding	neuroblastoma amplified sequence [Source:HGNC Symbol;Acc:HGNC:15625]	-
ENSG00000079785	DDX1	2	15591178	15631111	+	3833	protein_coding	DEAD-box helicase 1 [Source:HGNC Symbol;Acc:HGNC:2734]	-
ENSG00000163032	VSNL1	2	17539126	17657018	+	3833	protein_coding	visinin like 1 [Source:HGNC Symbol;Acc:HGNC:12722]	-
ENSG00000163029	SMC6	2	17663812	17800242	-	9824	protein_coding	structural maintenance of chromosomes 6 [Source:HGNC Symbol;Acc:HGNC:20466]	-
ENSG00000178295	GEN1	2	17753858	17788941	+	11827	protein_coding	GEN1, Holliday junction 5' flap endonuclease [Source:HGNC Symbol;Acc:HGNC:26881]	-
ENSG00000170745	KCNS3	2	17877847	18361616	+	3131	protein_coding	potassium voltage-gated channel modifier subfamily S member 3 [Source:HGNC Symbol;Acc:HGNC:6302]	-
ENSG00000240857	RDH14	2	18554723	18560680	-	1587	protein_coding	retinol dehydrogenase 14 [Source:HGNC Symbol;Acc:HGNC:19979]	-
ENSG00000143867	OSR1	2	19351485	19358653	-	5309	protein_coding	odd-skipped related transciption factor 1 [Source:HGNC Symbol;Acc:HGNC:8111]	zf-C2H2
ENSG00000183891	TTC32	2	19896643	19901986	-	1986	protein_coding	tetratricopeptide repeat domain 32 [Source:HGNC Symbol;Acc:HGNC:32954]	-
ENSG00000118965	WDR35	2	19910260	19990131	-	7836	protein_coding	WD repeat domain 35 [Source:HGNC Symbol;Acc:HGNC:29250]	-
ENSG00000132031	MATN3	2	19992111	20012694	-	3118	protein_coding	matrilin 3 [Source:HGNC Symbol;Acc:HGNC:6909]	-
ENSG00000068697	LAPTM4A	2	20032650	20052028	-	1946	protein_coding	lysosomal protein transmembrane 4 alpha [Source:HGNC Symbol;Acc:HGNC:6924]	-
ENSG00000115884	SDC1	2	20200797	20225433	-	3595	protein_coding	syndecan 1 [Source:HGNC Symbol;Acc:HGNC:10658]	-
ENSG00000055917	PUM2	2	20248691	20352234	-	6978	protein_coding	pumilio RNA binding family member 2 [Source:HGNC Symbol;Acc:HGNC:14958]	-
ENSG00000143878	RHOB	2	20447074	20449445	+	2372	protein_coding	ras homolog family member B [Source:HGNC Symbol;Acc:HGNC:668]	-
ENSG00000118960	HS1BP3	2	20560448	20651089	-	9059	protein_coding	HCLS1 binding protein 3 [Source:HGNC Symbol;Acc:HGNC:24979]	-
ENSG00000118961	LDAH	2	20684014	20823130	-	4433	protein_coding	lipid droplet associated hydrolase [Source:HGNC Symbol;Acc:HGNC:26145]	-
ENSG00000119778	ATAD2B	2	23748664	23927114	-	10492	protein_coding	ATPase family, AAA domain containing 2B [Source:HGNC Symbol;Acc:HGNC:29230]	-
ENSG00000173960	UBXN2A	2	23927285	24004909	+	6882	protein_coding	UBX domain protein 2A [Source:HGNC Symbol;Acc:HGNC:27265]	-
ENSG00000163026	WDCP	2	24029340	24049575	-	3847	protein_coding	WD repeat and coiled coil containing [Source:HGNC Symbol;Acc:HGNC:26157]	-
ENSG00000115128	SF3B6	2	24067584	24076443	-	1197	protein_coding	splicing factor 3b subunit 6 [Source:HGNC Symbol;Acc:HGNC:30096]	-
ENSG00000219626	FAM228B	2	24076526	24169640	+	4916	protein_coding	family with sequence similarity 228 member B [Source:HGNC Symbol;Acc:HGNC:24736]	-
ENSG00000115129	TP53I3	2	24077433	24085861	-	2312	protein_coding	tumor protein p53 inducible protein 3 [Source:HGNC Symbol;Acc:HGNC:19373]	-
ENSG00000176732	PFN4	2	24115371	24123477	-	1056	protein_coding	profilin family member 4 [Source:HGNC Symbol;Acc:HGNC:31103]	-
ENSG00000198399	ITSN2	2	24202864	24360714	-	12022	protein_coding	intersectin 2 [Source:HGNC Symbol;Acc:HGNC:6184]	-
ENSG00000084676	NCOA1	2	24491914	24770702	+	8633	protein_coding	nuclear receptor coactivator 1 [Source:HGNC Symbol;Acc:HGNC:7668]	-
ENSG00000184924	PTRHD1	2	24789734	24793382	-	1917	protein_coding	peptidyl-tRNA hydrolase domain containing 1 [Source:HGNC Symbol;Acc:HGNC:33782]	-
ENSG00000138092	CENPO	2	24793136	24822376	+	5518	protein_coding	centromere protein O [Source:HGNC Symbol;Acc:HGNC:28152]	-
ENSG00000138031	ADCY3	2	24819169	24919839	-	6058	protein_coding	adenylate cyclase 3 [Source:HGNC Symbol;Acc:HGNC:234]	-
ENSG00000271936	AC012073.1	2	24825610	24826717	+	1108	antisense	novel transcript, antisense to ADCY3	-
ENSG00000115137	DNAJC27	2	24943636	24972094	-	5624	protein_coding	DnaJ heat shock protein family (Hsp40) member C27 [Source:HGNC Symbol;Acc:HGNC:30290]	-
ENSG00000119772	DNMT3A	2	25227855	25342590	-	12020	protein_coding	DNA methyltransferase 3 alpha [Source:HGNC Symbol;Acc:HGNC:2978]	-
ENSG00000138101	DTNB	2	25377198	25673647	-	7146	protein_coding	dystrobrevin beta [Source:HGNC Symbol;Acc:HGNC:3058]	-
ENSG00000143970	ASXL2	2	25733753	25878516	-	13023	protein_coding	ASXL transcriptional regulator 2 [Source:HGNC Symbol;Acc:HGNC:23805]	-
ENSG00000084731	KIF3C	2	25926596	25982749	-	6403	protein_coding	kinesin family member 3C [Source:HGNC Symbol;Acc:HGNC:6321]	-
ENSG00000084733	RAB10	2	26034107	26137454	+	3631	protein_coding	RAB10, member RAS oncogene family [Source:HGNC Symbol;Acc:HGNC:9759]	-
ENSG00000157833	GAREM2	2	26173091	26189663	+	5939	protein_coding	GRB2 associated regulator of MAPK1 subtype 2 [Source:HGNC Symbol;Acc:HGNC:27172]	-
ENSG00000084754	HADHA	2	26190635	26244726	-	4385	protein_coding	hydroxyacyl-CoA dehydrogenase trifunctional multienzyme complex subunit alpha [Source:HGNC Symbol;Acc:HGNC:4801]	-
ENSG00000138029	HADHB	2	26243170	26290468	+	4280	protein_coding	hydroxyacyl-CoA dehydrogenase trifunctional multienzyme complex subunit beta [Source:HGNC Symbol;Acc:HGNC:4803]	-
ENSG00000138018	SELENOI	2	26308547	26395891	+	8552	protein_coding	selenoprotein I [Source:HGNC Symbol;Acc:HGNC:29361]	-
ENSG00000213699	SLC35F6	2	26764284	26781231	+	3902	protein_coding	solute carrier family 35 member F6 [Source:HGNC Symbol;Acc:HGNC:26055]	-
ENSG00000115163	CENPA	2	26764289	26801067	+	1983	protein_coding	centromere protein A [Source:HGNC Symbol;Acc:HGNC:1851]	-
ENSG00000084764	MAPRE3	2	26970612	27027196	+	3630	protein_coding	microtubule associated protein RP/EB family member 3 [Source:HGNC Symbol;Acc:HGNC:6892]	-
ENSG00000119777	TMEM214	2	27032910	27041695	+	4910	protein_coding	transmembrane protein 214 [Source:HGNC Symbol;Acc:HGNC:25983]	-
ENSG00000084693	AGBL5	2	27042364	27070622	+	5283	protein_coding	ATP/GTP binding protein like 5 [Source:HGNC Symbol;Acc:HGNC:26147]	-
ENSG00000229122	AGBL5-IT1	2	27061038	27061815	+	339	sense_intronic	AGBL5 intronic transcript 1 [Source:HGNC Symbol;Acc:HGNC:41484]	-
ENSG00000228474	OST4	2	27070472	27071773	-	719	protein_coding	oligosaccharyltransferase complex subunit 4, non-catalytic [Source:HGNC Symbol;Acc:HGNC:32483]	-
ENSG00000138080	EMILIN1	2	27078567	27086408	+	3958	protein_coding	elastin microfibril interfacer 1 [Source:HGNC Symbol;Acc:HGNC:19880]	-
ENSG00000138073	PREB	2	27130756	27134675	-	3221	protein_coding	prolactin regulatory element binding [Source:HGNC Symbol;Acc:HGNC:9356]	Others
ENSG00000138074	SLC5A6	2	27199587	27212958	-	5606	protein_coding	solute carrier family 5 member 6 [Source:HGNC Symbol;Acc:HGNC:11041]	-
ENSG00000138085	ATRAID	2	27212027	27217178	+	2019	protein_coding	all-trans retinoic acid induced differentiation factor [Source:HGNC Symbol;Acc:HGNC:24090]	-
ENSG00000084774	CAD	2	27217390	27243943	+	8422	protein_coding	carbamoyl-phosphate synthetase 2, aspartate transcarbamylase, and dihydroorotase [Source:HGNC Symbol;Acc:HGNC:1424]	-
ENSG00000163794	UCN	2	27307400	27308445	-	795	protein_coding	urocortin [Source:HGNC Symbol;Acc:HGNC:12516]	-
ENSG00000115204	MPV17	2	27309492	27325680	-	5625	protein_coding	MPV17, mitochondrial inner membrane protein [Source:HGNC Symbol;Acc:HGNC:7224]	-
ENSG00000115207	GTF3C2	2	27325849	27357034	-	5839	protein_coding	general transcription factor IIIC subunit 2 [Source:HGNC Symbol;Acc:HGNC:4665]	-
ENSG00000234072	AC074117.1	2	27356246	27367622	+	3412	antisense	uncharacterized LOC105374363 [Source:NCBI gene;Acc:105374363]	-
ENSG00000115211	EIF2B4	2	27364352	27370486	-	5341	protein_coding	eukaryotic translation initiation factor 2B subunit delta [Source:HGNC Symbol;Acc:HGNC:3260]	-
ENSG00000115234	SNX17	2	27370496	27377533	+	3765	protein_coding	sorting nexin 17 [Source:HGNC Symbol;Acc:HGNC:14979]	-
ENSG00000163795	ZNF513	2	27377231	27380790	-	2365	protein_coding	zinc finger protein 513 [Source:HGNC Symbol;Acc:HGNC:26498]	zf-C2H2
ENSG00000115241	PPM1G	2	27381194	27409687	-	4092	protein_coding	protein phosphatase, Mg2+/Mn2+ dependent 1G [Source:HGNC Symbol;Acc:HGNC:9278]	-
ENSG00000115216	NRBP1	2	27427790	27442259	+	5329	protein_coding	nuclear receptor binding protein 1 [Source:HGNC Symbol;Acc:HGNC:7993]	-
ENSG00000157992	KRTCAP3	2	27442366	27446481	+	1403	protein_coding	keratinocyte associated protein 3 [Source:HGNC Symbol;Acc:HGNC:28943]	-
ENSG00000138002	IFT172	2	27444371	27489789	-	8401	protein_coding	intraflagellar transport 172 [Source:HGNC Symbol;Acc:HGNC:30391]	-
ENSG00000115226	FNDC4	2	27491883	27495245	-	1982	protein_coding	fibronectin type III domain containing 4 [Source:HGNC Symbol;Acc:HGNC:20239]	-
ENSG00000084734	GCKR	2	27496842	27523684	+	3146	protein_coding	glucokinase regulator [Source:HGNC Symbol;Acc:HGNC:4196]	-
ENSG00000243943	ZNF512	2	27582969	27623215	+	4398	protein_coding	zinc finger protein 512 [Source:HGNC Symbol;Acc:HGNC:29380]	zf-C2H2
ENSG00000198522	GPN1	2	27628247	27651508	+	3746	protein_coding	GPN-loop GTPase 1 [Source:HGNC Symbol;Acc:HGNC:17030]	-
ENSG00000119760	SUPT7L	2	27650812	27663840	-	5309	protein_coding	SPT7 like, STAGA complex gamma subunit [Source:HGNC Symbol;Acc:HGNC:30632]	-
ENSG00000163798	SLC4A1AP	2	27663471	27694976	+	5207	protein_coding	solute carrier family 4 member 1 adaptor protein [Source:HGNC Symbol;Acc:HGNC:13813]	-
ENSG00000243147	MRPL33	2	27771717	27988087	+	1539	protein_coding	mitochondrial ribosomal protein L33 [Source:HGNC Symbol;Acc:HGNC:14487]	-
ENSG00000171174	RBKS	2	27781364	27891098	-	3585	protein_coding	ribokinase [Source:HGNC Symbol;Acc:HGNC:30325]	-
ENSG00000158019	BABAM2	2	27889941	28338901	+	3392	protein_coding	BRISC and BRCA1 A complex member 2 [Source:HGNC Symbol;Acc:HGNC:1106]	-
ENSG00000265321	MIR4263	2	27996367	27996449	+	83	miRNA	microRNA 4263 [Source:HGNC Symbol;Acc:HGNC:38365]	-
ENSG00000075426	FOSL2	2	28392448	28417312	+	7157	protein_coding	FOS like 2, AP-1 transcription factor subunit [Source:HGNC Symbol;Acc:HGNC:3798]	TF_bZIP
ENSG00000213639	PPP1CB	2	28751640	28802940	+	5760	protein_coding	protein phosphatase 1 catalytic subunit beta [Source:HGNC Symbol;Acc:HGNC:9282]	-
ENSG00000171103	TRMT61B	2	28849821	28870301	-	2056	protein_coding	tRNA methyltransferase 61B [Source:HGNC Symbol;Acc:HGNC:26070]	-
ENSG00000163811	WDR43	2	28894643	28948222	+	4130	protein_coding	WD repeat domain 43 [Source:HGNC Symbol;Acc:HGNC:28945]	-
ENSG00000115295	CLIP4	2	29097705	29189643	+	7775	protein_coding	CAP-Gly domain containing linker protein family member 4 [Source:HGNC Symbol;Acc:HGNC:26108]	-
ENSG00000119801	YPEL5	2	30146941	30160533	+	3421	protein_coding	yippee like 5 [Source:HGNC Symbol;Acc:HGNC:18329]	-
ENSG00000213626	LBH	2	30231369	30323730	+	4697	protein_coding	limb bud and heart development [Source:HGNC Symbol;Acc:HGNC:29532]	-
ENSG00000172954	LCLAT1	2	30447226	30644225	+	7517	protein_coding	lysocardiolipin acyltransferase 1 [Source:HGNC Symbol;Acc:HGNC:26756]	-
ENSG00000013016	EHD3	2	31234337	31269447	+	4636	protein_coding	EH domain containing 3 [Source:HGNC Symbol;Acc:HGNC:3244]	-
ENSG00000162959	MEMO1	2	31865060	32011230	-	5220	protein_coding	mediator of cell motility 1 [Source:HGNC Symbol;Acc:HGNC:14014]	-
ENSG00000162961	DPY30	2	31867809	32039812	-	2745	protein_coding	dpy-30, histone methyltransferase complex regulatory subunit [Source:HGNC Symbol;Acc:HGNC:24590]	-
ENSG00000021574	SPAST	2	32063547	32157637	+	9490	protein_coding	spastin [Source:HGNC Symbol;Acc:HGNC:11233]	-
ENSG00000152683	SLC30A6	2	32165841	32224379	+	5410	protein_coding	solute carrier family 30 member 6 [Source:HGNC Symbol;Acc:HGNC:19305]	-
ENSG00000119820	YIPF4	2	32277910	32316594	+	12233	protein_coding	Yip1 domain family member 4 [Source:HGNC Symbol;Acc:HGNC:28145]	-
ENSG00000115760	BIRC6	2	32357028	32618899	+	17858	protein_coding	baculoviral IAP repeat containing 6 [Source:HGNC Symbol;Acc:HGNC:13516]	-
ENSG00000018699	TTC27	2	32628032	32821051	+	3443	protein_coding	tetratricopeptide repeat domain 27 [Source:HGNC Symbol;Acc:HGNC:25986]	-
ENSG00000049323	LTBP1	2	32946972	33399509	+	7329	protein_coding	latent transforming growth factor beta binding protein 1 [Source:HGNC Symbol;Acc:HGNC:6714]	-
ENSG00000119812	FAM98A	2	33583658	33599382	-	4921	protein_coding	family with sequence similarity 98 member A [Source:HGNC Symbol;Acc:HGNC:24520]	-
ENSG00000260025	AC009414.2	2	36354749	36355114	-	366	lincRNA	novel transcript	-
ENSG00000150938	CRIM1	2	36355926	36551135	+	7122	protein_coding	cysteine rich transmembrane BMP regulator 1 [Source:HGNC Symbol;Acc:HGNC:2359]	-
ENSG00000171055	FEZ2	2	36531805	36646087	-	8938	protein_coding	fasciculation and elongation protein zeta 2 [Source:HGNC Symbol;Acc:HGNC:3660]	-
ENSG00000205221	VIT	2	36696690	36814792	+	3710	protein_coding	vitrin [Source:HGNC Symbol;Acc:HGNC:12697]	-
ENSG00000115808	STRN	2	36843640	36966472	-	8345	protein_coding	striatin [Source:HGNC Symbol;Acc:HGNC:11424]	-
ENSG00000008869	HEATR5B	2	36968383	37084342	-	8206	protein_coding	HEAT repeat containing 5B [Source:HGNC Symbol;Acc:HGNC:29273]	-
ENSG00000152133	GPATCH11	2	37084451	37099244	+	4040	protein_coding	G-patch domain containing 11 [Source:HGNC Symbol;Acc:HGNC:26768]	-
ENSG00000055332	EIF2AK2	2	37099210	37157065	-	10753	protein_coding	eukaryotic translation initiation factor 2 alpha kinase 2 [Source:HGNC Symbol;Acc:HGNC:9437]	-
ENSG00000218739	CEBPZOS	2	37196488	37216193	+	4698	protein_coding	CEBPZ opposite strand [Source:HGNC Symbol;Acc:HGNC:49288]	-
ENSG00000115816	CEBPZ	2	37201612	37231713	-	3629	protein_coding	CCAAT enhancer binding protein zeta [Source:HGNC Symbol;Acc:HGNC:24218]	Others
ENSG00000003509	NDUFAF7	2	37231631	37253403	+	3651	protein_coding	NADH:ubiquinone oxidoreductase complex assembly factor 7 [Source:HGNC Symbol;Acc:HGNC:28816]	-
ENSG00000115825	PRKD3	2	37250502	37324808	-	10244	protein_coding	protein kinase D3 [Source:HGNC Symbol;Acc:HGNC:9408]	-
ENSG00000115828	QPCT	2	37342827	37373322	+	2696	protein_coding	glutaminyl-peptide cyclotransferase [Source:HGNC Symbol;Acc:HGNC:9753]	-
ENSG00000163171	CDC42EP3	2	37641882	37738468	-	10406	protein_coding	CDC42 effector protein 3 [Source:HGNC Symbol;Acc:HGNC:16943]	-
ENSG00000115841	RMDN2	2	37923187	38067142	+	5999	protein_coding	regulator of microtubule dynamics 2 [Source:HGNC Symbol;Acc:HGNC:26567]	-
ENSG00000138061	CYP1B1	2	38066973	38109902	-	6014	protein_coding	cytochrome P450 family 1 subfamily B member 1 [Source:HGNC Symbol;Acc:HGNC:2597]	-
ENSG00000232973	CYP1B1-AS1	2	38073447	38231651	+	7447	antisense	CYP1B1 antisense RNA 1 [Source:HGNC Symbol;Acc:HGNC:28543]	-
ENSG00000119787	ATL2	2	38294880	38377285	-	4884	protein_coding	atlastin GTPase 2 [Source:HGNC Symbol;Acc:HGNC:24047]	-
ENSG00000213553	RPLP0P6	2	38481851	38482804	+	954	processed_pseudogene	ribosomal protein lateral stalk subunit P0 pseudogene 6 [Source:HGNC Symbol;Acc:HGNC:36404]	-
ENSG00000143889	HNRNPLL	2	38561978	38603586	-	5923	protein_coding	heterogeneous nuclear ribonucleoprotein L like [Source:HGNC Symbol;Acc:HGNC:25127]	-
ENSG00000143891	GALM	2	38665910	38741237	+	2790	protein_coding	galactose mutarotase [Source:HGNC Symbol;Acc:HGNC:24063]	-
ENSG00000115875	SRSF7	2	38743599	38751494	-	4045	protein_coding	serine and arginine rich splicing factor 7 [Source:HGNC Symbol;Acc:HGNC:10789]	-
ENSG00000152147	GEMIN6	2	38751534	38785000	+	4361	protein_coding	gem nuclear organelle associated protein 6 [Source:HGNC Symbol;Acc:HGNC:20044]	-
ENSG00000163214	DHX57	2	38797729	38875934	-	7985	protein_coding	DExH-box helicase 57 [Source:HGNC Symbol;Acc:HGNC:20086]	-
ENSG00000188010	MORN2	2	38875962	38929072	+	1364	protein_coding	MORN repeat containing 2 [Source:HGNC Symbol;Acc:HGNC:30166]	-
ENSG00000115904	SOS1	2	38981396	39124345	-	9263	protein_coding	SOS Ras/Rac guanine nucleotide exchange factor 1 [Source:HGNC Symbol;Acc:HGNC:11187]	-
ENSG00000011566	MAP4K3	2	39249266	39437312	-	6067	protein_coding	mitogen-activated protein kinase kinase kinase kinase 3 [Source:HGNC Symbol;Acc:HGNC:6865]	-
ENSG00000231312	AC007388.1	2	39436637	39665343	+	6741	antisense	uncharacterized LOC728730 [Source:NCBI gene;Acc:728730]	-
ENSG00000138050	THUMPD2	2	39736060	39779267	-	3823	protein_coding	THUMP domain containing 2 [Source:HGNC Symbol;Acc:HGNC:14890]	-
ENSG00000183023	SLC8A1	2	40097270	40611053	-	21922	protein_coding	solute carrier family 8 member A1 [Source:HGNC Symbol;Acc:HGNC:11068]	-
ENSG00000143924	EML4	2	42169350	42332548	+	8357	protein_coding	echinoderm microtubule associated protein like 4 [Source:HGNC Symbol;Acc:HGNC:1316]	-
ENSG00000115944	COX7A2L	2	42333546	42425088	-	5605	protein_coding	cytochrome c oxidase subunit 7A2 like [Source:HGNC Symbol;Acc:HGNC:2289]	-
ENSG00000057935	MTA3	2	42494569	42756947	+	10580	protein_coding	metastasis associated 1 family member 3 [Source:HGNC Symbol;Acc:HGNC:23784]	zf-GATA
ENSG00000152518	ZFP36L2	2	43222402	43226609	-	3696	protein_coding	ZFP36 ring finger protein like 2 [Source:HGNC Symbol;Acc:HGNC:1108]	Others
ENSG00000115970	THADA	2	43230836	43596046	-	14220	protein_coding	THADA, armadillo repeat containing [Source:HGNC Symbol;Acc:HGNC:19217]	-
ENSG00000152527	PLEKHH2	2	43637273	43767987	+	9835	protein_coding	pleckstrin homology, MyTH4 and FERM domain containing H2 [Source:HGNC Symbol;Acc:HGNC:30506]	-
ENSG00000138036	DYNC2LI1	2	43774039	43810010	+	4618	protein_coding	dynein cytoplasmic 2 light intermediate chain 1 [Source:HGNC Symbol;Acc:HGNC:24595]	-
ENSG00000138095	LRPPRC	2	43886508	43996005	-	9760	protein_coding	leucine rich pentatricopeptide repeat containing [Source:HGNC Symbol;Acc:HGNC:15714]	-
ENSG00000200924	RNU6-1048P	2	43892690	43892796	+	107	snRNA	RNA, U6 small nuclear 1048, pseudogene [Source:HGNC Symbol;Acc:HGNC:48011]	-
ENSG00000138032	PPM1B	2	44167969	44244384	+	7103	protein_coding	protein phosphatase, Mg2+/Mn2+ dependent 1B [Source:HGNC Symbol;Acc:HGNC:9276]	-
ENSG00000138078	PREPL	2	44316281	44361862	-	8153	protein_coding	prolyl endopeptidase like [Source:HGNC Symbol;Acc:HGNC:30228]	-
ENSG00000143919	CAMKMT	2	44361950	44772592	+	3991	protein_coding	calmodulin-lysine N-methyltransferase [Source:HGNC Symbol;Acc:HGNC:26276]	-
ENSG00000170577	SIX2	2	45005161	45009430	-	2205	protein_coding	SIX homeobox 2 [Source:HGNC Symbol;Acc:HGNC:10888]	Homeobox
ENSG00000231156	AC093702.1	2	45013214	45013668	-	367	lincRNA	novel transcript	-
ENSG00000068784	SRBD1	2	45388680	45612165	-	5045	protein_coding	S1 RNA binding domain 1 [Source:HGNC Symbol;Acc:HGNC:25521]	-
ENSG00000171132	PRKCE	2	45651345	46187990	+	9908	protein_coding	protein kinase C epsilon [Source:HGNC Symbol;Acc:HGNC:9401]	-
ENSG00000116016	EPAS1	2	46293667	46386703	+	7302	protein_coding	endothelial PAS domain protein 1 [Source:HGNC Symbol;Acc:HGNC:3374]	Others
ENSG00000250565	ATP6V1E2	2	46490750	46542557	-	5283	protein_coding	ATPase H+ transporting V1 subunit E2 [Source:HGNC Symbol;Acc:HGNC:18125]	-
ENSG00000119729	RHOQ	2	46541806	46583121	+	4619	protein_coding	ras homolog family member Q [Source:HGNC Symbol;Acc:HGNC:17736]	-
ENSG00000151665	PIGF	2	46580937	46617119	-	4978	protein_coding	phosphatidylinositol glycan anchor biosynthesis class F [Source:HGNC Symbol;Acc:HGNC:8962]	-
ENSG00000119878	CRIPT	2	46616416	46625742	+	2561	protein_coding	CXXC repeat containing interactor of PDZ3 domain [Source:HGNC Symbol;Acc:HGNC:14312]	-
ENSG00000171150	SOCS5	2	46698952	46780245	+	7598	protein_coding	suppressor of cytokine signaling 5 [Source:HGNC Symbol;Acc:HGNC:16852]	-
ENSG00000239332	LINC01119	2	46816697	46859007	+	2830	lincRNA	long intergenic non-protein coding RNA 1119 [Source:HGNC Symbol;Acc:HGNC:49262]	-
ENSG00000180398	MCFD2	2	46901870	46941855	-	5994	protein_coding	multiple coagulation factor deficiency 2 [Source:HGNC Symbol;Acc:HGNC:18451]	-
ENSG00000068724	TTC7A	2	46916157	47076137	+	6949	protein_coding	tetratricopeptide repeat domain 7A [Source:HGNC Symbol;Acc:HGNC:19750]	-
ENSG00000143933	CALM2	2	47160082	47176601	-	6466	protein_coding	calmodulin 2 [Source:HGNC Symbol;Acc:HGNC:1445]	-
ENSG00000236824	BCYRN1	2	47335315	47335514	+	200	scRNA	brain cytoplasmic RNA 1 [Source:HGNC Symbol;Acc:HGNC:1022]	-
ENSG00000095002	MSH2	2	47402969	47663146	+	13777	protein_coding	mutS homolog 2 [Source:HGNC Symbol;Acc:HGNC:7325]	-
ENSG00000116062	MSH6	2	47695530	47810101	+	10993	protein_coding	mutS homolog 6 [Source:HGNC Symbol;Acc:HGNC:7329]	-
ENSG00000138081	FBXO11	2	47789316	47905793	-	7074	protein_coding	F-box protein 11 [Source:HGNC Symbol;Acc:HGNC:13590]	-
ENSG00000233230	AC079807.1	2	47905678	47907810	+	856	antisense	novel transcript	-
ENSG00000170802	FOXN2	2	48314637	48379294	+	5481	protein_coding	forkhead box N2 [Source:HGNC Symbol;Acc:HGNC:5281]	Fork
ENSG00000162869	PPP1R21	2	48440598	48515391	+	3995	protein_coding	protein phosphatase 1 regulatory subunit 21 [Source:HGNC Symbol;Acc:HGNC:30595]	-
ENSG00000243244	STON1	2	48529383	48598513	+	7709	protein_coding	stonin 1 [Source:HGNC Symbol;Acc:HGNC:17003]	-
ENSG00000115239	ASB3	2	53532672	53787610	-	6299	protein_coding	ankyrin repeat and SOCS box containing 3 [Source:HGNC Symbol;Acc:HGNC:16013]	-
ENSG00000143942	CHAC2	2	53767792	53775196	+	1321	protein_coding	ChaC cation transport regulator homolog 2 [Source:HGNC Symbol;Acc:HGNC:32363]	-
ENSG00000068912	ERLEC1	2	53787044	53818819	+	2592	protein_coding	endoplasmic reticulum lectin 1 [Source:HGNC Symbol;Acc:HGNC:25222]	-
ENSG00000265452	MIR3682	2	53849122	53849205	-	84	miRNA	microRNA 3682 [Source:HGNC Symbol;Acc:HGNC:38916]	-
ENSG00000119737	GPR75	2	53852913	53859989	-	2115	protein_coding	G protein-coupled receptor 75 [Source:HGNC Symbol;Acc:HGNC:4526]	-
ENSG00000068878	PSME4	2	53864067	53970840	-	10241	protein_coding	proteasome activator subunit 4 [Source:HGNC Symbol;Acc:HGNC:20635]	-
ENSG00000170634	ACYP2	2	53970838	54305300	+	4964	protein_coding	acylphosphatase 2 [Source:HGNC Symbol;Acc:HGNC:180]	-
ENSG00000115306	SPTBN1	2	54456285	54671445	+	18504	protein_coding	spectrin beta, non-erythrocytic 1 [Source:HGNC Symbol;Acc:HGNC:11275]	-
ENSG00000238018	AC093110.1	2	54661011	54680045	-	1236	antisense	novel transcript, antisense to SPTBN1	-
ENSG00000115310	RTN4	2	54972187	55112621	-	6644	protein_coding	reticulon 4 [Source:HGNC Symbol;Acc:HGNC:14085]	-
ENSG00000162994	CLHC1	2	55174791	55232563	-	4398	protein_coding	clathrin heavy chain linker domain containing 1 [Source:HGNC Symbol;Acc:HGNC:26453]	-
ENSG00000143947	RPS27A	2	55231903	55235853	+	3130	protein_coding	ribosomal protein S27a [Source:HGNC Symbol;Acc:HGNC:10417]	-
ENSG00000085760	MTIF2	2	55236595	55269347	-	3374	protein_coding	mitochondrial translational initiation factor 2 [Source:HGNC Symbol;Acc:HGNC:7441]	-
ENSG00000162997	PRORSD1P	2	55282319	55284522	+	2204	transcribed_unitary_pseudogene	prolyl-tRNA synthetase associated domain containing 1, pseudogene [Source:HGNC Symbol;Acc:HGNC:34379]	-
ENSG00000115355	CCDC88A	2	55287842	55419895	-	33942	protein_coding	coiled-coil domain containing 88A [Source:HGNC Symbol;Acc:HGNC:25523]	-
ENSG00000163001	CFAP36	2	55519604	55545879	+	3505	protein_coding	cilia and flagella associated protein 36 [Source:HGNC Symbol;Acc:HGNC:30540]	-
ENSG00000275052	PPP4R3B	2	55547292	55618880	-	8217	protein_coding	protein phosphatase 4 regulatory subunit 3B [Source:HGNC Symbol;Acc:HGNC:29267]	-
ENSG00000212175	RF00586	2	55565703	55565850	+	148	snoRNA		-
ENSG00000138035	PNPT1	2	55634265	55693910	-	5134	protein_coding	polyribonucleotide nucleotidyltransferase 1 [Source:HGNC Symbol;Acc:HGNC:23166]	-
ENSG00000115380	EFEMP1	2	55865967	55924139	-	3962	protein_coding	EGF containing fibulin extracellular matrix protein 1 [Source:HGNC Symbol;Acc:HGNC:3218]	-
ENSG00000028116	VRK2	2	57907629	58159920	+	3531	protein_coding	vaccinia related kinase 2 [Source:HGNC Symbol;Acc:HGNC:12719]	-
ENSG00000115392	FANCL	2	58159243	58241372	-	2412	protein_coding	FA complementation group L [Source:HGNC Symbol;Acc:HGNC:20748]	-
ENSG00000115421	PAPOLG	2	60756230	60802085	+	8501	protein_coding	poly(A) polymerase gamma [Source:HGNC Symbol;Acc:HGNC:14982]	-
ENSG00000162927	PUS10	2	60940222	61018259	-	7651	protein_coding	pseudouridylate synthase 10 [Source:HGNC Symbol;Acc:HGNC:26505]	-
ENSG00000162928	PEX13	2	61017225	61051990	+	5910	protein_coding	peroxisomal biogenesis factor 13 [Source:HGNC Symbol;Acc:HGNC:8855]	-
ENSG00000162929	KIAA1841	2	61065871	61138034	+	7992	protein_coding	KIAA1841 [Source:HGNC Symbol;Acc:HGNC:29387]	-
ENSG00000212978	AC016747.1	2	61141592	61144969	-	3109	processed_transcript	uncharacterized LOC339803 [Source:NCBI gene;Acc:339803]	-
ENSG00000237651	C2orf74	2	61145068	61164829	+	1515	protein_coding	chromosome 2 open reading frame 74 [Source:HGNC Symbol;Acc:HGNC:34439]	-
ENSG00000173209	AHSA2P	2	61177418	61191203	+	9083	transcribed_unitary_pseudogene	activator of HSP90 ATPase homolog 2, pseudogene [Source:HGNC Symbol;Acc:HGNC:20437]	-
ENSG00000115464	USP34	2	61187463	61470769	-	18125	protein_coding	ubiquitin specific peptidase 34 [Source:HGNC Symbol;Acc:HGNC:20066]	-
ENSG00000270820	AC016727.1	2	61471188	61484130	+	1963	antisense	novel transcript, antisense to XPO1	-
ENSG00000082898	XPO1	2	61477849	61538626	-	11708	protein_coding	exportin 1 [Source:HGNC Symbol;Acc:HGNC:12825]	-
ENSG00000170264	FAM161A	2	61824854	61854143	-	5252	protein_coding	FAM161A, centrosomal protein [Source:HGNC Symbol;Acc:HGNC:25808]	-
ENSG00000115484	CCT4	2	61868089	61888804	-	2830	protein_coding	chaperonin containing TCP1 subunit 4 [Source:HGNC Symbol;Acc:HGNC:1617]	-
ENSG00000173163	COMMD1	2	61888724	62147247	+	2392	protein_coding	copper metabolism domain containing 1 [Source:HGNC Symbol;Acc:HGNC:23024]	-
ENSG00000170340	B3GNT2	2	62196113	62224731	+	2861	protein_coding	UDP-GlcNAc:betaGal beta-1,3-N-acetylglucosaminyltransferase 2 [Source:HGNC Symbol;Acc:HGNC:15629]	-
ENSG00000186889	TMEM17	2	62500221	62511894	-	2982	protein_coding	transmembrane protein 17 [Source:HGNC Symbol;Acc:HGNC:26623]	-
ENSG00000115504	EHBP1	2	62673851	63046487	+	8219	protein_coding	EH domain binding protein 1 [Source:HGNC Symbol;Acc:HGNC:29144]	-
ENSG00000231609	AC007098.1	2	62957326	63048640	-	2675	antisense	uncharacterized LOC100132215 [Source:NCBI gene;Acc:100132215]	-
ENSG00000143951	WDPCP	2	63121383	63827843	-	11776	protein_coding	WD repeat containing planar cell polarity effector [Source:HGNC Symbol;Acc:HGNC:28027]	-
ENSG00000014641	MDH1	2	63588609	63607197	+	4990	protein_coding	malate dehydrogenase 1 [Source:HGNC Symbol;Acc:HGNC:6970]	-
ENSG00000169764	UGP2	2	63840940	63891562	+	6501	protein_coding	UDP-glucose pyrophosphorylase 2 [Source:HGNC Symbol;Acc:HGNC:12527]	-
ENSG00000143952	VPS54	2	63892146	64019072	-	5091	protein_coding	VPS54, GARP complex subunit [Source:HGNC Symbol;Acc:HGNC:18652]	-
ENSG00000197329	PELI1	2	64092652	64144454	-	4125	protein_coding	pellino E3 ubiquitin protein ligase 1 [Source:HGNC Symbol;Acc:HGNC:8827]	-
ENSG00000119844	AFTPH	2	64524305	64593005	+	5767	protein_coding	aftiphilin [Source:HGNC Symbol;Acc:HGNC:25951]	-
ENSG00000179833	SERTAD2	2	64631621	64751005	-	6274	protein_coding	SERTA domain containing 2 [Source:HGNC Symbol;Acc:HGNC:30784]	-
ENSG00000115902	SLC1A4	2	64988477	65023865	+	6939	protein_coding	solute carrier family 1 member 4 [Source:HGNC Symbol;Acc:HGNC:10942]	-
ENSG00000011523	CEP68	2	65056366	65087004	+	8623	protein_coding	centrosomal protein 68 [Source:HGNC Symbol;Acc:HGNC:29076]	-
ENSG00000138069	RAB1A	2	65070696	65130331	-	3312	protein_coding	RAB1A, member RAS oncogene family [Source:HGNC Symbol;Acc:HGNC:9758]	-
ENSG00000138071	ACTR2	2	65227753	65271253	+	4347	protein_coding	ARP2 actin related protein 2 homolog [Source:HGNC Symbol;Acc:HGNC:169]	-
ENSG00000198369	SPRED2	2	65310851	65432637	-	5154	protein_coding	sprouty related EVH1 domain containing 2 [Source:HGNC Symbol;Acc:HGNC:17722]	-
ENSG00000143995	MEIS1	2	66433452	66573869	+	10934	protein_coding	Meis homeobox 1 [Source:HGNC Symbol;Acc:HGNC:7000]	Homeobox
ENSG00000143971	ETAA1	2	67397319	67412089	+	7480	protein_coding	ETAA1, ATR kinase activator [Source:HGNC Symbol;Acc:HGNC:24648]	-
ENSG00000197223	C1D	2	68041130	68110948	-	3581	protein_coding	C1D nuclear receptor corepressor [Source:HGNC Symbol;Acc:HGNC:29911]	-
ENSG00000243667	WDR92	2	68122936	68157560	-	4079	protein_coding	WD repeat domain 92 [Source:HGNC Symbol;Acc:HGNC:25176]	-
ENSG00000115946	PNO1	2	68157844	68176238	+	2674	protein_coding	partner of NOB1 homolog [Source:HGNC Symbol;Acc:HGNC:32790]	-
ENSG00000221823	PPP3R1	2	68178857	68256237	-	3363	protein_coding	protein phosphatase 3 regulatory subunit B, alpha [Source:HGNC Symbol;Acc:HGNC:9317]	-
ENSG00000119865	CNRIP1	2	68284171	68320051	-	3548	protein_coding	cannabinoid receptor interacting protein 1 [Source:HGNC Symbol;Acc:HGNC:24546]	-
ENSG00000169621	APLF	2	68467561	68655862	+	7135	protein_coding	aprataxin and PNKP like factor [Source:HGNC Symbol;Acc:HGNC:28724]	-
ENSG00000169604	ANTXR1	2	69013178	69249327	+	8185	protein_coding	ANTXR cell adhesion molecule 1 [Source:HGNC Symbol;Acc:HGNC:21014]	-
ENSG00000198380	GFPT1	2	69319769	69387254	-	8866	protein_coding	glutamine--fructose-6-phosphate transaminase 1 [Source:HGNC Symbol;Acc:HGNC:4241]	-
ENSG00000169599	NFU1	2	69395750	69437628	-	2197	protein_coding	NFU1 iron-sulfur cluster scaffold [Source:HGNC Symbol;Acc:HGNC:16287]	-
ENSG00000115977	AAK1	2	69457997	69674349	-	23608	protein_coding	AP2 associated kinase 1 [Source:HGNC Symbol;Acc:HGNC:19679]	-
ENSG00000196975	ANXA4	2	69644425	69827100	+	11048	protein_coding	annexin A4 [Source:HGNC Symbol;Acc:HGNC:542]	-
ENSG00000087338	GMCL1	2	69829642	69881396	+	4922	protein_coding	germ cell-less, spermatogenesis associated 1 [Source:HGNC Symbol;Acc:HGNC:23843]	-
ENSG00000124380	SNRNP27	2	69893560	69905575	+	2275	protein_coding	small nuclear ribonucleoprotein U4/U6.U5 subunit 27 [Source:HGNC Symbol;Acc:HGNC:30240]	-
ENSG00000059728	MXD1	2	69897688	69942945	+	6351	protein_coding	MAX dimerization protein 1 [Source:HGNC Symbol;Acc:HGNC:6761]	bHLH
ENSG00000179818	PCBP1-AS1	2	69962263	70103220	-	19619	processed_transcript	PCBP1 antisense RNA 1 [Source:HGNC Symbol;Acc:HGNC:42948]	-
ENSG00000169564	PCBP1	2	70087454	70089203	+	1750	protein_coding	poly(rC) binding protein 1 [Source:HGNC Symbol;Acc:HGNC:8647]	-
ENSG00000115998	C2orf42	2	70149880	70248615	-	3630	protein_coding	chromosome 2 open reading frame 42 [Source:HGNC Symbol;Acc:HGNC:26056]	-
ENSG00000116001	TIA1	2	70209444	70248660	-	6607	protein_coding	TIA1 cytotoxic granule associated RNA binding protein [Source:HGNC Symbol;Acc:HGNC:11802]	-
ENSG00000116005	PCYOX1	2	70257386	70281191	+	5870	protein_coding	prenylcysteine oxidase 1 [Source:HGNC Symbol;Acc:HGNC:20588]	-
ENSG00000143977	SNRPG	2	70281362	70293771	-	1795	protein_coding	small nuclear ribonucleoprotein polypeptide G [Source:HGNC Symbol;Acc:HGNC:11163]	-
ENSG00000035141	FAM136A	2	70295975	70302090	-	3086	protein_coding	family with sequence similarity 136 member A [Source:HGNC Symbol;Acc:HGNC:25911]	-
ENSG00000116035	VAX2	2	70900590	70965373	+	2961	protein_coding	ventral anterior homeobox 2 [Source:HGNC Symbol;Acc:HGNC:12661]	Homeobox
ENSG00000144043	TEX261	2	70985938	70994945	-	4260	protein_coding	testis expressed 261 [Source:HGNC Symbol;Acc:HGNC:30712]	-
ENSG00000124357	NAGK	2	71064344	71079805	+	8894	protein_coding	N-acetylglucosamine kinase [Source:HGNC Symbol;Acc:HGNC:17174]	-
ENSG00000124370	MCEE	2	71109684	71130239	-	1624	protein_coding	methylmalonyl-CoA epimerase [Source:HGNC Symbol;Acc:HGNC:16732]	-
ENSG00000124383	MPHOSPH10	2	71130314	71150101	+	4673	protein_coding	M-phase phosphoprotein 10 [Source:HGNC Symbol;Acc:HGNC:7213]	-
ENSG00000075292	ZNF638	2	71276561	71435069	+	12474	protein_coding	zinc finger protein 638 [Source:HGNC Symbol;Acc:HGNC:17894]	-
ENSG00000144036	EXOC6B	2	72175984	72826041	-	10197	protein_coding	exocyst complex component 6B [Source:HGNC Symbol;Acc:HGNC:17085]	-
ENSG00000116096	SPR	2	72887360	72892158	+	1480	protein_coding	sepiapterin reductase [Source:HGNC Symbol;Acc:HGNC:11257]	-
ENSG00000144040	SFXN5	2	72942036	73075619	-	11087	protein_coding	sideroflexin 5 [Source:HGNC Symbol;Acc:HGNC:16073]	-
ENSG00000135631	RAB11FIP5	2	73073382	73156721	-	7058	protein_coding	RAB11 family interacting protein 5 [Source:HGNC Symbol;Acc:HGNC:24845]	-
ENSG00000135632	SMYD5	2	73214222	73227237	+	3380	protein_coding	SMYD family member 5 [Source:HGNC Symbol;Acc:HGNC:16258]	-
ENSG00000135617	PRADC1	2	73228006	73233238	-	1407	protein_coding	protease associated domain containing 1 [Source:HGNC Symbol;Acc:HGNC:16047]	-
ENSG00000135624	CCT7	2	73233420	73253021	+	3591	protein_coding	chaperonin containing TCP1 subunit 7 [Source:HGNC Symbol;Acc:HGNC:1622]	-
ENSG00000163013	FBXO41	2	73254682	73284431	-	8011	protein_coding	F-box protein 41 [Source:HGNC Symbol;Acc:HGNC:29409]	-
ENSG00000116127	ALMS1	2	73385758	73610793	+	14054	protein_coding	ALMS1, centrosome and basal body associated protein [Source:HGNC Symbol;Acc:HGNC:428]	-
ENSG00000144034	TPRKB	2	73729104	73737400	-	2047	protein_coding	TP53RK binding protein [Source:HGNC Symbol;Acc:HGNC:24259]	-
ENSG00000144048	DUSP11	2	73762184	73780157	-	3544	protein_coding	dual specificity phosphatase 11 [Source:HGNC Symbol;Acc:HGNC:3066]	-
ENSG00000124356	STAMBP	2	73828916	73873659	+	7698	protein_coding	STAM binding protein [Source:HGNC Symbol;Acc:HGNC:16950]	-
ENSG00000163017	ACTG2	2	73892314	73919865	+	3811	protein_coding	actin, gamma 2, smooth muscle, enteric [Source:HGNC Symbol;Acc:HGNC:145]	-
ENSG00000114956	DGUOK	2	73926826	73958961	+	1455	protein_coding	deoxyguanosine kinase [Source:HGNC Symbol;Acc:HGNC:2858]	-
ENSG00000237883	DGUOK-AS1	2	73947642	73981441	-	865	antisense	DGUOK antisense RNA 1 [Source:HGNC Symbol;Acc:HGNC:43441]	-
ENSG00000187605	TET3	2	73986404	74108176	+	12271	protein_coding	tet methylcytosine dioxygenase 3 [Source:HGNC Symbol;Acc:HGNC:28313]	-
ENSG00000163170	BOLA3	2	74135398	74147994	-	3156	protein_coding	bolA family member 3 [Source:HGNC Symbol;Acc:HGNC:24415]	-
ENSG00000225439	BOLA3-AS1	2	74148009	74150061	+	1834	antisense	BOLA3 divergent transcript [Source:HGNC Symbol;Acc:HGNC:42922]	-
ENSG00000114978	MOB1A	2	74152528	74178898	-	6440	protein_coding	MOB kinase activator 1A [Source:HGNC Symbol;Acc:HGNC:16015]	-
ENSG00000065911	MTHFD2	2	74198562	74217565	+	4870	protein_coding	methylenetetrahydrofolate dehydrogenase (NADP+ dependent) 2, methenyltetrahydrofolate cyclohydrolase [Source:HGNC Symbol;Acc:HGNC:7434]	-
ENSG00000204843	DCTN1	2	74361154	74392087	-	10439	protein_coding	dynactin subunit 1 [Source:HGNC Symbol;Acc:HGNC:2711]	-
ENSG00000005448	WDR54	2	74421678	74425755	+	2860	protein_coding	WD repeat domain 54 [Source:HGNC Symbol;Acc:HGNC:25770]	-
ENSG00000114993	RTKN	2	74425836	74442422	-	5190	protein_coding	rhotekin [Source:HGNC Symbol;Acc:HGNC:10466]	-
ENSG00000115274	INO80B	2	74455023	74457960	+	1522	protein_coding	INO80 complex subunit B [Source:HGNC Symbol;Acc:HGNC:13324]	-
ENSG00000239779	WBP1	2	74458329	74460891	+	2438	protein_coding	WW domain binding protein 1 [Source:HGNC Symbol;Acc:HGNC:12737]	-
ENSG00000115275	MOGS	2	74461057	74465410	-	3584	protein_coding	mannosyl-oligosaccharide glucosidase [Source:HGNC Symbol;Acc:HGNC:24862]	-
ENSG00000204822	MRPL53	2	74471958	74473322	-	1344	protein_coding	mitochondrial ribosomal protein L53 [Source:HGNC Symbol;Acc:HGNC:16684]	-
ENSG00000135637	CCDC142	2	74471986	74483408	-	4897	protein_coding	coiled-coil domain containing 142 [Source:HGNC Symbol;Acc:HGNC:25889]	-
ENSG00000115282	TTC31	2	74483073	74494886	+	5094	protein_coding	tetratricopeptide repeat domain 31 [Source:HGNC Symbol;Acc:HGNC:25759]	-
ENSG00000115289	PCGF1	2	74505043	74508580	-	2629	protein_coding	polycomb group ring finger 1 [Source:HGNC Symbol;Acc:HGNC:17615]	-
ENSG00000115297	TLX2	2	74513463	74517147	+	2775	protein_coding	T cell leukemia homeobox 2 [Source:HGNC Symbol;Acc:HGNC:5057]	Homeobox
ENSG00000115307	AUP1	2	74526645	74529939	-	2634	protein_coding	AUP1, lipid droplet regulating VLDL assembly factor [Source:HGNC Symbol;Acc:HGNC:891]	-
ENSG00000115317	HTRA2	2	74529377	74533348	+	3001	protein_coding	HtrA serine peptidase 2 [Source:HGNC Symbol;Acc:HGNC:14348]	-
ENSG00000115318	LOXL3	2	74532414	74555690	-	4363	protein_coding	lysyl oxidase like 3 [Source:HGNC Symbol;Acc:HGNC:13869]	-
ENSG00000115325	DOK1	2	74549026	74557554	+	3049	protein_coding	docking protein 1 [Source:HGNC Symbol;Acc:HGNC:2990]	-
ENSG00000135622	SEMA4F	2	74654228	74683853	+	6227	protein_coding	ssemaphorin 4F [Source:HGNC Symbol;Acc:HGNC:10734]	-
ENSG00000272711	AC019069.1	2	74832655	74833987	-	1333	lincRNA	novel transcript	-
ENSG00000159399	HK2	2	74833981	74893359	+	6064	protein_coding	hexokinase 2 [Source:HGNC Symbol;Acc:HGNC:4923]	-
ENSG00000115350	POLE4	2	74958492	74970128	+	2151	protein_coding	DNA polymerase epsilon 4, accessory subunit [Source:HGNC Symbol;Acc:HGNC:18755]	-
ENSG00000115363	EVA1A	2	75469302	75569722	-	2744	protein_coding	eva-1 homolog A, regulator of programmed cell death [Source:HGNC Symbol;Acc:HGNC:25816]	-
ENSG00000115364	MRPL19	2	75646783	75690851	+	4601	protein_coding	mitochondrial ribosomal protein L19 [Source:HGNC Symbol;Acc:HGNC:14052]	-
ENSG00000005436	GCFC2	2	75652000	75710989	-	5465	protein_coding	GC-rich sequence DNA-binding factor 2 [Source:HGNC Symbol;Acc:HGNC:1317]	Others
ENSG00000270696	AC005034.3	2	75660462	75662208	+	1747	antisense	novel transcript, antisense to C2orf3	-
ENSG00000163541	SUCLG1	2	84423523	84460045	-	4286	protein_coding	succinate-CoA ligase alpha subunit [Source:HGNC Symbol;Acc:HGNC:11449]	-
ENSG00000186854	TRABD2A	2	84821650	84907008	-	8771	protein_coding	TraB domain containing 2A [Source:HGNC Symbol;Acc:HGNC:27013]	-
ENSG00000034510	TMSB10	2	84905625	84906675	+	496	protein_coding	thymosin beta 10 [Source:HGNC Symbol;Acc:HGNC:11879]	-
ENSG00000176407	KCMF1	2	84971093	85059472	+	7968	protein_coding	potassium channel modulatory factor 1 [Source:HGNC Symbol;Acc:HGNC:20589]	-
ENSG00000152284	TCF7L1	2	85133410	85310388	+	4414	protein_coding	transcription factor 7 like 1 [Source:HGNC Symbol;Acc:HGNC:11640]	HMG
ENSG00000152291	TGOLN2	2	85318020	85328425	-	7081	protein_coding	trans-golgi network protein 2 [Source:HGNC Symbol;Acc:HGNC:15450]	-
ENSG00000042445	RETSAT	2	85342088	85354620	-	4005	protein_coding	retinol saturase [Source:HGNC Symbol;Acc:HGNC:25991]	-
ENSG00000115459	ELMOD3	2	85354394	85391752	+	7259	protein_coding	ELMO domain containing 3 [Source:HGNC Symbol;Acc:HGNC:26158]	-
ENSG00000042493	CAPG	2	85394748	85418432	-	2607	protein_coding	capping actin protein, gelsolin like [Source:HGNC Symbol;Acc:HGNC:1474]	-
ENSG00000168906	MAT2A	2	85539165	85545280	+	4487	protein_coding	methionine adenosyltransferase 2A [Source:HGNC Symbol;Acc:HGNC:6904]	-
ENSG00000115486	GGCX	2	85544723	85561547	-	9098	protein_coding	gamma-glutamyl carboxylase [Source:HGNC Symbol;Acc:HGNC:4247]	-
ENSG00000118640	VAMP8	2	85561562	85582031	+	990	protein_coding	vesicle associated membrane protein 8 [Source:HGNC Symbol;Acc:HGNC:12647]	-
ENSG00000168899	VAMP5	2	85584408	85593412	+	819	protein_coding	vesicle associated membrane protein 5 [Source:HGNC Symbol;Acc:HGNC:12646]	-
ENSG00000168894	RNF181	2	85595725	85597613	+	1220	protein_coding	ring finger protein 181 [Source:HGNC Symbol;Acc:HGNC:28037]	-
ENSG00000168890	TMEM150A	2	85598548	85603196	-	3094	protein_coding	transmembrane protein 150A [Source:HGNC Symbol;Acc:HGNC:24677]	-
ENSG00000168883	USP39	2	85602856	85649282	+	3952	protein_coding	ubiquitin specific peptidase 39 [Source:HGNC Symbol;Acc:HGNC:20071]	-
ENSG00000168887	C2orf68	2	85606654	85612066	-	4413	protein_coding	chromosome 2 open reading frame 68 [Source:HGNC Symbol;Acc:HGNC:34353]	-
ENSG00000168874	ATOH8	2	85751344	85788066	+	6076	protein_coding	atonal bHLH transcription factor 8 [Source:HGNC Symbol;Acc:HGNC:24126]	bHLH
ENSG00000278783	MIR6071	2	85783600	85783677	-	78	miRNA	microRNA 6071 [Source:HGNC Symbol;Acc:HGNC:50229]	-
ENSG00000115525	ST3GAL5	2	85837120	85905199	-	16318	protein_coding	ST3 beta-galactoside alpha-2,3-sialyltransferase 5 [Source:HGNC Symbol;Acc:HGNC:10872]	-
ENSG00000068654	POLR1A	2	86020216	86106155	-	13519	protein_coding	RNA polymerase I subunit A [Source:HGNC Symbol;Acc:HGNC:17264]	-
ENSG00000132300	PTCD3	2	86106182	86142157	+	10164	protein_coding	pentatricopeptide repeat domain 3 [Source:HGNC Symbol;Acc:HGNC:24717]	-
ENSG00000208772	SNORD94	2	86135870	86136006	+	137	snoRNA	small nucleolar RNA, C/D box 94 [Source:HGNC Symbol;Acc:HGNC:32756]	-
ENSG00000132305	IMMT	2	86143932	86195770	-	3986	protein_coding	inner membrane mitochondrial protein [Source:HGNC Symbol;Acc:HGNC:6047]	-
ENSG00000132313	MRPL35	2	86199355	86213794	+	3829	protein_coding	mitochondrial ribosomal protein L35 [Source:HGNC Symbol;Acc:HGNC:14489]	-
ENSG00000115548	KDM3A	2	86440647	86492716	+	13423	protein_coding	lysine demethylase 3A [Source:HGNC Symbol;Acc:HGNC:20815]	-
ENSG00000115561	CHMP3	2	86503431	86563479	-	7018	protein_coding	charged multivesicular body protein 3 [Source:HGNC Symbol;Acc:HGNC:29865]	-
ENSG00000239305	RNF103	2	86603393	86623866	-	7599	protein_coding	ring finger protein 103 [Source:HGNC Symbol;Acc:HGNC:12859]	-
ENSG00000153561	RMND5A	2	86720173	86778041	+	6804	protein_coding	required for meiotic nuclear division 5 homolog A [Source:HGNC Symbol;Acc:HGNC:25850]	-
ENSG00000280721	LINC01943	2	87439523	87459044	-	1475	lincRNA	long intergenic non-protein coding RNA 1943 [Source:HGNC Symbol;Acc:HGNC:52767]	-
ENSG00000222041	CYTOR	2	87454781	87636740	+	17693	lincRNA	cytoskeleton regulator RNA [Source:HGNC Symbol;Acc:HGNC:28717]	-
ENSG00000172086	KRCC1	2	88027205	88055729	-	1753	protein_coding	lysine rich coiled-coil 1 [Source:HGNC Symbol;Acc:HGNC:28039]	-
ENSG00000172071	EIF2AK3	2	88556741	88627576	-	5434	protein_coding	eukaryotic translation initiation factor 2 alpha kinase 3 [Source:HGNC Symbol;Acc:HGNC:3255]	-
ENSG00000153574	RPIA	2	88691644	88750935	+	1848	protein_coding	ribose 5-phosphate isomerase A [Source:HGNC Symbol;Acc:HGNC:10297]	-
ENSG00000283196	AC006453.2	2	89542842	89585652	-	2414	transcribed_unprocessed_pseudogene	uncharacterized LOC107985911 [Source:NCBI gene;Acc:107985911]	-
ENSG00000143429	LSP1P4	2	91617160	91659972	-	3057	transcribed_unprocessed_pseudogene	LSP1 pseudogene 4 [Source:HGNC Symbol;Acc:HGNC:53915]	-
ENSG00000144029	MRPS5	2	95087207	95149434	-	6719	protein_coding	mitochondrial ribosomal protein S5 [Source:HGNC Symbol;Acc:HGNC:14498]	-
ENSG00000144026	ZNF514	2	95147330	95165413	-	6813	protein_coding	zinc finger protein 514 [Source:HGNC Symbol;Acc:HGNC:25894]	zf-C2H2
ENSG00000275111	ZNF2	2	95165432	95184317	+	3996	protein_coding	zinc finger protein 2 [Source:HGNC Symbol;Acc:HGNC:12991]	-
ENSG00000115042	FAHD2A	2	95402721	95416616	+	5665	protein_coding	fumarylacetoacetate hydrolase domain containing 2A [Source:HGNC Symbol;Acc:HGNC:24252]	-
ENSG00000237510	GPAT2P1	2	95789654	95800166	+	2245	transcribed_unprocessed_pseudogene	glycerol-3-phosphate acyltransferase 2 pseudogene 1 [Source:HGNC Symbol;Acc:HGNC:52330]	-
ENSG00000232931	LINC00342	2	95807118	95816215	-	2618	lincRNA	long intergenic non-protein coding RNA 342 [Source:HGNC Symbol;Acc:HGNC:42470]	-
ENSG00000174501	ANKRD36C	2	95836919	95991831	-	8574	protein_coding	ankyrin repeat domain 36C [Source:HGNC Symbol;Acc:HGNC:32946]	-
ENSG00000186281	GPAT2	2	96021946	96039451	-	5684	protein_coding	glycerol-3-phosphate acyltransferase 2, mitochondrial [Source:HGNC Symbol;Acc:HGNC:27168]	-
ENSG00000084090	STARD7	2	96184859	96208825	-	4414	protein_coding	StAR related lipid transfer domain containing 7 [Source:HGNC Symbol;Acc:HGNC:18063]	-
ENSG00000204685	STARD7-AS1	2	96208416	96242621	+	2349	processed_transcript	STARD7 antisense RNA 1 [Source:HGNC Symbol;Acc:HGNC:40827]	-
ENSG00000135956	TMEM127	2	96248516	96265994	-	6367	protein_coding	transmembrane protein 127 [Source:HGNC Symbol;Acc:HGNC:26038]	-
ENSG00000144021	CIAO1	2	96266132	96273349	+	4031	protein_coding	cytosolic iron-sulfur assembly component 1 [Source:HGNC Symbol;Acc:HGNC:14280]	-
ENSG00000144028	SNRNP200	2	96274336	96305515	-	10926	protein_coding	small nuclear ribonucleoprotein U5 subunit 200 [Source:HGNC Symbol;Acc:HGNC:30859]	-
ENSG00000121152	NCAPH	2	96335787	96373845	+	3278	protein_coding	non-SMC condensin I complex subunit H [Source:HGNC Symbol;Acc:HGNC:1112]	-
ENSG00000196843	ARID5A	2	96536743	96552638	+	3565	protein_coding	AT-rich interaction domain 5A [Source:HGNC Symbol;Acc:HGNC:17361]	ARID
ENSG00000114982	KANSL3	2	96593170	96642787	-	9015	protein_coding	KAT8 regulatory NSL complex subunit 3 [Source:HGNC Symbol;Acc:HGNC:25473]	-
ENSG00000114988	LMAN2L	2	96705929	96740064	-	2709	protein_coding	lectin, mannose binding 2 like [Source:HGNC Symbol;Acc:HGNC:19263]	-
ENSG00000158158	CNNM4	2	96760902	96811891	+	5105	protein_coding	cyclin and CBS domain divalent metal cation transport mediator 4 [Source:HGNC Symbol;Acc:HGNC:105]	-
ENSG00000168763	CNNM3	2	96816245	96833911	+	4416	protein_coding	cyclin and CBS domain divalent metal cation transport mediator 3 [Source:HGNC Symbol;Acc:HGNC:104]	-
ENSG00000168758	SEMA4C	2	96859716	96870757	-	6157	protein_coding	semaphorin 4C [Source:HGNC Symbol;Acc:HGNC:10731]	-
ENSG00000144199	FAHD2B	2	97083583	97094882	-	2662	protein_coding	fumarylacetoacetate hydrolase domain containing 2B [Source:HGNC Symbol;Acc:HGNC:25318]	-
ENSG00000135976	ANKRD36	2	97113496	97250199	+	9479	protein_coding	ankyrin repeat domain 36 [Source:HGNC Symbol;Acc:HGNC:24079]	-
ENSG00000196912	ANKRD36B	2	97492663	97589965	-	6771	protein_coding	ankyrin repeat domain 36B [Source:HGNC Symbol;Acc:HGNC:29333]	-
ENSG00000135940	COX5B	2	97646040	97648383	+	1441	protein_coding	cytochrome c oxidase subunit 5B [Source:HGNC Symbol;Acc:HGNC:2269]	-
ENSG00000115073	ACTR1B	2	97655963	97664107	-	2892	protein_coding	ARP1 actin related protein 1 homolog B [Source:HGNC Symbol;Acc:HGNC:168]	-
ENSG00000228486	C2orf92	2	97664217	97703064	+	6501	protein_coding	chromosome 2 open reading frame 92 [Source:HGNC Symbol;Acc:HGNC:49272]	-
ENSG00000075568	TMEM131	2	97756333	97995891	-	12985	protein_coding	transmembrane protein 131 [Source:HGNC Symbol;Acc:HGNC:30366]	-
ENSG00000040933	INPP4A	2	98444854	98594390	+	13187	protein_coding	inositol polyphosphate-4-phosphatase type I A [Source:HGNC Symbol;Acc:HGNC:6074]	-
ENSG00000183513	COA5	2	98599310	98608515	-	2760	protein_coding	cytochrome c oxidase assembly factor 5 [Source:HGNC Symbol;Acc:HGNC:33848]	-
ENSG00000115446	UNC50	2	98608579	98618515	+	2230	protein_coding	unc-50 inner nuclear membrane RNA binding protein [Source:HGNC Symbol;Acc:HGNC:16046]	-
ENSG00000144182	LIPT1	2	99154955	99163157	+	2279	protein_coding	lipoyltransferase 1 [Source:HGNC Symbol;Acc:HGNC:29569]	-
ENSG00000158411	MITD1	2	99161427	99181058	-	4305	protein_coding	microtubule interacting and trafficking domain containing 1 [Source:HGNC Symbol;Acc:HGNC:25207]	-
ENSG00000185414	MRPL30	2	99181079	99197626	+	2898	protein_coding	mitochondrial ribosomal protein L30 [Source:HGNC Symbol;Acc:HGNC:14036]	-
ENSG00000144214	LYG1	2	99284238	99304742	-	1093	protein_coding	lysozyme g1 [Source:HGNC Symbol;Acc:HGNC:27014]	-
ENSG00000115514	TXNDC9	2	99318982	99340702	-	2816	protein_coding	thioredoxin domain containing 9 [Source:HGNC Symbol;Acc:HGNC:24110]	-
ENSG00000158417	EIF5B	2	99337353	99401326	+	7883	protein_coding	eukaryotic translation initiation factor 5B [Source:HGNC Symbol;Acc:HGNC:30793]	-
ENSG00000135945	REV1	2	99400475	99490035	-	7769	protein_coding	REV1, DNA directed polymerase [Source:HGNC Symbol;Acc:HGNC:14060]	-
ENSG00000273306	AC018690.1	2	99405218	99405843	+	626	antisense	novel transcript	-
ENSG00000144218	AFF3	2	99545419	100142739	-	12737	protein_coding	AF4/FMR2 family member 3 [Source:HGNC Symbol;Acc:HGNC:6473]	AF-4
ENSG00000115526	CHST10	2	100391860	100417656	-	4487	protein_coding	carbohydrate sulfotransferase 10 [Source:HGNC Symbol;Acc:HGNC:19650]	-
ENSG00000115539	PDCL3	2	100562690	100576735	+	1831	protein_coding	phosducin like 3 [Source:HGNC Symbol;Acc:HGNC:28860]	-
ENSG00000170485	NPAS2	2	100820152	100996829	+	12491	protein_coding	neuronal PAS domain protein 2 [Source:HGNC Symbol;Acc:HGNC:7895]	bHLH
ENSG00000071082	RPL31	2	101001715	101024032	+	5791	protein_coding	ribosomal protein L31 [Source:HGNC Symbol;Acc:HGNC:10334]	-
ENSG00000204634	TBC1D8	2	101007617	101252866	-	6030	protein_coding	TBC1 domain family member 8 [Source:HGNC Symbol;Acc:HGNC:17791]	-
ENSG00000158435	CNOT11	2	101252802	101270316	+	2786	protein_coding	CCR4-NOT transcription complex subunit 11 [Source:HGNC Symbol;Acc:HGNC:25217]	-
ENSG00000163162	RNF149	2	101271219	101308701	-	4836	protein_coding	ring finger protein 149 [Source:HGNC Symbol;Acc:HGNC:23137]	-
ENSG00000196460	RFX8	2	101397361	101474703	-	2854	protein_coding	RFX family member 8, lacking RFX DNA binding domain [Source:HGNC Symbol;Acc:HGNC:37253]	RFX
ENSG00000071054	MAP4K4	2	101696850	101894689	+	11961	protein_coding	mitogen-activated protein kinase kinase kinase kinase 4 [Source:HGNC Symbol;Acc:HGNC:6866]	-
ENSG00000115594	IL1R1	2	102064544	102179874	+	7083	protein_coding	interleukin 1 receptor type 1 [Source:HGNC Symbol;Acc:HGNC:5993]	-
ENSG00000135953	MFSD9	2	102715840	102736888	-	4367	protein_coding	major facilitator superfamily domain containing 9 [Source:HGNC Symbol;Acc:HGNC:28158]	-
ENSG00000170417	TMEM182	2	102736905	103019900	+	6071	protein_coding	transmembrane protein 182 [Source:HGNC Symbol;Acc:HGNC:26391]	-
ENSG00000233639	PANTR1	2	104807572	104853183	-	844	processed_transcript	POU3F3 adjacent non-coding transcript 1 [Source:HGNC Symbol;Acc:HGNC:49513]	-
ENSG00000269707	AC018730.2	2	104853285	104926052	+	443	sense_overlapping	novel transcript, sense overlapping POU3F3	-
ENSG00000198914	POU3F3	2	104855511	104858574	+	3064	protein_coding	POU class 3 homeobox 3 [Source:HGNC Symbol;Acc:HGNC:9216]	Pou
ENSG00000135972	MRPS9	2	105037983	105099960	+	1915	protein_coding	mitochondrial ribosomal protein S9 [Source:HGNC Symbol;Acc:HGNC:14501]	-
ENSG00000135966	TGFBRAP1	2	105264391	105330034	-	6005	protein_coding	transforming growth factor beta receptor associated protein 1 [Source:HGNC Symbol;Acc:HGNC:16836]	-
ENSG00000272994	AC012360.3	2	105334027	105337475	-	3449	lincRNA	novel transcript	-
ENSG00000135974	C2orf49	2	105337359	105349211	+	4768	protein_coding	chromosome 2 open reading frame 49 [Source:HGNC Symbol;Acc:HGNC:28772]	-
ENSG00000115641	FHL2	2	105357712	105438513	-	6626	protein_coding	four and a half LIM domains 2 [Source:HGNC Symbol;Acc:HGNC:3703]	-
ENSG00000238273	AC108058.1	2	105363038	105378839	+	2609	antisense	novel transcript, antisense to FHL2	-
ENSG00000071051	NCK2	2	105744897	105894274	+	2990	protein_coding	NCK adaptor protein 2 [Source:HGNC Symbol;Acc:HGNC:7665]	-
ENSG00000115652	UXS1	2	106093303	106194339	-	7023	protein_coding	UDP-glucuronate decarboxylase 1 [Source:HGNC Symbol;Acc:HGNC:17729]	-
ENSG00000135968	GCC2	2	108448561	108509415	+	13282	protein_coding	GRIP and coiled-coil domain containing 2 [Source:HGNC Symbol;Acc:HGNC:23218]	-
ENSG00000169756	LIMS1	2	108534355	108687246	+	7771	protein_coding	LIM zinc finger domain containing 1 [Source:HGNC Symbol;Acc:HGNC:6616]	-
ENSG00000153201	RANBP2	2	108719481	108785811	+	12302	protein_coding	RAN binding protein 2 [Source:HGNC Symbol;Acc:HGNC:9848]	-
ENSG00000163006	CCDC138	2	108786757	108885477	+	5796	protein_coding	coiled-coil domain containing 138 [Source:HGNC Symbol;Acc:HGNC:26531]	-
ENSG00000172985	SH3RF3	2	109129348	109504632	+	5803	protein_coding	SH3 domain containing ring finger 3 [Source:HGNC Symbol;Acc:HGNC:24699]	-
ENSG00000186522	2021-09-10	2	109542982	109614206	-	4131	protein_coding	septin 10 [Source:HGNC Symbol;Acc:HGNC:14349]	-
ENSG00000198142	SOWAHC	2	109614334	109618990	+	4657	protein_coding	sosondowah ankyrin repeat domain family member C [Source:HGNC Symbol;Acc:HGNC:26149]	-
ENSG00000144061	NPHP1	2	110122311	110205066	-	11763	protein_coding	nephrocystin 1 [Source:HGNC Symbol;Acc:HGNC:7905]	-
ENSG00000175701	MTLN	2	110211529	110245420	-	2051	protein_coding	mitoregulin [Source:HGNC Symbol;Acc:HGNC:27339]	-
ENSG00000169679	BUB1	2	110637698	110678114	-	6032	protein_coding	BUB1 mitotic checkpoint serine/threonine kinase [Source:HGNC Symbol;Acc:HGNC:1148]	-
ENSG00000172965	MIR4435-2HG	2	111036776	111523376	-	13094	lincRNA	MIR4435-2 host gene [Source:HGNC Symbol;Acc:HGNC:35163]	-
ENSG00000153094	BCL2L11	2	111119378	111168447	+	6658	protein_coding	BCL2 like 11 [Source:HGNC Symbol;Acc:HGNC:994]	-
ENSG00000230499	AC108463.2	2	111195963	111206494	+	412	lincRNA	novel transcript	-
ENSG00000227992	AC108463.1	2	111203964	111206215	-	347	processed_pseudogene	pseudogene similar to part of ubiquitin carboxyl-terminal hydrolase L5 UCHL5	-
ENSG00000153107	ANAPC1	2	111611639	111884690	-	13987	protein_coding	anaphase promoting complex subunit 1 [Source:HGNC Symbol;Acc:HGNC:19988]	-
ENSG00000153214	TMEM87B	2	112055223	112119318	+	5367	protein_coding	transmembrane protein 87B [Source:HGNC Symbol;Acc:HGNC:25913]	-
ENSG00000144152	FBLN7	2	112138385	112188216	+	6578	protein_coding	fibulin 7 [Source:HGNC Symbol;Acc:HGNC:26740]	-
ENSG00000278962	AC092645.1	2	112188364	112190635	+	2272	TEC	TEC	-
ENSG00000144161	ZC3H8	2	112211525	112255136	-	6600	protein_coding	zinc finger CCCH-type containing 8 [Source:HGNC Symbol;Acc:HGNC:30941]	-
ENSG00000188177	ZC3H6	2	112275594	112340063	+	11803	protein_coding	zinc finger CCCH-type containing 6 [Source:HGNC Symbol;Acc:HGNC:24762]	-
ENSG00000169629	RGPD8	2	112370092	112434488	-	6886	protein_coding	RANBP2-like and GRIP domain containing 8 [Source:HGNC Symbol;Acc:HGNC:9849]	-
ENSG00000114999	TTL	2	112482154	112541739	+	15732	protein_coding	tubulin tyrosine ligase [Source:HGNC Symbol;Acc:HGNC:21586]	-
ENSG00000125630	POLR1B	2	112541915	112577150	+	6329	protein_coding	RNA polymerase I subunit B [Source:HGNC Symbol;Acc:HGNC:20454]	-
ENSG00000207383	RF00019	2	112579484	112579584	-	101	misc_RNA		-
ENSG00000125611	CHCHD5	2	112584240	112589275	+	3759	protein_coding	coiled-coil-helix-coiled-coil-helix domain containing 5 [Source:HGNC Symbol;Acc:HGNC:17840]	-
ENSG00000237753	FLJ42351	2	112641832	112645690	-	2022	lincRNA	uncharacterized LOC400999 [Source:NCBI gene;Acc:400999]	-
ENSG00000144136	SLC20A1	2	112645857	112663827	+	5577	protein_coding	solute carrier family 20 member 1 [Source:HGNC Symbol;Acc:HGNC:10946]	-
ENSG00000169607	CKAP2L	2	112736607	112764677	-	5219	protein_coding	cytoskeleton associated protein 2 like [Source:HGNC Symbol;Acc:HGNC:26877]	-
ENSG00000136682	CBWD2	2	113437691	113496189	+	8396	protein_coding	COBW domain containing 2 [Source:HGNC Symbol;Acc:HGNC:17907]	-
ENSG00000146556	WASH2P	2	113588550	113599043	+	2958	transcribed_unprocessed_pseudogene	WAS protein family homolog 2, pseudogene [Source:HGNC Symbol;Acc:HGNC:33145]	-
ENSG00000236397	DDX11L2	2	113599036	113601261	-	1398	unprocessed_pseudogene	DEAD/H-box helicase 11 like 2 [Source:HGNC Symbol;Acc:HGNC:37103]	-
ENSG00000240356	RPL23AP7	2	113610502	113627090	-	2128	transcribed_processed_pseudogene	ribosomal protein L23a pseudogene 7 [Source:HGNC Symbol;Acc:HGNC:17336]	-
ENSG00000144134	RABL2A	2	113627229	113643396	+	6008	protein_coding	RAB, member of RAS oncogene family like 2A [Source:HGNC Symbol;Acc:HGNC:9799]	-
ENSG00000115084	SLC35F5	2	113705011	113756823	-	7445	protein_coding	solute carrier family 35 member F5 [Source:HGNC Symbol;Acc:HGNC:23617]	-
ENSG00000115091	ACTR3	2	113889960	113962596	+	12049	protein_coding	ARP3 actin related protein 3 homolog [Source:HGNC Symbol;Acc:HGNC:170]	-
ENSG00000088205	DDX18	2	117814650	117832379	+	7851	protein_coding	DEAD-box helicase 18 [Source:HGNC Symbol;Acc:HGNC:2741]	-
ENSG00000125633	CCDC93	2	117915478	118014133	-	8065	protein_coding	coiled-coil domain containing 93 [Source:HGNC Symbol;Acc:HGNC:25611]	-
ENSG00000125629	INSIG2	2	118088452	118110997	+	3950	protein_coding	insulin induced gene 2 [Source:HGNC Symbol;Acc:HGNC:20452]	-
ENSG00000163064	EN1	2	118842171	118847678	-	2886	protein_coding	engrailed homeobox 1 [Source:HGNC Symbol;Acc:HGNC:3342]	Homeobox
ENSG00000115107	STEAP3	2	119223831	119265652	+	4562	protein_coding	STEAP3 metalloreductase [Source:HGNC Symbol;Acc:HGNC:24592]	-
ENSG00000186132	C2orf76	2	119302225	119366828	-	1548	protein_coding	chromosome 2 open reading frame 76 [Source:HGNC Symbol;Acc:HGNC:27017]	-
ENSG00000155368	DBI	2	119366921	119372560	+	2509	protein_coding	diazepam binding inhibitor, acyl-CoA binding protein [Source:HGNC Symbol;Acc:HGNC:2690]	-
ENSG00000144120	TMEM177	2	119679167	119686507	+	2588	protein_coding	transmembrane protein 177 [Source:HGNC Symbol;Acc:HGNC:28143]	-
ENSG00000088179	PTPN4	2	119759631	119983818	+	12486	protein_coding	protein tyrosine phosphatase, non-receptor type 4 [Source:HGNC Symbol;Acc:HGNC:9656]	-
ENSG00000115109	EPB41L5	2	120013005	120179119	+	9281	protein_coding	erythrocyte membrane protein band 4.1 like 5 [Source:HGNC Symbol;Acc:HGNC:19819]	-
ENSG00000226479	TMEM185B	2	120221278	120223408	-	2131	protein_coding	transmembrane protein 185B [Source:HGNC Symbol;Acc:HGNC:18896]	-
ENSG00000144118	RALB	2	120240064	120294713	+	2915	protein_coding	RAS like proto-oncogene B [Source:HGNC Symbol;Acc:HGNC:9840]	-
ENSG00000074047	GLI2	2	120735623	120992653	+	7341	protein_coding	GLI family zinc finger 2 [Source:HGNC Symbol;Acc:HGNC:4318]	zf-C2H2
ENSG00000074054	CLASP1	2	121337776	121649587	-	11052	protein_coding	cytoplasmic linker associated protein 1 [Source:HGNC Symbol;Acc:HGNC:17088]	-
ENSG00000236859	NIFK-AS1	2	121649650	121728481	+	2551	antisense	NIFK antisense RNA 1 [Source:HGNC Symbol;Acc:HGNC:27385]	-
ENSG00000155438	NIFK	2	121726945	121736923	-	2447	protein_coding	nucleolar protein interacting with the FHA domain of MKI67 [Source:HGNC Symbol;Acc:HGNC:17838]	-
ENSG00000211460	TSN	2	121737103	121767853	+	4407	protein_coding	translin [Source:HGNC Symbol;Acc:HGNC:12379]	-
ENSG00000136732	GYPC	2	126655933	126696670	+	3812	protein_coding	glycophorin C (Gerbich blood group) [Source:HGNC Symbol;Acc:HGNC:4704]	-
ENSG00000136717	BIN1	2	127048027	127107355	-	6929	protein_coding	bridging integrator 1 [Source:HGNC Symbol;Acc:HGNC:1052]	-
ENSG00000163161	ERCC3	2	127257290	127294176	-	8422	protein_coding	ERCC excision repair 3, TFIIH core complex helicase subunit [Source:HGNC Symbol;Acc:HGNC:3435]	-
ENSG00000169967	MAP3K2	2	127298730	127388465	-	11508	protein_coding	mitogen-activated protein kinase kinase kinase 2 [Source:HGNC Symbol;Acc:HGNC:6854]	-
ENSG00000163166	IWS1	2	127436207	127526886	-	4150	protein_coding	IWS1, SUPT6H interacting protein [Source:HGNC Symbol;Acc:HGNC:25467]	-
ENSG00000231731	AC010976.1	2	127455394	127514623	+	5510	antisense	novel transcript, antisense to IWS1	-
ENSG00000072163	LIMS2	2	127638381	127681786	-	8487	protein_coding	LIM zinc finger domain containing 2 [Source:HGNC Symbol;Acc:HGNC:16084]	-
ENSG00000136709	WDR33	2	127701022	127811187	-	14580	protein_coding	WD repeat domain 33 [Source:HGNC Symbol;Acc:HGNC:25651]	-
ENSG00000144231	POLR2D	2	127843551	127858157	-	5226	protein_coding	RNA polymerase II subunit D [Source:HGNC Symbol;Acc:HGNC:9191]	-
ENSG00000144233	AMMECR1L	2	127861630	127885922	-	4761	protein_coding	AMMECR1 like [Source:HGNC Symbol;Acc:HGNC:28658]	-
ENSG00000272667	AC012306.2	2	127886556	127887185	+	630	lincRNA	novel transcript	-
ENSG00000136715	SAP130	2	127941217	128028120	-	4373	protein_coding	Sin3A associated protein 130 [Source:HGNC Symbol;Acc:HGNC:29813]	-
ENSG00000136731	UGGT1	2	128091200	128195677	+	11349	protein_coding	UDP-glucose glycoprotein glucosyltransferase 1 [Source:HGNC Symbol;Acc:HGNC:15663]	-
ENSG00000136720	HS6ST1	2	128236716	128318577	-	4683	protein_coding	heparan sulfate 6-O-sulfotransferase 1 [Source:HGNC Symbol;Acc:HGNC:5201]	-
ENSG00000152076	CCDC74B	2	130139287	130145134	-	4487	protein_coding	coiled-coil domain containing 74B [Source:HGNC Symbol;Acc:HGNC:25267]	-
ENSG00000136699	SMPD4	2	130151392	130182750	-	7375	protein_coding	sphingomyelin phosphodiesterase 4 [Source:HGNC Symbol;Acc:HGNC:32949]	-
ENSG00000152082	MZT2B	2	130181737	130190729	+	1815	protein_coding	mitotic spindle organizing protein 2B [Source:HGNC Symbol;Acc:HGNC:25886]	-
ENSG00000136710	CCDC115	2	130338241	130342349	-	3782	protein_coding	coiled-coil domain containing 115 [Source:HGNC Symbol;Acc:HGNC:28178]	-
ENSG00000136718	IMP4	2	130342225	130347810	+	3861	protein_coding	IMP4, U3 small nucleolar ribonucleoprotein [Source:HGNC Symbol;Acc:HGNC:30856]	-
ENSG00000072135	PTPN18	2	130356007	130375409	+	5774	protein_coding	protein tyrosine phosphatase, non-receptor type 18 [Source:HGNC Symbol;Acc:HGNC:9649]	-
ENSG00000152102	FAM168B	2	131047876	131093460	-	5435	protein_coding	family with sequence similarity 168 member B [Source:HGNC Symbol;Acc:HGNC:27016]	-
ENSG00000115762	PLEKHB2	2	131104847	131353709	+	6728	protein_coding	pleckstrin homology domain containing B2 [Source:HGNC Symbol;Acc:HGNC:19236]	-
ENSG00000173272	MZT2A	2	131464900	131492743	-	4093	protein_coding	mitotic spindle organizing protein 2A [Source:HGNC Symbol;Acc:HGNC:33187]	-
ENSG00000152117	AC073869.1	2	131492813	131521573	+	3914	transcribed_processed_pseudogene	sphingomyelin phosphodiesterase 4, neutral membrane (neutral sphingomyelinase-3) pseudogene [Source:NCBI gene;Acc:150776]	-
ENSG00000163040	CCDC74A	2	131527675	131533666	+	3077	protein_coding	coiled-coil domain containing 74A [Source:HGNC Symbol;Acc:HGNC:25197]	-
ENSG00000197927	C2orf27A	2	131722375	131767404	+	2566	transcribed_unprocessed_pseudogene	chromosome 2 open reading frame 27A [Source:HGNC Symbol;Acc:HGNC:25077]	-
ENSG00000213222	AC093724.1	2	131723253	131724279	-	1027	processed_pseudogene	translocase of outer mitochondrial membrane 40 (TOMM40) pseudogene	-
ENSG00000183840	GPR39	2	132416574	132646559	+	3387	protein_coding	G protein-coupled receptor 39 [Source:HGNC Symbol;Acc:HGNC:4496]	-
ENSG00000150551	LYPD1	2	132644853	132671579	-	2412	protein_coding	LY6/PLAUR domain containing 1 [Source:HGNC Symbol;Acc:HGNC:28431]	-
ENSG00000152127	MGAT5	2	134119983	134454621	+	8578	protein_coding	alpha-1,6-mannosylglycoprotein 6-beta-N-acetylglucosaminyltransferase [Source:HGNC Symbol;Acc:HGNC:7049]	-
ENSG00000082258	CCNT2	2	134918235	134959342	+	9081	protein_coding	cyclin T2 [Source:HGNC Symbol;Acc:HGNC:1600]	-
ENSG00000115839	RAB3GAP1	2	135052265	135176394	+	6629	protein_coding	RAB3 GTPase activating protein catalytic subunit 1 [Source:HGNC Symbol;Acc:HGNC:17063]	-
ENSG00000121988	ZRANB3	2	135136916	135531236	-	9115	protein_coding	zinc finger RANBP2-type containing 3 [Source:HGNC Symbol;Acc:HGNC:25249]	-
ENSG00000048991	R3HDM1	2	135531455	135725270	+	7898	protein_coding	R3H domain containing 1 [Source:HGNC Symbol;Acc:HGNC:9757]	-
ENSG00000144224	UBXN4	2	135741619	135785055	+	5112	protein_coding	UBX domain protein 4 [Source:HGNC Symbol;Acc:HGNC:14860]	-
ENSG00000076003	MCM6	2	135839626	135876426	-	4118	protein_coding	minichromosome maintenance complex component 6 [Source:HGNC Symbol;Acc:HGNC:6949]	-
ENSG00000115866	DARS	2	135906677	135986100	-	4014	protein_coding	aspartyl-tRNA synthetase [Source:HGNC Symbol;Acc:HGNC:2678]	-
ENSG00000231890	DARS-AS1	2	135985176	136022593	+	6566	antisense	DARS antisense RNA 1 [Source:HGNC Symbol;Acc:HGNC:40170]	-
ENSG00000150540	HNMT	2	137964020	138016364	+	4756	protein_coding	histamine N-methyltransferase [Source:HGNC Symbol;Acc:HGNC:5028]	-
ENSG00000144228	SPOPL	2	138501801	138573547	+	6468	protein_coding	speckle type BTB/POZ protein like [Source:HGNC Symbol;Acc:HGNC:27934]	-
ENSG00000121964	GTDC1	2	143938068	144332568	-	14162	protein_coding	glycosyltransferase like domain containing 1 [Source:HGNC Symbol;Acc:HGNC:20887]	-
ENSG00000169554	ZEB2	2	144364364	144524583	-	25058	protein_coding	zinc finger E-box binding homeobox 2 [Source:HGNC Symbol;Acc:HGNC:14881]	zf-C2H2
ENSG00000226674	TEX41	2	144667967	145262988	+	15056	lincRNA	testis expressed 41 [Source:HGNC Symbol;Acc:HGNC:48667]	-
ENSG00000121989	ACVR2A	2	147844517	147930826	+	6770	protein_coding	activin A receptor type 2A [Source:HGNC Symbol;Acc:HGNC:173]	-
ENSG00000115947	ORC4	2	147930397	148021604	-	8915	protein_coding	origin recognition complex subunit 4 [Source:HGNC Symbol;Acc:HGNC:8490]	-
ENSG00000204406	MBD5	2	148021011	148516971	+	24256	protein_coding	methyl-CpG binding domain protein 5 [Source:HGNC Symbol;Acc:HGNC:20444]	-
ENSG00000135999	EPC2	2	148644440	148787568	+	5582	protein_coding	enhancer of polycomb homolog 2 [Source:HGNC Symbol;Acc:HGNC:24543]	-
ENSG00000187123	LYPD6	2	149329985	149474148	+	5033	protein_coding	LY6/PLAUR domain containing 6 [Source:HGNC Symbol;Acc:HGNC:28751]	-
ENSG00000168288	MMADHC	2	149569634	149587816	-	2191	protein_coding	methylmalonic aciduria and homocystinuria, cblD type [Source:HGNC Symbol;Acc:HGNC:25221]	-
ENSG00000115963	RND3	2	150468195	150539011	-	3594	protein_coding	Rho family GTPase 3 [Source:HGNC Symbol;Acc:HGNC:671]	-
ENSG00000184898	RBM43	2	151247940	151261879	-	4717	protein_coding	RNA binding motif protein 43 [Source:HGNC Symbol;Acc:HGNC:24790]	-
ENSG00000123609	NMI	2	151270465	151290057	-	3480	protein_coding	N-myc and STAT interactor [Source:HGNC Symbol;Acc:HGNC:7854]	-
ENSG00000123610	TNFAIP6	2	151357592	151380048	+	1579	protein_coding	TNF alpha induced protein 6 [Source:HGNC Symbol;Acc:HGNC:11898]	-
ENSG00000080345	RIF1	2	151409883	151508013	+	18166	protein_coding	replication timing regulatory factor 1 [Source:HGNC Symbol;Acc:HGNC:23207]	-
ENSG00000162980	ARL5A	2	151788984	151828492	-	6716	protein_coding	ADP ribosylation factor like GTPase 5A [Source:HGNC Symbol;Acc:HGNC:696]	-
ENSG00000115145	STAM2	2	152116801	152175992	-	7005	protein_coding	signal transducing adaptor molecule 2 [Source:HGNC Symbol;Acc:HGNC:11358]	-
ENSG00000157827	FMNL2	2	152335237	152649834	+	6519	protein_coding	formin like 2 [Source:HGNC Symbol;Acc:HGNC:18267]	-
ENSG00000196504	PRPF40A	2	152651593	152717997	-	9536	protein_coding	pre-mRNA processing factor 40 homolog A [Source:HGNC Symbol;Acc:HGNC:16463]	-
ENSG00000177917	ARL6IP6	2	152717893	152761253	+	3349	protein_coding	ADP ribosylation factor like GTPase 6 interacting protein 6 [Source:HGNC Symbol;Acc:HGNC:24048]	-
ENSG00000153234	NR4A2	2	156324432	156342348	-	3967	protein_coding	nuclear receptor subfamily 4 group A member 2 [Source:HGNC Symbol;Acc:HGNC:7981]	NGFIB-like
ENSG00000115159	GPD2	2	156435290	156613735	+	7155	protein_coding	glycerol-3-phosphate dehydrogenase 2 [Source:HGNC Symbol;Acc:HGNC:4456]	-
ENSG00000136542	GALNT5	2	157257598	157314211	+	6818	protein_coding	polypeptide N-acetylgalactosaminyltransferase 5 [Source:HGNC Symbol;Acc:HGNC:4127]	-
ENSG00000115170	ACVR1	2	157736444	157875862	-	3990	protein_coding	activin A receptor type 1 [Source:HGNC Symbol;Acc:HGNC:171]	-
ENSG00000144283	PKP4	2	158456964	158682879	+	9525	protein_coding	plakophilin 4 [Source:HGNC Symbol;Acc:HGNC:9026]	-
ENSG00000115183	TANC1	2	158968671	159232659	+	14884	protein_coding	tetratricopeptide repeat, ankyrin repeat and coiled-coil containing 1 [Source:HGNC Symbol;Acc:HGNC:29364]	-
ENSG00000213189	BTF3L4P2	2	159003975	159004320	+	346	processed_pseudogene	basic transcription factor 3 like 4 pseudogene 2 [Source:HGNC Symbol;Acc:HGNC:39646]	-
ENSG00000196151	WDSUB1	2	159235793	159286799	-	2135	protein_coding	WD repeat, sterile alpha motif and U-box domain containing 1 [Source:HGNC Symbol;Acc:HGNC:26697]	-
ENSG00000123636	BAZ2B	2	159318979	159616692	-	20370	protein_coding	bromodomain adjacent to zinc finger domain 2B [Source:HGNC Symbol;Acc:HGNC:963]	MBD
ENSG00000136536	2021-03-07	2	159712457	159771027	+	6288	protein_coding	membrane associated ring-CH-type finger 7 [Source:HGNC Symbol;Acc:HGNC:17393]	-
ENSG00000241399	CD302	2	159768630	159798255	-	4075	protein_coding	CD302 molecule [Source:HGNC Symbol;Acc:HGNC:30843]	-
ENSG00000153246	PLA2R1	2	159932006	160062610	-	15357	protein_coding	phospholipase A2 receptor 1 [Source:HGNC Symbol;Acc:HGNC:9042]	-
ENSG00000153250	RBMS1	2	160272151	160493794	-	11765	protein_coding	RNA binding motif single stranded interacting protein 1 [Source:HGNC Symbol;Acc:HGNC:9907]	-
ENSG00000136560	TANK	2	161136908	161236221	+	5579	protein_coding	TRAF family member associated NFKB activator [Source:HGNC Symbol;Acc:HGNC:11562]	-
ENSG00000115233	PSMD14	2	161308038	161411717	+	7698	protein_coding	proteasome 26S subunit, non-ATPase 14 [Source:HGNC Symbol;Acc:HGNC:16889]	-
ENSG00000197635	DPP4	2	161992241	162074542	-	5009	protein_coding	dipeptidyl peptidase 4 [Source:HGNC Symbol;Acc:HGNC:3009]	-
ENSG00000236841	AC007750.1	2	162159762	162173223	+	4157	antisense	novel transcript	-
ENSG00000078098	FAP	2	162170684	162245151	-	7003	protein_coding	fibroblast activation protein alpha [Source:HGNC Symbol;Acc:HGNC:3590]	-
ENSG00000115267	IFIH1	2	162267079	162318703	-	5108	protein_coding	interferon induced with helicase C domain 1 [Source:HGNC Symbol;Acc:HGNC:18873]	-
ENSG00000115271	GCA	2	162318840	162371595	+	3664	protein_coding	grancalcin [Source:HGNC Symbol;Acc:HGNC:15990]	-
ENSG00000182263	FIGN	2	163593396	163736012	-	9942	protein_coding	fidgetin, microtubule severing factor [Source:HGNC Symbol;Acc:HGNC:13285]	-
ENSG00000082438	COBLL1	2	164653624	164843679	-	17178	protein_coding	cordon-bleu WH2 repeat protein like 1 [Source:HGNC Symbol;Acc:HGNC:23571]	-
ENSG00000153253	SCN3A	2	165087522	165204067	-	9840	protein_coding	sodium voltage-gated channel alpha subunit 3 [Source:HGNC Symbol;Acc:HGNC:10590]	-
ENSG00000115339	GALNT3	2	165747591	165794682	-	4686	protein_coding	polypeptide N-acetylgalactosaminyltransferase 3 [Source:HGNC Symbol;Acc:HGNC:4125]	-
ENSG00000123607	TTC21B	2	165857475	165953843	-	7538	protein_coding	tetratricopeptide repeat domain 21B [Source:HGNC Symbol;Acc:HGNC:25660]	-
ENSG00000169432	SCN9A	2	166195185	166376001	-	13741	protein_coding	sodium voltage-gated channel alpha subunit 9 [Source:HGNC Symbol;Acc:HGNC:10597]	-
ENSG00000198648	STK39	2	167954020	168248141	-	4247	protein_coding	serine/threonine kinase 39 [Source:HGNC Symbol;Acc:HGNC:17717]	-
ENSG00000172292	CERS6	2	168455862	168775137	+	7241	protein_coding	ceramide synthase 6 [Source:HGNC Symbol;Acc:HGNC:23826]	Homeobox
ENSG00000152253	SPC25	2	168834132	168913371	-	1841	protein_coding	SPC25, NDC80 kinetochore complex component [Source:HGNC Symbol;Acc:HGNC:24031]	-
ENSG00000163093	BBS5	2	169479178	169506655	+	4556	protein_coding	Bardet-Biedl syndrome 5 [Source:HGNC Symbol;Acc:HGNC:970]	-
ENSG00000138399	FASTKD1	2	169529749	169573875	-	4451	protein_coding	FAST kinase domains 1 [Source:HGNC Symbol;Acc:HGNC:26150]	-
ENSG00000138398	PPIG	2	169584340	169641406	+	7368	protein_coding	peptidylprolyl isomerase G [Source:HGNC Symbol;Acc:HGNC:14650]	-
ENSG00000144362	PHOSPHO2	2	169694454	169701708	+	1488	protein_coding	phosphatase, orphan 2 [Source:HGNC Symbol;Acc:HGNC:28316]	-
ENSG00000213160	KLHL23	2	169694488	169776989	+	5509	protein_coding	kelch like family member 23 [Source:HGNC Symbol;Acc:HGNC:27506]	-
ENSG00000138385	SSB	2	169791933	169812064	+	5113	protein_coding	Sjogren syndrome antigen B [Source:HGNC Symbol;Acc:HGNC:11316]	-
ENSG00000138382	METTL5	2	169810081	169824931	-	2865	protein_coding	methyltransferase like 5 [Source:HGNC Symbol;Acc:HGNC:25006]	-
ENSG00000144357	UBR3	2	169827458	170084131	+	10063	protein_coding	ubiquitin protein ligase E3 component n-recognin 3 [Source:HGNC Symbol;Acc:HGNC:30467]	-
ENSG00000115806	GORASP2	2	170928464	170967129	+	5340	protein_coding	golgi reassembly stacking protein 2 [Source:HGNC Symbol;Acc:HGNC:17500]	-
ENSG00000198586	TLK1	2	170990823	171231314	-	9405	protein_coding	tousled like kinase 1 [Source:HGNC Symbol;Acc:HGNC:11841]	-
ENSG00000123600	METTL8	2	171317405	171434802	-	10074	protein_coding	methyltransferase like 8 [Source:HGNC Symbol;Acc:HGNC:25856]	-
ENSG00000115827	DCAF17	2	171434217	171485052	+	7657	protein_coding	DDB1 and CUL4 associated factor 17 [Source:HGNC Symbol;Acc:HGNC:25784]	-
ENSG00000233762	AC007969.1	2	171517270	171517716	-	447	processed_pseudogene	ribosomal protein S15 (RPS15) pseudogene	-
ENSG00000071967	CYBRD1	2	171522247	171558133	+	5176	protein_coding	cytochrome b reductase 1 [Source:HGNC Symbol;Acc:HGNC:20797]	-
ENSG00000077380	DYNC1I2	2	171687409	171748420	+	4695	protein_coding	dynein cytoplasmic 1 intermediate chain 2 [Source:HGNC Symbol;Acc:HGNC:2964]	-
ENSG00000115840	SLC25A12	2	171784370	171999859	-	5169	protein_coding	solute carrier family 25 member 12 [Source:HGNC Symbol;Acc:HGNC:10982]	-
ENSG00000128708	HAT1	2	171922448	171983682	+	6790	protein_coding	histone acetyltransferase 1 [Source:HGNC Symbol;Acc:HGNC:4821]	-
ENSG00000172878	METAP1D	2	171999583	172082430	+	4850	protein_coding	methionyl aminopeptidase type 1D, mitochondrial [Source:HGNC Symbol;Acc:HGNC:32583]	-
ENSG00000144355	DLX1	2	172084740	172089677	+	3656	protein_coding	distal-less homeobox 1 [Source:HGNC Symbol;Acc:HGNC:2914]	Homeobox
ENSG00000091409	ITGA6	2	172427354	172506282	+	6533	protein_coding	integrin subunit alpha 6 [Source:HGNC Symbol;Acc:HGNC:6142]	-
ENSG00000152256	PDK1	2	172555373	172608669	+	14883	protein_coding	pyruvate dehydrogenase kinase 1 [Source:HGNC Symbol;Acc:HGNC:8809]	-
ENSG00000091436	MAP3K20	2	173075435	173268010	+	13799	protein_coding	mitogen-activated protein kinase kinase kinase 20 [Source:HGNC Symbol;Acc:HGNC:17797]	-
ENSG00000144354	CDCA7	2	173354820	173368997	+	3934	protein_coding	cell division cycle associated 7 [Source:HGNC Symbol;Acc:HGNC:14628]	-
ENSG00000172845	SP3	2	173906459	173965702	-	10704	protein_coding	Sp3 transcription factor [Source:HGNC Symbol;Acc:HGNC:11208]	zf-C2H2
ENSG00000138430	OLA1	2	174072447	174248698	-	6100	protein_coding	Obg like ATPase 1 [Source:HGNC Symbol;Acc:HGNC:28833]	-
ENSG00000138433	CIR1	2	174348022	174395715	-	3181	protein_coding	corepressor interacting with RBPJ, 1 [Source:HGNC Symbol;Acc:HGNC:24217]	-
ENSG00000144306	SCRN3	2	174395730	174429575	+	4144	protein_coding	secernin 3 [Source:HGNC Symbol;Acc:HGNC:30382]	-
ENSG00000163328	GPR155	2	174431571	174487094	-	7769	protein_coding	G protein-coupled receptor 155 [Source:HGNC Symbol;Acc:HGNC:22951]	-
ENSG00000115935	WIPF1	2	174559572	174682916	-	9121	protein_coding	WAS/WASL interacting protein family member 1 [Source:HGNC Symbol;Acc:HGNC:12736]	-
ENSG00000235655	H3F3AP4	2	174719908	174720318	+	411	processed_pseudogene	H3 histone, family 3A, pseudogene 4 [Source:HGNC Symbol;Acc:HGNC:42980]	-
ENSG00000128656	CHN1	2	174799363	175005369	-	4971	protein_coding	chimerin 1 [Source:HGNC Symbol;Acc:HGNC:1943]	-
ENSG00000115966	ATF2	2	175072250	175168382	-	5751	protein_coding	activating transcription factor 2 [Source:HGNC Symbol;Acc:HGNC:784]	TF_bZIP
ENSG00000154518	ATP5MC3	2	175176258	175184607	-	6780	protein_coding	ATP synthase membrane subunit c locus 3 [Source:HGNC Symbol;Acc:HGNC:843]	-
ENSG00000144320	LNPK	2	175923892	176002839	-	9122	protein_coding	lunapark, ER junction formation factor [Source:HGNC Symbol;Acc:HGNC:21610]	-
ENSG00000237380	HOXD-AS2	2	176121611	176137098	-	1429	antisense	HOXD cluster antisense RNA 2 [Source:HGNC Symbol;Acc:HGNC:43756]	-
ENSG00000128709	HOXD9	2	176122720	176124937	+	1870	protein_coding	homeobox D9 [Source:HGNC Symbol;Acc:HGNC:5140]	Homeobox
ENSG00000175879	HOXD8	2	176129694	176132695	+	2629	protein_coding	homeobox D8 [Source:HGNC Symbol;Acc:HGNC:5139]	Homeobox
ENSG00000207744	MIR10B	2	176150303	176150412	+	110	miRNA	microRNA 10b [Source:HGNC Symbol;Acc:HGNC:31498]	-
ENSG00000224189	HAGLR	2	176164051	176188958	-	5110	antisense	HOXD antisense growth-associated long non-coding RNA [Source:HGNC Symbol;Acc:HGNC:43755]	-
ENSG00000128654	MTX2	2	176269395	176338025	+	1717	protein_coding	metaxin 2 [Source:HGNC Symbol;Acc:HGNC:7506]	-
ENSG00000272551	AC017048.3	2	176611437	176612249	-	813	lincRNA	novel transcript	-
ENSG00000163364	LINC01116	2	176629589	176637931	-	1783	lincRNA	long intergenic non-protein coding RNA 1116 [Source:HGNC Symbol;Acc:HGNC:49259]	-
ENSG00000170144	HNRNPA3	2	177212563	177223958	+	6033	protein_coding	heterogeneous nuclear ribonucleoprotein A3 [Source:HGNC Symbol;Acc:HGNC:24941]	-
ENSG00000116044	NFE2L2	2	177227595	177392697	-	5979	protein_coding	nuclear factor, erythroid 2 like 2 [Source:HGNC Symbol;Acc:HGNC:7782]	TF_bZIP
ENSG00000213963	AC019080.1	2	177283508	177392691	-	7171	sense_overlapping	uncharacterized LOC100130691 [Source:NCBI gene;Acc:100130691]	-
ENSG00000018510	AGPS	2	177392644	177559299	+	8965	protein_coding	alkylglycerone phosphate synthase [Source:HGNC Symbol;Acc:HGNC:327]	-
ENSG00000155636	RBM45	2	178112424	178139011	+	4784	protein_coding	RNA binding motif protein 45 [Source:HGNC Symbol;Acc:HGNC:24468]	-
ENSG00000079156	OSBPL6	2	178194481	178402891	+	11486	protein_coding	oxysterol binding protein like 6 [Source:HGNC Symbol;Acc:HGNC:16388]	-
ENSG00000223960	AC009948.1	2	178413939	178440243	+	4001	antisense	uncharacterized LOC101927027 [Source:NCBI gene;Acc:101927027]	-
ENSG00000180228	PRKRA	2	178431414	178451512	-	3941	protein_coding	protein activator of interferon induced protein kinase EIF2AK2 [Source:HGNC Symbol;Acc:HGNC:9438]	-
ENSG00000079150	FKBP7	2	178463664	178478600	-	3080	protein_coding	FK506 binding protein 7 [Source:HGNC Symbol;Acc:HGNC:3723]	-
ENSG00000116095	PLEKHA3	2	178480468	178516462	+	14193	protein_coding	pleckstrin homology domain containing A3 [Source:HGNC Symbol;Acc:HGNC:14338]	-
ENSG00000237298	TTN-AS1	2	178521183	178779963	+	20654	antisense	TTN antisense RNA 1 [Source:HGNC Symbol;Acc:HGNC:44124]	-
ENSG00000187231	SESTD1	2	179101692	179264790	-	11349	protein_coding	SEC14 and spectrin domain containing 1 [Source:HGNC Symbol;Acc:HGNC:18379]	-
ENSG00000163510	CWC22	2	179944876	180007113	-	3324	protein_coding	CWC22 spliceosome associated protein homolog [Source:HGNC Symbol;Acc:HGNC:29322]	-
ENSG00000170035	UBE2E3	2	180967248	181076585	+	2973	protein_coding	ubiquitin conjugating enzyme E2 E3 [Source:HGNC Symbol;Acc:HGNC:12479]	-
ENSG00000115232	ITGA4	2	181457202	181536187	+	7901	protein_coding	integrin subunit alpha 4 [Source:HGNC Symbol;Acc:HGNC:6140]	-
ENSG00000188452	CERKL	2	181536676	181680665	-	4765	protein_coding	ceramide kinase like [Source:HGNC Symbol;Acc:HGNC:21699]	-
ENSG00000138434	ITPRID2	2	181891833	181930738	+	9582	protein_coding	ITPR interacting domain containing 2 [Source:HGNC Symbol;Acc:HGNC:11319]	-
ENSG00000115252	PDE1A	2	182140036	182523192	-	6322	protein_coding	phosphodiesterase 1A [Source:HGNC Symbol;Acc:HGNC:8774]	-
ENSG00000077232	DNAJC10	2	182716041	182794464	+	21835	protein_coding	DnaJ heat shock protein family (Hsp40) member C10 [Source:HGNC Symbol;Acc:HGNC:24637]	-
ENSG00000061676	NCKAP1	2	182909115	183038858	-	22520	protein_coding	NCK associated protein 1 [Source:HGNC Symbol;Acc:HGNC:7666]	-
ENSG00000163002	NUP35	2	183117513	183161680	+	4046	protein_coding	nucleoporin 35 [Source:HGNC Symbol;Acc:HGNC:29797]	-
ENSG00000177855	CACYBPP2	2	183607442	183608119	-	678	processed_pseudogene	calcyclin binding protein pseudogene 2 [Source:HGNC Symbol;Acc:HGNC:45123]	-
ENSG00000170396	ZNF804A	2	184598366	184939492	+	4694	protein_coding	zinc finger protein 804A [Source:HGNC Symbol;Acc:HGNC:21711]	-
ENSG00000065548	ZC3H15	2	186486156	186509363	+	3125	protein_coding	zinc finger CCCH-type containing 15 [Source:HGNC Symbol;Acc:HGNC:29528]	-
ENSG00000138448	ITGAV	2	186590065	186680901	+	8211	protein_coding	integrin subunit alpha V [Source:HGNC Symbol;Acc:HGNC:6150]	-
ENSG00000144369	FAM171B	2	186693971	186765965	+	5826	protein_coding	family with sequence similarity 171 member B [Source:HGNC Symbol;Acc:HGNC:29412]	-
ENSG00000003436	TFPI	2	187464230	187565760	-	11714	protein_coding	tissue factor pathway inhibitor [Source:HGNC Symbol;Acc:HGNC:11760]	-
ENSG00000144366	GULP1	2	188291669	188595931	+	11979	protein_coding	GULP, engulfment adaptor PTB domain containing 1 [Source:HGNC Symbol;Acc:HGNC:18649]	-
ENSG00000168542	COL3A1	2	188974320	189012746	+	6811	protein_coding	collagen type III alpha 1 chain [Source:HGNC Symbol;Acc:HGNC:2201]	-
ENSG00000204262	COL5A2	2	189031896	189225312	-	7453	protein_coding	collagen type V alpha 2 chain [Source:HGNC Symbol;Acc:HGNC:2210]	-
ENSG00000115368	WDR75	2	189441433	189475565	+	5066	protein_coding	WD repeat domain 75 [Source:HGNC Symbol;Acc:HGNC:25725]	-
ENSG00000138449	SLC40A1	2	189560579	189583758	-	4330	protein_coding	solute carrier family 40 member 1 [Source:HGNC Symbol;Acc:HGNC:10909]	-
ENSG00000138381	ASNSD1	2	189661385	189670831	+	2504	protein_coding	asparagine synthetase domain containing 1 [Source:HGNC Symbol;Acc:HGNC:24910]	-
ENSG00000151687	ANKAR	2	189674290	189761193	+	5758	protein_coding	ankyrin and armadillo repeat containing [Source:HGNC Symbol;Acc:HGNC:26350]	-
ENSG00000128694	OSGEPL1	2	189746660	189763227	-	3583	protein_coding	O-sialoglycoprotein endopeptidase like 1 [Source:HGNC Symbol;Acc:HGNC:23075]	-
ENSG00000128699	ORMDL1	2	189770323	189784371	-	3958	protein_coding	ORMDL sphingolipid biosynthesis regulator 1 [Source:HGNC Symbol;Acc:HGNC:16036]	-
ENSG00000064933	PMS1	2	189784085	189877629	+	5454	protein_coding	PMS1 homolog 1, mismatch repair system component [Source:HGNC Symbol;Acc:HGNC:9121]	HMG
ENSG00000187699	C2orf88	2	189879609	190203484	+	5997	protein_coding	chromosome 2 open reading frame 88 [Source:HGNC Symbol;Acc:HGNC:28191]	-
ENSG00000204253	HNRNPCP2	2	189923336	189924216	+	881	processed_pseudogene	heterogeneous nuclear ribonucleoprotein C pseudogene 2 [Source:HGNC Symbol;Acc:HGNC:48814]	-
ENSG00000198130	HIBCH	2	190189735	190344193	-	7438	protein_coding	3-hydroxyisobutyryl-CoA hydrolase [Source:HGNC Symbol;Acc:HGNC:4908]	-
ENSG00000151689	INPP1	2	190343470	190371665	+	3676	protein_coding	inositol polyphosphate-1-phosphatase [Source:HGNC Symbol;Acc:HGNC:6071]	-
ENSG00000151690	MFSD6	2	190408355	190509205	+	6031	protein_coding	major facilitator superfamily domain containing 6 [Source:HGNC Symbol;Acc:HGNC:24711]	-
ENSG00000189362	NEMP2	2	190504342	190534722	-	6521	protein_coding	nuclear envelope integral membrane protein 2 [Source:HGNC Symbol;Acc:HGNC:33700]	-
ENSG00000138386	NAB1	2	190646746	190692766	+	4887	protein_coding	NGFI-A binding protein 1 [Source:HGNC Symbol;Acc:HGNC:7626]	-
ENSG00000115419	GLS	2	190880827	190965552	+	9827	protein_coding	glutaminase [Source:HGNC Symbol;Acc:HGNC:4331]	-
ENSG00000115415	STAT1	2	190964358	191020960	-	6053	protein_coding	signal transducer and activator of transcription 1 [Source:HGNC Symbol;Acc:HGNC:11362]	STAT
ENSG00000138378	STAT4	2	191029576	191151596	-	4785	protein_coding	signal transducer and activator of transcription 4 [Source:HGNC Symbol;Acc:HGNC:11365]	STAT
ENSG00000128641	MYO1B	2	191245185	191425389	+	9533	protein_coding	myosin IB [Source:HGNC Symbol;Acc:HGNC:7596]	-
ENSG00000173559	NABP1	2	191678068	191696659	+	13806	protein_coding	nucleic acid binding protein 1 [Source:HGNC Symbol;Acc:HGNC:26232]	-
ENSG00000144339	TMEFF2	2	191949043	192195709	-	6632	protein_coding	transmembrane protein with EGF like and two follistatin like domains 2 [Source:HGNC Symbol;Acc:HGNC:11867]	-
ENSG00000196950	SLC39A10	2	195575977	195737702	+	6917	protein_coding	solute carrier family 39 member 10 [Source:HGNC Symbol;Acc:HGNC:20861]	-
ENSG00000081320	STK17B	2	196133566	196176503	-	6580	protein_coding	serine/threonine kinase 17b [Source:HGNC Symbol;Acc:HGNC:11396]	-
ENSG00000138411	HECW2	2	196189099	196593692	-	23683	protein_coding	HECT, C2 and WW domain containing E3 ubiquitin protein ligase 2 [Source:HGNC Symbol;Acc:HGNC:29853]	-
ENSG00000144395	CCDC150	2	196639554	196763490	+	9683	protein_coding	coiled-coil domain containing 150 [Source:HGNC Symbol;Acc:HGNC:26834]	-
ENSG00000119041	GTF3C3	2	196763032	196799725	-	7105	protein_coding	general transcription factor IIIC subunit 3 [Source:HGNC Symbol;Acc:HGNC:4666]	-
ENSG00000197121	PGAP1	2	196833004	196927796	-	12761	protein_coding	post-GPI attachment to proteins 1 [Source:HGNC Symbol;Acc:HGNC:25712]	-
ENSG00000065413	ANKRD44	2	196967017	197311173	-	12813	protein_coding	ankyrin repeat domain 44 [Source:HGNC Symbol;Acc:HGNC:25259]	-
ENSG00000115524	SF3B1	2	197389784	197435091	-	9164	protein_coding	splicing factor 3b subunit 1 [Source:HGNC Symbol;Acc:HGNC:10768]	-
ENSG00000115520	COQ10B	2	197453423	197475308	+	2722	protein_coding	coenzyme Q10B [Source:HGNC Symbol;Acc:HGNC:25819]	-
ENSG00000144381	HSPD1	2	197486581	197516737	-	4245	protein_coding	heat shock protein family D (Hsp60) member 1 [Source:HGNC Symbol;Acc:HGNC:5261]	-
ENSG00000115541	HSPE1	2	197499994	197503457	+	1977	protein_coding	heat shock protein family E (Hsp10) member 1 [Source:HGNC Symbol;Acc:HGNC:5269]	-
ENSG00000115540	MOB4	2	197515571	197553699	+	4296	protein_coding	MOB family member 4, phocein [Source:HGNC Symbol;Acc:HGNC:17261]	-
ENSG00000162944	RFTN2	2	197568224	197676045	-	6007	protein_coding	raftlin family member 2 [Source:HGNC Symbol;Acc:HGNC:26402]	-
ENSG00000247626	MARS2	2	197705369	197708387	+	3019	protein_coding	methionyl-tRNA synthetase 2, mitochondrial [Source:HGNC Symbol;Acc:HGNC:25133]	-
ENSG00000119042	SATB2	2	199269500	199471266	-	10958	protein_coding	SATB homeobox 2 [Source:HGNC Symbol;Acc:HGNC:21637]	CUT
ENSG00000226124	FTCDNL1	2	199760544	199851173	-	2759	protein_coding	formiminotransferase cyclodeaminase N-terminal like [Source:HGNC Symbol;Acc:HGNC:48661]	-
ENSG00000178074	C2orf69	2	199911256	199955935	+	4296	protein_coding	chromosome 2 open reading frame 69 [Source:HGNC Symbol;Acc:HGNC:26799]	-
ENSG00000162971	TYW5	2	199929975	199955736	-	10496	protein_coding	tRNA-yW synthesizing protein 5 [Source:HGNC Symbol;Acc:HGNC:26754]	-
ENSG00000162972	MAIP1	2	199955317	200008540	+	1624	protein_coding	matrix AAA peptidase interacting protein 1 [Source:HGNC Symbol;Acc:HGNC:26198]	-
ENSG00000196141	SPATS2L	2	200305881	200482263	+	10437	protein_coding	spermatogenesis associated serine rich 2 like [Source:HGNC Symbol;Acc:HGNC:24574]	-
ENSG00000155729	KCTD18	2	200488952	200519784	-	4915	protein_coding	potassium channel tetramerization domain containing 18 [Source:HGNC Symbol;Acc:HGNC:26446]	-
ENSG00000163535	SGO2	2	200510008	200583782	+	6022	protein_coding	shugoshin 2 [Source:HGNC Symbol;Acc:HGNC:30812]	-
ENSG00000138356	AOX1	2	200585868	200677064	+	5556	protein_coding	aldehyde oxidase 1 [Source:HGNC Symbol;Acc:HGNC:553]	-
ENSG00000082153	BZW1	2	200810594	200827338	+	8085	protein_coding	basic leucine zipper and W2 domains 1 [Source:HGNC Symbol;Acc:HGNC:18380]	-
ENSG00000013441	CLK1	2	200853009	200864744	-	5170	protein_coding	CDC like kinase 1 [Source:HGNC Symbol;Acc:HGNC:2068]	-
ENSG00000252759	RF00019	2	200863152	200863247	-	96	misc_RNA		-
ENSG00000240344	PPIL3	2	200870907	200889303	-	2914	protein_coding	peptidylprolyl isomerase like 3 [Source:HGNC Symbol;Acc:HGNC:9262]	-
ENSG00000201499	RNU6-312P	2	200881715	200881821	-	107	snRNA	RNA, U6 small nuclear 312, pseudogene [Source:HGNC Symbol;Acc:HGNC:47275]	-
ENSG00000196290	NIF3L1	2	200889327	200903930	+	1985	protein_coding	NGG1 interacting factor 3 like 1 [Source:HGNC Symbol;Acc:HGNC:13390]	-
ENSG00000252916	RNU6-762P	2	200899020	200899121	+	102	snRNA	RNA, U6 small nuclear 762, pseudogene [Source:HGNC Symbol;Acc:HGNC:47725]	-
ENSG00000115942	ORC2	2	200908973	200963680	-	5835	protein_coding	origin recognition complex subunit 2 [Source:HGNC Symbol;Acc:HGNC:8488]	-
ENSG00000155744	FAM126B	2	200973718	201071671	-	12810	protein_coding	family with sequence similarity 126 member B [Source:HGNC Symbol;Acc:HGNC:28593]	-
ENSG00000119013	NDUFB3	2	201071433	201085750	+	1103	protein_coding	NADH:ubiquinone oxidoreductase subunit B3 [Source:HGNC Symbol;Acc:HGNC:7698]	-
ENSG00000003402	CFLAR	2	201116104	201176687	+	22529	protein_coding	CASP8 and FADD like apoptosis regulator [Source:HGNC Symbol;Acc:HGNC:1876]	-
ENSG00000003400	CASP10	2	201182881	201229406	+	7598	protein_coding	caspase 10 [Source:HGNC Symbol;Acc:HGNC:1500]	-
ENSG00000064012	CASP8	2	201233443	201287711	+	7243	protein_coding	caspase 8 [Source:HGNC Symbol;Acc:HGNC:1509]	-
ENSG00000115993	TRAK2	2	201377207	201451579	-	7595	protein_coding	trafficking kinesin protein 2 [Source:HGNC Symbol;Acc:HGNC:13206]	-
ENSG00000082146	STRADB	2	201387858	201480846	+	3242	protein_coding	STE20-related kinase adaptor beta [Source:HGNC Symbol;Acc:HGNC:13205]	-
ENSG00000155755	TMEM237	2	201620184	201643570	-	7647	protein_coding	transmembrane protein 237 [Source:HGNC Symbol;Acc:HGNC:14432]	-
ENSG00000082126	MPP4	2	201644870	201698694	-	4924	protein_coding	membrane palmitoylated protein 4 [Source:HGNC Symbol;Acc:HGNC:13680]	-
ENSG00000003393	ALS2	2	201700554	201781189	-	10384	protein_coding	ALS2, alsin Rho guanine nucleotide exchange factor [Source:HGNC Symbol;Acc:HGNC:443]	-
ENSG00000138395	CDK15	2	201790461	201895550	+	6141	protein_coding	cyclin dependent kinase 15 [Source:HGNC Symbol;Acc:HGNC:14434]	-
ENSG00000155760	FZD7	2	202034587	202038445	+	3859	protein_coding	frizzled class receptor 7 [Source:HGNC Symbol;Acc:HGNC:4045]	-
ENSG00000116030	SUMO1	2	202206180	202238608	-	2164	protein_coding	small ubiquitin-like modifier 1 [Source:HGNC Symbol;Acc:HGNC:12502]	-
ENSG00000055044	NOP58	2	202265716	202303666	+	3299	protein_coding	NOP58 ribonucleoprotein [Source:HGNC Symbol;Acc:HGNC:29926]	-
ENSG00000204217	BMPR2	2	202376936	202567751	+	11900	protein_coding	bone morphogenetic protein receptor type 2 [Source:HGNC Symbol;Acc:HGNC:1078]	-
ENSG00000138439	FAM117B	2	202635188	202769757	+	5986	protein_coding	family with sequence similarity 117 member B [Source:HGNC Symbol;Acc:HGNC:14440]	-
ENSG00000163596	ICA1L	2	202773150	202871985	-	10598	protein_coding	islet cell autoantigen 1 like [Source:HGNC Symbol;Acc:HGNC:14442]	-
ENSG00000138442	WDR12	2	202874782	203014798	-	9098	protein_coding	WD repeat domain 12 [Source:HGNC Symbol;Acc:HGNC:14098]	-
ENSG00000138380	CARF	2	202912214	202987063	+	8636	protein_coding	calcium responsive transcription factor [Source:HGNC Symbol;Acc:HGNC:14435]	Others
ENSG00000144426	NBEAL1	2	203014879	203226378	+	16376	protein_coding	neurobeachin like 1 [Source:HGNC Symbol;Acc:HGNC:20681]	-
ENSG00000119004	CYP20A1	2	203238940	203305611	+	3079	protein_coding	cytochrome P450 family 20 subfamily A member 1 [Source:HGNC Symbol;Acc:HGNC:20576]	-
ENSG00000138443	ABI2	2	203328219	203447723	+	23331	protein_coding	abl interactor 2 [Source:HGNC Symbol;Acc:HGNC:24011]	-
ENSG00000173166	RAPH1	2	203394345	203535410	-	11697	protein_coding	Ras association (RalGDS/AF-6) and pleckstrin homology domains 1 [Source:HGNC Symbol;Acc:HGNC:14436]	-
ENSG00000116117	PARD3B	2	204545793	205620162	+	10382	protein_coding	par-3 family cell polarity regulator beta [Source:HGNC Symbol;Acc:HGNC:14446]	-
ENSG00000118257	NRP2	2	205681990	205798133	+	13896	protein_coding	neuropilin 2 [Source:HGNC Symbol;Acc:HGNC:8005]	-
ENSG00000114933	INO80D	2	205993721	206086303	-	14373	protein_coding	INO80 complex subunit D [Source:HGNC Symbol;Acc:HGNC:25997]	-
ENSG00000227946	AC007383.2	2	206084605	206086564	+	1034	lincRNA	novel transcript	-
ENSG00000023228	NDUFS1	2	206114817	206159603	-	12268	protein_coding	NADH:ubiquinone oxidoreductase core subunit S1 [Source:HGNC Symbol;Acc:HGNC:7707]	-
ENSG00000114942	EEF1B2	2	206159585	206162928	+	1915	protein_coding	eukaryotic translation elongation factor 1 beta 2 [Source:HGNC Symbol;Acc:HGNC:3208]	-
ENSG00000281780	RF00134	2	206161841	206161929	+	89	snoRNA		-
ENSG00000183671	GPR1	2	206175316	206218047	-	2834	protein_coding	G protein-coupled receptor 1 [Source:HGNC Symbol;Acc:HGNC:4463]	-
ENSG00000204186	ZDBF2	2	206274663	206314438	+	10912	protein_coding	zinc finger DBF-type containing 2 [Source:HGNC Symbol;Acc:HGNC:29313]	-
ENSG00000114948	ADAM23	2	206443539	206621130	+	6421	protein_coding	ADAM metallopeptidase domain 23 [Source:HGNC Symbol;Acc:HGNC:202]	-
ENSG00000118246	FASTKD2	2	206765357	206792509	+	6079	protein_coding	FAST kinase domains 2 [Source:HGNC Symbol;Acc:HGNC:29160]	-
ENSG00000118263	KLF7	2	207074137	207167267	-	9262	protein_coding	Kruppel like factor 7 [Source:HGNC Symbol;Acc:HGNC:6350]	zf-C2H2
ENSG00000229647	MYOSLID	2	207239650	207245887	+	1204	lincRNA	myocardin-induced smooth muscle lncRNA, inducer of differentiation [Source:HGNC Symbol;Acc:HGNC:51821]	-
ENSG00000118260	CREB1	2	207529737	207603431	+	9575	protein_coding	cAMP responsive element binding protein 1 [Source:HGNC Symbol;Acc:HGNC:2345]	TF_bZIP
ENSG00000144401	METTL21A	2	207580631	207625928	-	6798	protein_coding	methyltransferase like 21A [Source:HGNC Symbol;Acc:HGNC:30476]	-
ENSG00000163249	CCNYL1	2	207711540	207761839	+	4707	protein_coding	cyclin Y like 1 [Source:HGNC Symbol;Acc:HGNC:26868]	-
ENSG00000178385	PLEKHM3	2	207821288	208025560	-	11671	protein_coding	pleckstrin homology domain containing M3 [Source:HGNC Symbol;Acc:HGNC:34006]	-
ENSG00000138413	IDH1	2	208236227	208266074	-	4721	protein_coding	isocitrate dehydrogenase (NADP(+)) 1, cytosolic [Source:HGNC Symbol;Acc:HGNC:5382]	-
ENSG00000115020	PIKFYVE	2	208266267	208358751	+	10832	protein_coding	phosphoinositide kinase, FYVE-type zinc finger containing [Source:HGNC Symbol;Acc:HGNC:23785]	-
ENSG00000078018	MAP2	2	209424058	209734118	+	11559	protein_coding	microtubule associated protein 2 [Source:HGNC Symbol;Acc:HGNC:6839]	-
ENSG00000197713	RPE	2	210002565	210022259	+	3522	protein_coding	ribulose-5-phosphate-3-epimerase [Source:HGNC Symbol;Acc:HGNC:10293]	-
ENSG00000144445	KANSL1L	2	210021423	210171383	-	8491	protein_coding	KAT8 regulatory NSL complex subunit 1 like [Source:HGNC Symbol;Acc:HGNC:26310]	-
ENSG00000272807	AC007038.2	2	210028417	210029156	+	740	antisense	novel transcript, antisense to KANSL1L	-
ENSG00000115365	LANCL1	2	210431249	210477652	-	5254	protein_coding	LanC like 1 [Source:HGNC Symbol;Acc:HGNC:6508]	-
ENSG00000021826	CPS1	2	210477682	210679107	+	10775	protein_coding	carbamoyl-phosphate synthase 1 [Source:HGNC Symbol;Acc:HGNC:2323]	-
ENSG00000030419	IKZF2	2	212999691	213152427	-	12240	protein_coding	IKAROS family zinc finger 2 [Source:HGNC Symbol;Acc:HGNC:13177]	zf-C2H2
ENSG00000144451	SPAG16	2	213284379	214410501	+	8257	protein_coding	sperm associated antigen 16 [Source:HGNC Symbol;Acc:HGNC:23225]	-
ENSG00000138376	BARD1	2	214725646	214809711	-	6067	protein_coding	BRCA1 associated RING domain 1 [Source:HGNC Symbol;Acc:HGNC:952]	-
ENSG00000138363	ATIC	2	215311817	215349773	+	3928	protein_coding	5-aminoimidazole-4-carboxamide ribonucleotide formyltransferase/IMP cyclohydrolase [Source:HGNC Symbol;Acc:HGNC:794]	-
ENSG00000115414	FN1	2	215360440	215436172	-	17315	protein_coding	fibronectin 1 [Source:HGNC Symbol;Acc:HGNC:3778]	-
ENSG00000225166	AC012462.1	2	215453707	215463871	+	825	lincRNA	uncharacterized LOC102724849 [Source:NCBI gene;Acc:102724849]	-
[truncated: 10,605 more rows]

## Sheet: A
gene_id	gene_name	gene_chr	gene_start	gene_end	gene_strand	gene_length	gene_biotype	gene_description	tf_family
ENSG00000237094	AL732372.2	1	365389	522928	-	6204	transcribed_unprocessed_pseudogene	pseudogene similar to part of septin 14 SEPT14	-
ENSG00000230092	AL669831.4	1	800879	817712	-	872	transcribed_unprocessed_pseudogene	F-box only protein 25 (FBXO25) pseudogene	-
ENSG00000130762	ARHGEF16	1	3454426	3481113	+	5563	protein_coding	Rho guanine nucleotide exchange factor 16 [Source:HGNC Symbol;Acc:HGNC:15515]	-
ENSG00000116663	FBXO6	1	11664124	11674354	+	1811	protein_coding	F-box protein 6 [Source:HGNC Symbol;Acc:HGNC:13585]	-
ENSG00000120937	NPPB	1	11857464	11858931	-	694	protein_coding	natriuretic peptide B [Source:HGNC Symbol;Acc:HGNC:7940]	-
ENSG00000202461	RF00019	1	12024012	12024124	-	113	misc_RNA		-
ENSG00000239149	SNORA59A	1	12507246	12507397	+	152	snoRNA	small nucleolar RNA, H/ACA box 59A [Source:HGNC Symbol;Acc:HGNC:32653]	-
ENSG00000276830	MIR6730	1	12578957	12579023	-	67	miRNA	microRNA 6730 [Source:HGNC Symbol;Acc:HGNC:50222]	-
ENSG00000224321	RPL12P14	1	15792796	15793285	+	490	processed_pseudogene	ribosomal protein L12 pseudogene 14 [Source:HGNC Symbol;Acc:HGNC:36495]	-
ENSG00000204362	AL590644.1	1	17189783	17197617	+	4676	lincRNA	novel transcript	-
ENSG00000189410	SH2D5	1	20719732	20732837	-	4423	protein_coding	SH2 domain containing 5 [Source:HGNC Symbol;Acc:HGNC:28819]	-
ENSG00000237200	ZBTB40-IT1	1	22517474	22519708	+	273	sense_intronic	ZBTB40 intronic transcript 1 [Source:HGNC Symbol;Acc:HGNC:41493]	-
ENSG00000117676	RPS6KA1	1	26529761	26575030	+	5884	protein_coding	ribosomal protein S6 kinase A1 [Source:HGNC Symbol;Acc:HGNC:10430]	-
ENSG00000225886	AL445490.1	1	27669468	27703063	+	1651	antisense	novel transcript, antisense to IFI6	-
ENSG00000183615	FAM167B	1	32247233	32248856	+	936	protein_coding	family with sequence similarity 167 member B [Source:HGNC Symbol;Acc:HGNC:28133]	-
ENSG00000200591	RF00019	1	32639951	32640052	+	102	misc_RNA		-
ENSG00000222282	RNU6-584P	1	37885023	37885117	+	95	snRNA	RNA, U6 small nuclear 584, pseudogene [Source:HGNC Symbol;Acc:HGNC:47547]	-
ENSG00000152760	TCTEX1D1	1	66752459	66778787	+	3100	protein_coding	Tctex1 domain containing 1 [Source:HGNC Symbol;Acc:HGNC:26882]	-
ENSG00000229051	LINC01788	1	70706453	70786468	+	2086	lincRNA	long intergenic non-protein coding RNA 1788 [Source:HGNC Symbol;Acc:HGNC:52577]	-
ENSG00000251767	RNU7-8P	1	77420325	77420386	+	62	snRNA	RNA, U7 small nuclear 8 pseudogene [Source:HGNC Symbol;Acc:HGNC:34104]	-
ENSG00000153898	MCOLN2	1	84925583	84997113	-	3442	protein_coding	mucolipin 2 [Source:HGNC Symbol;Acc:HGNC:13357]	-
ENSG00000162654	GBP4	1	89181148	89198932	-	6127	protein_coding	guanylate binding protein 4 [Source:HGNC Symbol;Acc:HGNC:20480]	-
ENSG00000259946	BX005019.1	1	97967005	97968814	-	1810	lincRNA	novel transcript	-
ENSG00000117600	PLPPR4	1	99263953	99309590	+	5540	protein_coding	phospholipid phosphatase related 4 [Source:HGNC Symbol;Acc:HGNC:23496]	-
ENSG00000224699	LAMTOR5-AS1	1	110347116	110443817	+	10755	processed_transcript	LAMTOR5 antisense RNA 1 [Source:HGNC Symbol;Acc:HGNC:40823]	-
ENSG00000225075	AL603832.1	1	112693688	112696621	-	449	antisense	novel transcript	-
ENSG00000234998	AC244453.3	1	121087528	121116676	-	459	antisense	novel transcript, antisense to FCGR1B	-
ENSG00000213244	HIST2H3DP1	1	121118195	121118610	-	416	unprocessed_pseudogene	histone cluster 2 H3 family member d pseudogene 1 [Source:HGNC Symbol;Acc:HGNC:43797]	-
ENSG00000263513	FAM72C	1	143955364	143971965	-	2297	protein_coding	family with sequence similarity 72 member C [Source:HGNC Symbol;Acc:HGNC:30602]	-
ENSG00000215784	FAM72D	1	145096000	145112696	+	2397	protein_coding	family with sequence similarity 72 member D [Source:HGNC Symbol;Acc:HGNC:33593]	-
ENSG00000261716	HIST2H2BC	1	149844498	149850937	-	6440	transcribed_unprocessed_pseudogene	histone cluster 2 H2B family member c (pseudogene) [Source:NCBI gene;Acc:337873]	-
ENSG00000203804	ADAMTSL4-AS1	1	150560202	150574552	-	2622	processed_transcript	ADAMTSL4 antisense RNA 1 [Source:HGNC Symbol;Acc:HGNC:32041]	-
ENSG00000271267	AL353807.4	1	155566050	155566306	-	257	processed_pseudogene	ATP synthase, H+ transporting, mitochondrial Fo complex, subunit F2 (ATP5J2) pseudogene	-
ENSG00000163467	TSACC	1	156337314	156346995	+	1115	protein_coding	TSSK6 activating cochaperone [Source:HGNC Symbol;Acc:HGNC:30636]	-
ENSG00000236364	AL358115.1	1	165890795	165900683	-	1570	antisense	novel transcript, antisense to UCK2	-
ENSG00000239494	RN7SL333P	1	169859756	169860052	+	297	misc_RNA	RNA, 7SL, cytoplasmic 333, pseudogene [Source:HGNC Symbol;Acc:HGNC:46349]	-
ENSG00000116701	NCF2	1	183555563	183590876	-	2928	protein_coding	neutrophil cytosolic factor 2 [Source:HGNC Symbol;Acc:HGNC:7661]	-
ENSG00000199471	RF00019	1	202914880	202914980	-	101	misc_RNA		-
ENSG00000133069	TMCC2	1	205228176	205285632	+	5592	protein_coding	transmembrane and coiled-coil domain family 2 [Source:HGNC Symbol;Acc:HGNC:24239]	-
ENSG00000201944	RF00139	1	205731221	205731352	-	132	snoRNA		-
ENSG00000266094	RASSF5	1	206507530	206589448	+	6976	protein_coding	Ras association domain family member 5 [Source:HGNC Symbol;Acc:HGNC:17609]	-
ENSG00000143469	SYT14	1	209938174	210171389	+	13926	protein_coding	synaptotagmin 14 [Source:HGNC Symbol;Acc:HGNC:23143]	-
ENSG00000123685	BATF3	1	212686418	212699985	-	2713	protein_coding	basic leucine zipper ATF-like transcription factor 3 [Source:HGNC Symbol;Acc:HGNC:28915]	TF_bZIP
ENSG00000198468	FLVCR1-DT	1	212852108	212858088	-	3094	lincRNA	FLVCR1 divergent transcript [Source:HGNC Symbol;Acc:HGNC:39077]	-
ENSG00000225920	RIMKLBP2	1	219199914	219200567	-	654	processed_pseudogene	ribosomal modification protein rimK like family member B pseudogene 2 [Source:HGNC Symbol;Acc:HGNC:39163]	-
ENSG00000225265	TAF1A-AS1	1	222589825	222593032	+	1450	antisense	TAF1A antisense RNA 1 [Source:HGNC Symbol;Acc:HGNC:40573]	-
ENSG00000227496	AC099066.2	1	225700604	225752243	+	1530	antisense	novel transcript	-
ENSG00000231563	AL670729.1	1	228407381	228409694	+	283	antisense	novel transcript	-
ENSG00000162946	DISC1	1	231626815	232041272	+	12906	protein_coding	DISC1 scaffold protein [Source:HGNC Symbol;Acc:HGNC:2888]	-
ENSG00000277462	ZNF670	1	247036784	247078755	-	1994	protein_coding	zinc finger protein 670 [Source:HGNC Symbol;Acc:HGNC:28167]	-
ENSG00000269973	AC010969.2	2	9936360	9939590	+	3231	lincRNA	novel transcript	-
ENSG00000152689	RASGRP3	2	33436324	33564750	+	11118	protein_coding	RAS guanyl releasing protein 3 [Source:HGNC Symbol;Acc:HGNC:14545]	-
ENSG00000227028	SLC8A1-AS1	2	39786453	40255209	+	8475	antisense	SLC8A1 antisense RNA 1 [Source:HGNC Symbol;Acc:HGNC:44102]	-
ENSG00000206964	RF00019	2	55286018	55286128	+	111	misc_RNA		-
ENSG00000233251	AC007743.1	2	56173534	56185770	-	3713	antisense	uncharacterized LOC100129434 [Source:NCBI gene;Acc:100129434]	-
ENSG00000257702	LBX2-AS1	2	74502595	74504678	+	2084	antisense	LBX2 antisense RNA 1 [Source:HGNC Symbol;Acc:HGNC:25136]	-
ENSG00000230836	LINC01293	2	74940258	74942670	+	1266	lincRNA	long intergenic non-protein coding RNA 1293 [Source:HGNC Symbol;Acc:HGNC:50362]	-
ENSG00000158050	DUSP2	2	96143166	96145440	-	1932	protein_coding	dual specificity phosphatase 2 [Source:HGNC Symbol;Acc:HGNC:3068]	-
ENSG00000213337	ANKRD39	2	96836611	96858095	-	5330	protein_coding	ankyrin repeat domain 39 [Source:HGNC Symbol;Acc:HGNC:28640]	-
ENSG00000222000	AC092675.1	2	98331389	98356005	-	1164	antisense	uncharacterized LOC105373502 [Source:NCBI gene;Acc:105373502]	-
ENSG00000231851	UTAT33	2	105097052	105102944	-	609	antisense	uncharacterized LOC101927492 [Source:NCBI gene;Acc:101927492]	-
ENSG00000227470	AC073415.1	2	108878308	108878460	+	153	processed_pseudogene	ribosomal protein L39 (RPL39) pseudogene	-
ENSG00000125538	IL1B	2	112829751	112836903	-	3096	protein_coding	interleukin 1 beta [Source:HGNC Symbol;Acc:HGNC:5992]	-
ENSG00000186684	CYP27C1	2	127184120	127220078	-	4491	protein_coding	cytochrome P450 family 27 subfamily C member 1 [Source:HGNC Symbol;Acc:HGNC:33480]	-
ENSG00000075886	TUBA3D	2	131476093	131482934	+	1598	protein_coding	tubulin alpha 3d [Source:HGNC Symbol;Acc:HGNC:24071]	-
ENSG00000176771	NCKAP5	2	132671799	133568463	-	9552	protein_coding	NCK associated protein 5 [Source:HGNC Symbol;Acc:HGNC:29847]	-
ENSG00000226953	AC010890.1	2	133264968	133284762	+	810	antisense	uncharacterized LOC101928161 [Source:NCBI gene;Acc:101928161]	-
ENSG00000224043	CCNT2-AS1	2	134735464	134918710	-	910	antisense	CCNT2 antisense RNA 1 [Source:HGNC Symbol;Acc:HGNC:40130]	-
ENSG00000115919	KYNU	2	142877498	143055832	+	17600	protein_coding	kynureninase [Source:HGNC Symbol;Acc:HGNC:6469]	-
ENSG00000150556	LYPD6B	2	149038107	149215262	+	3771	protein_coding	LY6/PLAUR domain containing 6B [Source:HGNC Symbol;Acc:HGNC:27018]	-
ENSG00000136541	ERMN	2	157318625	157327713	-	4393	protein_coding	ermin [Source:HGNC Symbol;Acc:HGNC:29208]	-
ENSG00000115165	CYTIP	2	157414619	157488961	-	3428	protein_coding	cytohesin 1 interacting protein [Source:HGNC Symbol;Acc:HGNC:9506]	-
ENSG00000123612	ACVR1C	2	157526767	157629005	-	9195	protein_coding	activin A receptor type 1C [Source:HGNC Symbol;Acc:HGNC:18123]	-
ENSG00000271924	RNA5SP108	2	161409554	161409670	+	117	rRNA_pseudogene	RNA, 5S ribosomal pseudogene 108 [Source:HGNC Symbol;Acc:HGNC:42906]	-
ENSG00000115290	GRB14	2	164492812	164621848	-	2958	protein_coding	growth factor receptor bound protein 14 [Source:HGNC Symbol;Acc:HGNC:4565]	-
ENSG00000136531	SCN2A	2	165194993	165392310	+	23695	protein_coding	sodium voltage-gated channel alpha subunit 2 [Source:HGNC Symbol;Acc:HGNC:10588]	-
ENSG00000163072	NOSTRIN	2	168786539	168865514	+	5248	protein_coding	nitric oxide synthase trafficking [Source:HGNC Symbol;Acc:HGNC:20203]	-
ENSG00000115844	DLX2	2	172099439	172102900	-	2970	protein_coding	distal-less homeobox 2 [Source:HGNC Symbol;Acc:HGNC:2915]	Homeobox
ENSG00000224577	LINC01117	2	176637710	176655958	+	699	lincRNA	long intergenic non-protein coding RNA 1117 [Source:HGNC Symbol;Acc:HGNC:49260]	-
ENSG00000162999	DUSP19	2	183078559	183100005	+	5376	protein_coding	dual specificity phosphatase 19 [Source:HGNC Symbol;Acc:HGNC:18894]	-
ENSG00000233654	AC108047.1	2	190534855	190568102	+	404	antisense	novel transcript	-
ENSG00000238317	SNORD11	2	202293051	202293134	+	84	snoRNA	small nucleolar RNA, C/D box 11 [Source:HGNC Symbol;Acc:HGNC:32707]	-
ENSG00000222317	RNA5SP118	2	209721913	209722021	-	109	rRNA_pseudogene	RNA, 5S ribosomal pseudogene 118 [Source:HGNC Symbol;Acc:HGNC:42916]	-
ENSG00000270659	AC079610.2	2	213152970	213153659	+	690	lincRNA	novel transcript	-
ENSG00000230695	AC012462.3	2	215436253	215436992	+	131	antisense	novel transcript	-
ENSG00000115009	CCL20	2	227805739	227817564	+	1594	protein_coding	C-C motif chemokine ligand 20 [Source:HGNC Symbol;Acc:HGNC:10619]	-
ENSG00000237126	AC073254.1	2	232580948	232611971	-	3725	antisense	novel transcript	-
ENSG00000280744	LINC01173	2	234682668	234717764	+	331	lincRNA	long intergenic non-protein coding RNA 1173 [Source:HGNC Symbol;Acc:HGNC:49545]	-
ENSG00000229915	AC016999.1	2	238427077	238427729	-	452	antisense	novel transcript	-
ENSG00000285906	AC083855.2	3	11193439	11225877	-	996	antisense		-
ENSG00000235904	RBMS3-AS3	3	29264194	29290726	-	787	antisense	RBMS3 antisense RNA 3 [Source:HGNC Symbol;Acc:HGNC:39989]	-
ENSG00000172995	ARPP21	3	35638945	35794496	+	10092	protein_coding	cAMP regulated phosphoprotein 21 [Source:HGNC Symbol;Acc:HGNC:16968]	-
ENSG00000272121	AC006058.3	3	43998081	43999149	-	1069	lincRNA	novel transcript	-
ENSG00000178038	ALS2CL	3	46668997	46693704	-	9057	protein_coding	ALS2 C-terminal like [Source:HGNC Symbol;Acc:HGNC:20605]	-
ENSG00000285416	AC137630.5	3	48997221	48999442	-	763	unitary_pseudogene	novel pseudogene, ortholog of avian secreted frizzled-related protein 5	-
ENSG00000235908	RHOA-IT1	3	49365145	49367006	-	517	sense_intronic	RHOA intronic transcript 1 [Source:HGNC Symbol;Acc:HGNC:41308]	-
ENSG00000207926	MIR135A1	3	52294219	52294308	-	90	miRNA	microRNA 135a-1 [Source:HGNC Symbol;Acc:HGNC:31520]	-
ENSG00000252768	RNU6-856P	3	52551846	52551943	-	98	snRNA	RNA, U6 small nuclear 856, pseudogene [Source:HGNC Symbol;Acc:HGNC:47819]	-
ENSG00000239445	ST3GAL6-AS1	3	98714330	98732651	-	843	antisense	ST3GAL6 antisense RNA 1 [Source:HGNC Symbol;Acc:HGNC:40828]	-
ENSG00000202379	RF00156	3	108574565	108574698	+	134	snoRNA		-
ENSG00000240891	PLCXD2	3	111674676	111846447	+	8974	protein_coding	phosphatidylinositol specific phospholipase C X domain containing 2 [Source:HGNC Symbol;Acc:HGNC:26462]	-
ENSG00000178075	GRAMD1C	3	113828182	113947174	+	7814	protein_coding	GRAM domain containing 1C [Source:HGNC Symbol;Acc:HGNC:25252]	-
ENSG00000184307	ZDHHC23	3	113947901	113965401	+	7138	protein_coding	zinc finger DHHC-type containing 23 [Source:HGNC Symbol;Acc:HGNC:28654]	-
ENSG00000252965	RF00019	3	125528244	125528349	-	106	misc_RNA		-
ENSG00000248787	AC092903.2	3	125907765	125916360	-	1034	lincRNA	novel transcript	-
ENSG00000244300	GATA2-AS1	3	128489212	128502348	+	2283	antisense	GATA2 antisense RNA 1 [Source:HGNC Symbol;Acc:HGNC:51108]	-
ENSG00000207088	SNORA7B	3	129397210	129397348	-	139	snoRNA	small nucleolar RNA, H/ACA box 7B [Source:HGNC Symbol;Acc:HGNC:32593]	-
ENSG00000206384	COL6A6	3	130560334	130678155	+	9720	protein_coding	collagen type VI alpha 6 chain [Source:HGNC Symbol;Acc:HGNC:27023]	-
ENSG00000252641	RNU6-678P	3	133664926	133665034	+	109	snRNA	RNA, U6 small nuclear 678, pseudogene [Source:HGNC Symbol;Acc:HGNC:47641]	-
ENSG00000277723	MIR6827	3	134367804	134367862	-	59	miRNA	microRNA 6827 [Source:HGNC Symbol;Acc:HGNC:50234]	-
ENSG00000120756	PLS1	3	142596387	142713664	+	5294	protein_coding	plastin 1 [Source:HGNC Symbol;Acc:HGNC:9090]	-
ENSG00000163751	CPA3	3	148865256	148897196	+	1848	protein_coding	carboxypeptidase A3 [Source:HGNC Symbol;Acc:HGNC:2298]	-
ENSG00000272440	AC080013.6	3	158695367	158695581	+	215	lincRNA	novel transcript	-
ENSG00000240207	AC080013.1	3	158732263	158784070	+	4177	antisense	novel transcript, antisense to RARRES1	-
ENSG00000241120	HMGN1P8	3	167694355	167694642	-	288	processed_pseudogene	high mobility group nucleosome binding domain 1 pseudogene 8 [Source:HGNC Symbol;Acc:HGNC:39351]	-
ENSG00000206120	EGFEM1P	3	168249522	168830599	+	4658	transcribed_unitary_pseudogene	EGF like and EMI domain containing 1, pseudogene [Source:HGNC Symbol;Acc:HGNC:25149]	-
ENSG00000184378	ACTRT3	3	169766921	169769895	-	2005	protein_coding	actin related protein T3 [Source:HGNC Symbol;Acc:HGNC:24022]	-
ENSG00000173890	GPR160	3	170037929	170085403	+	4458	protein_coding	G protein-coupled receptor 160 [Source:HGNC Symbol;Acc:HGNC:23693]	-
ENSG00000013293	SLC7A14	3	170459584	170586074	-	10459	protein_coding	solute carrier family 7 member 14 [Source:HGNC Symbol;Acc:HGNC:29326]	-
ENSG00000284753	EEF1AKMT4	3	184249650	184259585	+	1823	protein_coding	EEF1A lysine methyltransferase 4 [Source:HGNC Symbol;Acc:HGNC:53611]	-
ENSG00000229638	RPL4P4	3	185417495	185418778	-	1284	processed_pseudogene	ribosomal protein L4 pseudogene 4 [Source:HGNC Symbol;Acc:HGNC:36179]	-
ENSG00000136514	RTP4	3	187368332	187372076	+	1554	protein_coding	receptor transporter protein 4 [Source:HGNC Symbol;Acc:HGNC:23992]	-
ENSG00000233308	OSTN-AS1	3	191213291	191234605	-	515	antisense	OSTN antisense RNA 1 [Source:HGNC Symbol;Acc:HGNC:41250]	-
ENSG00000185112	FAM43A	3	194686544	194689037	+	2494	protein_coding	family with sequence similarity 43 member A [Source:HGNC Symbol;Acc:HGNC:26888]	-
ENSG00000250312	ZNF718	4	124480	202303	+	4921	protein_coding	zinc finger protein 718 [Source:HGNC Symbol;Acc:HGNC:26889]	-
ENSG00000233799	AC139887.1	4	764487	765074	-	286	antisense	novel transcript, antisense to PCGF3	-
ENSG00000173013	CCDC96	4	7040849	7042939	-	2091	protein_coding	coiled-coil domain containing 96 [Source:HGNC Symbol;Acc:HGNC:26900]	-
ENSG00000214846	AC114744.1	4	15730962	15731627	-	666	processed_pseudogene	ribosomal protein L10a (RPL10A) pseudogene	-
ENSG00000248685	LINC02484	4	34120894	34269747	-	989	lincRNA	long intergenic non-protein coding RNA 2484 [Source:HGNC Symbol;Acc:HGNC:53459]	-
ENSG00000121895	TMEM156	4	38966744	39032922	-	2562	protein_coding	transmembrane protein 156 [Source:HGNC Symbol;Acc:HGNC:26260]	-
ENSG00000249685	AC079921.2	4	39133913	39135608	+	455	lincRNA	novel transcript	-
ENSG00000224097	AC021148.1	4	39480255	39481905	+	1651	transcribed_processed_pseudogene	WD repeat domain 5 pseudogene [Source:NCBI gene;Acc:401127]	-
ENSG00000250657	AC097451.1	4	43340875	43345600	+	681	processed_transcript	novel transcript	-
ENSG00000248254	AC107398.2	4	47556731	47560259	-	601	antisense	novel transcript	-
ENSG00000135605	TEC	4	48135783	48269864	-	4030	protein_coding	tec protein tyrosine kinase [Source:HGNC Symbol;Acc:HGNC:11719]	-
ENSG00000128052	KDR	4	55078259	55125595	-	6563	protein_coding	kinase insert domain receptor [Source:HGNC Symbol;Acc:HGNC:6307]	-
ENSG00000109255	NMU	4	55595229	55636698	-	975	protein_coding	neuromedin U [Source:HGNC Symbol;Acc:HGNC:7859]	-
ENSG00000181617	FDCSP	4	70226071	70235252	+	566	protein_coding	follicular dendritic cell secreted protein [Source:HGNC Symbol;Acc:HGNC:19215]	-
ENSG00000187689	AMTN	4	70518540	70532742	+	1037	protein_coding	amelotin [Source:HGNC Symbol;Acc:HGNC:33188]	-
ENSG00000081051	AFP	4	73431138	73456174	+	3259	protein_coding	alpha fetoprotein [Source:HGNC Symbol;Acc:HGNC:317]	-
ENSG00000182585	EPGN	4	74308473	74315307	+	1814	protein_coding	epithelial mitogen [Source:HGNC Symbol;Acc:HGNC:17470]	-
ENSG00000124882	EREG	4	74365143	74388751	+	5717	protein_coding	epiregulin [Source:HGNC Symbol;Acc:HGNC:3443]	-
ENSG00000174808	BTC	4	74744759	74794686	-	2816	protein_coding	betacellulin [Source:HGNC Symbol;Acc:HGNC:1121]	-
ENSG00000173083	HPSE	4	83292461	83335153	-	4721	protein_coding	heparanase [Source:HGNC Symbol;Acc:HGNC:5164]	-
ENSG00000138678	GPAT3	4	83535914	83605875	+	3468	protein_coding	glycerol-3-phosphate acyltransferase 3 [Source:HGNC Symbol;Acc:HGNC:28157]	-
ENSG00000029559	IBSP	4	87799581	87812435	+	1546	protein_coding	integrin binding sialoprotein [Source:HGNC Symbol;Acc:HGNC:5341]	-
ENSG00000118785	SPP1	4	87975650	87983426	+	2321	protein_coding	secreted phosphoprotein 1 [Source:HGNC Symbol;Acc:HGNC:11255]	-
ENSG00000138646	HERC5	4	88457117	88506163	+	4766	protein_coding	HECT and RLD domain containing E3 ubiquitin protein ligase 5 [Source:HGNC Symbol;Acc:HGNC:24368]	-
ENSG00000145335	SNCA	4	89724099	89838315	-	4014	protein_coding	synuclein alpha [Source:HGNC Symbol;Acc:HGNC:11138]	-
ENSG00000248161	AC098487.1	4	102418602	102450010	-	992	lincRNA	novel transcript	-
ENSG00000206601	RNU6-431P	4	108652150	108652256	+	107	snRNA	RNA, U6 small nuclear 431, pseudogene [Source:HGNC Symbol;Acc:HGNC:47394]	-
ENSG00000138798	EGF	4	109912884	110012266	+	6127	protein_coding	epidermal growth factor [Source:HGNC Symbol;Acc:HGNC:3229]	-
ENSG00000050730	TNIP3	4	121131408	121227466	-	3768	protein_coding	TNFAIP3 interacting protein 3 [Source:HGNC Symbol;Acc:HGNC:19315]	-
ENSG00000164112	TMEM155	4	121758930	121765427	-	3027	protein_coding	transmembrane protein 155 [Source:HGNC Symbol;Acc:HGNC:26418]	-
ENSG00000251821	RNU6-583P	4	127891991	127892082	+	92	snRNA	RNA, U6 small nuclear 583, pseudogene [Source:HGNC Symbol;Acc:HGNC:47546]	-
ENSG00000137463	MGARP	4	139266163	139280338	-	1339	protein_coding	mitochondria localized glutamic acid rich protein [Source:HGNC Symbol;Acc:HGNC:29969]	-
ENSG00000151623	NR3C2	4	148078762	148444698	-	6607	protein_coding	nuclear receptor subfamily 3 group C member 2 [Source:HGNC Symbol;Acc:HGNC:7979]	ESR-like
ENSG00000201264	SNORD73B	4	151102057	151102128	+	72	snoRNA	small nucleolar RNA, C/D box U73B (pseudogene) [Source:HGNC Symbol;Acc:HGNC:30357]	-
ENSG00000268471	MIR4453HG	4	152536264	152539263	+	3000	bidirectional_promoter_lncRNA	MIR4453 host gene [Source:HGNC Symbol;Acc:HGNC:25288]	-
ENSG00000171557	FGG	4	154604134	154612967	-	3600	protein_coding	fibrinogen gamma chain [Source:HGNC Symbol;Acc:HGNC:3694]	-
ENSG00000151790	TDO2	4	155854738	155920406	+	5264	protein_coding	tryptophan 2,3-dioxygenase [Source:HGNC Symbol;Acc:HGNC:11708]	-
ENSG00000196104	SPOCK3	4	166733384	167234796	-	4482	protein_coding	SPARC (osteonectin), cwcv and kazal like domains proteoglycan 3 [Source:HGNC Symbol;Acc:HGNC:13565]	-
ENSG00000109511	ANXA10	4	168092515	168187690	+	1812	protein_coding	annexin A10 [Source:HGNC Symbol;Acc:HGNC:534]	-
ENSG00000207171	RF00432	4	168471409	168471539	+	131	snoRNA		-
ENSG00000198948	MFAP3L	4	169986597	170033031	-	8741	protein_coding	microfibril associated protein 3 like [Source:HGNC Symbol;Acc:HGNC:29083]	-
ENSG00000232648	AC107214.1	4	183494938	183504494	-	559	antisense	uncharacterized LOC389247 [Source:NCBI gene;Acc:389247]	-
ENSG00000154553	PDLIM3	4	185500660	185535612	-	9117	protein_coding	PDZ and LIM domain 3 [Source:HGNC Symbol;Acc:HGNC:20767]	-
ENSG00000249378	LINC01060	4	188400736	188681051	+	3202	lincRNA	long intergenic non-protein coding RNA 1060 [Source:HGNC Symbol;Acc:HGNC:49081]	-
ENSG00000250645	AC010442.2	5	418703	419109	+	407	processed_pseudogene	family with sequence similarity 136, member A (FAM136A) pseudogene	-
ENSG00000271781	AC026740.1	5	675826	676616	+	791	antisense	novel transcript, antisense to TPPP	-
ENSG00000145536	ADAMTS16	5	5140330	5320304	+	5863	protein_coding	ADAM metallopeptidase with thrombospondin type 1 motif 16 [Source:HGNC Symbol;Acc:HGNC:17108]	-
ENSG00000250056	LINC01018	5	6582136	6588499	+	3518	lincRNA	long intergenic non-protein coding RNA 1018 [Source:HGNC Symbol;Acc:HGNC:27394]	-
ENSG00000249102	AC034223.1	5	33008994	33025724	+	599	lincRNA	novel transcript	-
ENSG00000270558	AC025449.1	5	37286449	37286977	-	529	processed_pseudogene	chromobox homolog 3 (CBX3) pseudogene	-
ENSG00000251880	RNU7-75P	5	37327135	37327196	+	62	snRNA	RNA, U7 small nuclear 75 pseudogene [Source:HGNC Symbol;Acc:HGNC:34171]	-
ENSG00000248587	GDNF-AS1	5	37811589	37953827	+	9873	antisense	GDNF antisense RNA 1 [Source:HGNC Symbol;Acc:HGNC:43592]	-
ENSG00000251257	AC010457.1	5	38460925	38468339	-	726	antisense	novel transcript	-
ENSG00000271334	LINC02104	5	39520431	39524708	+	599	lincRNA	long intergenic non-protein coding RNA 2104 [Source:HGNC Symbol;Acc:HGNC:52959]	-
ENSG00000249492	AC114956.3	5	43483959	43509356	+	823	processed_transcript	novel transcript	-
ENSG00000249855	EEF1A1P19	5	43495073	43496454	-	1382	processed_pseudogene	eukaryotic translation elongation factor 1 alpha 1 pseudogene 19 [Source:HGNC Symbol;Acc:HGNC:37892]	-
ENSG00000164181	ELOVL7	5	60751791	60844389	-	4576	protein_coding	ELOVL fatty acid elongase 7 [Source:HGNC Symbol;Acc:HGNC:26292]	-
ENSG00000164197	RNF180	5	64165844	64372869	+	5434	protein_coding	ring finger protein 180 [Source:HGNC Symbol;Acc:HGNC:27752]	-
ENSG00000186479	RGS7BP	5	64506257	64612312	+	4379	protein_coding	regulator of G protein signaling 7 binding protein [Source:HGNC Symbol;Acc:HGNC:23271]	-
ENSG00000152939	MARVELD2	5	69415065	69444330	+	5366	protein_coding	MARVEL domain containing 2 [Source:HGNC Symbol;Acc:HGNC:26401]	-
ENSG00000248371	LINC02056	5	72574120	72660669	-	818	lincRNA	long intergenic non-protein coding RNA 2056 [Source:HGNC Symbol;Acc:HGNC:52898]	-
ENSG00000248794	AC026436.1	5	81242330	81242599	-	270	processed_pseudogene	ribosomal protein S12 (RPS12) pseudogene	-
ENSG00000207129	RNA5SP187	5	88274258	88274376	-	119	rRNA_pseudogene	RNA, 5S ribosomal pseudogene 187 [Source:HGNC Symbol;Acc:HGNC:43087]	-
ENSG00000270133	AC025766.1	5	94611906	94618122	-	409	sense_intronic	novel transcript, sense intronic to C5orf36	-
ENSG00000250273	PSMC1P5	5	107195156	107195332	+	177	processed_pseudogene	proteasome 26S subunit, ATPase 1 pseudogene 5 [Source:HGNC Symbol;Acc:HGNC:39780]	-
ENSG00000129596	CDO1	5	115804733	115816954	-	2189	protein_coding	cysteine dioxygenase type 1 [Source:HGNC Symbol;Acc:HGNC:1795]	-
ENSG00000223652	AC106786.1	5	123087248	123090299	-	1020	antisense	uncharacterized LOC105379152 [Source:NCBI gene;Acc:105379152]	-
ENSG00000250602	AC093535.1	5	126372477	126509021	-	2878	antisense	novel transcript, antisense to GRAMD3	-
ENSG00000006837	CDKL3	5	134286350	134371047	-	3057	protein_coding	cyclin dependent kinase like 3 [Source:HGNC Symbol;Acc:HGNC:15483]	-
ENSG00000199545	RNA5SP195	5	139299852	139299968	+	117	rRNA_pseudogene	RNA, 5S ribosomal pseudogene 195 [Source:HGNC Symbol;Acc:HGNC:43095]	-
ENSG00000231185	SPRY4-AS1	5	142325293	142672001	+	1811	antisense	SPRY4 antisense RNA 1 [Source:HGNC Symbol;Acc:HGNC:53465]	-
ENSG00000211445	GPX3	5	151020438	151028993	+	3163	protein_coding	glutathione peroxidase 3 [Source:HGNC Symbol;Acc:HGNC:4555]	-
ENSG00000249035	CLMAT3	5	151676945	151724782	+	2191	antisense	colorectal liver metastasis associated transcript 3 [Source:HGNC Symbol;Acc:HGNC:52287]	-
ENSG00000245275	SAP30L-AS1	5	154329437	154445850	-	1972	antisense	SAP30L antisense RNA 1 (head to head) [Source:HGNC Symbol;Acc:HGNC:26760]	-
ENSG00000204767	INSYN2B	5	169864264	169980740	-	2999	protein_coding	inhibitory synaptic factor family member 2B [Source:HGNC Symbol;Acc:HGNC:37271]	-
ENSG00000249306	LINC01411	5	174336295	174532457	+	3800	lincRNA	long intergenic non-protein coding RNA 1411 [Source:HGNC Symbol;Acc:HGNC:50703]	-
ENSG00000251144	AC113346.1	5	174820027	174826324	+	287	lincRNA	novel transcript	-
ENSG00000246334	PRR7-AS1	5	177438503	177447699	-	1701	antisense	PRR7 antisense RNA 1 [Source:HGNC Symbol;Acc:HGNC:27961]	-
ENSG00000164379	FOXQ1	6	1312440	1314748	+	2309	protein_coding	forkhead box Q1 [Source:HGNC Symbol;Acc:HGNC:20951]	Fork
ENSG00000229950	TFAP2A-AS1	6	10409340	10416446	+	1692	antisense	TFAP2A antisense RNA 1 [Source:HGNC Symbol;Acc:HGNC:40579]	-
ENSG00000111846	GCNT2	6	10492223	10629368	+	9072	protein_coding	glucosaminyl (N-acetyl) transferase 2 (I blood group) [Source:HGNC Symbol;Acc:HGNC:4204]	-
ENSG00000112183	RBM24	6	17281346	17293875	+	3444	protein_coding	RNA binding motif protein 24 [Source:HGNC Symbol;Acc:HGNC:21539]	-
ENSG00000124635	HIST1H2BJ	6	27125897	27132750	-	950	protein_coding	histone cluster 1 H2B family member j [Source:HGNC Symbol;Acc:HGNC:4761]	-
ENSG00000235238	SUMO2P1	6	29636060	29636343	-	284	processed_pseudogene	SUMO2 pseudogene 1 [Source:HGNC Symbol;Acc:HGNC:13985]	-
ENSG00000214922	HLA-F-AS1	6	29726601	29749049	-	4179	processed_transcript	HLA-F antisense RNA 1 [Source:HGNC Symbol;Acc:HGNC:26645]	-
ENSG00000201988	RF00019	6	30736304	30736414	-	111	misc_RNA		-
ENSG00000204540	PSORS1C1	6	31114750	31140092	+	5781	protein_coding	psoriasis susceptibility 1 candidate 1 [Source:HGNC Symbol;Acc:HGNC:17202]	-
ENSG00000204287	HLA-DRA	6	32439842	32445046	+	1280	protein_coding	major histocompatibility complex, class II, DR alpha [Source:HGNC Symbol;Acc:HGNC:4947]	-
ENSG00000223865	HLA-DPB1	6	33075926	33087201	+	2791	protein_coding	major histocompatibility complex, class II, DP beta 1 [Source:HGNC Symbol;Acc:HGNC:4940]	-
ENSG00000226976	COX6A1P2	6	37044860	37045189	+	330	processed_pseudogene	cytochrome c oxidase subunit 6A1 pseudogene 2 [Source:HGNC Symbol;Acc:HGNC:35239]	-
ENSG00000203362	POLH-AS1	6	43588230	43591362	-	990	antisense	POLH antisense RNA 1 [Source:HGNC Symbol;Acc:HGNC:40459]	-
ENSG00000279312	AL136164.4	6	71373253	71375387	-	2135	TEC	TEC	-
ENSG00000223044	RNU6-130P	6	82210338	82210440	-	103	snRNA	RNA, U6 small nuclear 130, pseudogene [Source:HGNC Symbol;Acc:HGNC:47093]	-
ENSG00000206715	RNU6-444P	6	87488445	87488552	+	108	snRNA	RNA, U6 small nuclear 444, pseudogene [Source:HGNC Symbol;Acc:HGNC:47407]	-
ENSG00000228506	AL513550.1	6	99424922	99431373	+	1638	antisense	thiosulfate sulfurtransferase like domain containing 3 [Source:NCBI gene;Acc:100130890]	-
ENSG00000260000	AL133338.1	6	100881471	100882987	+	1517	antisense	novel transcript, antisense to ASCC3	-
ENSG00000173214	MFSD4B	6	111259348	111271167	+	5958	protein_coding	major facilitator superfamily domain containing 4B [Source:HGNC Symbol;Acc:HGNC:21053]	-
ENSG00000228624	HDAC2-AS2	6	113969701	114471705	+	8063	antisense	HDAC2 and HS3ST5 antisense RNA 2 [Source:HGNC Symbol;Acc:HGNC:43590]	-
ENSG00000123500	COL10A1	6	116118923	116158747	-	3816	protein_coding	collagen type X alpha 1 chain [Source:HGNC Symbol;Acc:HGNC:2185]	-
ENSG00000164483	SAMD3	6	130144315	130365425	-	6903	protein_coding	sterile alpha motif domain containing 3 [Source:HGNC Symbol;Acc:HGNC:21574]	-
ENSG00000118513	MYB	6	135181315	135219173	+	5493	protein_coding	MYB proto-oncogene, transcription factor [Source:HGNC Symbol;Acc:HGNC:7545]	MYB
ENSG00000237596	AL138828.1	6	135991936	136225751	-	6585	antisense	novel transcript	-
ENSG00000112414	ADGRG6	6	142301854	142446266	+	8473	protein_coding	adhesion G protein-coupled receptor G6 [Source:HGNC Symbol;Acc:HGNC:13841]	-
ENSG00000217648	AL136116.3	6	143342246	143343383	+	1138	processed_pseudogene	pseudogene similar to presenilin associated, rhomboid-like PARL	-
ENSG00000252244	RNU7-3P	6	149516956	149517017	+	62	snRNA	RNA, U7 small nuclear 3 pseudogene [Source:HGNC Symbol;Acc:HGNC:34099]	-
ENSG00000131019	ULBP3	6	150063150	150069095	-	988	protein_coding	UL16 binding protein 3 [Source:HGNC Symbol;Acc:HGNC:14895]	-
ENSG00000091831	ESR1	6	151656691	152129619	+	13854	protein_coding	estrogen receptor 1 [Source:HGNC Symbol;Acc:HGNC:3467]	ESR-like
ENSG00000120279	MYCT1	6	152697895	152724567	+	3030	protein_coding	MYC target 1 [Source:HGNC Symbol;Acc:HGNC:23172]	-
ENSG00000164674	SYTL3	6	158650014	158764876	+	2896	protein_coding	synaptotagmin like 3 [Source:HGNC Symbol;Acc:HGNC:15587]	-
ENSG00000251988	RNU4ATAC18P	6	159720415	159720540	-	126	snRNA	RNA, U4atac small nuclear 18, pseudogene [Source:HGNC Symbol;Acc:HGNC:46904]	-
ENSG00000230234	AL162582.1	6	160272617	160276130	+	467	lincRNA	uncharacterized LOC105378088 [Source:NCBI gene;Acc:105378088]	-
ENSG00000235272	RAMACL	6	166585604	166587594	-	1991	protein_coding	RNA guanine-7 methyltransferase activating subunit like (pseudogene) [Source:HGNC Symbol;Acc:HGNC:21234]	-
ENSG00000227598	Z94721.1	6	166969626	166999065	-	385	bidirectional_promoter_lncRNA	novel transcript	-
ENSG00000242474	AC093627.5	7	135853	149466	-	1766	lincRNA	novel transcript	-
ENSG00000157999	ANKRD61	7	6031376	6036386	+	1257	protein_coding	ankyrin repeat domain 61 [Source:HGNC Symbol;Acc:HGNC:22467]	-
ENSG00000006747	SCIN	7	12570577	12660179	+	11623	protein_coding	scinderin [Source:HGNC Symbol;Acc:HGNC:21695]	-
ENSG00000106537	TSPAN13	7	16753535	16784536	+	2224	protein_coding	tetraspanin 13 [Source:HGNC Symbol;Acc:HGNC:21643]	-
ENSG00000271133	AC004130.1	7	20328299	20331747	-	896	antisense	uncharacterized LOC101927811 [Source:NCBI gene;Acc:101927811]	-
ENSG00000105877	DNAH11	7	21543215	21901839	+	15998	protein_coding	dynein axonemal heavy chain 11 [Source:HGNC Symbol;Acc:HGNC:2942]	-
ENSG00000050344	NFE2L3	7	26152240	26187125	+	4249	protein_coding	nuclear factor, erythroid 2 like 3 [Source:HGNC Symbol;Acc:HGNC:7783]	TF_bZIP
ENSG00000122592	HOXA7	7	27153716	27157936	-	2411	protein_coding	homeobox A7 [Source:HGNC Symbol;Acc:HGNC:5108]	Homeobox
ENSG00000005073	HOXA11	7	27181510	27185223	-	2307	protein_coding	homeobox A11 [Source:HGNC Symbol;Acc:HGNC:5101]	Homeobox
ENSG00000062582	MRPS24	7	43866558	43869893	-	2613	protein_coding	mitochondrial ribosomal protein S24 [Source:HGNC Symbol;Acc:HGNC:14510]	-
ENSG00000275833	AC073107.2	7	65764535	65768306	+	238	unprocessed_pseudogene	sulfatase modifying factor 2 (SUMF2) pseudogene	-
ENSG00000277149	TYW1B	7	72558744	72828198	-	3258	protein_coding	tRNA-yW synthesizing protein 1 homolog B [Source:HGNC Symbol;Acc:HGNC:33908]	-
ENSG00000006606	CCL26	7	75769533	75789896	-	706	protein_coding	C-C motif chemokine ligand 26 [Source:HGNC Symbol;Acc:HGNC:10625]	-
ENSG00000135218	CD36	7	80369575	80679277	+	10880	protein_coding	CD36 molecule [Source:HGNC Symbol;Acc:HGNC:1663]	-
ENSG00000223969	AC002456.1	7	90590619	90597353	-	616	antisense	novel transcript	-
ENSG00000236453	AC003092.1	7	94022833	94066661	+	1064	lincRNA	novel transcript	-
ENSG00000243554	AC004967.1	7	97969005	97972254	-	447	transcribed_unprocessed_pseudogene	CCZ1 homolog, vacuolar protein trafficking and biogenesis associated (CCZ1) pseudogene	-
ENSG00000207757	MIR93	7	100093768	100093847	-	80	miRNA	microRNA 93 [Source:HGNC Symbol;Acc:HGNC:31645]	-
ENSG00000208036	MIR106B	7	100093993	100094074	-	82	miRNA	microRNA 106b [Source:HGNC Symbol;Acc:HGNC:31495]	-
ENSG00000260097	SPDYE6	7	102347206	102356444	-	1691	protein_coding	speedy/RINGO cell cycle regulator family member E6 [Source:HGNC Symbol;Acc:HGNC:35465]	-
ENSG00000285437	POLR2J3	7	102562133	102572583	-	7195	protein_coding	RNA polymerase II subunit J3 [Source:HGNC Symbol;Acc:HGNC:33853]	-
ENSG00000005249	PRKAR2B	7	107044649	107161811	+	4318	protein_coding	protein kinase cAMP-dependent type II regulatory subunit beta [Source:HGNC Symbol;Acc:HGNC:9392]	-
ENSG00000241764	AC002467.1	7	107742817	107744581	-	984	antisense	uncharacterized LOC101927974 [Source:NCBI gene;Acc:101927974]	-
ENSG00000184408	KCND2	7	120273668	120750331	+	5555	protein_coding	potassium voltage-gated channel subfamily D member 2 [Source:HGNC Symbol;Acc:HGNC:6238]	-
ENSG00000226380	LINC-PINT	7	130876809	130913310	-	6619	lincRNA	long intergenic non-protein coding RNA, p53 induced transcript [Source:NCBI gene;Acc:378805]	-
ENSG00000251728	RF00019	7	140094697	140094792	-	96	misc_RNA		-
ENSG00000257335	MGAM	7	141907813	142106747	+	10767	protein_coding	maltase-glucoamylase [Source:HGNC Symbol;Acc:HGNC:7043]	-
ENSG00000196511	TPK1	7	144451941	144836395	-	8442	protein_coding	thiamin pyrophosphokinase 1 [Source:HGNC Symbol;Acc:HGNC:17358]	-
ENSG00000251712	RNU7-20P	7	148821012	148821073	+	62	snRNA	RNA, U7 small nuclear 20 pseudogene [Source:HGNC Symbol;Acc:HGNC:34116]	-
ENSG00000106560	GIMAP2	7	150685697	150693641	+	2097	protein_coding	GTPase, IMAP family member 2 [Source:HGNC Symbol;Acc:HGNC:21789]	-
ENSG00000264268	MIR4767	X	7147860	7147937	+	78	miRNA	microRNA 4767 [Source:HGNC Symbol;Acc:HGNC:41548]	-
ENSG00000207151	RF00019	X	11116092	11116193	-	102	misc_RNA		-
ENSG00000237506	RPSAP15	X	87703343	87704203	-	861	processed_pseudogene	ribosomal protein SA pseudogene 15 [Source:HGNC Symbol;Acc:HGNC:31464]	-
ENSG00000102385	DRP2	X	101219769	101264497	+	8187	protein_coding	dystrophin related protein 2 [Source:HGNC Symbol;Acc:HGNC:3032]	-
ENSG00000261101	AC234775.3	X	101627868	101628523	+	656	sense_overlapping	novel transcript, overlapping to ARMCX3	-
ENSG00000184905	TCEAL2	X	102125688	102127711	+	1666	protein_coding	transcription elongation factor A like 2 [Source:HGNC Symbol;Acc:HGNC:29818]	-
ENSG00000184515	BEX5	X	102153708	102156057	-	1063	protein_coding	brain expressed X-linked 5 [Source:HGNC Symbol;Acc:HGNC:27990]	-
ENSG00000102409	BEX4	X	103215092	103217246	+	1328	protein_coding	brain expressed X-linked 4 [Source:HGNC Symbol;Acc:HGNC:25475]	-
ENSG00000281091	AL606763.1	X	103404777	103408299	+	462	lincRNA	novel transcript	-
ENSG00000197565	COL4A6	X	108155607	108439497	-	9282	protein_coding	collagen type IV alpha 6 chain [Source:HGNC Symbol;Acc:HGNC:2208]	-
ENSG00000271826	PLS3-AS1	X	115518182	115562731	-	2075	antisense	PLS3 antisense RNA 1 [Source:HGNC Symbol;Acc:HGNC:50343]	-
ENSG00000155962	CLIC2	X	155276211	155334657	-	2840	protein_coding	chloride intracellular channel 2 [Source:HGNC Symbol;Acc:HGNC:2063]	-
ENSG00000253853	AC246817.1	8	2727318	2822482	+	610	lincRNA	novel transcript	-
ENSG00000250305	TRMT9B	8	12945642	13031503	+	14668	protein_coding	tRNA methyltransferase 9B (putative) [Source:HGNC Symbol;Acc:HGNC:26725]	-
ENSG00000104689	TNFRSF10A	8	23190452	23225126	-	2951	protein_coding	TNF receptor superfamily member 10a [Source:HGNC Symbol;Acc:HGNC:11904]	-
ENSG00000253837	AC090197.1	8	23336171	23366125	+	4798	processed_transcript	uncharacterized LOC100507156 [Source:NCBI gene;Acc:100507156]	-
ENSG00000120875	DUSP4	8	29333064	29350668	-	7257	protein_coding	dual specificity phosphatase 4 [Source:HGNC Symbol;Acc:HGNC:3070]	-
ENSG00000254109	RBPMS-AS1	8	30382119	30385401	-	1171	antisense	RBPMS antisense RNA 1 [Source:HGNC Symbol;Acc:HGNC:48721]	-
ENSG00000279041	AC102945.2	8	30552345	30553766	+	1422	TEC	TEC	-
ENSG00000131203	IDO1	8	39902275	39928444	+	3261	protein_coding	indoleamine 2,3-dioxygenase 1 [Source:HGNC Symbol;Acc:HGNC:6059]	-
ENSG00000029534	ANK1	8	41653220	41896762	-	10797	protein_coding	ankyrin 1 [Source:HGNC Symbol;Acc:HGNC:492]	-
ENSG00000254165	AC090739.1	8	42537529	42538304	-	708	antisense	novel transcript	-
ENSG00000137561	TTPA	8	63048553	63086053	-	2389	protein_coding	alpha tocopherol transfer protein [Source:HGNC Symbol;Acc:HGNC:12404]	-
ENSG00000165084	C8orf34	8	68330722	68819022	+	10499	protein_coding	chromosome 8 open reading frame 34 [Source:HGNC Symbol;Acc:HGNC:30905]	-
ENSG00000254337	AC083967.1	8	68848742	68852763	-	515	lincRNA	novel transcript	-
ENSG00000253658	LINC01592	8	68911803	69104190	-	2840	lincRNA	long intergenic non-protein coding RNA 1592 [Source:HGNC Symbol;Acc:HGNC:51557]	-
ENSG00000266712	MIR3149	8	76966768	76966850	-	83	miRNA	microRNA 3149 [Source:HGNC Symbol;Acc:HGNC:38251]	-
ENSG00000279331	RBM12B-AS1	8	93740121	93740773	+	653	TEC	RBM12B antisense RNA 1 [Source:HGNC Symbol;Acc:HGNC:28818]	-
ENSG00000156509	FBXO43	8	100133360	100145800	-	3950	protein_coding	F-box protein 43 [Source:HGNC Symbol;Acc:HGNC:28521]	-
ENSG00000165071	TMEM71	8	132685007	132760712	-	3332	protein_coding	transmembrane protein 71 [Source:HGNC Symbol;Acc:HGNC:26572]	-
ENSG00000160886	LY6K	8	142700111	142705127	+	4049	protein_coding	lymphocyte antigen 6 family member K [Source:HGNC Symbol;Acc:HGNC:24225]	-
ENSG00000137033	IL33	9	6215786	6257983	+	3253	protein_coding	interleukin 33 [Source:HGNC Symbol;Acc:HGNC:16028]	-
ENSG00000215221	UBA52P6	9	22012155	22012536	+	382	processed_pseudogene	ubiquitin A-52 residue ribosomal protein fusion product 1 pseudogene 6 [Source:HGNC Symbol;Acc:HGNC:36763]	-
ENSG00000230453	ANKRD18B	9	33524394	33573009	+	5857	protein_coding	ankyrin repeat domain 18B [Source:HGNC Symbol;Acc:HGNC:23644]	-
ENSG00000200502	RF00019	9	37160137	37160237	+	101	misc_RNA		-
ENSG00000277778	PGM5P2	9	41006999	41074617	-	1980	transcribed_unprocessed_pseudogene	phosphoglucomutase 5 pseudogene 2 [Source:HGNC Symbol;Acc:HGNC:18965]	-
ENSG00000229156	CR769776.2	9	64462819	64463196	+	378	processed_pseudogene	novel pseudogene	-
ENSG00000274026	FAM27E3	9	67717411	67719178	-	1593	transcribed_processed_pseudogene	family with sequence similarity 27 member E3 [Source:HGNC Symbol;Acc:HGNC:28655]	-
ENSG00000200041	RF00019	9	75181520	75181621	-	102	misc_RNA		-
ENSG00000197506	SLC28A3	9	84275457	84340683	-	5063	protein_coding	solute carrier family 28 member 3 [Source:HGNC Symbol;Acc:HGNC:16484]	-
ENSG00000224945	AL353150.1	9	89088604	89109934	-	1038	sense_intronic	novel transcript	-
ENSG00000203279	AL590705.1	9	97200475	97238700	-	806	lincRNA	novel transcript	-
ENSG00000106785	TRIM14	9	98069275	98119212	-	5469	protein_coding	tripartite motif containing 14 [Source:HGNC Symbol;Acc:HGNC:16283]	-
ENSG00000199331	RF00019	9	109042386	109042487	-	102	misc_RNA		-
ENSG00000095203	EPB41L4B	9	109171975	109320964	-	7879	protein_coding	erythrocyte membrane protein band 4.1 like 4B [Source:HGNC Symbol;Acc:HGNC:19818]	-
ENSG00000228714	AL691420.1	9	115324932	115744330	-	2988	antisense	uncharacterized LOC101928775 [Source:NCBI gene;Acc:101928775]	-
ENSG00000235204	AL162724.2	9	124259250	124261156	-	308	antisense	novel transcript	-
ENSG00000207737	MIR181B2	9	124693710	124693798	+	89	miRNA	microRNA 181b-2 [Source:HGNC Symbol;Acc:HGNC:31551]	-
ENSG00000222421	RF00019	9	127832635	127832743	-	109	misc_RNA		-
ENSG00000222455	RNA5SP296	9	127841112	127841222	-	111	rRNA_pseudogene	RNA, 5S ribosomal pseudogene 296 [Source:HGNC Symbol;Acc:HGNC:43196]	-
ENSG00000169583	CLIC3	9	136994635	136996803	-	1177	protein_coding	chloride intracellular channel 3 [Source:HGNC Symbol;Acc:HGNC:2064]	-
ENSG00000268403	AC132192.2	11	9459556	9460702	-	1147	antisense	uncharacterized LOC644656 [Source:NCBI gene;Acc:644656]	-
ENSG00000255400	AC124276.2	11	12086891	12089441	+	550	lincRNA	novel transcript	-
ENSG00000166689	PLEKHA7	11	16777317	17014443	-	10987	protein_coding	pleckstrin homology domain containing A7 [Source:HGNC Symbol;Acc:HGNC:27049]	-
ENSG00000188211	NCR3LG1	11	17351726	17377341	+	6438	protein_coding	natural killer cell cytotoxicity receptor 3 ligand 1 [Source:HGNC Symbol;Acc:HGNC:42400]	-
ENSG00000260196	AC124798.1	11	17380649	17383531	+	2883	antisense	antisense to KCNJ11 and overlapping to a novel gene	-
ENSG00000255094	AC090159.1	11	27978669	28019575	-	806	lincRNA	novel transcript	-
ENSG00000255443	CD44-AS1	11	35210343	35214985	-	587	antisense	CD44 antisense RNA 1 [Source:HGNC Symbol;Acc:HGNC:40133]	-
ENSG00000251194	AL133330.1	11	35212550	35214007	+	704	sense_intronic	novel transcript	-
ENSG00000283341	AC068205.2	11	43578889	43840030	+	2971	processed_transcript	novel transcript	-
ENSG00000263540	MIR5582	11	46753125	46753192	-	68	miRNA	microRNA 5582 [Source:HGNC Symbol;Acc:HGNC:43461]	-
ENSG00000134569	LRP4	11	46856868	46918642	-	8597	protein_coding	LDL receptor related protein 4 [Source:HGNC Symbol;Acc:HGNC:6696]	-
ENSG00000254717	GLYATL1P2	11	58878302	58893460	+	1161	transcribed_unprocessed_pseudogene	glycine-N-acyltransferase like 1 pseudogene 2 [Source:HGNC Symbol;Acc:HGNC:37863]	-
ENSG00000166840	GLYATL1	11	58905398	59043527	+	5440	protein_coding	glycine-N-acyltransferase like 1 [Source:HGNC Symbol;Acc:HGNC:30519]	-
ENSG00000149781	FERMT3	11	64206678	64223886	+	3066	protein_coding	fermitin family member 3 [Source:HGNC Symbol;Acc:HGNC:23151]	-
ENSG00000175294	CATSPER1	11	66016752	66026517	-	2687	protein_coding	cation channel sperm associated 1 [Source:HGNC Symbol;Acc:HGNC:17116]	-
ENSG00000174871	CNIH2	11	66278190	66285301	+	2069	protein_coding	cornichon family AMPA receptor auxiliary protein 2 [Source:HGNC Symbol;Acc:HGNC:28744]	-
ENSG00000110203	FOLR3	11	72114869	72139892	+	1396	protein_coding	folate receptor 3 [Source:HGNC Symbol;Acc:HGNC:3795]	-
ENSG00000200152	RNU6-216P	11	74968189	74968292	-	104	snRNA	RNA, U6 small nuclear 216, pseudogene [Source:HGNC Symbol;Acc:HGNC:47179]	-
ENSG00000221230	MIR548L	11	94466495	94466580	-	86	miRNA	microRNA 548l [Source:HGNC Symbol;Acc:HGNC:35292]	-
ENSG00000149972	CNTN5	11	99020953	100358885	+	9103	protein_coding	contactin 5 [Source:HGNC Symbol;Acc:HGNC:2175]	-
ENSG00000196611	MMP1	11	102789920	102798160	-	1970	protein_coding	matrix metallopeptidase 1 [Source:HGNC Symbol;Acc:HGNC:7155]	-
ENSG00000149968	MMP3	11	102835801	102843803	-	2048	protein_coding	matrix metallopeptidase 3 [Source:HGNC Symbol;Acc:HGNC:7173]	-
ENSG00000271584	LINC02550	11	111091932	111179641	-	1345	lincRNA	long intergenic non-protein coding RNA 2550 [Source:HGNC Symbol;Acc:HGNC:53585]	-
ENSG00000256452	AP003170.3	11	113818077	113822458	+	158	antisense	novel transcript	-
ENSG00000276505	AP000892.2	11	117297005	117297328	-	324	sense_intronic	novel transcript, sense intronic to BACE1	-
ENSG00000207971	MIR125B1	11	122099757	122099844	-	88	miRNA	microRNA 125b-1 [Source:HGNC Symbol;Acc:HGNC:31506]	-
ENSG00000134955	SLC37A2	11	125063067	125090312	+	6371	protein_coding	solute carrier family 37 member 2 [Source:HGNC Symbol;Acc:HGNC:20644]	-
ENSG00000276176	MIR6090	11	128522390	128522449	+	60	miRNA	microRNA 6090 [Source:HGNC Symbol;Acc:HGNC:50204]	-
ENSG00000174370	C11orf45	11	128899565	128906035	-	3750	protein_coding	chromosome 11 open reading frame 45 [Source:HGNC Symbol;Acc:HGNC:28584]	-
ENSG00000242147	AL365356.5	10	5594991	5596118	-	697	lincRNA	uncharacterized LOC105376382 [Source:NCBI gene;Acc:105376382]	-
ENSG00000272507	RNU6-88P	10	12116280	12116379	-	100	snRNA	RNA, U6 small nuclear 88, pseudogene [Source:HGNC Symbol;Acc:HGNC:47051]	-
ENSG00000272853	AC069544.1	10	14877688	14878686	-	999	lincRNA	novel transcript	-
ENSG00000273107	AL512598.1	10	24953241	24953513	+	273	lincRNA	novel transcript	-
ENSG00000234814	SVIL2P	10	30655489	30717266	+	3232	transcribed_unprocessed_pseudogene	supervillin family member 2, pseudogene [Source:HGNC Symbol;Acc:HGNC:44959]	-
ENSG00000229656	ITGB1-DT	10	32958845	33082102	+	1193	lincRNA	ITGB1 divergent transcript [Source:HGNC Symbol;Acc:HGNC:53718]	-
ENSG00000182632	CCNYL2	10	42408168	42475349	-	3831	transcribed_unprocessed_pseudogene	cyclin Y-like 2 (pseudogene) [Source:HGNC Symbol;Acc:HGNC:23495]	-
ENSG00000229116	AL137026.1	10	44282926	44293709	-	1452	lincRNA	novel transcript	-
ENSG00000279822	AC016397.2	10	48443836	48445820	-	1985	TEC	TEC	-
ENSG00000148541	FAM13C	10	59246129	59363181	-	6753	protein_coding	family with sequence similarity 13 member C [Source:HGNC Symbol;Acc:HGNC:19371]	-
ENSG00000272599	AC016394.1	10	73124573	73125532	-	960	antisense	novel transcript to NUDT13	-
ENSG00000200737	RF00019	10	97421195	97421307	-	113	misc_RNA		-
ENSG00000264610	MIR4685	10	98431292	98431360	-	69	miRNA	microRNA 4685 [Source:HGNC Symbol;Acc:HGNC:41802]	-
ENSG00000249456	AL731577.2	10	124917143	124942881	+	555	sense_overlapping	novel transcript, sense overlapping ZRANB1	-
ENSG00000236991	EDRF1-AS1	10	125725634	125752110	-	1989	antisense	EDRF1 antisense RNA 1 [Source:HGNC Symbol;Acc:HGNC:49501]	-
ENSG00000235180	LINC00601	10	126413869	126421879	-	1168	lincRNA	long intergenic non-protein coding RNA 601 [Source:HGNC Symbol;Acc:HGNC:43916]	-
ENSG00000154493	C10orf90	10	126424997	126670446	-	5255	protein_coding	chromosome 10 open reading frame 90 [Source:HGNC Symbol;Acc:HGNC:26563]	-
ENSG00000266676	MIR4297	10	129843299	129843374	-	76	miRNA	microRNA 4297 [Source:HGNC Symbol;Acc:HGNC:38393]	-
ENSG00000139200	PIANP	12	6693792	6700800	-	3266	protein_coding	PILR alpha associated neural protein [Source:HGNC Symbol;Acc:HGNC:25338]	-
ENSG00000278635	AC141557.2	12	9415641	9416718	+	482	unprocessed_pseudogene	WAS protein family homolog 1 (WASH1) pseudogene	-
ENSG00000060140	STYK1	12	10618939	10674318	-	3424	protein_coding	serine/threonine/tyrosine kinase 1 [Source:HGNC Symbol;Acc:HGNC:18889]	-
ENSG00000183150	GPR19	12	12660891	12696207	-	2623	protein_coding	G protein-coupled receptor 19 [Source:HGNC Symbol;Acc:HGNC:4473]	-
ENSG00000207983	MIR613	12	12764649	12764743	+	95	miRNA	microRNA 613 [Source:HGNC Symbol;Acc:HGNC:32869]	-
ENSG00000013588	GPRC5A	12	12890782	12917937	+	8440	protein_coding	G protein-coupled receptor class C group 5 member A [Source:HGNC Symbol;Acc:HGNC:9836]	-
ENSG00000247498	GPRC5D-AS1	12	12927726	12984645	+	3416	antisense	GPRC5D and HEBP1 antisense RNA 1 [Source:HGNC Symbol;Acc:HGNC:53599]	-
ENSG00000256894	AC022509.3	12	26125155	26126617	-	826	antisense	novel transcript, antisense to SSPN	-
ENSG00000087494	PTHLH	12	27958084	27972705	-	3377	protein_coding	parathyroid hormone like hormone [Source:HGNC Symbol;Acc:HGNC:9607]	-
ENSG00000274315	AC009318.3	12	29331434	29331936	-	503	antisense	novel transcript, antisense to FAR2	-
ENSG00000273680	AC009318.2	12	29332733	29333383	-	651	antisense	novel transcript, antisense to FAR2	-
ENSG00000274964	AC026356.1	12	32339368	32340724	+	1357	sense_intronic	novel transcript, sense intronic to BICD1	-
ENSG00000273015	AC008124.1	12	45718046	45727775	-	9730	lincRNA	novel transcript	-
ENSG00000206612	SNORA2A	12	48656648	48656782	-	135	snoRNA	small nucleolar RNA, H/ACA box 2A [Source:HGNC Symbol;Acc:HGNC:32584]	-
ENSG00000259884	AC025259.3	12	52058459	52059503	-	915	lincRNA	novel transcript	-
ENSG00000167767	KRT80	12	52168996	52192000	-	4350	protein_coding	keratin 80 [Source:HGNC Symbol;Acc:HGNC:27056]	-
ENSG00000257596	AC078778.1	12	54262615	54279063	+	735	antisense	novel transcript, antisense to CBX5	-
ENSG00000065361	ERBB3	12	56076799	56103505	+	9039	protein_coding	erb-b2 receptor tyrosine kinase 3 [Source:HGNC Symbol;Acc:HGNC:3431]	-
ENSG00000258317	AC034102.6	12	56120033	56129619	-	1294	antisense	novel transcript, antisense to ZC3H10 and ESYT1	-
ENSG00000256083	AC090673.2	12	65934777	65948479	-	454	antisense	novel transcript, antisense to HMGA2	-
ENSG00000127328	RAB3IP	12	69738681	69823204	+	12612	protein_coding	RAB3A interacting protein [Source:HGNC Symbol;Acc:HGNC:16508]	-
ENSG00000230291	AC078817.1	12	80102899	80103333	-	435	processed_pseudogene	ribosomal protein L26 (RPL26) pseudogene	-
ENSG00000136040	PLXNC1	12	94148723	94307675	+	9887	protein_coding	plexin C1 [Source:HGNC Symbol;Acc:HGNC:9106]	-
ENSG00000212443	SNORA53	12	98599635	98599883	+	249	snoRNA	small nucleolar RNA, H/ACA box 53 [Source:HGNC Symbol;Acc:HGNC:32646]	-
ENSG00000257642	KCCAT198	12	105304867	105327017	-	549	antisense	renal clear cell carcinoma-associated transcript 198 [Source:NCBI gene;Acc:105369954]	-
ENSG00000257221	AC007569.1	12	108628687	108641318	+	859	antisense	novel transcript, antisense to SELPLG	-
ENSG00000135114	OASL	12	121019111	121039242	-	3517	protein_coding	2'-5'-oligoadenylate synthetase like [Source:HGNC Symbol;Acc:HGNC:8090]	-
ENSG00000206897	SNORA9B	12	123616708	123616840	+	133	snoRNA	small nucleolar RNA, H/ACA box 9B [Source:HGNC Symbol;Acc:HGNC:52223]	-
ENSG00000270061	AC068790.5	12	123969990	123970344	-	355	sense_intronic	novel transcript, sense intronic to CCDC92	-
ENSG00000256299	AC073912.2	12	130810821	130812622	-	317	lincRNA	novel transcript	-
ENSG00000180730	SHISA2	13	26044597	26051031	-	2860	protein_coding	shisa family member 2 [Source:HGNC Symbol;Acc:HGNC:20366]	-
ENSG00000207325	RNY1P4	13	32763438	32763552	-	115	misc_RNA	RNA, Ro-associated Y1 pseudogene 4 [Source:HGNC Symbol;Acc:HGNC:42481]	-
ENSG00000239827	SUGT1P3	13	40882577	40921774	-	1763	transcribed_unprocessed_pseudogene	SUGT1 pseudogene 3 [Source:HGNC Symbol;Acc:HGNC:20513]	-
ENSG00000278238	AL359513.1	13	52454775	52455331	-	557	lincRNA	novel transcript	-
ENSG00000273723	AL139089.1	13	52651305	52652279	-	975	lincRNA	novel transcript	-
ENSG00000285588	AL160254.1	13	67121081	67156624	+	752	antisense	novel transcript, antisense to PCDH9	-
ENSG00000247400	DNAJC3-DT	13	95648733	95676925	-	3010	lincRNA	DNAJC3 divergent transcript [Source:HGNC Symbol;Acc:HGNC:39808]	-
ENSG00000276740	AL445649.1	13	107465984	107466674	-	691	sense_intronic	novel transcript, sense intronic to FAM155A	-
ENSG00000232814	COL4A2-AS1	13	110502575	110508179	-	540	antisense	COL4A2 antisense RNA 1 [Source:HGNC Symbol;Acc:HGNC:40156]	-
ENSG00000276916	AL442125.2	13	113511747	113514473	+	418	sense_intronic	novel transcript, sense intronic	-
ENSG00000199436	SNORD9	14	21392150	21392253	-	104	snoRNA	small nucleolar RNA, C/D box 9 [Source:HGNC Symbol;Acc:HGNC:32705]	-
ENSG00000258457	AL132780.2	14	22982698	22999078	+	1462	antisense	uncharacterized LOC107984660 [Source:NCBI gene;Acc:107984660]	-
ENSG00000259321	AL136295.2	14	24139445	24140444	+	747	lincRNA	novel transcript	-
ENSG00000278009	AL139099.3	14	49601011	49601124	-	114	unprocessed_pseudogene	phosphatidylinositol glycan anchor biosynthesis, class F (PIGF) pseudogene	-
ENSG00000214900	LINC01588	14	49927571	50092643	-	14763	lincRNA	long intergenic non-protein coding RNA 1588 [Source:HGNC Symbol;Acc:HGNC:27503]	-
ENSG00000273888	FRMD6-AS1	14	51649516	51651744	-	2229	antisense	FRMD6 antisense RNA 1 [Source:HGNC Symbol;Acc:HGNC:20129]	-
ENSG00000251756	RNA5SP385	14	51692752	51692861	+	110	rRNA_pseudogene	RNA, 5S ribosomal pseudogene 385 [Source:HGNC Symbol;Acc:HGNC:43285]	-
ENSG00000270576	AC005520.4	14	73840520	73840609	-	90	processed_pseudogene	TAF15 RNA polymerase II, TATA box binding protein (TBP)-associated factor, 68kDa (TAF15) pseudogene	-
ENSG00000100583	SAMD15	14	77376689	77391497	+	2616	protein_coding	sterile alpha motif domain containing 15 [Source:HGNC Symbol;Acc:HGNC:18631]	-
ENSG00000211448	DIO2	14	80197527	80387757	-	7494	protein_coding	iodothyronine deiodinase 2 [Source:HGNC Symbol;Acc:HGNC:2884]	-
ENSG00000258920	FOXN3-AS1	14	89417354	89419793	+	1077	antisense	FOXN3 antisense RNA 1 [Source:HGNC Symbol;Acc:HGNC:44290]	-
ENSG00000258875	AL135818.1	14	91242759	91252211	+	1916	processed_transcript	novel transcript, antisense to GPR68	-
ENSG00000100628	ASB2	14	93934153	93976791	-	5040	protein_coding	ankyrin repeat and SOCS box containing 2 [Source:HGNC Symbol;Acc:HGNC:16012]	-
ENSG00000100739	BDKRB1	14	96255824	96268967	+	2758	protein_coding	bradykinin receptor B1 [Source:HGNC Symbol;Acc:HGNC:1029]	-
ENSG00000274884	AL117190.3	14	100826284	100826370	+	87	misc_RNA		-
ENSG00000199005	MIR370	14	100911139	100911213	+	75	miRNA	microRNA 370 [Source:HGNC Symbol;Acc:HGNC:31784]	-
ENSG00000202191	SNORD113-1	14	100924824	100924892	+	69	snoRNA	small nucleolar RNA, C/D box 113-1 [Source:HGNC Symbol;Acc:HGNC:32980]	-
ENSG00000199575	SNORD114-1	14	100949833	100949904	+	72	snoRNA	small nucleolar RNA, C/D box 114-1 [Source:HGNC Symbol;Acc:HGNC:32989]	-
ENSG00000201263	SNORD114-6	14	100957166	100957237	+	72	snoRNA	small nucleolar RNA, C/D box 114-6 [Source:HGNC Symbol;Acc:HGNC:32994]	-
ENSG00000200089	SNORD114-31	14	100993236	100993310	+	75	snoRNA	small nucleolar RNA, C/D box 114-31 [Source:HGNC Symbol;Acc:HGNC:33019]	-
ENSG00000222095	RF00181	14	100994257	100994330	+	74	snoRNA		-
ENSG00000279495	AL928654.4	14	105370418	105372918	+	2501	TEC	novel transcript	-
ENSG00000242085	RPS20P33	14	105374618	105374971	+	354	processed_pseudogene	ribosomal protein S20 pseudogene 33 [Source:HGNC Symbol;Acc:HGNC:36725]	-
ENSG00000284906	AC091057.6	15	30624548	30685606	+	2297	protein_coding	Rho GTPase-activating protein 11B [Source:UniProtKB/Swiss-Prot;Acc:Q3KRB8]	-
ENSG00000269974	AC091057.4	15	30648797	30649529	+	733	lincRNA	novel transcript	-
ENSG00000206846	RF00019	15	30673750	30673843	+	94	misc_RNA		-
ENSG00000248905	FMN1	15	32765545	33194733	-	20084	protein_coding	formin 1 [Source:HGNC Symbol;Acc:HGNC:3768]	-
ENSG00000150667	FSIP1	15	39588357	39782830	-	3452	protein_coding	fibrous sheath interacting protein 1 [Source:HGNC Symbol;Acc:HGNC:21674]	-
ENSG00000171877	FRMD5	15	43870761	44195252	-	6673	protein_coding	FERM domain containing 5 [Source:HGNC Symbol;Acc:HGNC:28214]	-
ENSG00000200419	RF00019	15	45591984	45592085	+	102	misc_RNA		-
ENSG00000128849	CGNL1	15	57375967	57550727	+	8663	protein_coding	cingulin like 1 [Source:HGNC Symbol;Acc:HGNC:25931]	-
ENSG00000253030	MIR2116	15	59171183	59171262	-	80	miRNA	microRNA 2116 [Source:HGNC Symbol;Acc:HGNC:37310]	-
ENSG00000259498	TPM1-AS	15	63046034	63049387	-	3354	antisense	TPM1 antisense RNA [Source:HGNC Symbol;Acc:HGNC:53635]	-
ENSG00000260773	AC055855.1	15	66314914	66331703	-	500	antisense	novel transcript, antisense to DIS3L	-
ENSG00000188501	LCTL	15	66547179	66565979	-	3518	protein_coding	lactase like [Source:HGNC Symbol;Acc:HGNC:15583]	-
ENSG00000247240	UBL7-AS1	15	74461265	74481302	+	1710	antisense	UBL7 antisense RNA 1 (head to head) [Source:HGNC Symbol;Acc:HGNC:48614]	-
ENSG00000136371	MTHFS	15	79833585	79897379	-	1633	protein_coding	methenyltetrahydrofolate synthetase [Source:HGNC Symbol;Acc:HGNC:7437]	-
ENSG00000259649	AC027808.2	15	80896191	80909777	-	744	antisense	uncharacterized LOC107984749 [Source:NCBI gene;Acc:107984749]	-
ENSG00000250988	SNHG21	15	82750564	82757206	+	1053	antisense	small nucleolar RNA host gene 21 [Source:HGNC Symbol;Acc:HGNC:50284]	-
ENSG00000196391	ZNF774	15	90352245	90369146	+	8511	protein_coding	zinc finger protein 774 [Source:HGNC Symbol;Acc:HGNC:33108]	zf-C2H2
ENSG00000198901	PRC1	15	90966038	90995629	-	5525	protein_coding	protein regulator of cytokinesis 1 [Source:HGNC Symbol;Acc:HGNC:9341]	-
ENSG00000284946	AC068831.7	15	90966190	91022566	-	7148	protein_coding	novel transcript	-
ENSG00000252614	RNU6-807P	15	101648206	101648312	-	107	snRNA	RNA, U6 small nuclear 807, pseudogene [Source:HGNC Symbol;Acc:HGNC:47770]	-
ENSG00000259658	AC027559.1	15	101732201	101746870	-	970	transcribed_unprocessed_pseudogene	putative ubiquitin-conjugating enzyme E2Q2-like protein [Source:NCBI gene;Acc:100128108]	-
ENSG00000007038	PRSS21	16	2817180	2826304	+	1967	protein_coding	serine protease 21 [Source:HGNC Symbol;Acc:HGNC:9485]	-
ENSG00000182108	DEXI	16	10928891	10942460	-	6684	protein_coding	Dexi homolog [Source:HGNC Symbol;Acc:HGNC:13267]	-
ENSG00000263335	AF001548.2	16	15726674	15732993	+	836	antisense	novel transcript, antisense to MYH11	-
ENSG00000005187	ACSM3	16	20610243	20797581	+	7822	protein_coding	acyl-CoA synthetase medium chain family member 3 [Source:HGNC Symbol;Acc:HGNC:10522]	-
ENSG00000260136	AC008915.2	16	23452758	23457606	+	1007	lincRNA	novel transcript	-
ENSG00000262587	AC133552.2	16	25031744	25058109	+	1126	transcribed_unprocessed_pseudogene	leucine carboxyl methyltransferase 1 pseudogene [Source:NCBI gene;Acc:554206]	-
ENSG00000102879	CORO1A	16	30182827	30189076	+	4871	protein_coding	coronin 1A [Source:HGNC Symbol;Acc:HGNC:2252]	-
ENSG00000261840	AC093249.6	16	30697707	30699058	-	1148	antisense	uncharacterized LOC730183 [Source:NCBI gene;Acc:730183]	-
ENSG00000099365	STX1B	16	30989256	31010661	-	5229	protein_coding	syntaxin 1B [Source:HGNC Symbol;Acc:HGNC:18539]	-
ENSG00000264947	MIR3181	16	50742305	50742377	+	73	miRNA	microRNA 3181 [Source:HGNC Symbol;Acc:HGNC:38378]	-
ENSG00000260038	AC009090.1	16	57247350	57248492	+	358	sense_intronic	novel transcript, sense to intronic to ARL2BP	-
ENSG00000223224	SNORD71	16	71758402	71758487	-	86	snoRNA	small nucleolar RNA, C/D box 71 [Source:HGNC Symbol;Acc:HGNC:32732]	-
ENSG00000259768	AC004943.2	16	72665170	72791624	+	4842	antisense	novel transcript, antisense to ZFHX3	-
ENSG00000260018	AC040169.1	16	84117051	84117571	+	521	antisense	novel transcript, antisense to MBTPS1	-
ENSG00000270184	AC018695.4	16	85784382	85787617	+	689	antisense	novel transcript, antisense to COX4NB	-
ENSG00000260456	C16orf95	16	87083562	87317420	-	3670	protein_coding	chromosome 16 open reading frame 95 [Source:HGNC Symbol;Acc:HGNC:40033]	-
ENSG00000270006	AC010531.6	16	87317509	87318043	+	401	antisense	uncharacterized LOC101928659 [Source:NCBI gene;Acc:101928659]	-
ENSG00000269901	AC010531.5	16	87362536	87367476	+	450	antisense	novel transcript, antisense to FBXO31	-
ENSG00000261118	AC092123.1	16	89492017	89504460	-	1045	antisense	uncharacterized LOC101927863 [Source:NCBI gene;Acc:101927863]	-
ENSG00000262333	HNRNPA1P16	17	2306761	2307715	+	955	processed_pseudogene	heterogeneous nuclear ribonucleoprotein A1 pseudogene 16 [Source:HGNC Symbol;Acc:HGNC:39134]	-
ENSG00000132359	RAP1GAP2	17	2755705	3037739	+	7530	protein_coding	RAP1 GTPase activating protein 2 [Source:HGNC Symbol;Acc:HGNC:29176]	-
ENSG00000132530	XAF1	17	6755447	6775647	+	6615	protein_coding	XIAP associated factor 1 [Source:HGNC Symbol;Acc:HGNC:30932]	-
ENSG00000174327	SLC16A13	17	7036075	7040121	+	2087	protein_coding	solute carrier family 16 member 13 [Source:HGNC Symbol;Acc:HGNC:31037]	-
ENSG00000108961	RANGRF	17	8288497	8290092	+	1577	protein_coding	RAN guanine nucleotide release factor [Source:HGNC Symbol;Acc:HGNC:17679]	-
ENSG00000141052	MYOCD	17	12665890	12768949	+	8875	protein_coding	myocardin [Source:HGNC Symbol;Acc:HGNC:16067]	-
ENSG00000266538	AC005838.2	17	15530773	15531089	-	317	lincRNA	novel transcript	-
ENSG00000266302	AC098850.3	17	16690261	16804453	+	8802	protein_coding	novel transcript	-
ENSG00000206859	RNU6-767P	17	17170083	17170189	+	107	snRNA	RNA, U6 small nuclear 767, pseudogene [Source:HGNC Symbol;Acc:HGNC:47730]	-
ENSG00000280198	AC087163.3	17	18026072	18026771	-	700	TEC	novel transcript	-
ENSG00000227689	SRP68P2	17	18527557	18528461	+	254	processed_pseudogene	signal recognition particle 68 pseudogene 2 [Source:HGNC Symbol;Acc:HGNC:30426]	-
ENSG00000154898	CCDC144CP	17	20321164	20403557	+	8145	transcribed_processed_pseudogene	coiled-coil domain containing 144C, pseudogene [Source:HGNC Symbol;Acc:HGNC:29073]	-
ENSG00000235530	AC087294.1	17	21214331	21230035	+	1519	antisense	novel transcript, antisense to TMEM11	-
ENSG00000168961	LGALS9	17	27629798	27649560	+	5714	protein_coding	galectin 9 [Source:HGNC Symbol;Acc:HGNC:6570]	-
ENSG00000265205	AC010761.3	17	28670054	28672804	-	499	antisense	novel transcript, antisense to SUPT6H	-
ENSG00000264107	AC138207.2	17	31090787	31095450	-	492	antisense	novel transcript, antisense to NF1	-
ENSG00000207614	MIR193A	17	31559996	31560083	+	88	miRNA	microRNA 193a [Source:HGNC Symbol;Acc:HGNC:31563]	-
ENSG00000278546	AC003101.2	17	31560132	31560573	+	442	lincRNA	novel transcript	-
ENSG00000277511	AC116407.2	17	32127595	32128454	+	860	lincRNA	novel transcript	-
ENSG00000278023	RDM1	17	35918066	35930773	-	1975	protein_coding	RAD52 motif containing 1 [Source:HGNC Symbol;Acc:HGNC:19950]	-
ENSG00000212724	KRTAP2-3	17	41059240	41060114	-	875	protein_coding	keratin associated protein 2-3 [Source:HGNC Symbol;Acc:HGNC:18906]	-
ENSG00000131737	KRT34	17	41377650	41382403	-	1751	protein_coding	keratin 34 [Source:HGNC Symbol;Acc:HGNC:6452]	-
ENSG00000171346	KRT15	17	41513743	41522529	-	7069	protein_coding	keratin 15 [Source:HGNC Symbol;Acc:HGNC:6421]	-
ENSG00000283929	MIR5010	17	42514188	42514307	+	120	miRNA	microRNA 5010 [Source:HGNC Symbol;Acc:HGNC:43484]	-
ENSG00000126562	WNK4	17	42780678	42796936	+	5089	protein_coding	WNK lysine deficient protein kinase 4 [Source:HGNC Symbol;Acc:HGNC:14544]	-
ENSG00000207947	MIR152	17	48037161	48037247	-	87	miRNA	microRNA 152 [Source:HGNC Symbol;Acc:HGNC:31538]	-
ENSG00000266402	SNHG25	17	64145970	64146476	+	278	lincRNA	small nucleolar RNA host gene 25 [Source:HGNC Symbol;Acc:HGNC:51534]	-
ENSG00000123700	KCNJ2	17	70168673	70180048	+	5577	protein_coding	potassium voltage-gated channel subfamily J member 2 [Source:HGNC Symbol;Acc:HGNC:6263]	-
ENSG00000263786	AC022211.1	17	75145261	75146546	-	717	sense_intronic	novel transcript, sense intronic to HN1	-
ENSG00000274051	RF02271	17	76721216	76721396	-	181	misc_RNA		-
ENSG00000264961	MIR4730	17	80419418	80419493	+	76	miRNA	microRNA 4730 [Source:HGNC Symbol;Acc:HGNC:41880]	-
ENSG00000171246	NPTX1	17	80467148	80477843	-	6703	protein_coding	neuronal pentraxin 1 [Source:HGNC Symbol;Acc:HGNC:7952]	-
ENSG00000278876	AC145207.9	17	81862778	81863102	+	325	TEC	TEC	-
ENSG00000266835	GAPLINC	18	3466250	3478978	+	1051	lincRNA	gastric adenocarcinoma associated, positive CD44 regulator, long intergenic non-coding RNA [Source:HGNC Symbol;Acc:HGNC:51308]	-
ENSG00000264964	AP001033.1	18	9315194	9334441	-	466	lincRNA	novel transcript	-
ENSG00000212329	RNU6-316P	18	14190700	14190806	+	107	snRNA	RNA, U6 small nuclear 316, pseudogene [Source:HGNC Symbol;Acc:HGNC:47279]	-
ENSG00000263618	AP005121.1	18	14903580	14915628	+	916	lincRNA	novel transcript	-
ENSG00000266554	LINC01443	18	14946267	14974215	+	2842	lincRNA	long intergenic non-protein coding RNA 1443 [Source:HGNC Symbol;Acc:HGNC:50768]	-
ENSG00000264012	AC091588.1	18	22175465	22176662	-	359	antisense	novel transcript, antisense to GATA6	-
ENSG00000227279	AC110015.1	18	27954519	27963687	+	440	antisense	novel transcript, antisense to CDH2	-
ENSG00000260552	AC023043.1	18	36179996	36187448	-	609	antisense	uncharacterized LOC101927809 [Source:NCBI gene;Acc:101927809]	-
ENSG00000274849	AC023043.4	18	36189824	36190272	+	449	sense_intronic	novel transcript, sense intronic to MOCOS	-
ENSG00000267764	AC093567.1	18	48826051	48834770	-	877	antisense	novel transcript, antisense to CTIF	-
ENSG00000264350	SNRPGP2	18	54406889	54407114	-	226	processed_pseudogene	small nuclear ribonucleoprotein polypeptide G pseudogene 2 [Source:HGNC Symbol;Acc:HGNC:30999]	-
ENSG00000267399	AC006305.2	18	56061109	56063078	-	552	lincRNA	novel transcript	-
ENSG00000267257	AC105105.1	18	58535415	58538552	+	2553	antisense	novel transcript, antisense to ALPK2	-
ENSG00000141655	TNFRSF11A	18	62325287	62391292	+	8999	protein_coding	TNF receptor superfamily member 11a [Source:HGNC Symbol;Acc:HGNC:11908]	-
ENSG00000197632	SERPINB2	18	63871692	63903890	+	2748	protein_coding	serpin family B member 2 [Source:HGNC Symbol;Acc:HGNC:8584]	-
ENSG00000197971	MBP	18	76978827	77133683	-	18615	protein_coding	myelin basic protein [Source:HGNC Symbol;Acc:HGNC:6925]	-
ENSG00000271303	SRXN1	20	646615	653370	-	2698	protein_coding	sulfiredoxin 1 [Source:HGNC Symbol;Acc:HGNC:16132]	-
ENSG00000229539	AL353194.1	20	3888239	3888868	-	441	antisense	novel transcript	-
ENSG00000199024	MIR103A2	20	3917494	3917571	+	78	miRNA	microRNA 103a-2 [Source:HGNC Symbol;Acc:HGNC:31491]	-
ENSG00000226608	FTLP3	20	4023917	4024444	+	528	processed_pseudogene	ferritin light chain pseudogene 3 [Source:HGNC Symbol;Acc:HGNC:4000]	-
ENSG00000275632	AL035461.2	20	6000418	6000941	+	524	lincRNA	novel transcript	-
ENSG00000232838	PET117	20	18137873	18143169	+	1141	protein_coding	PET117 homolog [Source:HGNC Symbol;Acc:HGNC:40045]	-
ENSG00000273148	AL035563.1	20	18794529	18796067	+	1539	lincRNA	uncharacterized LOC100270804 [Source:NCBI gene;Acc:100270804]	-
ENSG00000178726	THBD	20	23045633	23049741	-	4109	protein_coding	thrombomodulin [Source:HGNC Symbol;Acc:HGNC:11784]	-
ENSG00000285230	RALY-AS1	20	33980687	33994357	-	8836	lincRNA	RALY antisense RNA 1 [Source:HGNC Symbol;Acc:HGNC:50743]	-
ENSG00000053438	NNAT	20	37521206	37523693	+	1332	protein_coding	neuronatin [Source:HGNC Symbol;Acc:HGNC:7860]	-
ENSG00000276603	AL109614.1	20	37526642	37527060	-	419	sense_intronic	novel transcript, sense intronic to BLCAP	-
ENSG00000273759	AL117379.1	20	62928621	62929297	-	677	lincRNA	novel transcript	-
ENSG00000274034	MIR6813	20	64076955	64077010	-	56	miRNA	microRNA 6813 [Source:HGNC Symbol;Acc:HGNC:50017]	-
ENSG00000267201	LINC01775	19	2458935	2462185	-	371	lincRNA	long intergenic non-protein coding RNA 1775 [Source:HGNC Symbol;Acc:HGNC:52565]	-
ENSG00000006638	TBXA2R	19	3594506	3606840	-	2793	protein_coding	thromboxane A2 receptor [Source:HGNC Symbol;Acc:HGNC:11608]	-
ENSG00000206775	SNORD37	19	3982507	3982572	-	66	snoRNA	small nucleolar RNA, C/D box 37 [Source:HGNC Symbol;Acc:HGNC:10166]	-
ENSG00000125657	TNFSF9	19	6530999	6535928	+	1665	protein_coding	TNF superfamily member 9 [Source:HGNC Symbol;Acc:HGNC:11939]	-
ENSG00000129354	AP1M2	19	10572671	10587315	-	2214	protein_coding	adaptor related protein complex 1 subunit mu 2 [Source:HGNC Symbol;Acc:HGNC:558]	-
ENSG00000266897	AC005546.1	19	13131571	13132410	+	391	lincRNA	novel transcript	-
ENSG00000267519	AC020916.1	19	13823880	13842928	-	19049	antisense	novel transcript	-
ENSG00000183850	ZNF730	19	23075210	23147219	+	3291	protein_coding	zinc finger protein 730 [Source:HGNC Symbol;Acc:HGNC:32470]	zf-C2H2
ENSG00000196081	ZNF724	19	23221599	23250390	-	3322	protein_coding	zinc finger protein 724 [Source:HGNC Symbol;Acc:HGNC:32460]	zf-C2H2
ENSG00000269416	LINC01224	19	23399233	23416075	-	3296	lincRNA	long intergenic non-protein coding RNA 1224 [Source:HGNC Symbol;Acc:HGNC:49676]	-
ENSG00000201388	SNORA68B	19	32608337	32608469	-	133	snoRNA	small nucleolar RNA, H/ACA box 68B [Source:HGNC Symbol;Acc:HGNC:52213]	-
ENSG00000267049	AC002398.1	19	35769144	35771028	-	427	antisense	novel transcript	-
ENSG00000225975	LINC01534	19	36685440	36687449	-	1138	lincRNA	long intergenic non-protein coding RNA 1534 [Source:HGNC Symbol;Acc:HGNC:51281]	-
ENSG00000179168	GGN	19	38384265	38388082	-	2447	protein_coding	gametogenetin [Source:HGNC Symbol;Acc:HGNC:18869]	-
ENSG00000279759	AC118344.2	19	40355842	40360606	+	4765	TEC	TEC	-
ENSG00000276926	MIR6797	19	41869627	41869698	+	72	miRNA	microRNA 6797 [Source:HGNC Symbol;Acc:HGNC:50169]	-
ENSG00000231924	PSG1	19	42866464	42879822	-	4961	protein_coding	pregnancy specific beta-1-glycoprotein 1 [Source:HGNC Symbol;Acc:HGNC:9514]	-
ENSG00000282943	AC004784.1	19	42977463	43171515	+	2168	antisense	novel transcript, antisense to PSG11, PSG2 and PSG5	-
ENSG00000242221	PSG2	19	43064211	43083045	-	2798	protein_coding	pregnancy specific beta-1-glycoprotein 2 [Source:HGNC Symbol;Acc:HGNC:9519]	-
ENSG00000234465	PINLYP	19	43576800	43583964	+	3570	protein_coding	phospholipase A2 inhibitor and LY6/PLAUR domain containing [Source:HGNC Symbol;Acc:HGNC:44206]	-
ENSG00000268746	AC010519.1	19	47607524	47733098	+	344	lincRNA	novel transcript	-
ENSG00000277383	AC010331.1	19	47607873	47608454	-	582	antisense	novel transcript, antisense to GLTSCR1	-
ENSG00000268001	CARD8-AS1	19	48255675	48258199	+	1969	antisense	CARD8 antisense RNA 1 [Source:HGNC Symbol;Acc:HGNC:51408]	-
ENSG00000104951	IL4I1	19	49889654	49929539	-	2563	protein_coding	interleukin 4 induced 1 [Source:HGNC Symbol;Acc:HGNC:19094]	-
ENSG00000161681	SHANK1	19	50661827	50719450	-	7567	protein_coding	SH3 and multiple ankyrin repeat domains 1 [Source:HGNC Symbol;Acc:HGNC:15474]	-
ENSG00000221241	SNORD88A	19	50799442	50799532	-	91	snoRNA	small nucleolar RNA, C/D box 88A [Source:HGNC Symbol;Acc:HGNC:32747]	-
ENSG00000160318	CLDND2	19	51367098	51369003	-	1156	protein_coding	claudin domain containing 2 [Source:HGNC Symbol;Acc:HGNC:28511]	-
ENSG00000213793	ZNF888	19	52904417	52923481	-	4444	protein_coding	zinc finger protein 888 [Source:HGNC Symbol;Acc:HGNC:38695]	-
ENSG00000228323	AC008440.1	19	53854581	53869107	-	439	antisense	novel transcript, antisense to MYADM	-
ENSG00000142408	CACNG8	19	53963040	53990215	+	8747	protein_coding	calcium voltage-gated channel auxiliary subunit gamma 8 [Source:HGNC Symbol;Acc:HGNC:13628]	-
ENSG00000130433	CACNG6	19	53992288	54012669	+	1853	protein_coding	calcium voltage-gated channel auxiliary subunit gamma 6 [Source:HGNC Symbol;Acc:HGNC:13625]	-
ENSG00000018869	ZNF582	19	56375846	56393545	-	3350	protein_coding	zinc finger protein 582 [Source:HGNC Symbol;Acc:HGNC:26421]	zf-C2H2
ENSG00000204524	ZNF805	19	57240685	57255135	+	2523	protein_coding	zinc finger protein 805 [Source:HGNC Symbol;Acc:HGNC:23272]	zf-C2H2
ENSG00000268543	AC012313.4	19	58418560	58419310	+	495	TEC	novel transcript	-
ENSG00000215493	AC007731.2	22	20450122	20451824	+	1703	processed_pseudogene	kelch-like 12 (Drosophila) (KLH12) pseudogene	-
ENSG00000255156	RNY1P9	22	20475203	20475311	-	109	misc_RNA	RNA, Ro-associated Y1 pseudogene 9 [Source:HGNC Symbol;Acc:HGNC:41481]	-
ENSG00000232545	AC253536.3	22	24101689	24103354	+	558	sense_intronic	novel transcript	-
ENSG00000100077	GRK3	22	25564849	25729294	+	9303	protein_coding	G protein-coupled receptor kinase 3 [Source:HGNC Symbol;Acc:HGNC:290]	-
ENSG00000268812	AC004264.1	22	30246205	30246998	+	794	antisense	uncharacterized LOC91370 [Source:NCBI gene;Acc:91370]	-
ENSG00000233080	LINC01399	22	35119824	35231056	-	806	transcribed_processed_pseudogene	long intergenic non-protein coding RNA 1399 [Source:HGNC Symbol;Acc:HGNC:50680]	-
ENSG00000100302	RASD2	22	35540868	35554001	+	3412	protein_coding	RASD family member 2 [Source:HGNC Symbol;Acc:HGNC:18229]	-
ENSG00000198125	MB	22	35606764	35637951	-	2168	protein_coding	myoglobin [Source:HGNC Symbol;Acc:HGNC:6915]	-
ENSG00000100206	DMC1	22	38518949	38570286	-	3524	protein_coding	DNA meiotic recombinase 1 [Source:HGNC Symbol;Acc:HGNC:2927]	-
ENSG00000238498	SNORD13P1	22	42076058	42076161	-	104	snoRNA	small nucleolar RNA, C/D box 13 pseudogene 1 [Source:HGNC Symbol;Acc:HGNC:10110]	-
ENSG00000273243	Z82243.1	22	45155539	45156011	-	473	lincRNA	novel transcript	-
ENSG00000128408	RIBC2	22	45413691	45432496	+	1815	protein_coding	RIB43A domain with coiled-coils 2 [Source:HGNC Symbol;Acc:HGNC:13241]	-
ENSG00000188064	WNT7B	22	45920362	45977129	-	5051	protein_coding	Wnt family member 7B [Source:HGNC Symbol;Acc:HGNC:12787]	-
ENSG00000273188	AL022328.3	22	50191724	50192402	-	679	antisense	novel transcript, antisense to TRABD	-
ENSG00000272836	AL022328.1	22	50205585	50206062	-	478	antisense	novel transcript, antisense to SELO	-
ENSG00000234883	MIR155HG	21	25561909	25575168	+	1600	lincRNA	MIR155 host gene [Source:HGNC Symbol;Acc:HGNC:35460]	-
ENSG00000252950	RNA5SP490	21	32563075	32563210	+	136	rRNA_pseudogene	RNA, 5S ribosomal pseudogene 490 [Source:HGNC Symbol;Acc:HGNC:43390]	-
ENSG00000157542	KCNJ6	21	37607376	38121345	-	19965	protein_coding	potassium voltage-gated channel subfamily J member 6 [Source:HGNC Symbol;Acc:HGNC:6267]	-
ENSG00000183421	RIPK4	21	41739369	41767106	-	4033	protein_coding	receptor interacting serine/threonine kinase 4 [Source:HGNC Symbol;Acc:HGNC:496]	-
ENSG00000210107	MT-TQ	MT	4329	4400	-	72	Mt_tRNA	mitochondrially encoded tRNA glutamine [Source:HGNC Symbol;Acc:HGNC:7495]	-

## Sheet: B
gene_id	gene_name	gene_chr	gene_start	gene_end	gene_strand	gene_length	gene_biotype	gene_description	tf_family
ENSG00000272438	AL645608.6	1	904834	915976	+	351	lincRNA	novel transcript	-
ENSG00000188290	HES4	1	998962	1000172	-	1118	protein_coding	hes family bHLH transcription factor 4 [Source:HGNC Symbol;Acc:HGNC:24149]	bHLH
ENSG00000228594	FNDC10	1	1598012	1600096	-	2085	protein_coding	fibronectin type III domain containing 10 [Source:HGNC Symbol;Acc:HGNC:42951]	-
ENSG00000227775	AL031282.1	1	1724512	1737251	+	2759	transcribed_processed_pseudogene	ribosomal protein S7 (RPS7) pseudogene	-
ENSG00000229519	AL591866.1	1	6547905	6548619	+	401	processed_pseudogene	ribosomal protein L34 (RPL34) pseudogene	-
ENSG00000162426	SLC45A1	1	8317826	8344167	+	2888	protein_coding	solute carrier family 45 member 1 [Source:HGNC Symbol;Acc:HGNC:17939]	-
ENSG00000274258	MIR6728	1	8866502	8866590	-	89	miRNA	microRNA 6728 [Source:HGNC Symbol;Acc:HGNC:49961]	-
ENSG00000284693	AL928921.2	1	9425094	9440564	-	2623	lincRNA	uncharacterized LOC100506022 [Source:NCBI gene;Acc:100506022]	-
ENSG00000179743	FLJ37453	1	15834474	15848147	-	2473	antisense	uncharacterized LOC729614 [Source:NCBI gene;Acc:729614]	-
ENSG00000211454	AKR7L	1	19265982	19274194	-	2768	polymorphic_pseudogene	aldo-keto reductase family 7 like (gene/pseudogene) [Source:HGNC Symbol;Acc:HGNC:24056]	-
ENSG00000162482	AKR7A3	1	19282558	19289250	-	1710	protein_coding	aldo-keto reductase family 7 member A3 [Source:HGNC Symbol;Acc:HGNC:390]	-
ENSG00000117242	PINK1-AS	1	20642657	20652193	-	4443	antisense	PINK1 antisense RNA [Source:HGNC Symbol;Acc:HGNC:38872]	-
ENSG00000187942	LDLRAD2	1	21812265	21825221	+	4490	protein_coding	low density lipoprotein receptor class A domain containing 2 [Source:HGNC Symbol;Acc:HGNC:32071]	-
ENSG00000188672	RHCE	1	25362249	25430192	-	2433	protein_coding	Rh blood group CcEe antigens [Source:HGNC Symbol;Acc:HGNC:10008]	-
ENSG00000117643	MAN1C1	1	25617468	25786207	+	9026	protein_coding	mannosidase alpha class 1C member 1 [Source:HGNC Symbol;Acc:HGNC:19080]	-
ENSG00000206888	RNU6-48P	1	27325219	27325325	+	107	snRNA	RNA, U6 small nuclear 48, pseudogene [Source:HGNC Symbol;Acc:HGNC:34292]	-
ENSG00000188060	RAB42	1	28592200	28595443	+	2200	protein_coding	RAB42, member RAS oncogene family [Source:HGNC Symbol;Acc:HGNC:28702]	-
ENSG00000060656	PTPRU	1	29236516	29326813	+	6682	protein_coding	protein tyrosine phosphatase, receptor type U [Source:HGNC Symbol;Acc:HGNC:9683]	-
ENSG00000116819	TFAP2E	1	35573370	35595328	+	2216	protein_coding	transcription factor AP-2 epsilon [Source:HGNC Symbol;Acc:HGNC:30774]	AP-2
ENSG00000116883	AL591845.1	1	36323734	36329221	+	1838	antisense	novel transcript, antisense to EVA1B	-
ENSG00000049089	COL9A2	1	40300487	40317813	-	4217	protein_coding	collagen type IX alpha 2 chain [Source:HGNC Symbol;Acc:HGNC:2218]	-
ENSG00000260920	AL031985.3	1	40464319	40466767	+	2449	sense_overlapping	novel transcript, sense overlapping with ZNF643	-
ENSG00000117016	RIMS3	1	40620679	40665657	-	7235	protein_coding	regulating synaptic membrane exocytosis 3 [Source:HGNC Symbol;Acc:HGNC:21292]	-
ENSG00000198520	ARMH1	1	44674692	44725591	+	3290	protein_coding	armadillo-like helical domain containing 1 [Source:HGNC Symbol;Acc:HGNC:34345]	-
ENSG00000117480	FAAH	1	46394265	46413848	+	2776	protein_coding	fatty acid amide hydrolase [Source:HGNC Symbol;Acc:HGNC:3553]	-
ENSG00000232284	GNG12-AS1	1	67832303	68202987	+	3465	antisense	GNG12 antisense RNA 1 [Source:HGNC Symbol;Acc:HGNC:43938]	-
ENSG00000162595	DIRAS3	1	68045896	68051631	-	2039	protein_coding	DIRAS family GTPase 3 [Source:HGNC Symbol;Acc:HGNC:687]	-
ENSG00000271992	AL354872.2	1	70445071	70445536	+	466	lincRNA	novel transcript	-
ENSG00000122432	SPATA1	1	84506300	84566194	+	4280	protein_coding	spermatogenesis associated 1 [Source:HGNC Symbol;Acc:HGNC:14682]	-
ENSG00000280099	AL603750.1	1	85152487	85154203	-	1717	TEC	TEC	-
ENSG00000162692	VCAM1	1	100719742	100739045	+	6049	protein_coding	vascular cell adhesion molecule 1 [Source:HGNC Symbol;Acc:HGNC:12663]	-
ENSG00000170989	S1PR1	1	101236865	101243713	+	5223	protein_coding	sphingosine-1-phosphate receptor 1 [Source:HGNC Symbol;Acc:HGNC:3165]	-
ENSG00000060718	COL11A1	1	102876467	103108872	-	9091	protein_coding	collagen type XI alpha 1 chain [Source:HGNC Symbol;Acc:HGNC:2186]	-
ENSG00000240038	AMY2B	1	103553815	103579534	+	7491	protein_coding	amylase, alpha 2B (pancreatic) [Source:HGNC Symbol;Acc:HGNC:478]	-
ENSG00000064886	CHI3L2	1	111200771	111243440	+	3295	protein_coding	chitinase 3 like 2 [Source:HGNC Symbol;Acc:HGNC:1933]	-
ENSG00000283296	MIR4256	1	112461770	112461833	-	64	miRNA	microRNA 4256 [Source:HGNC Symbol;Acc:HGNC:38388]	-
ENSG00000261662	AL359752.1	1	119909255	119910613	-	1359	sense_overlapping	novel transcript, sense overlapping NOTCH2	-
ENSG00000277678	RF00003	1	145169519	145169664	+	146	snRNA		-
ENSG00000198483	ANKRD35	1	145866560	145885866	-	3363	protein_coding	ankyrin repeat domain 35 [Source:HGNC Symbol;Acc:HGNC:26323]	-
ENSG00000233396	LINC01719	1	146052566	146061948	+	2458	lincRNA	long intergenic non-protein coding RNA 1719 [Source:HGNC Symbol;Acc:HGNC:52506]	-
ENSG00000276975	HYDIN2	1	146472566	146914294	+	17641	transcribed_unprocessed_pseudogene	HYDIN2, axonemal central pair apparatus protein (pseudogene) [Source:HGNC Symbol;Acc:HGNC:33129]	-
ENSG00000131781	FMO5	1	147175351	147243050	-	5986	protein_coding	flavin containing monooxygenase 5 [Source:HGNC Symbol;Acc:HGNC:3773]	-
ENSG00000228626	AC245100.3	1	148288001	148288951	-	285	unprocessed_pseudogene	novel pseudogene	-
ENSG00000274020	LINC01138	1	148290889	148519604	-	7495	processed_transcript	long intergenic non-protein coding RNA 1138 [Source:HGNC Symbol;Acc:HGNC:49454]	-
ENSG00000276103	RF00015	1	150608507	150608623	-	117	snRNA		-
ENSG00000196154	S100A4	1	153543613	153550136	-	1025	protein_coding	S100 calcium binding protein A4 [Source:HGNC Symbol;Acc:HGNC:10494]	-
ENSG00000285867	BX470102.2	1	153586813	153606283	-	3176	lincRNA		-
ENSG00000160712	IL6R	1	154405193	154469450	+	6453	protein_coding	interleukin 6 receptor [Source:HGNC Symbol;Acc:HGNC:6019]	-
ENSG00000143590	EFNA3	1	155078872	155087538	+	1909	protein_coding	ephrin A3 [Source:HGNC Symbol;Acc:HGNC:3223]	-
ENSG00000143320	CRABP2	1	156699606	156705816	-	1100	protein_coding	cellular retinoic acid binding protein 2 [Source:HGNC Symbol;Acc:HGNC:2339]	-
ENSG00000162706	CADM3	1	159171609	159203313	+	3847	protein_coding	cell adhesion molecule 3 [Source:HGNC Symbol;Acc:HGNC:17601]	-
ENSG00000213088	ACKR1	1	159203307	159206500	+	2374	protein_coding	atypical chemokine receptor 1 (Duffy blood group) [Source:HGNC Symbol;Acc:HGNC:4035]	-
ENSG00000272668	AL590560.1	1	159854870	159867685	+	7134	antisense	uncharacterized LOC107985216 [Source:NCBI gene;Acc:107985216]	-
ENSG00000018625	ATP1A2	1	160115759	160143591	+	6298	protein_coding	ATPase Na+/K+ transporting subunit alpha 2 [Source:HGNC Symbol;Acc:HGNC:800]	-
ENSG00000228606	AL139011.1	1	160261744	160262778	+	821	antisense	novel transcript	-
ENSG00000143178	TBX19	1	168281040	168314426	+	3647	protein_coding	T-box 19 [Source:HGNC Symbol;Acc:HGNC:11596]	T-box
ENSG00000143196	DPT	1	168695459	168729264	-	1786	protein_coding	dermatopontin [Source:HGNC Symbol;Acc:HGNC:3011]	-
ENSG00000225826	LINC00626	1	168786939	168792886	+	955	lincRNA	long intergenic non-protein coding RNA 626 [Source:HGNC Symbol;Acc:HGNC:44257]	-
ENSG00000094963	FMO2	1	171185208	171211230	+	4786	protein_coding	flavin containing monooxygenase 2 [Source:HGNC Symbol;Acc:HGNC:3770]	-
ENSG00000116183	PAPPA2	1	176463171	176845605	+	10930	protein_coding	pappalysin 2 [Source:HGNC Symbol;Acc:HGNC:14615]	-
ENSG00000116690	PRG4	1	186296279	186314562	+	5044	protein_coding	proteoglycan 4 [Source:HGNC Symbol;Acc:HGNC:9364]	-
ENSG00000223396	RPS10P7	1	201518703	201584367	+	3018	transcribed_processed_pseudogene	ribosomal protein S10 pseudogene 7 [Source:HGNC Symbol;Acc:HGNC:36423]	-
ENSG00000235449	AC098934.3	1	202767229	202767418	-	190	processed_pseudogene	cytochrome c oxidase subunit VIIc (COX7C) pseudogene	-
ENSG00000159388	BTG2	1	203305491	203309602	+	2757	protein_coding	BTG anti-proliferation factor 2 [Source:HGNC Symbol;Acc:HGNC:1131]	-
ENSG00000133056	PIK3C2B	1	204422628	204494724	-	9414	protein_coding	phosphatidylinositol-4-phosphate 3-kinase catalytic subunit type 2 beta [Source:HGNC Symbol;Acc:HGNC:8972]	-
ENSG00000143473	KCNH1	1	210676823	211134180	-	9812	protein_coding	potassium voltage-gated channel subfamily H member 1 [Source:HGNC Symbol;Acc:HGNC:6250]	-
ENSG00000143512	HHIPL2	1	222522258	222548103	-	3289	protein_coding	HHIP like 2 [Source:HGNC Symbol;Acc:HGNC:25842]	-
ENSG00000229930	AC138393.2	1	224030704	224035056	-	246	unprocessed_pseudogene	F-box only protein 25 (FBXO25) pseudogene	-
ENSG00000198835	GJC2	1	228149852	228159826	+	2243	protein_coding	gap junction protein gamma 2 [Source:HGNC Symbol;Acc:HGNC:17494]	-
ENSG00000201492	RNA5SP78	1	229549905	229550022	+	118	rRNA_pseudogene	RNA, 5S ribosomal pseudogene 78 [Source:HGNC Symbol;Acc:HGNC:42855]	-
ENSG00000135744	AGT	1	230702523	230714297	-	2291	protein_coding	angiotensinogen [Source:HGNC Symbol;Acc:HGNC:333]	-
ENSG00000133019	CHRM3	1	239386565	239915452	+	12170	protein_coding	cholinergic receptor muscarinic 3 [Source:HGNC Symbol;Acc:HGNC:1952]	-
ENSG00000162849	KIF26B	1	245154985	245709431	+	14403	protein_coding	kinesin family member 26B [Source:HGNC Symbol;Acc:HGNC:25484]	-
ENSG00000228955	AL591623.2	1	246632251	246632478	-	222	processed_pseudogene	ribosomal protein L7a (RPL7A) pseudogene	-
ENSG00000227953	LINC01341	1	246776013	246792385	+	3984	processed_transcript	long intergenic non-protein coding RNA 1341 [Source:HGNC Symbol;Acc:HGNC:49457]	-
ENSG00000235386	AC113174.1	1	246818076	246818180	+	105	unprocessed_pseudogene	pseudogene similar to part of microfibrillar-associated protein 2 (MFAP2)	-
ENSG00000260077	AC104794.2	2	10039092	10040663	-	1572	lincRNA	novel transcript	-
ENSG00000205795	CYS1	2	10056780	10080944	-	2847	protein_coding	cystin 1 [Source:HGNC Symbol;Acc:HGNC:18525]	-
ENSG00000264370	MIR3125	2	12737367	12737444	+	78	miRNA	microRNA 3125 [Source:HGNC Symbol;Acc:HGNC:38219]	-
ENSG00000276334	AL133243.2	2	32521927	32523547	+	1621	sense_intronic	novel transcript, sense intronic to BIRC6	-
ENSG00000229692	SOS1-IT1	2	38992279	38993857	-	1254	sense_intronic	SOS1 intronic transcript 1 [Source:HGNC Symbol;Acc:HGNC:41385]	-
ENSG00000252473	RF00272	2	39283657	39283791	-	135	snoRNA		-
ENSG00000152154	TMEM178A	2	39664982	39717963	+	2470	protein_coding	transmembrane protein 178A [Source:HGNC Symbol;Acc:HGNC:28517]	-
ENSG00000200550	RNU6-137P	2	42712740	42712847	+	108	snRNA	RNA, U6 small nuclear 137, pseudogene [Source:HGNC Symbol;Acc:HGNC:47100]	-
ENSG00000234936	AC010883.1	2	43229573	43233394	+	398	antisense	novel transcript	-
ENSG00000233266	HMGB1P31	2	54051334	54051760	+	427	processed_pseudogene	high mobility group box 1 pseudogene 31 [Source:HGNC Symbol;Acc:HGNC:39122]	-
ENSG00000271889	AC016747.2	2	61151433	61162105	-	884	lincRNA	novel transcript	-
ENSG00000251775	RF01293	2	63883249	63883391	-	143	snoRNA		-
ENSG00000119862	LGALSL	2	64453969	64461381	+	4003	protein_coding	galectin like [Source:HGNC Symbol;Acc:HGNC:25012]	-
ENSG00000214429	CYCSP6	2	78412793	78413094	-	302	processed_pseudogene	cytochrome c, somatic pseudogene 6 [Source:HGNC Symbol;Acc:HGNC:24421]	-
ENSG00000246575	AC093162.2	2	85315041	85316529	+	704	unprocessed_pseudogene	retinol saturase (all-trans-retinol 13,14-reductase) (RESAT) pseudogene	-
ENSG00000202382	RF00019	2	85367585	85367686	+	102	misc_RNA		-
ENSG00000230606	AC092683.1	2	97416165	97433527	-	5278	lincRNA	novel transcript	-
ENSG00000115590	IL1R2	2	101991844	102028544	+	3073	protein_coding	interleukin 1 receptor type 2 [Source:HGNC Symbol;Acc:HGNC:5994]	-
ENSG00000115604	IL18R1	2	102311529	102398775	+	4353	protein_coding	interleukin 18 receptor 1 [Source:HGNC Symbol;Acc:HGNC:5988]	-
ENSG00000214184	GCC2-AS1	2	108507515	108534196	-	799	antisense	GCC2 antisense RNA 1 [Source:HGNC Symbol;Acc:HGNC:28126]	-
ENSG00000237916	AC011753.4	2	109552536	109552846	+	311	processed_pseudogene	ribosomal protein L37 (RPL37) pseudogene	-
ENSG00000163083	INHBB	2	120346143	120351808	+	3204	protein_coding	inhibin subunit beta B [Source:HGNC Symbol;Acc:HGNC:6067]	-
ENSG00000169994	MYO7B	2	127535802	127637729	+	8800	protein_coding	myosin VIIB [Source:HGNC Symbol;Acc:HGNC:7607]	-
ENSG00000214100	PLAC9P1	2	129922863	129934317	-	627	transcribed_unprocessed_pseudogene	placenta specific 9 pseudogene 1 [Source:HGNC Symbol;Acc:HGNC:52678]	-
ENSG00000232788	ITGA6-AS1	2	172464262	172466022	-	1077	antisense	ITGA6 antisense RNA 1 [Source:HGNC Symbol;Acc:HGNC:40308]	-
ENSG00000225205	AC078883.1	2	172480840	172556596	-	2447	antisense	novel transcript	-
ENSG00000091428	RAPGEF4	2	172735274	173052893	+	7129	protein_coding	Rap guanine nucleotide exchange factor 4 [Source:HGNC Symbol;Acc:HGNC:16626]	-
ENSG00000225808	DNAJC19P5	2	177229191	177229506	-	316	processed_pseudogene	DnaJ heat shock protein family (Hsp40) member C19 pseudogene 5 [Source:HGNC Symbol;Acc:HGNC:45068]	-
ENSG00000278418	MIR6512	2	177313806	177313882	-	77	miRNA	microRNA 6512 [Source:HGNC Symbol;Acc:HGNC:50259]	-
ENSG00000280374	AC019080.5	2	177317715	177318471	-	757	sense_intronic	novel transcript	-
ENSG00000204311	PJVK	2	178451346	178461409	+	3788	protein_coding	pejvakin [Source:HGNC Symbol;Acc:HGNC:29502]	-
ENSG00000162998	FRZB	2	182833275	182867162	-	3162	protein_coding	frizzled related protein [Source:HGNC Symbol;Acc:HGNC:3959]	-
ENSG00000064989	CALCRL	2	187343129	187448460	-	6144	protein_coding	calcitonin receptor like receptor [Source:HGNC Symbol;Acc:HGNC:16709]	-
ENSG00000115896	PLCL1	2	197804702	198572581	+	8013	protein_coding	phospholipase C like 1 (inactive) [Source:HGNC Symbol;Acc:HGNC:9063]	-
ENSG00000155749	ALS2CR12	2	201288271	201357398	-	2635	protein_coding	amyotrophic lateral sclerosis 2 chromosome region 12 [Source:HGNC Symbol;Acc:HGNC:14439]	-
ENSG00000237892	KLF7-IT1	2	207120884	207122044	-	655	sense_intronic	KLF7 intronic transcript 1 [Source:HGNC Symbol;Acc:HGNC:41355]	-
ENSG00000234902	AC007879.3	2	207186717	207236066	-	1095	lincRNA	novel transcript	-
ENSG00000230838	LINC01614	2	215718043	215719424	+	648	lincRNA	long intergenic non-protein coding RNA 1614 [Source:HGNC Symbol;Acc:HGNC:51847]	-
ENSG00000115457	IGFBP2	2	216632828	216664436	+	4767	protein_coding	insulin like growth factor binding protein 2 [Source:HGNC Symbol;Acc:HGNC:5471]	-
ENSG00000135929	CYP27A1	2	218781749	218815293	+	2983	protein_coding	cytochrome P450 family 27 subfamily A member 1 [Source:HGNC Symbol;Acc:HGNC:2605]	-
ENSG00000213901	SLC23A3	2	219161465	219170095	-	3601	protein_coding	solute carrier family 23 member 3 [Source:HGNC Symbol;Acc:HGNC:20601]	-
ENSG00000265252	MIR3132	2	219549073	219549147	-	75	miRNA	microRNA 3132 [Source:HGNC Symbol;Acc:HGNC:38373]	-
ENSG00000123999	INHA	2	219569162	219575713	+	1753	protein_coding	inhibin subunit alpha [Source:HGNC Symbol;Acc:HGNC:6065]	-
ENSG00000222022	AC112721.1	2	237421420	237425276	-	588	lincRNA	novel transcript	-
ENSG00000222032	AC112721.2	2	237428920	237434822	-	541	lincRNA	novel protein (LOC728009)	-
ENSG00000132329	RAMP1	2	237858893	237912114	+	1234	protein_coding	receptor activity modifying protein 1 [Source:HGNC Symbol;Acc:HGNC:9843]	-
ENSG00000146205	ANO7	2	241188509	241225377	+	5695	protein_coding	anoctamin 7 [Source:HGNC Symbol;Acc:HGNC:31677]	-
ENSG00000232901	CYCSP10	3	10000647	10000940	-	294	processed_pseudogene	cytochrome c, somatic pseudogene 10 [Source:HGNC Symbol;Acc:HGNC:24384]	-
ENSG00000157150	TIMP4	3	12153051	12159351	-	1650	protein_coding	TIMP metallopeptidase inhibitor 4 [Source:HGNC Symbol;Acc:HGNC:11823]	-
ENSG00000206561	COLQ	3	15450133	15521751	-	4175	protein_coding	collagen like tail subunit of asymmetric acetylcholinesterase [Source:HGNC Symbol;Acc:HGNC:2226]	-
ENSG00000131386	GALNT15	3	16174649	16231992	+	6013	protein_coding	polypeptide N-acetylgalactosaminyltransferase 15 [Source:HGNC Symbol;Acc:HGNC:21531]	-
ENSG00000252700	RNU7-110P	3	33414150	33414211	+	62	snRNA	RNA, U7 small nuclear 110 pseudogene [Source:HGNC Symbol;Acc:HGNC:45644]	-
ENSG00000224858	RPL29P11	3	37016523	37017014	-	492	processed_pseudogene	ribosomal protein L29 pseudogene 11 [Source:HGNC Symbol;Acc:HGNC:36905]	-
ENSG00000230409	TCEA1P2	3	37275693	37276598	+	906	processed_pseudogene	transcription elongation factor A1 pseudogene 2 [Source:HGNC Symbol;Acc:HGNC:29891]	-
ENSG00000200579	RF00019	3	38014568	38014669	+	102	misc_RNA		-
ENSG00000196653	ZNF502	3	44712643	44723831	+	3273	protein_coding	zinc finger protein 502 [Source:HGNC Symbol;Acc:HGNC:23718]	zf-C2H2
ENSG00000186446	ZNF501	3	44729596	44737083	+	3910	protein_coding	zinc finger protein 501 [Source:HGNC Symbol;Acc:HGNC:23717]	zf-C2H2
ENSG00000244357	RN7SL145P	3	45742675	45742970	+	296	misc_RNA	RNA, 7SL, cytoplasmic 145, pseudogene [Source:HGNC Symbol;Acc:HGNC:46161]	-
ENSG00000228350	LINC02585	3	48663776	48669174	+	196	antisense	long intergenic non-protein coding RNA 2585 [Source:HGNC Symbol;Acc:HGNC:50302]	-
ENSG00000188338	SLC38A3	3	50205246	50221486	+	3968	protein_coding	solute carrier family 38 member 3 [Source:HGNC Symbol;Acc:HGNC:18044]	-
ENSG00000232352	SEMA3B-AS1	3	50266641	50267371	-	338	antisense	SEMA3B antisense RNA 1 (head to head) [Source:HGNC Symbol;Acc:HGNC:49096]	-
ENSG00000114737	CISH	3	50606490	50611831	-	5112	protein_coding	cytokine inducible SH2 containing protein [Source:HGNC Symbol;Acc:HGNC:1984]	-
ENSG00000168306	ACOX2	3	58505136	58537319	-	3859	protein_coding	acyl-CoA oxidase 2 [Source:HGNC Symbol;Acc:HGNC:120]	-
ENSG00000255423	EBLN2	3	73061659	73063337	+	1679	protein_coding	endogenous Bornavirus like nucleoprotein 2 [Source:HGNC Symbol;Acc:HGNC:25493]	-
ENSG00000185008	ROBO2	3	75906695	77649964	+	16663	protein_coding	roundabout guidance receptor 2 [Source:HGNC Symbol;Acc:HGNC:10250]	-
ENSG00000144857	BOC	3	113211003	113287459	+	10330	protein_coding	BOC cell adhesion associated, oncogene regulated [Source:HGNC Symbol;Acc:HGNC:17173]	-
ENSG00000121552	CSTA	3	122325244	122341972	+	1373	protein_coding	cystatin A [Source:HGNC Symbol;Acc:HGNC:2481]	-
ENSG00000273033	LINC02035	3	122886941	122892416	+	5476	lincRNA	long intergenic non-protein coding RNA 2035 [Source:HGNC Symbol;Acc:HGNC:52875]	-
ENSG00000174640	SLCO2A1	3	133928145	134052184	-	9834	protein_coding	solute carrier organic anion transporter family member 2A1 [Source:HGNC Symbol;Acc:HGNC:10955]	-
ENSG00000174564	IL20RB	3	136946230	137011085	+	2473	protein_coding	interleukin 20 receptor subunit beta [Source:HGNC Symbol;Acc:HGNC:6004]	-
ENSG00000272609	AC016252.1	3	138004649	138005122	-	474	antisense	novel transcript, antisense to CLDN18	-
ENSG00000261051	AC107021.2	3	146059585	146061679	-	2095	sense_overlapping	novel transcript, overlapping to PLOD2	-
ENSG00000231574	LINC02015	3	177816865	177899224	+	3005	lincRNA	long intergenic non-protein coding RNA 2015 [Source:HGNC Symbol;Acc:HGNC:52850]	-
ENSG00000223930	AC109779.1	3	178202050	178385417	-	2784	lincRNA	novel transcript, antisense to KCNMB2	-
ENSG00000239096	RF01210	3	179614775	179614878	-	104	snoRNA		-
ENSG00000163888	CAMK2N2	3	184259213	184261463	-	1362	protein_coding	calcium/calmodulin dependent protein kinase II inhibitor 2 [Source:HGNC Symbol;Acc:HGNC:24197]	-
ENSG00000182580	EPHB3	3	184561784	184582409	+	4532	protein_coding	EPH receptor B3 [Source:HGNC Symbol;Acc:HGNC:3394]	-
ENSG00000127241	MASP1	3	187217285	187292022	-	13161	protein_coding	mannan binding lectin serine peptidase 1 [Source:HGNC Symbol;Acc:HGNC:6901]	-
ENSG00000223117	RN7SKP296	3	190642163	190642503	+	341	misc_RNA	RNA, 7SK small nuclear pseudogene 296 [Source:HGNC Symbol;Acc:HGNC:46020]	-
ENSG00000272707	AC046143.2	3	194637505	194637664	-	160	lincRNA	novel transcript	-
ENSG00000229325	ACAP2-IT1	3	195280723	195282741	-	690	sense_intronic	ACAP2 intronic transcript 1 [Source:HGNC Symbol;Acc:HGNC:41426]	-
ENSG00000189058	APOD	3	195568702	195584205	-	2197	protein_coding	apolipoprotein D [Source:HGNC Symbol;Acc:HGNC:612]	-
ENSG00000169026	SLC49A3	4	681829	689441	-	2644	protein_coding	solute carrier family 49 member 3 [Source:HGNC Symbol;Acc:HGNC:26177]	-
ENSG00000244459	AC147067.1	4	1574062	1580253	-	579	lincRNA	novel transcript	-
ENSG00000174137	FAM53A	4	1617915	1684302	-	4239	protein_coding	family with sequence similarity 53 member A [Source:HGNC Symbol;Acc:HGNC:31860]	-
ENSG00000207697	MIR573	4	24520192	24520290	-	99	miRNA	microRNA 573 [Source:HGNC Symbol;Acc:HGNC:32829]	-
ENSG00000240005	AC106047.1	4	26859806	26860599	-	589	antisense	uncharacterized LOC105374546 [Source:NCBI gene;Acc:105374546]	-
ENSG00000231160	KLF3-AS1	4	38612701	38664883	-	4830	processed_transcript	KLF3 antisense RNA 1 [Source:HGNC Symbol;Acc:HGNC:25796]	-
ENSG00000249936	RAC1P2	4	46723830	46724408	-	579	processed_pseudogene	Rac family small GTPase 1 pseudogene 2 [Source:HGNC Symbol;Acc:HGNC:31414]	-
ENSG00000259959	AC107068.1	4	47840122	47844339	-	4218	lincRNA	novel transcript	-
ENSG00000249700	SRD5A3-AS1	4	55363971	55395847	-	5148	processed_transcript	SRD5A3 antisense RNA 1 [Source:HGNC Symbol;Acc:HGNC:44138]	-
ENSG00000196616	ADH1B	4	99304964	99352760	-	10777	protein_coding	alcohol dehydrogenase 1B (class I), beta polypeptide [Source:HGNC Symbol;Acc:HGNC:250]	-
ENSG00000145358	DDIT4L	4	100185870	100190782	-	2994	protein_coding	DNA damage inducible transcript 4 like [Source:HGNC Symbol;Acc:HGNC:30555]	-
ENSG00000138792	ENPEP	4	110365733	110565285	+	7802	protein_coding	glutamyl aminopeptidase [Source:HGNC Symbol;Acc:HGNC:3355]	-
ENSG00000174599	TRAM1L1	4	117083554	117085576	-	2023	protein_coding	translocation associated membrane protein 1 like 1 [Source:HGNC Symbol;Acc:HGNC:28371]	-
ENSG00000248869	LINC02511	4	136796722	137212799	-	1935	lincRNA	long intergenic non-protein coding RNA 2511 [Source:HGNC Symbol;Acc:HGNC:53500]	-
ENSG00000252503	RNU6-531P	4	139055475	139055578	+	104	snRNA	RNA, U6 small nuclear 531, pseudogene [Source:HGNC Symbol;Acc:HGNC:47494]	-
ENSG00000200350	RNU6-1285P	4	154543933	154544037	-	105	snRNA	RNA, U6 small nuclear 1285, pseudogene [Source:HGNC Symbol;Acc:HGNC:48248]	-
ENSG00000271817	RF00012	4	158700691	158700909	+	219	snoRNA		-
ENSG00000248329	APELA	4	164877004	164898965	+	3089	protein_coding	apelin receptor early endogenous ligand [Source:HGNC Symbol;Acc:HGNC:48925]	-
ENSG00000248388	AC093801.1	4	176669621	176706145	+	383	antisense	novel transcript	-
ENSG00000205129	C4orf47	4	185426249	185449826	+	1366	protein_coding	chromosome 4 open reading frame 47 [Source:HGNC Symbol;Acc:HGNC:34346]	-
ENSG00000113504	SLC12A7	5	1050376	1112035	-	5984	protein_coding	solute carrier family 12 member 7 [Source:HGNC Symbol;Acc:HGNC:10915]	-
ENSG00000185986	SDHAP3	5	1572222	1594620	-	1173	transcribed_unprocessed_pseudogene	succinate dehydrogenase complex flavoprotein subunit A pseudogene 3 [Source:HGNC Symbol;Acc:HGNC:18781]	-
ENSG00000154153	RETREG1	5	16473038	16617058	-	4568	protein_coding	reticulophagy regulator 1 [Source:HGNC Symbol;Acc:HGNC:25964]	-
ENSG00000082196	C1QTNF3	5	34019448	34043832	-	3576	protein_coding	C1q and TNF related 3 [Source:HGNC Symbol;Acc:HGNC:14326]	-
ENSG00000245711	NADK2-AS1	5	36221055	36221902	+	720	antisense	NADK2 antisense RNA 1 [Source:HGNC Symbol;Acc:HGNC:41143]	-
ENSG00000164188	RANBP3L	5	36248434	36302114	-	3363	protein_coding	RAN binding protein 3 like [Source:HGNC Symbol;Acc:HGNC:26353]	-
ENSG00000112936	C7	5	40909252	40982939	+	5223	protein_coding	complement C7 [Source:HGNC Symbol;Acc:HGNC:1346]	-
ENSG00000039537	C6	5	41142234	41261438	-	4739	protein_coding	complement C6 [Source:HGNC Symbol;Acc:HGNC:1339]	-
ENSG00000250722	SELENOP	5	42799880	42887392	-	5688	protein_coding	selenoprotein P [Source:HGNC Symbol;Acc:HGNC:10751]	-
ENSG00000272144	AC025171.4	5	43061395	43062441	+	1047	lincRNA	novel transcript	-
ENSG00000113448	PDE4D	5	58969038	60522120	-	16308	protein_coding	phosphodiesterase 4D [Source:HGNC Symbol;Acc:HGNC:8783]	-
ENSG00000205572	SERF1B	5	70025247	70043113	+	3051	protein_coding	small EDRK-rich factor 1B [Source:HGNC Symbol;Acc:HGNC:10756]	-
ENSG00000269983	AC146944.4	5	70449636	70450353	+	718	lincRNA	novel transcript	-
ENSG00000230847	OCLNP1	5	71074225	71093193	-	679	unprocessed_pseudogene	OCLN pseudogene 1 [Source:HGNC Symbol;Acc:HGNC:53916]	-
ENSG00000251724	RNU7-175P	5	75538598	75538658	-	61	snRNA	RNA, U7 small nuclear 175 pseudogene [Source:HGNC Symbol;Acc:HGNC:45709]	-
ENSG00000132846	ZBED3	5	77072072	77087323	-	6514	protein_coding	zinc finger BED-type containing 3 [Source:HGNC Symbol;Acc:HGNC:20711]	zf-BED
ENSG00000132837	DMGDH	5	78997606	79236038	-	5254	protein_coding	dimethylglycine dehydrogenase [Source:HGNC Symbol;Acc:HGNC:24475]	-
ENSG00000131730	CKMT2	5	81233285	81266397	+	2736	protein_coding	creatine kinase, mitochondrial 2 [Source:HGNC Symbol;Acc:HGNC:1996]	-
ENSG00000205464	ATP6AP1L	5	82279462	82386977	+	7229	protein_coding	ATPase H+ transporting accessory protein 1 like [Source:HGNC Symbol;Acc:HGNC:28091]	-
ENSG00000251361	AC012625.1	5	93019663	93068669	-	625	lincRNA	novel transcript	-
ENSG00000061455	PRDM6	5	123089121	123194266	+	9350	protein_coding	PR/SET domain 6 [Source:HGNC Symbol;Acc:HGNC:9350]	zf-C2H2
ENSG00000223442	TH2LCRR	5	132630589	132664272	-	1081	antisense	T helper type 2 locus control region associated RNA [Source:HGNC Symbol;Acc:HGNC:40495]	-
ENSG00000248648	AC113410.1	5	133003119	133003365	+	247	processed_pseudogene	NADH dehydrogenase (ubiquinone) 1 alpha subcomplex, 4, 9kDa (NDUFA4) pseudogene	-
ENSG00000146021	KLHL3	5	137617500	137736090	-	11854	protein_coding	kelch like family member 3 [Source:HGNC Symbol;Acc:HGNC:6354]	-
ENSG00000120322	PCDHB8	5	141177790	141180529	+	2740	protein_coding	protocadherin beta 8 [Source:HGNC Symbol;Acc:HGNC:8693]	-
ENSG00000120328	PCDHB12	5	141208697	141212571	+	3875	protein_coding	protocadherin beta 12 [Source:HGNC Symbol;Acc:HGNC:8683]	-
ENSG00000081853	PCDHGA2	5	141338760	141512979	+	6724	protein_coding	protocadherin gamma subfamily A, 2 [Source:HGNC Symbol;Acc:HGNC:8700]	-
ENSG00000254221	PCDHGB1	5	141350102	141512979	+	4773	protein_coding	protocadherin gamma subfamily B, 1 [Source:HGNC Symbol;Acc:HGNC:8708]	-
ENSG00000253873	PCDHGA11	5	141421047	141512979	+	5814	protein_coding	protocadherin gamma subfamily A, 11 [Source:HGNC Symbol;Acc:HGNC:8698]	-
ENSG00000277968	RF02038	5	142317830	142317920	+	91	misc_RNA		-
ENSG00000251320	AC011352.3	5	147887112	147887704	+	593	antisense	novel transcript	-
ENSG00000157510	AFAP1L1	5	149271871	149341802	+	4721	protein_coding	actin filament associated protein 1 like 1 [Source:HGNC Symbol;Acc:HGNC:26714]	-
ENSG00000198624	CCDC69	5	151181052	151224145	-	4993	protein_coding	coiled-coil domain containing 69 [Source:HGNC Symbol;Acc:HGNC:24487]	-
ENSG00000275765	AC091982.3	5	151770242	151771508	-	726	lincRNA	uncharacterized LOC100652758 [Source:NCBI gene;Acc:100652758]	-
ENSG00000145934	TENM2	5	167284799	168264157	+	11042	protein_coding	teneurin transmembrane protein 2 [Source:HGNC Symbol;Acc:HGNC:29943]	-
ENSG00000250909	AC138956.1	5	176347941	176353584	+	504	antisense	novel transcript	-
ENSG00000247679	AC139795.2	5	177611253	177619754	+	1751	antisense	novel transcript	-
ENSG00000250999	AC136604.3	5	179657762	179664432	+	821	antisense	novel transcript	-
ENSG00000250222	AC008443.4	5	181191924	181194429	+	486	antisense	novel transcript	-
ENSG00000274525	AC008443.6	5	181291673	181295572	+	246	unprocessed_pseudogene	general transcription factor IIi (GTF2I) pseudogene	-
ENSG00000219992	AL391422.1	6	3754099	3754840	+	436	processed_pseudogene	FUN14 domain containing 1 (FUNDC1) pseudogene	-
ENSG00000222383	RNA5SP203	6	10752791	10752926	-	136	rRNA_pseudogene	RNA, 5S ribosomal pseudogene 203 [Source:HGNC Symbol;Acc:HGNC:43103]	-
ENSG00000272168	CASC15	6	21664772	22368328	+	13289	lincRNA	cancer susceptibility 15 [Source:HGNC Symbol;Acc:HGNC:28245]	-
ENSG00000272402	AL031775.2	6	24706747	24707151	+	405	antisense	novel transcript, antisense to C6orf62	-
ENSG00000204618	RNF39	6	30070266	30075887	-	2206	protein_coding	ring finger protein 39 [Source:HGNC Symbol;Acc:HGNC:18064]	-
ENSG00000272540	AL662797.1	6	30723105	30723877	-	773	antisense	novel transcript, antisense to TUBB	-
ENSG00000204531	POU5F1	6	31164337	31180731	-	2896	protein_coding	POU class 5 homeobox 1 [Source:HGNC Symbol;Acc:HGNC:9221]	Pou
ENSG00000201207	RF00019	6	31663288	31663401	+	114	misc_RNA		-
ENSG00000224389	C4B	6	32014795	32035418	+	7174	protein_coding	complement C4B (Chido blood group) [Source:HGNC Symbol;Acc:HGNC:1324]	-
ENSG00000204248	COL11A2	6	33162681	33192499	-	6740	protein_coding	collagen type XI alpha 2 chain [Source:HGNC Symbol;Acc:HGNC:2187]	-
ENSG00000157343	ARMC12	6	35737032	35749079	+	1418	protein_coding	armadillo repeat containing 12 [Source:HGNC Symbol;Acc:HGNC:21099]	-
ENSG00000235033	AL590999.1	6	39881804	39900071	-	6854	antisense	uncharacterized LOC100505635 [Source:NCBI gene;Acc:100505635]	-
ENSG00000124713	GNMT	6	42960758	42963880	+	1072	protein_coding	glycine N-methyltransferase [Source:HGNC Symbol;Acc:HGNC:4415]	-
ENSG00000171462	DLK2	6	43450352	43456632	-	2236	protein_coding	delta like non-canonical Notch ligand 2 [Source:HGNC Symbol;Acc:HGNC:21113]	-
ENSG00000233470	AL360175.1	6	50514035	50521104	+	285	lincRNA	novel transcript	-
ENSG00000124749	COL21A1	6	56056590	56394094	-	7078	protein_coding	collagen type XXI alpha 1 chain [Source:HGNC Symbol;Acc:HGNC:17025]	-
ENSG00000272316	AL021368.2	6	57908560	57913911	-	5352	lincRNA	novel transcript	-
ENSG00000260645	AL359715.2	6	80466958	80469080	+	2123	lincRNA	novel transcript	-
ENSG00000230290	ARMC2-AS1	6	108922976	108924103	-	112	antisense	ARMC2 antisense RNA 1 [Source:HGNC Symbol;Acc:HGNC:41008]	-
ENSG00000185250	PPIL6	6	109390215	109441171	-	4481	protein_coding	peptidylprolyl isomerase like 6 [Source:HGNC Symbol;Acc:HGNC:21557]	-
ENSG00000232316	LINC02518	6	113428540	113433421	-	607	lincRNA	long intergenic non-protein coding RNA 2518 [Source:HGNC Symbol;Acc:HGNC:53509]	-
ENSG00000047936	ROS1	6	117288300	117425855	-	7856	protein_coding	ROS proto-oncogene 1, receptor tyrosine kinase [Source:HGNC Symbol;Acc:HGNC:10261]	-
ENSG00000164440	TXLNB	6	139240061	139292139	-	4937	protein_coding	taxilin beta [Source:HGNC Symbol;Acc:HGNC:21617]	-
ENSG00000268592	RAET1E-AS1	6	149863494	149919507	+	1210	antisense	RAET1E antisense RNA 1 [Source:NCBI gene;Acc:100652739]	-
ENSG00000203722	RAET1G	6	149916878	149923121	-	1486	protein_coding	retinoic acid early transcript 1G [Source:HGNC Symbol;Acc:HGNC:16795]	-
ENSG00000285917	AL109924.5	6	168999401	169000527	-	762	lincRNA	novel transcript	-
ENSG00000232640	AL354892.2	6	169725091	169725854	-	403	antisense	novel transcript	-
ENSG00000199023	MIR339	7	1022933	1023026	-	94	miRNA	microRNA 339 [Source:HGNC Symbol;Acc:HGNC:31776]	-
ENSG00000164849	GPR146	7	1044576	1059261	+	3160	protein_coding	G protein-coupled receptor 146 [Source:HGNC Symbol;Acc:HGNC:21718]	-
ENSG00000215018	COL28A1	7	7356203	7535853	-	6619	protein_coding	collagen type XXVIII alpha 1 chain [Source:HGNC Symbol;Acc:HGNC:22442]	-
ENSG00000236039	AC019117.1	7	17405479	17558909	-	2232	lincRNA	uncharacterized LOC101927630 [Source:NCBI gene;Acc:101927630]	-
ENSG00000281404	LINC01176	7	30390885	30412375	+	818	lincRNA	long intergenic non-protein coding RNA 1176 [Source:HGNC Symbol;Acc:HGNC:49548]	-
ENSG00000221669	MIR548N	7	34940760	34940834	-	75	miRNA	microRNA 548n [Source:HGNC Symbol;Acc:HGNC:35330]	-
ENSG00000158683	PKD1L1	7	47740202	47948491	-	10250	protein_coding	polycystin 1 like 1, transient receptor potential channel interacting [Source:HGNC Symbol;Acc:HGNC:18053]	-
ENSG00000176826	FKBP9P1	7	55681074	55713252	-	3458	transcribed_unprocessed_pseudogene	FK506 binding protein 9 pseudogene 1 [Source:HGNC Symbol;Acc:HGNC:23568]	-
ENSG00000164776	PHKG1	7	56080283	56092996	-	2762	protein_coding	phosphorylase kinase catalytic subunit gamma 1 [Source:HGNC Symbol;Acc:HGNC:8930]	-
ENSG00000227986	TRIM60P18	7	64355078	64356199	+	828	unprocessed_pseudogene	tripartite motif containing 60 pseudogene 18 [Source:HGNC Symbol;Acc:HGNC:38490]	-
ENSG00000227113	AC073210.1	7	65075023	65078780	+	232	unprocessed_pseudogene	pseudogene similar to part of sulfatase modifying factor 2 SUMF2	-
ENSG00000206785	SNORA15B-2	7	65760052	65760186	+	135	snoRNA	small nucleolar RNA, H/ACA box 15B-2 [Source:HGNC Symbol;Acc:HGNC:52192]	-
ENSG00000230295	GTF2IP23	7	66880708	66882981	+	351	unprocessed_pseudogene	general transcription factor IIi pseudogene 23 [Source:HGNC Symbol;Acc:HGNC:51735]	-
ENSG00000273142	AC073335.2	7	66902857	66906297	+	3441	lincRNA	novel transcript	-
ENSG00000176428	VPS37D	7	73667825	73672112	+	1626	protein_coding	VPS37D, ESCRT-I subunit [Source:HGNC Symbol;Acc:HGNC:18287]	-
ENSG00000205583	STAG3L1	7	75359194	75395383	+	2094	transcribed_unprocessed_pseudogene	stromal antigen 3-like 1 (pseudogene) [Source:HGNC Symbol;Acc:HGNC:33852]	-
ENSG00000214243	AC004980.2	7	76650401	76650897	-	497	processed_pseudogene	pseudogene similar to part of RB-associated KRAB zinc finger RBAK	-
ENSG00000244055	AC007566.1	7	92457564	92491610	+	701	antisense	novel transcript, antisense to ERVW-1 and PEX1	-
ENSG00000085514	PILRA	7	100367530	100400099	+	2006	protein_coding	paired immunoglobin like type 2 receptor alpha [Source:HGNC Symbol;Acc:HGNC:20396]	-
ENSG00000160999	SH2B2	7	102285091	102321711	+	2384	protein_coding	SH2B adaptor protein 2 [Source:HGNC Symbol;Acc:HGNC:17381]	-
ENSG00000272072	AC004492.1	7	107192559	107193300	-	742	antisense	novel transcript, antisense to HBP1	-
ENSG00000279265	AC000123.2	7	127349833	127350293	-	461	TEC	TEC	-
ENSG00000273270	AC090114.2	7	128524016	128531069	-	7054	lincRNA	novel transcript	-
ENSG00000271344	AC018638.6	7	128690451	128691717	+	1267	lincRNA	novel transcript	-
ENSG00000228775	WEE2-AS1	7	141704338	141738346	-	3504	antisense	WEE2 antisense RNA 1 [Source:HGNC Symbol;Acc:HGNC:48669]	-
ENSG00000159784	FAM131B	7	143353400	143362770	-	6430	protein_coding	family with sequence similarity 131 member B [Source:HGNC Symbol;Acc:HGNC:22202]	-
ENSG00000170379	TCAF2	7	143620952	143730409	+	6409	protein_coding	TRPM8 channel associated factor 2 [Source:HGNC Symbol;Acc:HGNC:26878]	-
ENSG00000182648	LINC01006	7	156472196	156640654	-	3964	lincRNA	long intergenic non-protein coding RNA 1006 [Source:HGNC Symbol;Acc:HGNC:48971]	-
ENSG00000183943	PRKX	X	3604370	3713608	-	6452	protein_coding	protein kinase X-linked [Source:HGNC Symbol;Acc:HGNC:9441]	-
ENSG00000146950	SHROOM2	X	9786456	9949443	+	8191	protein_coding	shroom family member 2 [Source:HGNC Symbol;Acc:HGNC:630]	-
ENSG00000047648	ARHGAP6	X	11137543	11665701	-	7885	protein_coding	Rho GTPase activating protein 6 [Source:HGNC Symbol;Acc:HGNC:676]	-
ENSG00000176896	TCEANC	X	13653189	13681964	+	5231	protein_coding	transcription elongation factor A N-terminal and central domain containing [Source:HGNC Symbol;Acc:HGNC:28277]	-
ENSG00000046653	GPM6B	X	13771031	13938638	-	5675	protein_coding	glycoprotein M6B [Source:HGNC Symbol;Acc:HGNC:4461]	-
ENSG00000102174	PHEX	X	22032441	22251310	+	6384	protein_coding	phosphate regulating endopeptidase homolog X-linked [Source:HGNC Symbol;Acc:HGNC:8918]	-
ENSG00000189221	MAOA	X	43654907	43746824	+	5528	protein_coding	monoamine oxidase A [Source:HGNC Symbol;Acc:HGNC:6833]	-
ENSG00000102003	SYP	X	49187804	49200259	-	5215	protein_coding	synaptophysin [Source:HGNC Symbol;Acc:HGNC:11506]	-
ENSG00000268350	FAM156A	X	52926402	52995472	-	6608	protein_coding	family with sequence similarity 156 member A [Source:HGNC Symbol;Acc:HGNC:30114]	-
ENSG00000233250	AC233728.1	X	53432722	53433032	-	218	antisense	novel transcript	-
ENSG00000221716	SNORA11	X	54814370	54814497	+	128	snoRNA	small nucleolar RNA, H/ACA box 11 [Source:HGNC Symbol;Acc:HGNC:32599]	-
ENSG00000204271	SPIN3	X	56818298	56995827	-	15841	protein_coding	spindlin family member 3 [Source:HGNC Symbol;Acc:HGNC:27272]	-
ENSG00000120500	ARR3	X	70268305	70281840	+	1729	protein_coding	arrestin 3 [Source:HGNC Symbol;Acc:HGNC:710]	-
ENSG00000147174	GCNA	X	71578411	71613583	+	3621	protein_coding	germ cell nuclear acidic peptidase [Source:HGNC Symbol;Acc:HGNC:15805]	-
ENSG00000202566	MIR421	X	74218377	74218461	-	85	miRNA	microRNA 421 [Source:HGNC Symbol;Acc:HGNC:32793]	-
ENSG00000198934	MAGEE1	X	76427724	76431353	+	3630	protein_coding	MAGE family member E1 [Source:HGNC Symbol;Acc:HGNC:24934]	-
ENSG00000186310	NAP1L3	X	93670930	93673568	-	2639	protein_coding	nucleosome assembly protein 1 like 3 [Source:HGNC Symbol;Acc:HGNC:7639]	-
ENSG00000207291	RNU6-30P	X	101634006	101634112	-	107	snRNA	RNA, U6 small nuclear 30, pseudogene [Source:HGNC Symbol;Acc:HGNC:34274]	-
ENSG00000172476	RAB40A	X	103499130	103519489	-	4018	protein_coding	RAB40A, member RAS oncogene family [Source:HGNC Symbol;Acc:HGNC:18283]	-
ENSG00000147246	HTR2C	X	114584078	114910061	+	4842	protein_coding	5-hydroxytryptamine receptor 2C [Source:HGNC Symbol;Acc:HGNC:5295]	-
ENSG00000258545	RHOXF1-AS1	X	120036236	120146854	+	2495	antisense	RHOXF1 antisense RNA 1 [Source:HGNC Symbol;Acc:HGNC:51582]	-
ENSG00000252627	RNU6-122P	X	123874459	123874565	+	107	snRNA	RNA, U6 small nuclear 122, pseudogene [Source:HGNC Symbol;Acc:HGNC:47085]	-
ENSG00000171388	APLN	X	129645259	129654937	-	3205	protein_coding	apelin [Source:HGNC Symbol;Acc:HGNC:16665]	-
ENSG00000225125	RANP4	X	136807223	136807877	-	655	processed_pseudogene	RAN, member RAS oncogene family pseudogene 4 [Source:HGNC Symbol;Acc:HGNC:39859]	-
ENSG00000236337	FMR1-IT1	X	147946941	147947583	+	343	sense_intronic	FMR1 intronic transcript 1 [Source:HGNC Symbol;Acc:HGNC:41333]	-
ENSG00000221867	MAGEA3	X	152698752	152702347	+	1788	protein_coding	MAGE family member A3 [Source:HGNC Symbol;Acc:HGNC:6801]	-
ENSG00000183479	TREX2	X	153444720	153470587	-	2715	protein_coding	three prime repair exonuclease 2 [Source:HGNC Symbol;Acc:HGNC:12270]	-
ENSG00000285018	AC245140.3	X	154374595	154376934	+	680	antisense	novel transcript, antisense to FLNA	-
ENSG00000249898	MCPH1-AS1	8	6618475	6708209	-	3046	antisense	MCPH1 antisense RNA 1 [Source:HGNC Symbol;Acc:HGNC:51655]	-
ENSG00000173295	FAM86B3P	8	8228595	8244865	+	4870	transcribed_unprocessed_pseudogene	family with sequence similarity 86 member B3, pseudogene [Source:HGNC Symbol;Acc:HGNC:44371]	-
ENSG00000255052	FAM66D	8	12115782	12177550	+	918	antisense	family with sequence similarity 66 member D [Source:HGNC Symbol;Acc:HGNC:24159]	-
ENSG00000255122	AC068587.2	8	12580287	12581063	+	186	processed_pseudogene	40S ribosomal protein S24 (Rps24) pseudogene	-
ENSG00000228451	SDAD1P1	8	26375913	26382953	-	3987	transcribed_processed_pseudogene	SDA1 domain containing 1 pseudogene 1 [Source:HGNC Symbol;Acc:HGNC:31403]	-
ENSG00000133874	RNF122	8	33547755	33567125	-	1868	protein_coding	ring finger protein 122 [Source:HGNC Symbol;Acc:HGNC:21147]	-
ENSG00000260949	AP006545.1	8	38062881	38063791	+	911	sense_overlapping	novel transcript, overlapping to EIF4EBP1	-
ENSG00000197140	ADAM32	8	39106990	39284911	+	10044	protein_coding	ADAM metallopeptidase domain 32 [Source:HGNC Symbol;Acc:HGNC:15479]	-
ENSG00000181195	PENK	8	56436674	56446734	-	3455	protein_coding	proenkephalin [Source:HGNC Symbol;Acc:HGNC:8831]	-
ENSG00000272010	AC100814.1	8	65591850	65592472	-	623	lincRNA	novel transcript	-
ENSG00000254352	AC100854.1	8	78723796	78724136	-	341	processed_pseudogene	chromosome 4 open reading frame 46 (C4orf46) pseudogene	-
ENSG00000205189	ZBTB10	8	80485619	80526265	+	10216	protein_coding	zinc finger and BTB domain containing 10 [Source:HGNC Symbol;Acc:HGNC:30953]	-
ENSG00000245970	AP003352.1	8	98041726	98044121	+	1989	antisense	novel transcript	-
ENSG00000271882	AP001330.5	8	101208148	101208558	+	411	lincRNA	novel transcript	-
ENSG00000207399	RNU6-1011P	8	103384961	103385067	+	107	snRNA	RNA, U6 small nuclear 1011, pseudogene [Source:HGNC Symbol;Acc:HGNC:47974]	-
ENSG00000245149	RNF139-AS1	8	124462485	124474576	-	6943	lincRNA	RNF139 antisense RNA 1 (head to head) [Source:HGNC Symbol;Acc:HGNC:48940]	-
ENSG00000253106	AC090198.1	8	124488510	124491643	+	2355	antisense	novel transcript, antisense to TATDN1	-
ENSG00000221771	MIR1205	8	127960633	127960695	+	63	miRNA	microRNA 1205 [Source:HGNC Symbol;Acc:HGNC:35271]	-
ENSG00000283200	MIR1206	8	128008898	128008956	+	59	miRNA	microRNA 1206 [Source:HGNC Symbol;Acc:HGNC:35272]	-
ENSG00000042832	TG	8	132866958	133134903	+	11132	protein_coding	thyroglobulin [Source:HGNC Symbol;Acc:HGNC:11764]	-
ENSG00000155926	SLA	8	133036724	133103054	-	7637	protein_coding	Src like adaptor [Source:HGNC Symbol;Acc:HGNC:10902]	-
ENSG00000253210	AC040970.1	8	141126044	141129961	-	807	antisense	novel transcript	-
ENSG00000253931	AC105118.1	8	143412749	143417054	+	544	antisense	novel transcript	-
ENSG00000254338	MAFA-AS1	8	143417679	143419150	+	417	antisense	MAFA antisense RNA 1 [Source:HGNC Symbol;Acc:HGNC:51203]	-
ENSG00000207574	MIR661	8	143945191	143945279	-	89	miRNA	microRNA 661 [Source:HGNC Symbol;Acc:HGNC:32917]	-
ENSG00000272871	AL159169.2	9	14588797	14590065	-	1269	lincRNA	novel transcript	-
ENSG00000272842	AL391834.1	9	19371386	19371945	-	560	antisense	novel transcript, antisense to DENND4C	-
ENSG00000207609	MIR491	9	20716105	20716188	+	84	miRNA	microRNA 491 [Source:HGNC Symbol;Acc:HGNC:32076]	-
ENSG00000137101	CD72	9	35609533	35646810	-	3386	protein_coding	CD72 molecule [Source:HGNC Symbol;Acc:HGNC:1696]	-
ENSG00000107159	CA9	9	35673856	35681159	+	1670	protein_coding	carbonic anhydrase 9 [Source:HGNC Symbol;Acc:HGNC:1383]	-
ENSG00000235387	SPAAR	9	35909483	35937153	+	2909	protein_coding	small regulatory polypeptide of amino acid response [Source:HGNC Symbol;Acc:HGNC:27244]	-
ENSG00000165115	KIF27	9	83836698	83921465	-	5140	protein_coding	kinesin family member 27 [Source:HGNC Symbol;Acc:HGNC:18632]	-
ENSG00000165121	AL353743.1	9	85805359	85849542	+	2067	transcribed_unprocessed_pseudogene	kinesin family member 27 (KIF27) pseudogene	-
ENSG00000127083	OMD	9	92414245	92424461	-	2449	protein_coding	osteomodulin [Source:HGNC Symbol;Acc:HGNC:8134]	-
ENSG00000269946	AL158152.2	9	94166289	94200627	+	235	lincRNA	novel transcript	-
ENSG00000197816	CCDC180	9	97307304	97378524	+	14155	protein_coding	coiled-coil domain containing 180 [Source:HGNC Symbol;Acc:HGNC:29303]	-
ENSG00000266315	MIR4668	9	111932100	111932169	+	70	miRNA	microRNA 4668 [Source:HGNC Symbol;Acc:HGNC:41545]	-
ENSG00000078725	BRINP1	9	119153458	119369467	-	3905	protein_coding	BMP/retinoic acid inducible neural specific 1 [Source:HGNC Symbol;Acc:HGNC:2687]	-
ENSG00000235865	GSN-AS1	9	121280768	121285530	-	4763	antisense	GSN antisense RNA 1 [Source:HGNC Symbol;Acc:HGNC:23372]	-
ENSG00000261534	AL596244.1	9	121815674	121819452	-	3779	sense_overlapping	novel transcript, overlapping TTLL11	-
ENSG00000095303	PTGS1	9	122370530	122395703	+	5791	protein_coding	prostaglandin-endoperoxide synthase 1 [Source:HGNC Symbol;Acc:HGNC:9604]	-
ENSG00000185585	OLFML2A	9	124777158	124814885	+	6746	protein_coding	olfactomedin like 2A [Source:HGNC Symbol;Acc:HGNC:27270]	-
ENSG00000136828	RALGPS1	9	126914774	127223166	+	10507	protein_coding	Ral GEF with PH domain and SH3 binding motif 1 [Source:HGNC Symbol;Acc:HGNC:16851]	-
ENSG00000228395	AL356481.1	9	128528901	128552410	-	1242	antisense	novel transcript	-
ENSG00000238406	RNU7-171P	9	128543916	128543977	+	62	snRNA	RNA, U7 small nuclear 171 pseudogene [Source:HGNC Symbol;Acc:HGNC:45705]	-
ENSG00000198870	STKLD1	9	133376367	133406096	+	4408	protein_coding	serine/threonine kinase like domain containing 1 [Source:HGNC Symbol;Acc:HGNC:28669]	-
ENSG00000160323	ADAMTS13	9	133414358	133459402	+	5708	protein_coding	ADAM metallopeptidase with thrombospondin type 1 motif 13 [Source:HGNC Symbol;Acc:HGNC:1366]	-
ENSG00000237886	NALT1	9	136546212	136549893	+	1088	antisense	NOTCH1 associated lncRNA in T cell acute lymphoblastic leukemia 1 [Source:HGNC Symbol;Acc:HGNC:51192]	-
ENSG00000266507	MIR4479	9	136886733	136886803	+	71	miRNA	microRNA 4479 [Source:HGNC Symbol;Acc:HGNC:41767]	-
ENSG00000176919	C8G	9	136945185	136946975	+	1152	protein_coding	complement C8 gamma chain [Source:HGNC Symbol;Acc:HGNC:1354]	-
ENSG00000212864	RNF208	9	137220247	137221581	-	1150	protein_coding	ring finger protein 208 [Source:HGNC Symbol;Acc:HGNC:25420]	-
ENSG00000188747	NOXA1	9	137423350	137434406	+	1678	protein_coding	NADPH oxidase activator 1 [Source:HGNC Symbol;Acc:HGNC:10668]	-
ENSG00000130653	PNPLA7	9	137459953	137550534	-	9976	protein_coding	patatin like phospholipase domain containing 7 [Source:HGNC Symbol;Acc:HGNC:24768]	-
ENSG00000251661	AC136475.1	11	318640	325631	+	1887	antisense	novel transcript, antisense to IFITM3	-
ENSG00000069696	DRD4	11	637293	640706	+	1477	protein_coding	dopamine receptor D4 [Source:HGNC Symbol;Acc:HGNC:3025]	-
ENSG00000250644	AC068580.4	11	1734821	1763954	-	4807	protein_coding	novel protein	-
ENSG00000235027	AC068580.3	11	1760348	1762486	+	2015	antisense	novel transcript	-
ENSG00000149043	SYT8	11	1828307	1837521	+	4704	protein_coding	synaptotagmin 8 [Source:HGNC Symbol;Acc:HGNC:19264]	-
ENSG00000130592	LSP1	11	1852970	1892267	+	5399	protein_coding	lymphocyte specific protein 1 [Source:HGNC Symbol;Acc:HGNC:6707]	-
ENSG00000283787	PRR33	11	1888577	1891895	-	3319	protein_coding	proline rich 33 [Source:HGNC Symbol;Acc:HGNC:35118]	-
ENSG00000130600	H19	11	1995176	2001470	-	2897	processed_transcript	H19, imprinted maternally expressed transcript [Source:HGNC Symbol;Acc:HGNC:4713]	-
ENSG00000254860	TMEM9B-AS1	11	8964675	8977527	+	1162	antisense	TMEM9B antisense RNA 1 [Source:HGNC Symbol;Acc:HGNC:19230]	-
ENSG00000175356	SCUBE2	11	9019498	9138114	-	7992	protein_coding	signal peptide, CUB domain and EGF like domain containing 2 [Source:HGNC Symbol;Acc:HGNC:30425]	-
ENSG00000201586	RNU6-593P	11	17115652	17115763	-	112	snRNA	RNA, U6 small nuclear 593, pseudogene [Source:HGNC Symbol;Acc:HGNC:47556]	-
ENSG00000173432	SAA1	11	18266174	18269977	+	796	protein_coding	serum amyloid A1 [Source:HGNC Symbol;Acc:HGNC:10513]	-
ENSG00000183161	FANCF	11	22622890	22625841	-	2952	protein_coding	FA complementation group F [Source:HGNC Symbol;Acc:HGNC:3587]	-
ENSG00000245573	BDNF-AS	11	27506838	27698174	+	3726	antisense	BDNF antisense RNA [Source:HGNC Symbol;Acc:HGNC:20608]	-
ENSG00000187479	C11orf96	11	43942505	43944338	+	1834	protein_coding	chromosome 11 open reading frame 96 [Source:HGNC Symbol;Acc:HGNC:38675]	-
ENSG00000157570	TSPAN18	11	44726465	44932421	+	5871	protein_coding	tetraspanin 18 [Source:HGNC Symbol;Acc:HGNC:20660]	-
ENSG00000252874	RF00019	11	47820200	47820289	-	90	misc_RNA		-
ENSG00000186907	RTN4RL2	11	57460549	57477534	+	2387	protein_coding	reticulon 4 receptor like 2 [Source:HGNC Symbol;Acc:HGNC:23053]	-
ENSG00000166793	YPEL4	11	57645087	57649944	-	4460	protein_coding	yippee like 4 [Source:HGNC Symbol;Acc:HGNC:18328]	-
ENSG00000162148	PPP1R32	11	61481120	61490931	+	2400	protein_coding	protein phosphatase 1 regulatory subunit 32 [Source:HGNC Symbol;Acc:HGNC:28869]	-
ENSG00000243742	RPLP0P2	11	61615036	61639449	+	3909	transcribed_processed_pseudogene	ribosomal protein lateral stalk subunit P0 pseudogene 2 [Source:HGNC Symbol;Acc:HGNC:17960]	-
ENSG00000167995	BEST1	11	61949821	61965515	+	8930	protein_coding	bestrophin 1 [Source:HGNC Symbol;Acc:HGNC:12703]	-
ENSG00000276102	MIR6747	11	62567011	62567071	-	61	miRNA	microRNA 6747 [Source:HGNC Symbol;Acc:HGNC:50027]	-
ENSG00000177363	LRRN4CL	11	62686402	62689899	-	2585	protein_coding	LRRN4 C-terminal like [Source:HGNC Symbol;Acc:HGNC:33724]	-
ENSG00000167771	RCOR2	11	63911221	63916844	-	2738	protein_coding	REST corepressor 2 [Source:HGNC Symbol;Acc:HGNC:27455]	MYB
ENSG00000265874	MIR4489	11	65649192	65649253	+	62	miRNA	microRNA 4489 [Source:HGNC Symbol;Acc:HGNC:41685]	-
ENSG00000254458	AP001107.3	11	66312853	66319237	+	544	antisense	novel transcript	-
ENSG00000255468	AP001107.9	11	66347950	66364804	+	2552	antisense	uncharacterized LOC102724064 [Source:NCBI gene;Acc:102724064]	-
ENSG00000254510	AP001107.5	11	66409158	66417137	+	1330	processed_transcript	neuronal PAS domain protein 4 [Source:NCBI gene;Acc:266743]	-
ENSG00000173227	SYT12	11	67006778	67050863	+	10830	protein_coding	synaptotagmin 12 [Source:HGNC Symbol;Acc:HGNC:18381]	-
ENSG00000260808	AP003096.1	11	68612899	68616711	-	1094	lincRNA	novel transcript	-
ENSG00000285693	AP002381.2	11	72793624	72814054	-	1299	lincRNA	Novel transcript	-
ENSG00000175564	UCP3	11	74000281	74009435	-	3684	protein_coding	uncoupling protein 3 [Source:HGNC Symbol;Acc:HGNC:12519]	-
ENSG00000175538	KCNE3	11	74454841	74467729	-	3677	protein_coding	potassium voltage-gated channel subfamily E regulatory subunit 3 [Source:HGNC Symbol;Acc:HGNC:6243]	-
ENSG00000272301	AP002360.3	11	76389648	76390128	+	481	lincRNA	novel transcript	-
ENSG00000149256	TENM4	11	78652831	79440948	-	16330	protein_coding	teneurin transmembrane protein 4 [Source:HGNC Symbol;Acc:HGNC:29945]	-
ENSG00000255471	AP001528.2	11	86892214	86925037	-	1218	antisense	novel transcript	-
ENSG00000077616	NAALAD2	11	90131515	90192894	+	7254	protein_coding	N-acetylated alpha-linked acidic dipeptidase 2 [Source:HGNC Symbol;Acc:HGNC:14526]	-
ENSG00000196371	FUT4	11	94543840	94549898	+	6059	protein_coding	fucosyltransferase 4 [Source:HGNC Symbol;Acc:HGNC:4015]	-
ENSG00000149212	SESN3	11	95165513	95232541	-	10573	protein_coding	sestrin 3 [Source:HGNC Symbol;Acc:HGNC:23060]	-
ENSG00000137673	MMP7	11	102520508	102530753	-	2323	protein_coding	matrix metallopeptidase 7 [Source:HGNC Symbol;Acc:HGNC:7174]	-
ENSG00000197580	BCO2	11	112175467	112224699	+	6789	protein_coding	beta-carotene oxygenase 2 [Source:HGNC Symbol;Acc:HGNC:18503]	-
ENSG00000109906	ZBTB16	11	114059593	114250676	+	6372	protein_coding	zinc finger and BTB domain containing 16 [Source:HGNC Symbol;Acc:HGNC:12930]	ZBTB
ENSG00000207185	RNU6-1157P	11	118593988	118594093	+	106	snRNA	RNA, U6 small nuclear 1157, pseudogene [Source:HGNC Symbol;Acc:HGNC:48120]	-
ENSG00000064309	CDON	11	125955796	126063335	-	10600	protein_coding	cell adhesion associated, oncogene regulated [Source:HGNC Symbol;Acc:HGNC:17104]	-
ENSG00000254607	AP001783.1	11	126652852	126682104	+	486	antisense	uncharacterized LOC101929427 [Source:NCBI gene;Acc:101929427]	-
ENSG00000201861	RNA5SP298	10	282015	282125	-	111	rRNA_pseudogene	RNA, 5S ribosomal pseudogene 298 [Source:HGNC Symbol;Acc:HGNC:43198]	-
ENSG00000238840	RF00096	10	4962436	4962568	-	133	snoRNA		-
ENSG00000232807	AL137186.2	10	5934270	5945900	-	3912	antisense	uncharacterized LOC105376384 [Source:NCBI gene;Acc:105376384]	-
ENSG00000251957	RNU6-1095P	10	11923181	11923288	+	108	snRNA	RNA, U6 small nuclear 1095, pseudogene [Source:HGNC Symbol;Acc:HGNC:48058]	-
ENSG00000183049	CAMK1D	10	12349482	12835545	+	8762	protein_coding	calcium/calmodulin dependent protein kinase ID [Source:HGNC Symbol;Acc:HGNC:19341]	-
ENSG00000273474	AL157392.4	10	13675646	13675990	+	345	antisense	novel transcript, antisense to FRMD4A	-
ENSG00000107611	CUBN	10	16823966	17129817	-	13270	protein_coding	cubilin [Source:HGNC Symbol;Acc:HGNC:2548]	-
ENSG00000240291	AL450384.2	10	18513115	18545651	-	1575	antisense	novel transcript, antisense to CACNB2	-
ENSG00000253054	RNU7-77P	10	35135443	35135502	+	60	snRNA	RNA, U7 small nuclear 77 pseudogene [Source:HGNC Symbol;Acc:HGNC:34173]	-
ENSG00000226245	ZNF32-AS1	10	43643872	43645047	+	434	antisense	ZNF32 antisense RNA 1 [Source:HGNC Symbol;Acc:HGNC:23577]	-
ENSG00000204177	BMS1P1	10	46786674	46811989	+	4561	transcribed_unprocessed_pseudogene	BMS1, ribosome biogenesis factor pseudogene 1 [Source:HGNC Symbol;Acc:HGNC:23649]	-
ENSG00000238405	RNA5SP311	10	46807458	46807573	-	116	rRNA_pseudogene	RNA, 5S ribosomal pseudogene 311 [Source:HGNC Symbol;Acc:HGNC:43211]	-
ENSG00000243289	AGAP13P	10	46816516	46832476	+	363	unprocessed_pseudogene	ArfGAP with GTPase domain, ankyrin repeat and PH domain 13, pseudogene [Source:HGNC Symbol;Acc:HGNC:23499]	-
ENSG00000277758	FO681492.1	10	47750864	47763592	-	5526	protein_coding	synaptotagmin-15 [Source:NCBI gene;Acc:102724488]	-
ENSG00000196932	TMEM26	10	61406643	61453450	-	6907	protein_coding	transmembrane protein 26 [Source:HGNC Symbol;Acc:HGNC:28550]	-
ENSG00000122877	EGR2	10	62811996	62919900	-	3689	protein_coding	early growth response 2 [Source:HGNC Symbol;Acc:HGNC:3239]	zf-C2H2
ENSG00000260400	AL513534.1	10	68698500	68700794	+	2295	sense_overlapping	novel transcript, overlapping to TET1	-
ENSG00000138316	ADAMTS14	10	70672803	70762441	+	5269	protein_coding	ADAM metallopeptidase with thrombospondin type 1 motif 14 [Source:HGNC Symbol;Acc:HGNC:14899]	-
ENSG00000107731	UNC5B	10	71212570	71302864	+	6841	protein_coding	unc-5 netrin receptor B [Source:HGNC Symbol;Acc:HGNC:12568]	-
ENSG00000229659	RPL26P6	10	73422259	73422696	-	438	processed_pseudogene	ribosomal protein L26 pseudogene 6 [Source:HGNC Symbol;Acc:HGNC:34023]	-
ENSG00000235316	DUSP8P5	10	73731824	73733638	+	1815	processed_pseudogene	dual specificity phosphatase 8 pseudogene 5 [Source:HGNC Symbol;Acc:HGNC:45003]	-
ENSG00000148655	LRMDA	10	75431453	76560167	+	6560	protein_coding	leucine rich melanocyte differentiation associated [Source:HGNC Symbol;Acc:HGNC:23405]	-
ENSG00000280355	AL132656.4	10	79681973	79684094	-	2122	TEC	novel transcript	-
ENSG00000200253	RNU6-529P	10	87041238	87041341	-	104	snRNA	RNA, U6 small nuclear 529, pseudogene [Source:HGNC Symbol;Acc:HGNC:47492]	-
ENSG00000224745	AC063965.1	10	87878692	87880427	+	499	sense_intronic	novel transcript, sense intronic to PTEN	-
ENSG00000138135	CH25H	10	89205629	89207314	-	1686	protein_coding	cholesterol 25-hydroxylase [Source:HGNC Symbol;Acc:HGNC:1907]	-
ENSG00000138207	RBP4	10	93591687	93601744	-	1449	protein_coding	retinol binding protein 4 [Source:HGNC Symbol;Acc:HGNC:9922]	-
[truncated: 263 more rows]

## Sheet: B vs C
gene_id	gene_name	gene_chr	gene_start	gene_end	gene_strand	gene_length	gene_biotype	gene_description	tf_family
[truncated: 12,833 more rows]

[truncated: 8 more sheets: B., C, B vs D, B.., D, C vs D, C., D.]
