# Supplementary material for: Transcriptomic profiling of the telomerase transformed Mesenchymal stromal cells derived adipocytes in response to rosiglitazone
Source: BMC Genom Data. 2022 Mar 9;23:17. doi: 10.1186/s12863-022-01027-z (PMC8905835; doi:10.1186/s12863-022-01027-z)
Supplement: Supplementary file 4 — Additional file 4. [file 12863_2022_1027_MOESM4_ESM.xlsx]

## Sheet: Read Me
		This file contains the full lists of significantly enriched GO terms found in all experimental groups studied:
		A	iMSC3-hTERT
		B	Adipocytes derived in the absence of Rosiglitazone
		C	Adipocytes derived in the presence of Rosiglitazone added in induction media only
		D	Adipocytes derived in the presence of Rosiglitazone added both in the induction and maintenance media
		A vs B	Control group = A		Experimental group = B
		B vs C	Control group = B		Experimental group = C
		B vs D	Control group = B		Experimental group = D
		C vs D	Control group = C		Experimental group = D

## Sheet: AvsB_All
Category	GOID	Description	GeneRatio	BgRatio	pvalue	padj	geneID	geneName	Count	Up	Up_Gene_id	Down	Down_Gene_id
BP	GO:0000280	nuclear division	84|1234	386|13935	4.02076e-15	1.7976e-11	ENSG00000125538/ENSG00000117650/ENSG00000078401/ENSG00000088325/ENSG00000129810/ENSG00000136492/ENSG00000138160/ENSG00000169679/ENSG00000121152/ENSG00000117724/ENSG00000131747/ENSG00000182585/ENSG00000108106/ENSG00000071539/ENSG00000011426/ENSG00000126787/ENSG00000087586/ENSG00000090889/ENSG00000115008/ENSG00000080986/ENSG00000123975/ENSG00000128342/ENSG00000161800/ENSG00000066279/ENSG00000121621…	IL1B/NEK2/EDN1/TPX2/SGO1/BRIP1/KIF11/BUB1/NCAPH/CENPF/TOP2A/EPGN/UBE2S/TRIP13/ANLN/DLGAP5/AURKA/KIF4A/IL1A/NDC80/CKS2/LIF/RACGAP1/ASPM/KIF18A/CCNA2/KIF2C/KIF14/CENPE/TTK/NCAPG/CCNB1/SPAG5/CDC6/SMC2/FANCD2/CDCA8/RAD1/NUF2/PTTG1/NDC1/UBE2C/CDC25C/SGO2/BLM/FMN2/CHEK1/IGF2/BORA/ZWINT/KIF20B/KIF23/PSMC3IP/SMC4/CCNB2/BUB1B/MAD2L1/MYBL1/KNSTRN/CDCA5/PDGFRB/MND1/MASTL/CCND2/BUB3/NUSAP1/FBXO5/BTC/BRCA2/MK…	84	5	ENSG00000167244/ENSG00000113721/ENSG00000118971/ENSG00000129757/ENSG00000102760	79	ENSG00000125538/ENSG00000117650/ENSG00000078401/ENSG00000088325/ENSG00000129810/ENSG00000136492/ENSG00000138160/ENSG00000169679/ENSG00000121152/ENSG00000117724/ENSG00000131747/ENSG00000182585/ENSG00000108106/ENSG00000071539/ENSG00000011426/ENSG00000126787/ENSG00000087586/ENSG00000090889/ENSG00000115008/ENSG00000080986/ENSG00000123975/ENSG00000128342/ENSG00000161800/ENSG00000066279/ENSG00000121621…
BP	GO:0048285	organelle fission	89|1234	425|13935	6.80779e-15	1.7976e-11	ENSG00000157601/ENSG00000125538/ENSG00000117650/ENSG00000078401/ENSG00000088325/ENSG00000129810/ENSG00000136492/ENSG00000138160/ENSG00000169679/ENSG00000146410/ENSG00000121152/ENSG00000117724/ENSG00000131747/ENSG00000182585/ENSG00000108106/ENSG00000071539/ENSG00000011426/ENSG00000126787/ENSG00000183486/ENSG00000087586/ENSG00000090889/ENSG00000115008/ENSG00000080986/ENSG00000123975/ENSG00000128342…	MX1/IL1B/NEK2/EDN1/TPX2/SGO1/BRIP1/KIF11/BUB1/MTFR2/NCAPH/CENPF/TOP2A/EPGN/UBE2S/TRIP13/ANLN/DLGAP5/MX2/AURKA/KIF4A/IL1A/NDC80/CKS2/LIF/RACGAP1/ASPM/KIF18A/CCNA2/KIF2C/KIF14/CENPE/TTK/NCAPG/CCNB1/SPAG5/CDC6/SMC2/FANCD2/BNIP3/CDCA8/RAD1/NUF2/DCN/PTTG1/NDC1/UBE2C/CDC25C/SGO2/BLM/FMN2/CHEK1/IGF2/BORA/ZWINT/KIF20B/KIF23/PSMC3IP/SMC4/CCNB2/BUB1B/MAD2L1/MYBL1/KNSTRN/CDCA5/PDGFRB/MND1/MASTL/CCND2/BUB3/N…	89	7	ENSG00000176171/ENSG00000011465/ENSG00000167244/ENSG00000113721/ENSG00000118971/ENSG00000129757/ENSG00000102760	82	ENSG00000157601/ENSG00000125538/ENSG00000117650/ENSG00000078401/ENSG00000088325/ENSG00000129810/ENSG00000136492/ENSG00000138160/ENSG00000169679/ENSG00000146410/ENSG00000121152/ENSG00000117724/ENSG00000131747/ENSG00000182585/ENSG00000108106/ENSG00000071539/ENSG00000011426/ENSG00000126787/ENSG00000183486/ENSG00000087586/ENSG00000090889/ENSG00000115008/ENSG00000080986/ENSG00000123975/ENSG00000128342…
BP	GO:0044772	mitotic cell cycle phase transition	95|1234	478|13935	2.46225e-14	4.33439e-11	ENSG00000111907/ENSG00000117650/ENSG00000185499/ENSG00000088325/ENSG00000092853/ENSG00000065328/ENSG00000169679/ENSG00000117724/ENSG00000012048/ENSG00000143476/ENSG00000139289/ENSG00000108106/ENSG00000071539/ENSG00000011426/ENSG00000072571/ENSG00000171848/ENSG00000126787/ENSG00000087586/ENSG00000080986/ENSG00000213397/ENSG00000123975/ENSG00000145632/ENSG00000145386/ENSG00000118193/ENSG00000138778…	TPD52L1/NEK2/MUC1/TPX2/CLSPN/MCM10/BUB1/CENPF/BRCA1/DTL/PHLDA1/UBE2S/TRIP13/ANLN/HMMR/RRM2/DLGAP5/AURKA/NDC80/HAUS7/CKS2/PLK2/CCNA2/KIF14/CENPE/TTK/CCNB1/CKAP5/CDC6/CDC45/ORC1/CDC25A/HSP90AA1/ORC6/UBE2C/CDC25C/MCM4/PRIM2/PLK4/BLM/MELK/CHEK1/BORA/CDK2/PSME2/MIR222/NEDD1/RBL1/CDK1/INHBA/CCNB2/CUL4B/BUB1B/MAD2L1/IQGAP3/CDCA5/E2F7/PCNA/MASTL/CKS1B/RFWD3/CDKN3/CCND2/BUB3/POLE2/HAUS8/FBXO5/MCM8/PPAT/PO…	95	9	ENSG00000111907/ENSG00000185499/ENSG00000213397/ENSG00000118971/ENSG00000198835/ENSG00000188215/ENSG00000129757/ENSG00000102760/ENSG00000159388	86	ENSG00000117650/ENSG00000088325/ENSG00000092853/ENSG00000065328/ENSG00000169679/ENSG00000117724/ENSG00000012048/ENSG00000143476/ENSG00000139289/ENSG00000108106/ENSG00000071539/ENSG00000011426/ENSG00000072571/ENSG00000171848/ENSG00000126787/ENSG00000087586/ENSG00000080986/ENSG00000123975/ENSG00000145632/ENSG00000145386/ENSG00000118193/ENSG00000138778/ENSG00000112742/ENSG00000134057/ENSG00000175216…
BP	GO:0140014	mitotic nuclear division	64|1234	266|13935	6.59756e-14	8.71042e-11	ENSG00000125538/ENSG00000117650/ENSG00000078401/ENSG00000088325/ENSG00000129810/ENSG00000138160/ENSG00000169679/ENSG00000121152/ENSG00000117724/ENSG00000182585/ENSG00000108106/ENSG00000071539/ENSG00000011426/ENSG00000126787/ENSG00000087586/ENSG00000090889/ENSG00000115008/ENSG00000080986/ENSG00000161800/ENSG00000121621/ENSG00000145386/ENSG00000142945/ENSG00000118193/ENSG00000138778/ENSG00000112742…	IL1B/NEK2/EDN1/TPX2/SGO1/KIF11/BUB1/NCAPH/CENPF/EPGN/UBE2S/TRIP13/ANLN/DLGAP5/AURKA/KIF4A/IL1A/NDC80/RACGAP1/KIF18A/CCNA2/KIF2C/KIF14/CENPE/TTK/NCAPG/CCNB1/SPAG5/CDC6/SMC2/CDCA8/NUF2/PTTG1/UBE2C/CDC25C/CHEK1/IGF2/BORA/ZWINT/KIF20B/KIF23/SMC4/CCNB2/BUB1B/MAD2L1/KNSTRN/CDCA5/PDGFRB/CCND2/BUB3/NUSAP1/FBXO5/BTC/MKI67/KIFC1/CCND1/CDKN1C/KNTC1/EGF/MZT1/NCAPD3/SPDL1/RGCC/SLF1	64	5	ENSG00000167244/ENSG00000113721/ENSG00000118971/ENSG00000129757/ENSG00000102760	59	ENSG00000125538/ENSG00000117650/ENSG00000078401/ENSG00000088325/ENSG00000129810/ENSG00000138160/ENSG00000169679/ENSG00000121152/ENSG00000117724/ENSG00000182585/ENSG00000108106/ENSG00000071539/ENSG00000011426/ENSG00000126787/ENSG00000087586/ENSG00000090889/ENSG00000115008/ENSG00000080986/ENSG00000161800/ENSG00000121621/ENSG00000145386/ENSG00000142945/ENSG00000118193/ENSG00000138778/ENSG00000112742…
BP	GO:0007059	chromosome segregation	67|1234	294|13935	2.70672e-13	2.85884e-10	ENSG00000123485/ENSG00000117650/ENSG00000129810/ENSG00000136492/ENSG00000169679/ENSG00000121152/ENSG00000117724/ENSG00000131747/ENSG00000012048/ENSG00000166451/ENSG00000089685/ENSG00000154839/ENSG00000071539/ENSG00000126787/ENSG00000090889/ENSG00000080986/ENSG00000168496/ENSG00000161800/ENSG00000114346/ENSG00000121621/ENSG00000168646/ENSG00000142945/ENSG00000171320/ENSG00000118193/ENSG00000152253…	HJURP/NEK2/SGO1/BRIP1/BUB1/NCAPH/CENPF/TOP2A/BRCA1/CENPN/BIRC5/SKA1/TRIP13/DLGAP5/KIF4A/NDC80/FEN1/RACGAP1/ECT2/KIF18A/AXIN2/KIF2C/ESCO2/KIF14/SPC25/CENPE/TTK/NCAPG/CCNB1/FAM83D/RAD18/SPAG5/CDC6/SMC2/FANCD2/CDCA8/NUF2/PTTG1/NDC1/SGO2/BLM/FMN2/ZWINT/KIF23/SMC4/KNL1/BUB1B/MAD2L1/KNSTRN/CDCA5/SKA3/BUB3/NUSAP1/SRPK1/FBXO5/BRCA2/MKI67/KIFC1/SKA2/EME1/CENPW/BEX4/NCAPD3/SPDL1/CENPQ/SLF1/TEX11	67	1	ENSG00000168646	66	ENSG00000123485/ENSG00000117650/ENSG00000129810/ENSG00000136492/ENSG00000169679/ENSG00000121152/ENSG00000117724/ENSG00000131747/ENSG00000012048/ENSG00000166451/ENSG00000089685/ENSG00000154839/ENSG00000071539/ENSG00000126787/ENSG00000090889/ENSG00000080986/ENSG00000168496/ENSG00000161800/ENSG00000114346/ENSG00000121621/ENSG00000142945/ENSG00000171320/ENSG00000118193/ENSG00000152253/ENSG00000138778…
BP	GO:0051783	regulation of nuclear division	47|1234	188|13935	3.51765e-11	3.09612e-08	ENSG00000125538/ENSG00000117650/ENSG00000078401/ENSG00000138160/ENSG00000169679/ENSG00000117724/ENSG00000182585/ENSG00000071539/ENSG00000011426/ENSG00000126787/ENSG00000087586/ENSG00000115008/ENSG00000080986/ENSG00000128342/ENSG00000145386/ENSG00000138778/ENSG00000112742/ENSG00000134057/ENSG00000094804/ENSG00000113456/ENSG00000164611/ENSG00000175063/ENSG00000158402/ENSG00000149554/ENSG00000167244…	IL1B/NEK2/EDN1/KIF11/BUB1/CENPF/EPGN/TRIP13/ANLN/DLGAP5/AURKA/IL1A/NDC80/LIF/CCNA2/CENPE/TTK/CCNB1/CDC6/RAD1/PTTG1/UBE2C/CDC25C/CHEK1/IGF2/BORA/KIF20B/CCNB2/BUB1B/MAD2L1/CDCA5/PDGFRB/CCND2/BUB3/NUSAP1/FBXO5/BTC/BRCA2/MKI67/CCND1/CDKN1C/KNTC1/EGF/SPDL1/RGCC/FBXO43/SLF1	47	5	ENSG00000167244/ENSG00000113721/ENSG00000118971/ENSG00000129757/ENSG00000102760	42	ENSG00000125538/ENSG00000117650/ENSG00000078401/ENSG00000138160/ENSG00000169679/ENSG00000117724/ENSG00000182585/ENSG00000071539/ENSG00000011426/ENSG00000126787/ENSG00000087586/ENSG00000115008/ENSG00000080986/ENSG00000128342/ENSG00000145386/ENSG00000138778/ENSG00000112742/ENSG00000134057/ENSG00000094804/ENSG00000113456/ENSG00000164611/ENSG00000175063/ENSG00000158402/ENSG00000149554/ENSG00000136122…
BP	GO:0007088	regulation of mitotic nuclear division	43|1234	167|13935	8.67783e-11	6.5468e-08	ENSG00000125538/ENSG00000117650/ENSG00000078401/ENSG00000138160/ENSG00000169679/ENSG00000117724/ENSG00000182585/ENSG00000071539/ENSG00000011426/ENSG00000126787/ENSG00000087586/ENSG00000115008/ENSG00000080986/ENSG00000145386/ENSG00000138778/ENSG00000112742/ENSG00000134057/ENSG00000094804/ENSG00000164611/ENSG00000175063/ENSG00000158402/ENSG00000149554/ENSG00000167244/ENSG00000136122/ENSG00000138182…	IL1B/NEK2/EDN1/KIF11/BUB1/CENPF/EPGN/TRIP13/ANLN/DLGAP5/AURKA/IL1A/NDC80/CCNA2/CENPE/TTK/CCNB1/CDC6/PTTG1/UBE2C/CDC25C/CHEK1/IGF2/BORA/KIF20B/CCNB2/BUB1B/MAD2L1/CDCA5/PDGFRB/CCND2/BUB3/NUSAP1/FBXO5/BTC/MKI67/CCND1/CDKN1C/KNTC1/EGF/SPDL1/RGCC/SLF1	43	5	ENSG00000167244/ENSG00000113721/ENSG00000118971/ENSG00000129757/ENSG00000102760	38	ENSG00000125538/ENSG00000117650/ENSG00000078401/ENSG00000138160/ENSG00000169679/ENSG00000117724/ENSG00000182585/ENSG00000071539/ENSG00000011426/ENSG00000126787/ENSG00000087586/ENSG00000115008/ENSG00000080986/ENSG00000145386/ENSG00000138778/ENSG00000112742/ENSG00000134057/ENSG00000094804/ENSG00000164611/ENSG00000175063/ENSG00000158402/ENSG00000149554/ENSG00000136122/ENSG00000138182/ENSG00000157456…
BP	GO:0045787	positive regulation of cell cycle	70|1234	356|13935	1.1767e-10	7.76767e-08	ENSG00000125538/ENSG00000078401/ENSG00000185499/ENSG00000070669/ENSG00000012048/ENSG00000182585/ENSG00000143476/ENSG00000176170/ENSG00000126787/ENSG00000087586/ENSG00000115008/ENSG00000080986/ENSG00000123975/ENSG00000145632/ENSG00000168496/ENSG00000161800/ENSG00000114346/ENSG00000145386/ENSG00000118193/ENSG00000134057/ENSG00000101447/ENSG00000076382/ENSG00000094804/ENSG00000093009/ENSG00000164045…	IL1B/EDN1/MUC1/ASNS/BRCA1/EPGN/DTL/SPHK1/DLGAP5/AURKA/IL1A/NDC80/CKS2/PLK2/FEN1/RACGAP1/ECT2/CCNA2/KIF14/CCNB1/FAM83D/SPAG5/CDC6/CDC45/CDC25A/UBE2C/CDC25C/GLI1/BCL2L11/PLK4/CHEK1/IGF2/CDK2/MIR222/KIF20B/KIF23/CCNL2/CDK1/LFNG/CCNB2/CUL4B/MAD2L1/CDCA5/PDGFRB/E2F7/PCNA/RNF112/TRIM21/CKS1B/TGFB2/CCND2/NUSAP1/POC1A/FBXO5/BTC/BRCA2/CENPJ/FOSL1/CCND1/RARA/EGF/DBF4B/EIF4E/RGCC/SLF1/BTG2/E2F8/ATAD5/EVI2B/…	70	13	ENSG00000185499/ENSG00000070669/ENSG00000111087/ENSG00000153094/ENSG00000167244/ENSG00000221978/ENSG00000106003/ENSG00000113721/ENSG00000128482/ENSG00000118971/ENSG00000131759/ENSG00000102760/ENSG00000159388	57	ENSG00000125538/ENSG00000078401/ENSG00000012048/ENSG00000182585/ENSG00000143476/ENSG00000176170/ENSG00000126787/ENSG00000087586/ENSG00000115008/ENSG00000080986/ENSG00000123975/ENSG00000145632/ENSG00000168496/ENSG00000161800/ENSG00000114346/ENSG00000145386/ENSG00000118193/ENSG00000134057/ENSG00000101447/ENSG00000076382/ENSG00000094804/ENSG00000093009/ENSG00000164045/ENSG00000175063/ENSG00000158402…
BP	GO:0098813	nuclear chromosome segregation	54|1234	242|13935	1.33541e-10	7.83587e-08	ENSG00000117650/ENSG00000129810/ENSG00000136492/ENSG00000169679/ENSG00000121152/ENSG00000117724/ENSG00000131747/ENSG00000071539/ENSG00000126787/ENSG00000090889/ENSG00000080986/ENSG00000168496/ENSG00000161800/ENSG00000114346/ENSG00000121621/ENSG00000168646/ENSG00000142945/ENSG00000171320/ENSG00000118193/ENSG00000138778/ENSG00000112742/ENSG00000109805/ENSG00000134057/ENSG00000101447/ENSG00000076382…	NEK2/SGO1/BRIP1/BUB1/NCAPH/CENPF/TOP2A/TRIP13/DLGAP5/KIF4A/NDC80/FEN1/RACGAP1/ECT2/KIF18A/AXIN2/KIF2C/ESCO2/KIF14/CENPE/TTK/NCAPG/CCNB1/FAM83D/SPAG5/CDC6/SMC2/FANCD2/CDCA8/NUF2/PTTG1/NDC1/SGO2/BLM/FMN2/ZWINT/KIF23/SMC4/KNL1/BUB1B/MAD2L1/KNSTRN/CDCA5/BUB3/NUSAP1/FBXO5/BRCA2/KIFC1/EME1/NCAPD3/SPDL1/CENPQ/SLF1/TEX11	54	1	ENSG00000168646	53	ENSG00000117650/ENSG00000129810/ENSG00000136492/ENSG00000169679/ENSG00000121152/ENSG00000117724/ENSG00000131747/ENSG00000071539/ENSG00000126787/ENSG00000090889/ENSG00000080986/ENSG00000168496/ENSG00000161800/ENSG00000114346/ENSG00000121621/ENSG00000142945/ENSG00000171320/ENSG00000118193/ENSG00000138778/ENSG00000112742/ENSG00000109805/ENSG00000134057/ENSG00000101447/ENSG00000076382/ENSG00000094804…
BP	GO:0000819	sister chromatid segregation	42|1234	173|13935	1.0283e-09	4.82638e-07	ENSG00000117650/ENSG00000129810/ENSG00000169679/ENSG00000121152/ENSG00000117724/ENSG00000131747/ENSG00000071539/ENSG00000126787/ENSG00000090889/ENSG00000080986/ENSG00000168496/ENSG00000161800/ENSG00000121621/ENSG00000168646/ENSG00000142945/ENSG00000171320/ENSG00000118193/ENSG00000138778/ENSG00000112742/ENSG00000109805/ENSG00000134057/ENSG00000076382/ENSG00000094804/ENSG00000136824/ENSG00000134690…	NEK2/SGO1/BUB1/NCAPH/CENPF/TOP2A/TRIP13/DLGAP5/KIF4A/NDC80/FEN1/RACGAP1/KIF18A/AXIN2/KIF2C/ESCO2/KIF14/CENPE/TTK/NCAPG/CCNB1/SPAG5/CDC6/SMC2/CDCA8/NUF2/PTTG1/SGO2/ZWINT/KIF23/SMC4/BUB1B/MAD2L1/KNSTRN/CDCA5/BUB3/NUSAP1/FBXO5/KIFC1/NCAPD3/SPDL1/SLF1	42	1	ENSG00000168646	41	ENSG00000117650/ENSG00000129810/ENSG00000169679/ENSG00000121152/ENSG00000117724/ENSG00000131747/ENSG00000071539/ENSG00000126787/ENSG00000090889/ENSG00000080986/ENSG00000168496/ENSG00000161800/ENSG00000121621/ENSG00000142945/ENSG00000171320/ENSG00000118193/ENSG00000138778/ENSG00000112742/ENSG00000109805/ENSG00000134057/ENSG00000076382/ENSG00000094804/ENSG00000136824/ENSG00000134690/ENSG00000143228…
BP	GO:0090068	positive regulation of cell cycle process	53|1234	248|13935	1.04008e-09	4.82638e-07	ENSG00000125538/ENSG00000078401/ENSG00000185499/ENSG00000012048/ENSG00000182585/ENSG00000143476/ENSG00000126787/ENSG00000087586/ENSG00000115008/ENSG00000080986/ENSG00000145632/ENSG00000168496/ENSG00000161800/ENSG00000114346/ENSG00000118193/ENSG00000134057/ENSG00000101447/ENSG00000076382/ENSG00000094804/ENSG00000093009/ENSG00000164045/ENSG00000175063/ENSG00000158402/ENSG00000111087/ENSG00000142731…	IL1B/EDN1/MUC1/BRCA1/EPGN/DTL/DLGAP5/AURKA/IL1A/NDC80/PLK2/FEN1/RACGAP1/ECT2/KIF14/CCNB1/FAM83D/SPAG5/CDC6/CDC45/CDC25A/UBE2C/CDC25C/GLI1/PLK4/IGF2/CDK2/MIR222/KIF20B/KIF23/CDK1/CUL4B/MAD2L1/CDCA5/PDGFRB/E2F7/PCNA/RNF112/CCND2/NUSAP1/POC1A/FBXO5/BTC/CENPJ/CCND1/EGF/DBF4B/RGCC/SLF1/BTG2/E2F8/ATAD5/GTSE1	53	8	ENSG00000185499/ENSG00000111087/ENSG00000167244/ENSG00000113721/ENSG00000128482/ENSG00000118971/ENSG00000102760/ENSG00000159388	45	ENSG00000125538/ENSG00000078401/ENSG00000012048/ENSG00000182585/ENSG00000143476/ENSG00000126787/ENSG00000087586/ENSG00000115008/ENSG00000080986/ENSG00000145632/ENSG00000168496/ENSG00000161800/ENSG00000114346/ENSG00000118193/ENSG00000134057/ENSG00000101447/ENSG00000076382/ENSG00000094804/ENSG00000093009/ENSG00000164045/ENSG00000175063/ENSG00000158402/ENSG00000142731/ENSG00000123374/ENSG00000207725…
BP	GO:0043062	extracellular structure organization	67|1234	351|13935	1.0967e-09	4.82638e-07	ENSG00000130203/ENSG00000105664/ENSG00000196611/ENSG00000106823/ENSG00000060718/ENSG00000173376/ENSG00000157766/ENSG00000145681/ENSG00000187955/ENSG00000175899/ENSG00000162692/ENSG00000103044/ENSG00000166482/ENSG00000144810/ENSG00000137673/ENSG00000135744/ENSG00000163661/ENSG00000164761/ENSG00000197614/ENSG00000117122/ENSG00000102265/ENSG00000164171/ENSG00000130208/ENSG00000120708/ENSG00000123342…	APOE/COMP/MMP1/ECM2/COL11A1/NDNF/ACAN/HAPLN1/COL14A1/A2M/VCAM1/HAS3/MFAP4/COL8A1/MMP7/AGT/PTX3/TNFRSF11B/MFAP5/MFAP2/TIMP1/ITGA2/APOC1/TGFBI/MMP19/SPP1/LAMA2/ELANE/HTRA1/APOB/SDC1/MMP16/CST3/DPT/ELN/BMP1/DPP4/LIPG/FMOD/GPM6B/COL5A3/CTSS/DCN/ITGA10/MMP11/TNXB/COL15A1/SOAT1/COL28A1/GREM1/CCDC80/SCUBE1/SCUBE3/COL4A3/TGFB2/COL4A4/CTSL/LAMC2/FGF2/RXFP1/EFEMP2/RGCC/APBB2/COL6A3/COL11A2/SPOCK2/IBSP	67	50	ENSG00000130203/ENSG00000105664/ENSG00000106823/ENSG00000060718/ENSG00000173376/ENSG00000157766/ENSG00000145681/ENSG00000187955/ENSG00000175899/ENSG00000162692/ENSG00000166482/ENSG00000144810/ENSG00000137673/ENSG00000135744/ENSG00000163661/ENSG00000197614/ENSG00000117122/ENSG00000102265/ENSG00000130208/ENSG00000120708/ENSG00000123342/ENSG00000196569/ENSG00000197561/ENSG00000166033/ENSG00000084674…	17	ENSG00000196611/ENSG00000103044/ENSG00000164761/ENSG00000164171/ENSG00000118785/ENSG00000115884/ENSG00000156103/ENSG00000197635/ENSG00000101670/ENSG00000163131/ENSG00000057252/ENSG00000166923/ENSG00000092969/ENSG00000135047/ENSG00000058085/ENSG00000138685/ENSG00000029559
BP	GO:0030198	extracellular matrix organization	61|1234	309|13935	1.59857e-09	6.16472e-07	ENSG00000105664/ENSG00000196611/ENSG00000106823/ENSG00000060718/ENSG00000173376/ENSG00000157766/ENSG00000145681/ENSG00000187955/ENSG00000175899/ENSG00000162692/ENSG00000103044/ENSG00000166482/ENSG00000144810/ENSG00000137673/ENSG00000135744/ENSG00000163661/ENSG00000164761/ENSG00000197614/ENSG00000117122/ENSG00000102265/ENSG00000164171/ENSG00000120708/ENSG00000123342/ENSG00000118785/ENSG00000196569…	COMP/MMP1/ECM2/COL11A1/NDNF/ACAN/HAPLN1/COL14A1/A2M/VCAM1/HAS3/MFAP4/COL8A1/MMP7/AGT/PTX3/TNFRSF11B/MFAP5/MFAP2/TIMP1/ITGA2/TGFBI/MMP19/SPP1/LAMA2/ELANE/HTRA1/MMP16/CST3/DPT/ELN/BMP1/DPP4/FMOD/GPM6B/COL5A3/CTSS/DCN/ITGA10/MMP11/TNXB/COL15A1/COL28A1/GREM1/CCDC80/SCUBE1/SCUBE3/COL4A3/TGFB2/COL4A4/CTSL/LAMC2/FGF2/RXFP1/EFEMP2/RGCC/APBB2/COL6A3/COL11A2/SPOCK2/IBSP	61	47	ENSG00000105664/ENSG00000106823/ENSG00000060718/ENSG00000173376/ENSG00000157766/ENSG00000145681/ENSG00000187955/ENSG00000175899/ENSG00000162692/ENSG00000166482/ENSG00000144810/ENSG00000137673/ENSG00000135744/ENSG00000163661/ENSG00000197614/ENSG00000117122/ENSG00000102265/ENSG00000120708/ENSG00000123342/ENSG00000196569/ENSG00000197561/ENSG00000166033/ENSG00000101439/ENSG00000143196/ENSG00000049540…	14	ENSG00000196611/ENSG00000103044/ENSG00000164761/ENSG00000164171/ENSG00000118785/ENSG00000156103/ENSG00000197635/ENSG00000163131/ENSG00000166923/ENSG00000092969/ENSG00000135047/ENSG00000058085/ENSG00000138685/ENSG00000029559
BP	GO:0044843	cell cycle G1/S phase transition	53|1234	251|13935	1.63427e-09	6.16472e-07	ENSG00000185499/ENSG00000065328/ENSG00000171848/ENSG00000087586/ENSG00000145632/ENSG00000145386/ENSG00000118193/ENSG00000134057/ENSG00000101447/ENSG00000094804/ENSG00000093009/ENSG00000085840/ENSG00000164045/ENSG00000091651/ENSG00000158402/ENSG00000111087/ENSG00000104738/ENSG00000146143/ENSG00000099994/ENSG00000123374/ENSG00000100911/ENSG00000207725/ENSG00000080839/ENSG00000170312/ENSG00000122641…	MUC1/MCM10/RRM2/AURKA/PLK2/CCNA2/KIF14/CCNB1/FAM83D/CDC6/CDC45/ORC1/CDC25A/ORC6/CDC25C/GLI1/MCM4/PRIM2/SUSD2/CDK2/PSME2/MIR222/RBL1/CDK1/INHBA/CUL4B/IQGAP3/E2F7/PCNA/RFWD3/CDKN3/CCND2/POLE2/FBXO5/MCM8/PPAT/POLA1/GJC2/MCM6/DHFR/RBBP8/DCUN1D3/PSME1/DBF4/CCND1/EIF4E/RGCC/GMNN/BTG2/E2F8/TYMS/GTSE1/SKP2	53	8	ENSG00000185499/ENSG00000111087/ENSG00000099994/ENSG00000118971/ENSG00000198835/ENSG00000188215/ENSG00000102760/ENSG00000159388	45	ENSG00000065328/ENSG00000171848/ENSG00000087586/ENSG00000145632/ENSG00000145386/ENSG00000118193/ENSG00000134057/ENSG00000101447/ENSG00000094804/ENSG00000093009/ENSG00000085840/ENSG00000164045/ENSG00000091651/ENSG00000158402/ENSG00000104738/ENSG00000146143/ENSG00000123374/ENSG00000100911/ENSG00000207725/ENSG00000080839/ENSG00000170312/ENSG00000122641/ENSG00000158290/ENSG00000183856/ENSG00000165891…
BP	GO:0006260	DNA replication	54|1234	261|13935	2.47599e-09	8.71712e-07	ENSG00000092853/ENSG00000065328/ENSG00000136492/ENSG00000012048/ENSG00000143476/ENSG00000174371/ENSG00000171848/ENSG00000131153/ENSG00000101003/ENSG00000168496/ENSG00000198554/ENSG00000145386/ENSG00000171320/ENSG00000094804/ENSG00000093009/ENSG00000085840/ENSG00000051341/ENSG00000091651/ENSG00000111087/ENSG00000104738/ENSG00000146143/ENSG00000147536/ENSG00000197299/ENSG00000149554/ENSG00000123374…	CLSPN/MCM10/BRIP1/BRCA1/DTL/EXO1/RRM2/GINS2/GINS1/FEN1/WDHD1/CCNA2/ESCO2/CDC6/CDC45/ORC1/POLQ/ORC6/GLI1/MCM4/PRIM2/GINS4/BLM/CHEK1/CDK2/CDK1/RRM1/GINS3/E2F7/PCLAF/PCNA/RFWD3/POLE2/FBXO5/UCN/MCM8/POLA1/ZBTB38/MCM6/BRCA2/MMS22L/RBBP8/DNA2/DBF4/EME1/SUPT16H/RFC3/RFC5/DBF4B/GMNN/E2F8/ATAD5/POLN/RFC2	54	3	ENSG00000111087/ENSG00000163794/ENSG00000130997	51	ENSG00000092853/ENSG00000065328/ENSG00000136492/ENSG00000012048/ENSG00000143476/ENSG00000174371/ENSG00000171848/ENSG00000131153/ENSG00000101003/ENSG00000168496/ENSG00000198554/ENSG00000145386/ENSG00000171320/ENSG00000094804/ENSG00000093009/ENSG00000085840/ENSG00000051341/ENSG00000091651/ENSG00000104738/ENSG00000146143/ENSG00000147536/ENSG00000197299/ENSG00000149554/ENSG00000123374/ENSG00000170312…
BP	GO:0000070	mitotic sister chromatid segregation	37|1234	147|13935	3.51376e-09	1.15976e-06	ENSG00000117650/ENSG00000129810/ENSG00000169679/ENSG00000121152/ENSG00000117724/ENSG00000071539/ENSG00000126787/ENSG00000090889/ENSG00000080986/ENSG00000161800/ENSG00000121621/ENSG00000142945/ENSG00000118193/ENSG00000138778/ENSG00000112742/ENSG00000109805/ENSG00000134057/ENSG00000076382/ENSG00000094804/ENSG00000136824/ENSG00000134690/ENSG00000143228/ENSG00000164611/ENSG00000122952/ENSG00000137807…	NEK2/SGO1/BUB1/NCAPH/CENPF/TRIP13/DLGAP5/KIF4A/NDC80/RACGAP1/KIF18A/KIF2C/KIF14/CENPE/TTK/NCAPG/CCNB1/SPAG5/CDC6/SMC2/CDCA8/NUF2/PTTG1/ZWINT/KIF23/SMC4/BUB1B/MAD2L1/KNSTRN/CDCA5/BUB3/NUSAP1/FBXO5/KIFC1/NCAPD3/SPDL1/SLF1	37	0		37	ENSG00000117650/ENSG00000129810/ENSG00000169679/ENSG00000121152/ENSG00000117724/ENSG00000071539/ENSG00000126787/ENSG00000090889/ENSG00000080986/ENSG00000161800/ENSG00000121621/ENSG00000142945/ENSG00000118193/ENSG00000138778/ENSG00000112742/ENSG00000109805/ENSG00000134057/ENSG00000076382/ENSG00000094804/ENSG00000136824/ENSG00000134690/ENSG00000143228/ENSG00000164611/ENSG00000122952/ENSG00000137807…
BP	GO:0045931	positive regulation of mitotic cell cycle	35|1234	139|13935	9.17424e-09	2.84995e-06	ENSG00000125538/ENSG00000078401/ENSG00000070669/ENSG00000182585/ENSG00000143476/ENSG00000176170/ENSG00000126787/ENSG00000087586/ENSG00000115008/ENSG00000080986/ENSG00000134057/ENSG00000094804/ENSG00000093009/ENSG00000164045/ENSG00000175063/ENSG00000158402/ENSG00000167244/ENSG00000207725/ENSG00000138182/ENSG00000170312/ENSG00000158290/ENSG00000164109/ENSG00000146670/ENSG00000113721/ENSG00000118971…	IL1B/EDN1/ASNS/EPGN/DTL/SPHK1/DLGAP5/AURKA/IL1A/NDC80/CCNB1/CDC6/CDC45/CDC25A/UBE2C/CDC25C/IGF2/MIR222/KIF20B/CDK1/CUL4B/MAD2L1/CDCA5/PDGFRB/CCND2/NUSAP1/FBXO5/BTC/BRCA2/CCND1/EGF/DBF4B/EIF4E/RGCC/SLF1	35	5	ENSG00000070669/ENSG00000167244/ENSG00000113721/ENSG00000118971/ENSG00000102760	30	ENSG00000125538/ENSG00000078401/ENSG00000182585/ENSG00000143476/ENSG00000176170/ENSG00000126787/ENSG00000087586/ENSG00000115008/ENSG00000080986/ENSG00000134057/ENSG00000094804/ENSG00000093009/ENSG00000164045/ENSG00000175063/ENSG00000158402/ENSG00000207725/ENSG00000138182/ENSG00000170312/ENSG00000158290/ENSG00000164109/ENSG00000146670/ENSG00000137804/ENSG00000112029/ENSG00000174808/ENSG00000139618…
BP	GO:0072001	renal system development	50|1234	242|13935	1.01339e-08	2.97318e-06	ENSG00000006016/ENSG00000141052/ENSG00000132386/ENSG00000109906/ENSG00000138207/ENSG00000135744/ENSG00000130707/ENSG00000198914/ENSG00000117724/ENSG00000168621/ENSG00000138180/ENSG00000085662/ENSG00000113578/ENSG00000115884/ENSG00000185008/ENSG00000128342/ENSG00000121361/ENSG00000128567/ENSG00000183691/ENSG00000163659/ENSG00000011465/ENSG00000153094/ENSG00000126778/ENSG00000183943/ENSG00000115415…	CRLF1/MYOCD/SERPINF1/ZBTB16/RBP4/AGT/ASS1/POU3F3/CENPF/GDNF/CEP55/AKR1B1/FGF1/SDC1/ROBO2/LIF/KCNJ8/PODXL/NOG/TIPARP/DCN/BCL2L11/SIX1/PRKX/STAT1/KIF26B/FMN1/GCNT1/PDGFRB/GREM1/COL4A3/TNS2/WNT7B/TGFB2/ADAMTS16/COL4A4/PPAT/FGF2/ACTA2/FSTL3/CDKN1C/FAT4/RARA/ACE/KLF15/LGR4/RARB/BASP1/KLHL3/BMP2	50	27	ENSG00000006016/ENSG00000132386/ENSG00000109906/ENSG00000138207/ENSG00000135744/ENSG00000130707/ENSG00000198914/ENSG00000185008/ENSG00000183691/ENSG00000011465/ENSG00000153094/ENSG00000126778/ENSG00000183943/ENSG00000162849/ENSG00000187210/ENSG00000113721/ENSG00000169031/ENSG00000111077/ENSG00000081052/ENSG00000107796/ENSG00000070404/ENSG00000129757/ENSG00000196159/ENSG00000131759/ENSG00000159640…	23	ENSG00000141052/ENSG00000117724/ENSG00000168621/ENSG00000138180/ENSG00000085662/ENSG00000113578/ENSG00000115884/ENSG00000128342/ENSG00000121361/ENSG00000128567/ENSG00000163659/ENSG00000115415/ENSG00000248905/ENSG00000166923/ENSG00000188064/ENSG00000092969/ENSG00000145536/ENSG00000128059/ENSG00000138685/ENSG00000205213/ENSG00000077092/ENSG00000176788/ENSG00000125845
BP	GO:0000082	G1/S transition of mitotic cell cycle	49|1234	236|13935	1.20371e-08	3.34569e-06	ENSG00000185499/ENSG00000065328/ENSG00000171848/ENSG00000087586/ENSG00000145632/ENSG00000118193/ENSG00000134057/ENSG00000094804/ENSG00000093009/ENSG00000085840/ENSG00000164045/ENSG00000091651/ENSG00000158402/ENSG00000104738/ENSG00000146143/ENSG00000123374/ENSG00000100911/ENSG00000207725/ENSG00000080839/ENSG00000170312/ENSG00000122641/ENSG00000158290/ENSG00000183856/ENSG00000165891/ENSG00000132646…	MUC1/MCM10/RRM2/AURKA/PLK2/KIF14/CCNB1/CDC6/CDC45/ORC1/CDC25A/ORC6/CDC25C/MCM4/PRIM2/CDK2/PSME2/MIR222/RBL1/CDK1/INHBA/CUL4B/IQGAP3/E2F7/PCNA/RFWD3/CDKN3/CCND2/POLE2/FBXO5/MCM8/PPAT/POLA1/GJC2/MCM6/DHFR/RBBP8/DCUN1D3/PSME1/DBF4/CCND1/EIF4E/RGCC/GMNN/BTG2/E2F8/TYMS/GTSE1/SKP2	49	6	ENSG00000185499/ENSG00000118971/ENSG00000198835/ENSG00000188215/ENSG00000102760/ENSG00000159388	43	ENSG00000065328/ENSG00000171848/ENSG00000087586/ENSG00000145632/ENSG00000118193/ENSG00000134057/ENSG00000094804/ENSG00000093009/ENSG00000085840/ENSG00000164045/ENSG00000091651/ENSG00000158402/ENSG00000104738/ENSG00000146143/ENSG00000123374/ENSG00000100911/ENSG00000207725/ENSG00000080839/ENSG00000170312/ENSG00000122641/ENSG00000158290/ENSG00000183856/ENSG00000165891/ENSG00000132646/ENSG00000168411…
BP	GO:1901987	regulation of cell cycle phase transition	67|1234	373|13935	1.43353e-08	3.78524e-06	ENSG00000117650/ENSG00000185499/ENSG00000088325/ENSG00000092853/ENSG00000169679/ENSG00000117724/ENSG00000012048/ENSG00000143476/ENSG00000071539/ENSG00000011426/ENSG00000072571/ENSG00000126787/ENSG00000087586/ENSG00000080986/ENSG00000213397/ENSG00000145632/ENSG00000118193/ENSG00000138778/ENSG00000112742/ENSG00000134057/ENSG00000101447/ENSG00000175216/ENSG00000094804/ENSG00000093009/ENSG00000085840…	NEK2/MUC1/TPX2/CLSPN/BUB1/CENPF/BRCA1/DTL/TRIP13/ANLN/HMMR/DLGAP5/AURKA/NDC80/HAUS7/PLK2/KIF14/CENPE/TTK/CCNB1/FAM83D/CKAP5/CDC6/CDC45/ORC1/CDC25A/HSP90AA1/UBE2C/CDC25C/GLI1/PLK4/SUSD2/BLM/CHEK1/CDK2/PSME2/MIR222/NEDD1/RBL1/CDK1/CUL4B/BUB1B/MAD2L1/CDCA5/E2F7/PCNA/RFWD3/CCND2/BUB3/HAUS8/FBXO5/GJC2/PKIA/DCUN1D3/CENPJ/PSME1/CCND1/CDKN1C/KNTC1/SPDL1/DBF4B/RGCC/BTG2/E2F8/ATAD5/GTSE1/CEP152	67	10	ENSG00000185499/ENSG00000213397/ENSG00000111087/ENSG00000099994/ENSG00000118971/ENSG00000198835/ENSG00000188215/ENSG00000129757/ENSG00000102760/ENSG00000159388	57	ENSG00000117650/ENSG00000088325/ENSG00000092853/ENSG00000169679/ENSG00000117724/ENSG00000012048/ENSG00000143476/ENSG00000071539/ENSG00000011426/ENSG00000072571/ENSG00000126787/ENSG00000087586/ENSG00000080986/ENSG00000145632/ENSG00000118193/ENSG00000138778/ENSG00000112742/ENSG00000134057/ENSG00000101447/ENSG00000175216/ENSG00000094804/ENSG00000093009/ENSG00000085840/ENSG00000164045/ENSG00000080824…
BP	GO:0001655	urogenital system development	54|1234	275|13935	1.6849e-08	4.23713e-06	ENSG00000006016/ENSG00000141052/ENSG00000132386/ENSG00000109906/ENSG00000138207/ENSG00000179593/ENSG00000135744/ENSG00000130707/ENSG00000198914/ENSG00000117724/ENSG00000168621/ENSG00000138180/ENSG00000085662/ENSG00000113578/ENSG00000115884/ENSG00000185008/ENSG00000128342/ENSG00000121361/ENSG00000128567/ENSG00000183691/ENSG00000163659/ENSG00000011465/ENSG00000111087/ENSG00000153094/ENSG00000126778…	CRLF1/MYOCD/SERPINF1/ZBTB16/RBP4/ALOX15B/AGT/ASS1/POU3F3/CENPF/GDNF/CEP55/AKR1B1/FGF1/SDC1/ROBO2/LIF/KCNJ8/PODXL/NOG/TIPARP/DCN/GLI1/BCL2L11/SIX1/PRKX/STAT1/KIF26B/FMN1/GCNT1/PDGFRB/GREM1/AMH/COL4A3/TNS2/WNT7B/TGFB2/ADAMTS16/COL4A4/PPAT/FGF2/ACTA2/FSTL3/CDKN1C/FAT4/RARA/ACE/KLF15/CYP19A1/LGR4/RARB/BASP1/KLHL3/BMP2	54	31	ENSG00000006016/ENSG00000132386/ENSG00000109906/ENSG00000138207/ENSG00000179593/ENSG00000135744/ENSG00000130707/ENSG00000198914/ENSG00000185008/ENSG00000183691/ENSG00000011465/ENSG00000111087/ENSG00000153094/ENSG00000126778/ENSG00000183943/ENSG00000162849/ENSG00000187210/ENSG00000113721/ENSG00000104899/ENSG00000169031/ENSG00000111077/ENSG00000081052/ENSG00000107796/ENSG00000070404/ENSG00000129757…	23	ENSG00000141052/ENSG00000117724/ENSG00000168621/ENSG00000138180/ENSG00000085662/ENSG00000113578/ENSG00000115884/ENSG00000128342/ENSG00000121361/ENSG00000128567/ENSG00000163659/ENSG00000115415/ENSG00000248905/ENSG00000166923/ENSG00000188064/ENSG00000092969/ENSG00000145536/ENSG00000128059/ENSG00000138685/ENSG00000205213/ENSG00000077092/ENSG00000176788/ENSG00000125845
BP	GO:1901990	regulation of mitotic cell cycle phase transition	63|1234	346|13935	2.29375e-08	5.40431e-06	ENSG00000117650/ENSG00000185499/ENSG00000088325/ENSG00000092853/ENSG00000169679/ENSG00000117724/ENSG00000012048/ENSG00000143476/ENSG00000071539/ENSG00000011426/ENSG00000072571/ENSG00000126787/ENSG00000087586/ENSG00000080986/ENSG00000213397/ENSG00000145632/ENSG00000118193/ENSG00000138778/ENSG00000112742/ENSG00000134057/ENSG00000175216/ENSG00000094804/ENSG00000093009/ENSG00000085840/ENSG00000164045…	NEK2/MUC1/TPX2/CLSPN/BUB1/CENPF/BRCA1/DTL/TRIP13/ANLN/HMMR/DLGAP5/AURKA/NDC80/HAUS7/PLK2/KIF14/CENPE/TTK/CCNB1/CKAP5/CDC6/CDC45/ORC1/CDC25A/HSP90AA1/UBE2C/CDC25C/PLK4/BLM/CDK2/PSME2/MIR222/NEDD1/RBL1/CDK1/CUL4B/BUB1B/MAD2L1/CDCA5/E2F7/PCNA/RFWD3/CCND2/BUB3/HAUS8/FBXO5/GJC2/PKIA/DCUN1D3/CENPJ/PSME1/CCND1/CDKN1C/KNTC1/SPDL1/DBF4B/RGCC/BTG2/E2F8/ATAD5/GTSE1/CEP152	63	8	ENSG00000185499/ENSG00000213397/ENSG00000118971/ENSG00000198835/ENSG00000188215/ENSG00000129757/ENSG00000102760/ENSG00000159388	55	ENSG00000117650/ENSG00000088325/ENSG00000092853/ENSG00000169679/ENSG00000117724/ENSG00000012048/ENSG00000143476/ENSG00000071539/ENSG00000011426/ENSG00000072571/ENSG00000126787/ENSG00000087586/ENSG00000080986/ENSG00000145632/ENSG00000118193/ENSG00000138778/ENSG00000112742/ENSG00000134057/ENSG00000175216/ENSG00000094804/ENSG00000093009/ENSG00000085840/ENSG00000164045/ENSG00000080824/ENSG00000175063…
BP	GO:0051321	meiotic cell cycle	45|1234	212|13935	2.3537e-08	5.40431e-06	ENSG00000117650/ENSG00000129810/ENSG00000136492/ENSG00000169679/ENSG00000121152/ENSG00000131747/ENSG00000174371/ENSG00000071539/ENSG00000087586/ENSG00000123975/ENSG00000128342/ENSG00000066279/ENSG00000121621/ENSG00000112742/ENSG00000136824/ENSG00000144554/ENSG00000113456/ENSG00000143228/ENSG00000164045/ENSG00000164611/ENSG00000058804/ENSG00000158402/ENSG00000163535/ENSG00000197299/ENSG00000155816…	NEK2/SGO1/BRIP1/BUB1/NCAPH/TOP2A/EXO1/TRIP13/AURKA/CKS2/LIF/ASPM/KIF18A/TTK/SMC2/FANCD2/RAD1/NUF2/CDC25A/PTTG1/NDC1/CDC25C/SGO2/BLM/FMN2/CDK2/PSMC3IP/SMC4/LFNG/BUB1B/MYBL1/MND1/MASTL/PIWIL4/XRCC2/BUB3/FBXO5/BRCA2/RBBP8/EME1/FIGNL1/NCAPD3/FBXO43/TEX11/H2AFX	45	2	ENSG00000106003/ENSG00000134627	43	ENSG00000117650/ENSG00000129810/ENSG00000136492/ENSG00000169679/ENSG00000121152/ENSG00000131747/ENSG00000174371/ENSG00000071539/ENSG00000087586/ENSG00000123975/ENSG00000128342/ENSG00000066279/ENSG00000121621/ENSG00000112742/ENSG00000136824/ENSG00000144554/ENSG00000113456/ENSG00000143228/ENSG00000164045/ENSG00000164611/ENSG00000058804/ENSG00000158402/ENSG00000163535/ENSG00000197299/ENSG00000155816…
BP	GO:0001822	kidney development	47|1234	227|13935	2.61491e-08	5.7539e-06	ENSG00000006016/ENSG00000132386/ENSG00000109906/ENSG00000135744/ENSG00000130707/ENSG00000198914/ENSG00000117724/ENSG00000168621/ENSG00000085662/ENSG00000113578/ENSG00000115884/ENSG00000185008/ENSG00000128342/ENSG00000121361/ENSG00000128567/ENSG00000183691/ENSG00000163659/ENSG00000011465/ENSG00000153094/ENSG00000126778/ENSG00000183943/ENSG00000115415/ENSG00000162849/ENSG00000248905/ENSG00000187210…	CRLF1/SERPINF1/ZBTB16/AGT/ASS1/POU3F3/CENPF/GDNF/AKR1B1/FGF1/SDC1/ROBO2/LIF/KCNJ8/PODXL/NOG/TIPARP/DCN/BCL2L11/SIX1/PRKX/STAT1/KIF26B/FMN1/GCNT1/PDGFRB/GREM1/COL4A3/TNS2/WNT7B/TGFB2/ADAMTS16/COL4A4/PPAT/FGF2/ACTA2/FSTL3/CDKN1C/FAT4/RARA/ACE/KLF15/LGR4/RARB/BASP1/KLHL3/BMP2	47	26	ENSG00000006016/ENSG00000132386/ENSG00000109906/ENSG00000135744/ENSG00000130707/ENSG00000198914/ENSG00000185008/ENSG00000183691/ENSG00000011465/ENSG00000153094/ENSG00000126778/ENSG00000183943/ENSG00000162849/ENSG00000187210/ENSG00000113721/ENSG00000169031/ENSG00000111077/ENSG00000081052/ENSG00000107796/ENSG00000070404/ENSG00000129757/ENSG00000196159/ENSG00000131759/ENSG00000159640/ENSG00000163884…	21	ENSG00000117724/ENSG00000168621/ENSG00000085662/ENSG00000113578/ENSG00000115884/ENSG00000128342/ENSG00000121361/ENSG00000128567/ENSG00000163659/ENSG00000115415/ENSG00000248905/ENSG00000166923/ENSG00000188064/ENSG00000092969/ENSG00000145536/ENSG00000128059/ENSG00000138685/ENSG00000205213/ENSG00000077092/ENSG00000176788/ENSG00000125845
BP	GO:0010469	regulation of signaling receptor activity	67|1234	379|13935	2.74621e-08	5.8011e-06	ENSG00000171388/ENSG00000006016/ENSG00000136244/ENSG00000125538/ENSG00000128165/ENSG00000139269/ENSG00000130513/ENSG00000157368/ENSG00000172349/ENSG00000163083/ENSG00000150551/ENSG00000150556/ENSG00000078401/ENSG00000120899/ENSG00000171246/ENSG00000135744/ENSG00000042832/ENSG00000164761/ENSG00000102265/ENSG00000176697/ENSG00000168621/ENSG00000136999/ENSG00000182585/ENSG00000118785/ENSG00000178752…	APLN/CRLF1/IL6/IL1B/ADM2/INHBE/GDF15/IL34/IL16/INHBB/LYPD1/LYPD6B/EDN1/PTK2B/NPTX1/AGT/TG/TNFRSF11B/TIMP1/BDNF/GDNF/NOV/EPGN/SPP1/ERFE/LYPD6/ERRFI1/FGF1/IL1A/LIF/CMTM3/NGF/PLAU/BMP1/IL11/FGF21/NOG/ADM/PTN/IGF2/TNFSF14/IL6R/HGF/FGF5/FGF14/INHBA/IL33/DKK1/GREM1/AMH/CX3CL1/HBEGF/WNT7B/TGFB2/UCN/FGF2/BTC/CGB8/STC2/TNFSF9/IL26/EGF/FGF11/CMTM8/TYMP/CCL26/BMP2	67	32	ENSG00000171388/ENSG00000006016/ENSG00000128165/ENSG00000139269/ENSG00000130513/ENSG00000157368/ENSG00000172349/ENSG00000163083/ENSG00000120899/ENSG00000135744/ENSG00000042832/ENSG00000102265/ENSG00000178752/ENSG00000116285/ENSG00000140931/ENSG00000122861/ENSG00000168487/ENSG00000105550/ENSG00000183691/ENSG00000148926/ENSG00000167244/ENSG00000125735/ENSG00000160712/ENSG00000019991/ENSG00000102466…	35	ENSG00000136244/ENSG00000125538/ENSG00000150551/ENSG00000150556/ENSG00000078401/ENSG00000171246/ENSG00000164761/ENSG00000176697/ENSG00000168621/ENSG00000136999/ENSG00000182585/ENSG00000118785/ENSG00000187123/ENSG00000113578/ENSG00000115008/ENSG00000128342/ENSG00000134259/ENSG00000095752/ENSG00000105894/ENSG00000138675/ENSG00000122641/ENSG00000137033/ENSG00000107984/ENSG00000166923/ENSG00000113070…
BP	GO:0042330	taxis	81|1234	497|13935	4.25587e-08	8.64432e-06	ENSG00000136244/ENSG00000122877/ENSG00000125538/ENSG00000107731/ENSG00000173432/ENSG00000162692/ENSG00000172349/ENSG00000271447/ENSG00000129988/ENSG00000109743/ENSG00000078401/ENSG00000120899/ENSG00000101134/ENSG00000091129/ENSG00000176697/ENSG00000168621/ENSG00000136999/ENSG00000164171/ENSG00000075213/ENSG00000145675/ENSG00000145242/ENSG00000196569/ENSG00000197561/ENSG00000113578/ENSG00000185008…	IL6/EGR2/IL1B/UNC5B/SAA1/VCAM1/IL16/MMP28/LBP/BST1/EDN1/PTK2B/DOK5/NRCAM/BDNF/GDNF/NOV/ITGA2/SEMA3A/PIK3R1/EPHA5/LAMA2/ELANE/FGF1/ROBO2/CMTM3/PLAU/EFNA3/MYPN/S1PR1/SEMA3D/BOC/NOG/MAPK7/LGALS3/EPHB1/TNFRSF11A/RIPOR2/ROBO3/C5AR2/SEMA3F/TRPM2/TNFSF14/IL6R/ETV1/HGF/EDNRB/NGFR/NEO1/CH25H/LYN/CUBN/PDGFRB/GREM1/CCR10/NTRK1/CX3CL1/HBEGF/ACKR4/TGFB2/FGF2/PDE4B/EZR/FOSL1/MST1/HSPB1/HOXB9/PLXND1/APBB2/CYP19…	81	50	ENSG00000122877/ENSG00000107731/ENSG00000173432/ENSG00000162692/ENSG00000172349/ENSG00000271447/ENSG00000129988/ENSG00000120899/ENSG00000091129/ENSG00000145675/ENSG00000196569/ENSG00000197561/ENSG00000185008/ENSG00000140931/ENSG00000122861/ENSG00000143590/ENSG00000170989/ENSG00000144857/ENSG00000183691/ENSG00000166484/ENSG00000131981/ENSG00000111913/ENSG00000154134/ENSG00000134830/ENSG00000001617…	31	ENSG00000136244/ENSG00000125538/ENSG00000109743/ENSG00000078401/ENSG00000101134/ENSG00000176697/ENSG00000168621/ENSG00000136999/ENSG00000164171/ENSG00000075213/ENSG00000145242/ENSG00000113578/ENSG00000138347/ENSG00000153993/ENSG00000154928/ENSG00000141655/ENSG00000142185/ENSG00000006468/ENSG00000254087/ENSG00000166923/ENSG00000113070/ENSG00000129048/ENSG00000092969/ENSG00000138685/ENSG00000184588…
BP	GO:0051983	regulation of chromosome segregation	27|1234	97|13935	4.76864e-08	9.3271e-06	ENSG00000117650/ENSG00000169679/ENSG00000117724/ENSG00000071539/ENSG00000126787/ENSG00000080986/ENSG00000168496/ENSG00000161800/ENSG00000114346/ENSG00000168646/ENSG00000142945/ENSG00000138778/ENSG00000112742/ENSG00000134057/ENSG00000070950/ENSG00000076382/ENSG00000094804/ENSG00000164611/ENSG00000156970/ENSG00000164109/ENSG00000128944/ENSG00000146670/ENSG00000154473/ENSG00000112029/ENSG00000148773…	NEK2/BUB1/CENPF/TRIP13/DLGAP5/NDC80/FEN1/RACGAP1/ECT2/AXIN2/KIF2C/CENPE/TTK/CCNB1/RAD18/SPAG5/CDC6/PTTG1/BUB1B/MAD2L1/KNSTRN/CDCA5/BUB3/FBXO5/MKI67/SPDL1/SLF1	27	1	ENSG00000168646	26	ENSG00000117650/ENSG00000169679/ENSG00000117724/ENSG00000071539/ENSG00000126787/ENSG00000080986/ENSG00000168496/ENSG00000161800/ENSG00000114346/ENSG00000142945/ENSG00000138778/ENSG00000112742/ENSG00000134057/ENSG00000070950/ENSG00000076382/ENSG00000094804/ENSG00000164611/ENSG00000156970/ENSG00000164109/ENSG00000128944/ENSG00000146670/ENSG00000154473/ENSG00000112029/ENSG00000148773/ENSG00000040275…
BP	GO:0006935	chemotaxis	80|1234	495|13935	7.4795e-08	1.41069e-05	ENSG00000136244/ENSG00000122877/ENSG00000125538/ENSG00000107731/ENSG00000173432/ENSG00000162692/ENSG00000172349/ENSG00000271447/ENSG00000129988/ENSG00000109743/ENSG00000078401/ENSG00000120899/ENSG00000101134/ENSG00000091129/ENSG00000176697/ENSG00000168621/ENSG00000136999/ENSG00000164171/ENSG00000075213/ENSG00000145675/ENSG00000145242/ENSG00000196569/ENSG00000197561/ENSG00000113578/ENSG00000185008…	IL6/EGR2/IL1B/UNC5B/SAA1/VCAM1/IL16/MMP28/LBP/BST1/EDN1/PTK2B/DOK5/NRCAM/BDNF/GDNF/NOV/ITGA2/SEMA3A/PIK3R1/EPHA5/LAMA2/ELANE/FGF1/ROBO2/CMTM3/PLAU/EFNA3/MYPN/S1PR1/SEMA3D/BOC/NOG/MAPK7/LGALS3/EPHB1/TNFRSF11A/RIPOR2/ROBO3/C5AR2/SEMA3F/TRPM2/TNFSF14/IL6R/ETV1/HGF/EDNRB/NGFR/NEO1/CH25H/LYN/PDGFRB/GREM1/CCR10/NTRK1/CX3CL1/HBEGF/ACKR4/TGFB2/FGF2/PDE4B/EZR/FOSL1/MST1/HSPB1/HOXB9/PLXND1/APBB2/CYP19A1/DO…	80	49	ENSG00000122877/ENSG00000107731/ENSG00000173432/ENSG00000162692/ENSG00000172349/ENSG00000271447/ENSG00000129988/ENSG00000120899/ENSG00000091129/ENSG00000145675/ENSG00000196569/ENSG00000197561/ENSG00000185008/ENSG00000140931/ENSG00000122861/ENSG00000143590/ENSG00000170989/ENSG00000144857/ENSG00000183691/ENSG00000166484/ENSG00000131981/ENSG00000111913/ENSG00000154134/ENSG00000134830/ENSG00000001617…	31	ENSG00000136244/ENSG00000125538/ENSG00000109743/ENSG00000078401/ENSG00000101134/ENSG00000176697/ENSG00000168621/ENSG00000136999/ENSG00000164171/ENSG00000075213/ENSG00000145242/ENSG00000113578/ENSG00000138347/ENSG00000153993/ENSG00000154928/ENSG00000141655/ENSG00000142185/ENSG00000006468/ENSG00000254087/ENSG00000166923/ENSG00000113070/ENSG00000129048/ENSG00000092969/ENSG00000138685/ENSG00000184588…
BP	GO:1903046	meiotic cell cycle process	37|1234	164|13935	7.9784e-08	1.45289e-05	ENSG00000129810/ENSG00000136492/ENSG00000169679/ENSG00000121152/ENSG00000131747/ENSG00000174371/ENSG00000071539/ENSG00000087586/ENSG00000123975/ENSG00000128342/ENSG00000066279/ENSG00000121621/ENSG00000112742/ENSG00000136824/ENSG00000144554/ENSG00000113456/ENSG00000143228/ENSG00000164045/ENSG00000164611/ENSG00000058804/ENSG00000158402/ENSG00000163535/ENSG00000197299/ENSG00000155816/ENSG00000131470…	SGO1/BRIP1/BUB1/NCAPH/TOP2A/EXO1/TRIP13/AURKA/CKS2/LIF/ASPM/KIF18A/TTK/SMC2/FANCD2/RAD1/NUF2/CDC25A/PTTG1/NDC1/CDC25C/SGO2/BLM/FMN2/PSMC3IP/SMC4/BUB1B/MYBL1/MND1/MASTL/FBXO5/BRCA2/EME1/FIGNL1/NCAPD3/FBXO43/TEX11	37	0		37	ENSG00000129810/ENSG00000136492/ENSG00000169679/ENSG00000121152/ENSG00000131747/ENSG00000174371/ENSG00000071539/ENSG00000087586/ENSG00000123975/ENSG00000128342/ENSG00000066279/ENSG00000121621/ENSG00000112742/ENSG00000136824/ENSG00000144554/ENSG00000113456/ENSG00000143228/ENSG00000164045/ENSG00000164611/ENSG00000058804/ENSG00000158402/ENSG00000163535/ENSG00000197299/ENSG00000155816/ENSG00000131470…
BP	GO:0006261	DNA-dependent DNA replication	34|1234	148|13935	1.67841e-07	2.95456e-05	ENSG00000065328/ENSG00000131153/ENSG00000101003/ENSG00000168496/ENSG00000198554/ENSG00000094804/ENSG00000093009/ENSG00000085840/ENSG00000051341/ENSG00000091651/ENSG00000104738/ENSG00000146143/ENSG00000147536/ENSG00000197299/ENSG00000123374/ENSG00000181938/ENSG00000165891/ENSG00000132646/ENSG00000168411/ENSG00000100479/ENSG00000112029/ENSG00000101868/ENSG00000076003/ENSG00000139618/ENSG00000146263…	MCM10/GINS2/GINS1/FEN1/WDHD1/CDC6/CDC45/ORC1/POLQ/ORC6/MCM4/PRIM2/GINS4/BLM/CDK2/GINS3/E2F7/PCNA/RFWD3/POLE2/FBXO5/POLA1/MCM6/BRCA2/MMS22L/DNA2/EME1/RFC3/RFC5/DBF4B/GMNN/E2F8/POLN/RFC2	34	1	ENSG00000130997	33	ENSG00000065328/ENSG00000131153/ENSG00000101003/ENSG00000168496/ENSG00000198554/ENSG00000094804/ENSG00000093009/ENSG00000085840/ENSG00000051341/ENSG00000091651/ENSG00000104738/ENSG00000146143/ENSG00000147536/ENSG00000197299/ENSG00000123374/ENSG00000181938/ENSG00000165891/ENSG00000132646/ENSG00000168411/ENSG00000100479/ENSG00000112029/ENSG00000101868/ENSG00000076003/ENSG00000139618/ENSG00000146263…
BP	GO:0050727	regulation of inflammatory response	51|1234	272|13935	1.95063e-07	3.32299e-05	ENSG00000130203/ENSG00000136244/ENSG00000125538/ENSG00000125730/ENSG00000149131/ENSG00000132386/ENSG00000173432/ENSG00000175899/ENSG00000189058/ENSG00000135318/ENSG00000224389/ENSG00000129988/ENSG00000109743/ENSG00000115594/ENSG00000135744/ENSG00000112936/ENSG00000184979/ENSG00000039537/ENSG00000136999/ENSG00000164171/ENSG00000131203/ENSG00000197561/ENSG00000174564/ENSG00000244731/ENSG00000144554…	APOE/IL6/IL1B/C3/SERPING1/SERPINF1/SAA1/A2M/APOD/NT5E/C4B/LBP/BST1/IL1R1/AGT/C7/USP18/C6/NOV/ITGA2/IDO1/ELANE/IL20RB/C4A/FANCD2/MAPK7/CD55/ADAMTS12/TNFRSF11A/ALOX5AP/C1S/DUSP10/C5AR2/SNCA/NR1D2/PBK/BIRC3/MIR222/HGF/C1R/IL1R2/EDNRB/IL33/PER1/LYN/CX3CL1/PDCD4/PHB/CYP19A1/C5AR1/HSPD1	51	30	ENSG00000130203/ENSG00000125730/ENSG00000149131/ENSG00000132386/ENSG00000173432/ENSG00000175899/ENSG00000189058/ENSG00000224389/ENSG00000129988/ENSG00000115594/ENSG00000135744/ENSG00000112936/ENSG00000039537/ENSG00000197561/ENSG00000174564/ENSG00000244731/ENSG00000166484/ENSG00000132965/ENSG00000182326/ENSG00000143507/ENSG00000134830/ENSG00000019991/ENSG00000159403/ENSG00000115590/ENSG00000136160…	21	ENSG00000136244/ENSG00000125538/ENSG00000135318/ENSG00000109743/ENSG00000184979/ENSG00000136999/ENSG00000164171/ENSG00000131203/ENSG00000144554/ENSG00000196352/ENSG00000151388/ENSG00000141655/ENSG00000145335/ENSG00000174738/ENSG00000168078/ENSG00000023445/ENSG00000207725/ENSG00000137033/ENSG00000254087/ENSG00000167085/ENSG00000144381
BP	GO:0051383	kinetochore organization	11|1234	21|13935	3.84978e-07	6.35333e-05	ENSG00000117724/ENSG00000166451/ENSG00000115163/ENSG00000080986/ENSG00000138778/ENSG00000136824/ENSG00000143228/ENSG00000113810/ENSG00000153044/ENSG00000123219/ENSG00000203760	CENPF/CENPN/CENPA/NDC80/CENPE/SMC2/NUF2/SMC4/CENPH/CENPK/CENPW	11	0		11	ENSG00000117724/ENSG00000166451/ENSG00000115163/ENSG00000080986/ENSG00000138778/ENSG00000136824/ENSG00000143228/ENSG00000113810/ENSG00000153044/ENSG00000123219/ENSG00000203760
BP	GO:0008608	attachment of spindle microtubules to kinetochore	14|1234	34|13935	4.33162e-07	6.9319e-05	ENSG00000117650/ENSG00000129810/ENSG00000080986/ENSG00000161800/ENSG00000114346/ENSG00000142945/ENSG00000138778/ENSG00000134057/ENSG00000076382/ENSG00000143228/ENSG00000137812/ENSG00000128944/ENSG00000154473/ENSG00000139618	NEK2/SGO1/NDC80/RACGAP1/ECT2/KIF2C/CENPE/CCNB1/SPAG5/NUF2/KNL1/KNSTRN/BUB3/BRCA2	14	0		14	ENSG00000117650/ENSG00000129810/ENSG00000080986/ENSG00000161800/ENSG00000114346/ENSG00000142945/ENSG00000138778/ENSG00000134057/ENSG00000076382/ENSG00000143228/ENSG00000137812/ENSG00000128944/ENSG00000154473/ENSG00000139618
BP	GO:0140013	meiotic nuclear division	33|1234	147|13935	4.48439e-07	6.96531e-05	ENSG00000129810/ENSG00000136492/ENSG00000169679/ENSG00000121152/ENSG00000131747/ENSG00000071539/ENSG00000087586/ENSG00000123975/ENSG00000128342/ENSG00000066279/ENSG00000121621/ENSG00000112742/ENSG00000136824/ENSG00000144554/ENSG00000113456/ENSG00000143228/ENSG00000164611/ENSG00000058804/ENSG00000163535/ENSG00000197299/ENSG00000155816/ENSG00000131470/ENSG00000113810/ENSG00000156970/ENSG00000185697…	SGO1/BRIP1/BUB1/NCAPH/TOP2A/TRIP13/AURKA/CKS2/LIF/ASPM/KIF18A/TTK/SMC2/FANCD2/RAD1/NUF2/PTTG1/NDC1/SGO2/BLM/FMN2/PSMC3IP/SMC4/BUB1B/MYBL1/MND1/MASTL/FBXO5/BRCA2/EME1/FIGNL1/FBXO43/TEX11	33	0		33	ENSG00000129810/ENSG00000136492/ENSG00000169679/ENSG00000121152/ENSG00000131747/ENSG00000071539/ENSG00000087586/ENSG00000123975/ENSG00000128342/ENSG00000066279/ENSG00000121621/ENSG00000112742/ENSG00000136824/ENSG00000144554/ENSG00000113456/ENSG00000143228/ENSG00000164611/ENSG00000058804/ENSG00000163535/ENSG00000197299/ENSG00000155816/ENSG00000131470/ENSG00000113810/ENSG00000156970/ENSG00000185697…
BP	GO:0002526	acute inflammatory response	29|1234	121|13935	5.22611e-07	7.88546e-05	ENSG00000136244/ENSG00000125538/ENSG00000125730/ENSG00000149131/ENSG00000173432/ENSG00000175899/ENSG00000162692/ENSG00000224389/ENSG00000129988/ENSG00000257017/ENSG00000112936/ENSG00000130707/ENSG00000039537/ENSG00000197561/ENSG00000174564/ENSG00000115008/ENSG00000197249/ENSG00000244731/ENSG00000196352/ENSG00000141655/ENSG00000132965/ENSG00000182326/ENSG00000134830/ENSG00000160712/ENSG00000159403…	IL6/IL1B/C3/SERPING1/SAA1/A2M/VCAM1/C4B/LBP/HP/C7/ASS1/C6/ELANE/IL20RB/IL1A/SERPINA1/C4A/CD55/TNFRSF11A/ALOX5AP/C1S/C5AR2/IL6R/C1R/EDNRB/EPHB6/PHB/C5AR1	29	23	ENSG00000125730/ENSG00000149131/ENSG00000173432/ENSG00000175899/ENSG00000162692/ENSG00000224389/ENSG00000129988/ENSG00000257017/ENSG00000112936/ENSG00000130707/ENSG00000039537/ENSG00000197561/ENSG00000174564/ENSG00000197249/ENSG00000244731/ENSG00000132965/ENSG00000182326/ENSG00000134830/ENSG00000160712/ENSG00000159403/ENSG00000136160/ENSG00000106123/ENSG00000197405	6	ENSG00000136244/ENSG00000125538/ENSG00000115008/ENSG00000196352/ENSG00000141655/ENSG00000167085
BP	GO:0000075	cell cycle checkpoint	42|1234	213|13935	5.78708e-07	8.48932e-05	ENSG00000185499/ENSG00000092853/ENSG00000136492/ENSG00000169679/ENSG00000117724/ENSG00000131747/ENSG00000012048/ENSG00000143476/ENSG00000071539/ENSG00000087586/ENSG00000080986/ENSG00000145632/ENSG00000112742/ENSG00000134057/ENSG00000094804/ENSG00000093009/ENSG00000113456/ENSG00000085840/ENSG00000158402/ENSG00000197299/ENSG00000149554/ENSG00000122952/ENSG00000123374/ENSG00000170312/ENSG00000156970…	MUC1/CLSPN/BRIP1/BUB1/CENPF/TOP2A/BRCA1/DTL/TRIP13/AURKA/NDC80/PLK2/TTK/CCNB1/CDC6/CDC45/RAD1/ORC1/CDC25C/BLM/CHEK1/ZWINT/CDK2/CDK1/BUB1B/MAD2L1/E2F7/PCNA/RFWD3/BUB3/BRCA2/ZWILCH/DNA2/CCND1/EME1/KNTC1/SPDL1/RGCC/BTG2/E2F8/GTSE1/H2AFX	42	3	ENSG00000185499/ENSG00000102760/ENSG00000159388	39	ENSG00000092853/ENSG00000136492/ENSG00000169679/ENSG00000117724/ENSG00000131747/ENSG00000012048/ENSG00000143476/ENSG00000071539/ENSG00000087586/ENSG00000080986/ENSG00000145632/ENSG00000112742/ENSG00000134057/ENSG00000094804/ENSG00000093009/ENSG00000113456/ENSG00000085840/ENSG00000158402/ENSG00000197299/ENSG00000149554/ENSG00000122952/ENSG00000123374/ENSG00000170312/ENSG00000156970/ENSG00000164109…
BP	GO:0051784	negative regulation of nuclear division	18|1234	55|13935	5.97144e-07	8.52303e-05	ENSG00000169679/ENSG00000117724/ENSG00000071539/ENSG00000080986/ENSG00000128342/ENSG00000112742/ENSG00000134057/ENSG00000113456/ENSG00000164611/ENSG00000149554/ENSG00000156970/ENSG00000164109/ENSG00000154473/ENSG00000112029/ENSG00000139618/ENSG00000040275/ENSG00000102760/ENSG00000156509	BUB1/CENPF/TRIP13/NDC80/LIF/TTK/CCNB1/RAD1/PTTG1/CHEK1/BUB1B/MAD2L1/BUB3/FBXO5/BRCA2/SPDL1/RGCC/FBXO43	18	1	ENSG00000102760	17	ENSG00000169679/ENSG00000117724/ENSG00000071539/ENSG00000080986/ENSG00000128342/ENSG00000112742/ENSG00000134057/ENSG00000113456/ENSG00000164611/ENSG00000149554/ENSG00000156970/ENSG00000164109/ENSG00000154473/ENSG00000112029/ENSG00000139618/ENSG00000040275/ENSG00000156509
BP	GO:0000086	G2/M transition of mitotic cell cycle	39|1234	193|13935	7.62384e-07	0.000105951	ENSG00000111907/ENSG00000117650/ENSG00000088325/ENSG00000092853/ENSG00000117724/ENSG00000012048/ENSG00000143476/ENSG00000139289/ENSG00000072571/ENSG00000087586/ENSG00000213397/ENSG00000145386/ENSG00000118193/ENSG00000134057/ENSG00000175216/ENSG00000094804/ENSG00000085840/ENSG00000164045/ENSG00000080824/ENSG00000158402/ENSG00000142731/ENSG00000197299/ENSG00000165304/ENSG00000149554/ENSG00000136122…	TPD52L1/NEK2/TPX2/CLSPN/CENPF/BRCA1/DTL/PHLDA1/HMMR/AURKA/HAUS7/CCNA2/KIF14/CCNB1/CKAP5/CDC6/ORC1/CDC25A/HSP90AA1/CDC25C/PLK4/BLM/MELK/CHEK1/BORA/CDK2/NEDD1/CDK1/CCNB2/MASTL/HAUS8/FBXO5/PKIA/CENPJ/CCND1/CALM2/DBF4B/SKP2/CEP152	39	2	ENSG00000111907/ENSG00000213397	37	ENSG00000117650/ENSG00000088325/ENSG00000092853/ENSG00000117724/ENSG00000012048/ENSG00000143476/ENSG00000139289/ENSG00000072571/ENSG00000087586/ENSG00000145386/ENSG00000118193/ENSG00000134057/ENSG00000175216/ENSG00000094804/ENSG00000085840/ENSG00000164045/ENSG00000080824/ENSG00000158402/ENSG00000142731/ENSG00000197299/ENSG00000165304/ENSG00000149554/ENSG00000136122/ENSG00000123374/ENSG00000139350…
BP	GO:0060993	kidney morphogenesis	21|1234	73|13935	8.02539e-07	0.000108672	ENSG00000135744/ENSG00000168621/ENSG00000113578/ENSG00000128342/ENSG00000183691/ENSG00000126778/ENSG00000183943/ENSG00000115415/ENSG00000162849/ENSG00000248905/ENSG00000187210/ENSG00000113721/ENSG00000166923/ENSG00000188064/ENSG00000145536/ENSG00000138685/ENSG00000196159/ENSG00000205213/ENSG00000176788/ENSG00000146021/ENSG00000125845	AGT/GDNF/FGF1/LIF/NOG/SIX1/PRKX/STAT1/KIF26B/FMN1/GCNT1/PDGFRB/GREM1/WNT7B/ADAMTS16/FGF2/FAT4/LGR4/BASP1/KLHL3/BMP2	21	9	ENSG00000135744/ENSG00000183691/ENSG00000126778/ENSG00000183943/ENSG00000162849/ENSG00000187210/ENSG00000113721/ENSG00000196159/ENSG00000146021	12	ENSG00000168621/ENSG00000113578/ENSG00000128342/ENSG00000115415/ENSG00000248905/ENSG00000166923/ENSG00000188064/ENSG00000145536/ENSG00000138685/ENSG00000205213/ENSG00000176788/ENSG00000125845
BP	GO:0007093	mitotic cell cycle checkpoint	35|1234	165|13935	8.51924e-07	0.000112475	ENSG00000185499/ENSG00000092853/ENSG00000169679/ENSG00000117724/ENSG00000131747/ENSG00000012048/ENSG00000071539/ENSG00000087586/ENSG00000080986/ENSG00000145632/ENSG00000112742/ENSG00000134057/ENSG00000094804/ENSG00000085840/ENSG00000158402/ENSG00000197299/ENSG00000149554/ENSG00000122952/ENSG00000123374/ENSG00000170312/ENSG00000156970/ENSG00000164109/ENSG00000165891/ENSG00000132646/ENSG00000168411…	MUC1/CLSPN/BUB1/CENPF/TOP2A/BRCA1/TRIP13/AURKA/NDC80/PLK2/TTK/CCNB1/CDC6/ORC1/CDC25C/BLM/CHEK1/ZWINT/CDK2/CDK1/BUB1B/MAD2L1/E2F7/PCNA/RFWD3/BUB3/ZWILCH/CCND1/EME1/KNTC1/SPDL1/RGCC/BTG2/E2F8/GTSE1	35	3	ENSG00000185499/ENSG00000102760/ENSG00000159388	32	ENSG00000092853/ENSG00000169679/ENSG00000117724/ENSG00000131747/ENSG00000012048/ENSG00000071539/ENSG00000087586/ENSG00000080986/ENSG00000145632/ENSG00000112742/ENSG00000134057/ENSG00000094804/ENSG00000085840/ENSG00000158402/ENSG00000197299/ENSG00000149554/ENSG00000122952/ENSG00000123374/ENSG00000170312/ENSG00000156970/ENSG00000164109/ENSG00000165891/ENSG00000132646/ENSG00000168411/ENSG00000154473…
BP	GO:0051302	regulation of cell division	31|1234	138|13935	9.7854e-07	0.000126041	ENSG00000125538/ENSG00000265972/ENSG00000113578/ENSG00000087586/ENSG00000115008/ENSG00000161800/ENSG00000114346/ENSG00000066279/ENSG00000118193/ENSG00000094804/ENSG00000112984/ENSG00000091651/ENSG00000099994/ENSG00000197299/ENSG00000105894/ENSG00000167244/ENSG00000138182/ENSG00000137807/ENSG00000080839/ENSG00000138675/ENSG00000165891/ENSG00000213626/ENSG00000092969/ENSG00000138685/ENSG00000174808…	IL1B/TXNIP/FGF1/AURKA/IL1A/RACGAP1/ECT2/ASPM/KIF14/CDC6/KIF20A/ORC6/SUSD2/BLM/PTN/IGF2/KIF20B/KIF23/RBL1/FGF5/E2F7/LBH/TGFB2/FGF2/BTC/BRCA2/CALM2/KLHL13/E2F8/EVI2B/PAX6	31	4	ENSG00000265972/ENSG00000099994/ENSG00000167244/ENSG00000213626	27	ENSG00000125538/ENSG00000113578/ENSG00000087586/ENSG00000115008/ENSG00000161800/ENSG00000114346/ENSG00000066279/ENSG00000118193/ENSG00000094804/ENSG00000112984/ENSG00000091651/ENSG00000197299/ENSG00000105894/ENSG00000138182/ENSG00000137807/ENSG00000080839/ENSG00000138675/ENSG00000165891/ENSG00000092969/ENSG00000138685/ENSG00000174808/ENSG00000139618/ENSG00000143933/ENSG00000003096/ENSG00000129173…
BP	GO:0044839	cell cycle G2/M phase transition	41|1234	210|13935	1.03043e-06	0.000129565	ENSG00000111907/ENSG00000117650/ENSG00000088325/ENSG00000092853/ENSG00000117724/ENSG00000012048/ENSG00000143476/ENSG00000139289/ENSG00000072571/ENSG00000087586/ENSG00000213397/ENSG00000145386/ENSG00000118193/ENSG00000134057/ENSG00000175216/ENSG00000094804/ENSG00000085840/ENSG00000164045/ENSG00000080824/ENSG00000158402/ENSG00000142731/ENSG00000197299/ENSG00000165304/ENSG00000149554/ENSG00000136122…	TPD52L1/NEK2/TPX2/CLSPN/CENPF/BRCA1/DTL/PHLDA1/HMMR/AURKA/HAUS7/CCNA2/KIF14/CCNB1/CKAP5/CDC6/ORC1/CDC25A/HSP90AA1/CDC25C/PLK4/BLM/MELK/CHEK1/BORA/CDK2/NEDD1/CDK1/CCNB2/MASTL/HAUS8/FBXO5/PKIA/CENPJ/CCND1/CALM2/DBF4B/ATAD5/GTSE1/SKP2/CEP152	41	2	ENSG00000111907/ENSG00000213397	39	ENSG00000117650/ENSG00000088325/ENSG00000092853/ENSG00000117724/ENSG00000012048/ENSG00000143476/ENSG00000139289/ENSG00000072571/ENSG00000087586/ENSG00000145386/ENSG00000118193/ENSG00000134057/ENSG00000175216/ENSG00000094804/ENSG00000085840/ENSG00000164045/ENSG00000080824/ENSG00000158402/ENSG00000142731/ENSG00000197299/ENSG00000165304/ENSG00000149554/ENSG00000136122/ENSG00000123374/ENSG00000139350…
BP	GO:0000302	response to reactive oxygen species	39|1234	196|13935	1.14582e-06	0.000138369	ENSG00000130203/ENSG00000136244/ENSG00000125538/ENSG00000189058/ENSG00000150907/ENSG00000078401/ENSG00000120899/ENSG00000257017/ENSG00000265972/ENSG00000173848/ENSG00000149212/ENSG00000130766/ENSG00000130649/ENSG00000115884/ENSG00000181019/ENSG00000114346/ENSG00000145386/ENSG00000135766/ENSG00000166484/ENSG00000176171/ENSG00000015413/ENSG00000163516/ENSG00000115415/ENSG00000142185/ENSG00000123374…	APOE/IL6/IL1B/APOD/FOXO1/EDN1/PTK2B/HP/TXNIP/NET1/SESN3/SESN2/CYP2E1/SDC1/NQO1/ECT2/CCNA2/EGLN1/MAPK7/BNIP3/DPEP1/ANKZF1/STAT1/TRPM2/CDK2/HGF/CDK1/PDGFRB/PCNA/RNF112/STK26/DHFR/FOSL1/SOD3/MT-ND6/AKR1C3/ADAM9/HSPD1/PTPRN	39	21	ENSG00000130203/ENSG00000189058/ENSG00000150907/ENSG00000120899/ENSG00000257017/ENSG00000265972/ENSG00000149212/ENSG00000130766/ENSG00000130649/ENSG00000135766/ENSG00000166484/ENSG00000176171/ENSG00000015413/ENSG00000163516/ENSG00000019991/ENSG00000113721/ENSG00000128482/ENSG00000109610/ENSG00000198695/ENSG00000196139/ENSG00000054356	18	ENSG00000136244/ENSG00000125538/ENSG00000078401/ENSG00000173848/ENSG00000115884/ENSG00000181019/ENSG00000114346/ENSG00000145386/ENSG00000115415/ENSG00000142185/ENSG00000123374/ENSG00000170312/ENSG00000132646/ENSG00000134602/ENSG00000228716/ENSG00000175592/ENSG00000168615/ENSG00000144381
BP	GO:0009615	response to virus	49|1234	272|13935	1.15285e-06	0.000138369	ENSG00000168209/ENSG00000136244/ENSG00000157601/ENSG00000187608/ENSG00000119917/ENSG00000111335/ENSG00000125538/ENSG00000089127/ENSG00000185745/ENSG00000119922/ENSG00000138646/ENSG00000107201/ENSG00000135114/ENSG00000185386/ENSG00000166033/ENSG00000105497/ENSG00000150753/ENSG00000084674/ENSG00000183486/ENSG00000111331/ENSG00000130303/ENSG00000069431/ENSG00000121361/ENSG00000137965/ENSG00000181072…	DDIT4/IL6/MX1/ISG15/IFIT3/OAS2/IL1B/OAS1/IFIT1/IFIT2/HERC5/DDX58/OASL/MAPK11/HTRA1/ZNF175/CCT5/APOB/MX2/OAS3/BST2/ABCC9/KCNJ8/IFI44/CHRM2/BNIP3/BCL2L11/STAT1/BIRC3/RSAD2/APOBEC3B/IL33/EIF2AK2/IFITM1/STMN1/DCLK1/IFI44L/FGR/DDX60/ENO1/ACTA2/MICB/FOSL1/HSPB1/PARP9/IVNS1ABP/RTP4/UNC13D/IFIH1	49	12	ENSG00000168209/ENSG00000185386/ENSG00000166033/ENSG00000084674/ENSG00000176171/ENSG00000153094/ENSG00000133083/ENSG00000000938/ENSG00000074800/ENSG00000107796/ENSG00000106211/ENSG00000092929	37	ENSG00000136244/ENSG00000157601/ENSG00000187608/ENSG00000119917/ENSG00000111335/ENSG00000125538/ENSG00000089127/ENSG00000185745/ENSG00000119922/ENSG00000138646/ENSG00000107201/ENSG00000135114/ENSG00000105497/ENSG00000150753/ENSG00000183486/ENSG00000111331/ENSG00000130303/ENSG00000069431/ENSG00000121361/ENSG00000137965/ENSG00000181072/ENSG00000115415/ENSG00000023445/ENSG00000134321/ENSG00000179750…
BP	GO:0033002	muscle cell proliferation	37|1234	184|13935	1.64557e-06	0.000193117	ENSG00000171388/ENSG00000136244/ENSG00000141052/ENSG00000113389/ENSG00000189058/ENSG00000138207/ENSG00000078401/ENSG00000135744/ENSG00000136999/ENSG00000164171/ENSG00000085662/ENSG00000185386/ENSG00000197561/ENSG00000137193/ENSG00000170989/ENSG00000134057/ENSG00000183691/ENSG00000154928/ENSG00000111087/ENSG00000126778/ENSG00000115415/ENSG00000207725/ENSG00000160712/ENSG00000170312/ENSG00000113721…	APLN/IL6/MYOCD/NPR3/APOD/RBP4/EDN1/AGT/NOV/ITGA2/AKR1B1/MAPK11/ELANE/PIM1/S1PR1/CCNB1/NOG/EPHB1/GLI1/SIX1/STAT1/MIR222/IL6R/CDK1/PDGFRB/HMGCR/CX3CL1/HBEGF/TGFB2/FGF2/TCF7L2/IGFBP5/HEY2/PDCD4/PDE1A/IGFBP3/SKP2	37	21	ENSG00000171388/ENSG00000113389/ENSG00000189058/ENSG00000138207/ENSG00000135744/ENSG00000185386/ENSG00000197561/ENSG00000137193/ENSG00000170989/ENSG00000183691/ENSG00000111087/ENSG00000126778/ENSG00000160712/ENSG00000113721/ENSG00000006210/ENSG00000148737/ENSG00000115461/ENSG00000135547/ENSG00000150593/ENSG00000115252/ENSG00000146674	16	ENSG00000136244/ENSG00000141052/ENSG00000078401/ENSG00000136999/ENSG00000164171/ENSG00000085662/ENSG00000134057/ENSG00000154928/ENSG00000115415/ENSG00000207725/ENSG00000170312/ENSG00000113161/ENSG00000113070/ENSG00000092969/ENSG00000138685/ENSG00000145604
BP	GO:0001525	angiogenesis	69|1234	442|13935	2.15398e-06	0.000247287	ENSG00000171388/ENSG00000140545/ENSG00000136244/ENSG00000173376/ENSG00000125538/ENSG00000128165/ENSG00000107731/ENSG00000125730/ENSG00000164283/ENSG00000132386/ENSG00000189058/ENSG00000078401/ENSG00000120899/ENSG00000144810/ENSG00000166292/ENSG00000135744/ENSG00000039537/ENSG00000091129/ENSG00000136999/ENSG00000012048/ENSG00000120708/ENSG00000182585/ENSG00000123342/ENSG00000176170/ENSG00000113578…	APLN/MFGE8/IL6/NDNF/IL1B/ADM2/UNC5B/C3/ESM1/SERPINF1/APOD/EDN1/PTK2B/COL8A1/TMEM100/AGT/C6/NRCAM/NOV/BRCA1/TGFBI/EPGN/MMP19/SPHK1/FGF1/WARS/RAMP1/IL1A/PLK2/EFNA3/S1PR1/EGLN1/CCBE1/ANGPTL4/MAPK7/DCN/EPHB1/ANGPT4/MIR210/PRKX/ADM/PTN/STAT1/MIR222/COL15A1/LRG1/HGF/NGFR/BTG1/PDGFRB/NAA15/GREM1/E2F7/CX3CL1/COL4A3/TGFB2/COL4A4/FGF2/SPRY2/HSPB1/EGF/RGCC/PLXND1/SP100/E2F8/C5AR1/EFNA1/ADGRA2/TYMP	69	44	ENSG00000171388/ENSG00000140545/ENSG00000173376/ENSG00000128165/ENSG00000107731/ENSG00000125730/ENSG00000132386/ENSG00000189058/ENSG00000120899/ENSG00000144810/ENSG00000166292/ENSG00000135744/ENSG00000039537/ENSG00000091129/ENSG00000120708/ENSG00000123342/ENSG00000140105/ENSG00000132329/ENSG00000143590/ENSG00000170989/ENSG00000135766/ENSG00000167772/ENSG00000166484/ENSG00000011465/ENSG00000101280…	25	ENSG00000136244/ENSG00000125538/ENSG00000164283/ENSG00000078401/ENSG00000136999/ENSG00000012048/ENSG00000182585/ENSG00000176170/ENSG00000113578/ENSG00000115008/ENSG00000145632/ENSG00000183287/ENSG00000154928/ENSG00000105894/ENSG00000115415/ENSG00000207725/ENSG00000164134/ENSG00000166923/ENSG00000165891/ENSG00000092969/ENSG00000138685/ENSG00000136158/ENSG00000138798/ENSG00000067066/ENSG00000129173
BP	GO:0006956	complement activation	17|1234	54|13935	2.25684e-06	0.000253582	ENSG00000197766/ENSG00000125730/ENSG00000149131/ENSG00000175899/ENSG00000224389/ENSG00000112936/ENSG00000127241/ENSG00000039537/ENSG00000244731/ENSG00000196352/ENSG00000182326/ENSG00000134830/ENSG00000159403/ENSG00000139178/ENSG00000102760/ENSG00000167085/ENSG00000197405	CFD/C3/SERPING1/A2M/C4B/C7/MASP1/C6/C4A/CD55/C1S/C5AR2/C1R/C1RL/RGCC/PHB/C5AR1	17	15	ENSG00000197766/ENSG00000125730/ENSG00000149131/ENSG00000175899/ENSG00000224389/ENSG00000112936/ENSG00000127241/ENSG00000039537/ENSG00000244731/ENSG00000182326/ENSG00000134830/ENSG00000159403/ENSG00000139178/ENSG00000102760/ENSG00000197405	2	ENSG00000196352/ENSG00000167085
BP	GO:0071900	regulation of protein serine/threonine kinase activity	71|1234	460|13935	2.33299e-06	0.000256678	ENSG00000130203/ENSG00000141052/ENSG00000125538/ENSG00000101255/ENSG00000173432/ENSG00000130513/ENSG00000111907/ENSG00000138646/ENSG00000078401/ENSG00000120899/ENSG00000182585/ENSG00000130766/ENSG00000185386/ENSG00000197561/ENSG00000113578/ENSG00000123975/ENSG00000134259/ENSG00000145386/ENSG00000134057/ENSG00000181104/ENSG00000094804/ENSG00000117152/ENSG00000164045/ENSG00000141655/ENSG00000158402…	APOE/MYOCD/IL1B/TRIB3/SAA1/GDF15/TPD52L1/HERC5/EDN1/PTK2B/EPGN/SESN2/MAPK11/ELANE/FGF1/CKS2/NGF/CCNA2/CCNB1/F2R/CDC6/RGS4/CDC25A/TNFRSF11A/CDC25C/DUSP10/BLM/SNCA/IGF2/CCNL2/MLKL/HGF/CDK1/CCNB2/EIF2AK2/IQGAP3/ROR2/LYN/PAK3/PDGFRB/DKK1/TNFRSF10A/HMGCR/MALT1/NTRK1/CKS1B/CDKN3/WNT7B/CCND2/DUSP4/MUC20/FGF2/PKIA/SPRY2/LTF/DBF4/FAM20A/HIPK3/CCND1/HSPB1/PDCD4/CDKN1C/CALM2/EGF/DBF4B/ZFP91/RGCC/ADAM9/C5AR1…	71	26	ENSG00000130203/ENSG00000101255/ENSG00000173432/ENSG00000130513/ENSG00000111907/ENSG00000120899/ENSG00000130766/ENSG00000185386/ENSG00000197561/ENSG00000181104/ENSG00000143507/ENSG00000167244/ENSG00000221978/ENSG00000019991/ENSG00000169071/ENSG00000113721/ENSG00000198400/ENSG00000118971/ENSG00000176945/ENSG00000108950/ENSG00000110422/ENSG00000106211/ENSG00000150593/ENSG00000129757/ENSG00000102760…	45	ENSG00000141052/ENSG00000125538/ENSG00000138646/ENSG00000078401/ENSG00000182585/ENSG00000113578/ENSG00000123975/ENSG00000134259/ENSG00000145386/ENSG00000134057/ENSG00000094804/ENSG00000117152/ENSG00000164045/ENSG00000141655/ENSG00000158402/ENSG00000197299/ENSG00000145335/ENSG00000168404/ENSG00000170312/ENSG00000157456/ENSG00000055332/ENSG00000183856/ENSG00000254087/ENSG00000077264/ENSG00000107984…
BP	GO:0051384	response to glucocorticoid	27|1234	118|13935	3.32569e-06	0.000358428	ENSG00000168209/ENSG00000136244/ENSG00000125538/ENSG00000132386/ENSG00000176971/ENSG00000150907/ENSG00000078401/ENSG00000130707/ENSG00000115457/ENSG00000116285/ENSG00000115884/ENSG00000060656/ENSG00000100889/ENSG00000162551/ENSG00000153094/ENSG00000182752/ENSG00000148926/ENSG00000132646/ENSG00000188064/ENSG00000163794/ENSG00000175592/ENSG00000021826/ENSG00000110092/ENSG00000151247/ENSG00000168615…	DDIT4/IL6/IL1B/SERPINF1/FIBIN/FOXO1/EDN1/ASS1/IGFBP2/ERRFI1/SDC1/PTPRU/PCK2/ALPL/BCL2L11/PAPPA/ADM/PCNA/WNT7B/UCN/FOSL1/CPS1/CCND1/EIF4E/ADAM9/TYMS/HSPD1	27	13	ENSG00000168209/ENSG00000132386/ENSG00000176971/ENSG00000150907/ENSG00000130707/ENSG00000115457/ENSG00000116285/ENSG00000060656/ENSG00000100889/ENSG00000162551/ENSG00000153094/ENSG00000148926/ENSG00000163794	14	ENSG00000136244/ENSG00000125538/ENSG00000078401/ENSG00000115884/ENSG00000182752/ENSG00000132646/ENSG00000188064/ENSG00000175592/ENSG00000021826/ENSG00000110092/ENSG00000151247/ENSG00000168615/ENSG00000176890/ENSG00000144381
BP	GO:0010951	negative regulation of endopeptidase activity	36|1234	183|13935	3.85711e-06	0.000407388	ENSG00000197632/ENSG00000121552/ENSG00000126709/ENSG00000125730/ENSG00000149131/ENSG00000132386/ENSG00000175899/ENSG00000157150/ENSG00000224389/ENSG00000135744/ENSG00000102265/ENSG00000105825/ENSG00000124107/ENSG00000089685/ENSG00000124116/ENSG00000101439/ENSG00000130303/ENSG00000134259/ENSG00000197249/ENSG00000244731/ENSG00000164611/ENSG00000015413/ENSG00000145335/ENSG00000023445/ENSG00000140939…	SERPINB2/CSTA/IFI6/C3/SERPING1/SERPINF1/A2M/TIMP4/C4B/AGT/TIMP1/TFPI2/SLPI/BIRC5/WFDC3/CST3/BST2/NGF/SERPINA1/C4A/PTTG1/DPEP1/SNCA/BIRC3/NOL3/TNFSF14/HGF/NGFR/SERPINA5/COL28A1/COL4A3/HERPUD1/LTF/ARL6IP1/COL6A3/SPOCK2	36	25	ENSG00000121552/ENSG00000125730/ENSG00000149131/ENSG00000132386/ENSG00000175899/ENSG00000157150/ENSG00000224389/ENSG00000135744/ENSG00000102265/ENSG00000124107/ENSG00000124116/ENSG00000101439/ENSG00000197249/ENSG00000244731/ENSG00000015413/ENSG00000140939/ENSG00000125735/ENSG00000019991/ENSG00000064300/ENSG00000188488/ENSG00000215018/ENSG00000169031/ENSG00000051108/ENSG00000163359/ENSG00000107742	11	ENSG00000197632/ENSG00000126709/ENSG00000105825/ENSG00000089685/ENSG00000130303/ENSG00000134259/ENSG00000164611/ENSG00000145335/ENSG00000023445/ENSG00000012223/ENSG00000170540
BP	GO:0045835	negative regulation of meiotic nuclear division	7|1234	10|13935	3.96747e-06	0.000410828	ENSG00000071539/ENSG00000128342/ENSG00000112742/ENSG00000113456/ENSG00000112029/ENSG00000139618/ENSG00000156509	TRIP13/LIF/TTK/RAD1/FBXO5/BRCA2/FBXO43	7	0		7	ENSG00000071539/ENSG00000128342/ENSG00000112742/ENSG00000113456/ENSG00000112029/ENSG00000139618/ENSG00000156509
BP	GO:0006271	DNA strand elongation involved in DNA replication	9|1234	17|13935	4.1057e-06	0.000416966	ENSG00000131153/ENSG00000101003/ENSG00000168496/ENSG00000147536/ENSG00000181938/ENSG00000132646/ENSG00000101868/ENSG00000138346/ENSG00000133119	GINS2/GINS1/FEN1/GINS4/GINS3/PCNA/POLA1/DNA2/RFC3	9	0		9	ENSG00000131153/ENSG00000101003/ENSG00000168496/ENSG00000147536/ENSG00000181938/ENSG00000132646/ENSG00000101868/ENSG00000138346/ENSG00000133119
BP	GO:0072073	kidney epithelium development	26|1234	113|13935	4.5074e-06	0.000449124	ENSG00000006016/ENSG00000135744/ENSG00000198914/ENSG00000168621/ENSG00000113578/ENSG00000115884/ENSG00000185008/ENSG00000128342/ENSG00000128567/ENSG00000183691/ENSG00000126778/ENSG00000115415/ENSG00000162849/ENSG00000248905/ENSG00000166923/ENSG00000188064/ENSG00000145536/ENSG00000138685/ENSG00000196159/ENSG00000131759/ENSG00000163884/ENSG00000205213/ENSG00000077092/ENSG00000176788/ENSG00000146021…	CRLF1/AGT/POU3F3/GDNF/FGF1/SDC1/ROBO2/LIF/PODXL/NOG/SIX1/STAT1/KIF26B/FMN1/GREM1/WNT7B/ADAMTS16/FGF2/FAT4/RARA/KLF15/LGR4/RARB/BASP1/KLHL3/BMP2	26	11	ENSG00000006016/ENSG00000135744/ENSG00000198914/ENSG00000185008/ENSG00000183691/ENSG00000126778/ENSG00000162849/ENSG00000196159/ENSG00000131759/ENSG00000163884/ENSG00000146021	15	ENSG00000168621/ENSG00000113578/ENSG00000115884/ENSG00000128342/ENSG00000128567/ENSG00000115415/ENSG00000248905/ENSG00000166923/ENSG00000188064/ENSG00000145536/ENSG00000138685/ENSG00000205213/ENSG00000077092/ENSG00000176788/ENSG00000125845
BP	GO:0045840	positive regulation of mitotic nuclear division	15|1234	46|13935	5.44231e-06	0.000532238	ENSG00000125538/ENSG00000078401/ENSG00000182585/ENSG00000126787/ENSG00000087586/ENSG00000115008/ENSG00000175063/ENSG00000167244/ENSG00000146670/ENSG00000113721/ENSG00000137804/ENSG00000174808/ENSG00000138798/ENSG00000102760/ENSG00000133302	IL1B/EDN1/EPGN/DLGAP5/AURKA/IL1A/UBE2C/IGF2/CDCA5/PDGFRB/NUSAP1/BTC/EGF/RGCC/SLF1	15	3	ENSG00000167244/ENSG00000113721/ENSG00000102760	12	ENSG00000125538/ENSG00000078401/ENSG00000182585/ENSG00000126787/ENSG00000087586/ENSG00000115008/ENSG00000175063/ENSG00000146670/ENSG00000137804/ENSG00000174808/ENSG00000138798/ENSG00000133302
BP	GO:1901988	negative regulation of cell cycle phase transition	36|1234	187|13935	6.45199e-06	0.000619508	ENSG00000185499/ENSG00000092853/ENSG00000169679/ENSG00000117724/ENSG00000012048/ENSG00000143476/ENSG00000071539/ENSG00000087586/ENSG00000080986/ENSG00000145632/ENSG00000112742/ENSG00000134057/ENSG00000094804/ENSG00000085840/ENSG00000158402/ENSG00000099994/ENSG00000197299/ENSG00000149554/ENSG00000123374/ENSG00000080839/ENSG00000170312/ENSG00000156970/ENSG00000164109/ENSG00000165891/ENSG00000132646…	MUC1/CLSPN/BUB1/CENPF/BRCA1/DTL/TRIP13/AURKA/NDC80/PLK2/TTK/CCNB1/CDC6/ORC1/CDC25C/SUSD2/BLM/CHEK1/CDK2/RBL1/CDK1/BUB1B/MAD2L1/E2F7/PCNA/RFWD3/BUB3/FBXO5/GJC2/DCUN1D3/CCND1/SPDL1/RGCC/BTG2/E2F8/GTSE1	36	6	ENSG00000185499/ENSG00000099994/ENSG00000198835/ENSG00000188215/ENSG00000102760/ENSG00000159388	30	ENSG00000092853/ENSG00000169679/ENSG00000117724/ENSG00000012048/ENSG00000143476/ENSG00000071539/ENSG00000087586/ENSG00000080986/ENSG00000145632/ENSG00000112742/ENSG00000134057/ENSG00000094804/ENSG00000085840/ENSG00000158402/ENSG00000197299/ENSG00000149554/ENSG00000123374/ENSG00000080839/ENSG00000170312/ENSG00000156970/ENSG00000164109/ENSG00000165891/ENSG00000132646/ENSG00000168411/ENSG00000154473…
BP	GO:0045785	positive regulation of cell adhesion	55|1234	338|13935	6.73101e-06	0.000627361	ENSG00000136244/ENSG00000106823/ENSG00000173376/ENSG00000125538/ENSG00000111846/ENSG00000173432/ENSG00000162692/ENSG00000109906/ENSG00000120899/ENSG00000168685/ENSG00000144810/ENSG00000171877/ENSG00000164171/ENSG00000185149/ENSG00000115457/ENSG00000145675/ENSG00000197561/ENSG00000060656/ENSG00000095203/ENSG00000128567/ENSG00000197646/ENSG00000197635/ENSG00000010610/ENSG00000196352/ENSG00000143507…	IL6/ECM2/NDNF/IL1B/GCNT2/SAA1/VCAM1/ZBTB16/PTK2B/IL7R/COL8A1/FRMD5/ITGA2/NPY2R/IGFBP2/PIK3R1/ELANE/PTPRU/EPB41L4B/PODXL/PDCD1LG2/DPP4/CD4/CD55/DUSP10/BLM/PTN/KIF26B/IGF2/TNFSF14/IL6R/CD274/FMN1/LYN/PAK3/CYLD/S100A10/MALT1/CCDC80/CX3CL1/TGFB2/EPHB6/PNP/FSTL3/HSPH1/TNFSF9/RARA/ADAM9/ANK3/TESPA1/SPOCK2/HSPD1/UNC13D/PLPP3/IBSP	55	27	ENSG00000106823/ENSG00000173376/ENSG00000173432/ENSG00000162692/ENSG00000109906/ENSG00000120899/ENSG00000144810/ENSG00000185149/ENSG00000115457/ENSG00000145675/ENSG00000197561/ENSG00000060656/ENSG00000010610/ENSG00000143507/ENSG00000162849/ENSG00000167244/ENSG00000125735/ENSG00000160712/ENSG00000197747/ENSG00000091986/ENSG00000006210/ENSG00000106123/ENSG00000070404/ENSG00000131759/ENSG00000107742…	28	ENSG00000136244/ENSG00000125538/ENSG00000111846/ENSG00000168685/ENSG00000171877/ENSG00000164171/ENSG00000095203/ENSG00000128567/ENSG00000197646/ENSG00000197635/ENSG00000196352/ENSG00000197299/ENSG00000105894/ENSG00000120217/ENSG00000248905/ENSG00000254087/ENSG00000077264/ENSG00000083799/ENSG00000172175/ENSG00000092969/ENSG00000198805/ENSG00000120694/ENSG00000125657/ENSG00000168615/ENSG00000151150…
BP	GO:0003338	metanephros morphogenesis	10|1234	22|13935	6.85425e-06	0.000627361	ENSG00000168621/ENSG00000128342/ENSG00000115415/ENSG00000162849/ENSG00000248905/ENSG00000113721/ENSG00000166923/ENSG00000188064/ENSG00000205213/ENSG00000176788	GDNF/LIF/STAT1/KIF26B/FMN1/PDGFRB/GREM1/WNT7B/LGR4/BASP1	10	2	ENSG00000162849/ENSG00000113721	8	ENSG00000168621/ENSG00000128342/ENSG00000115415/ENSG00000248905/ENSG00000166923/ENSG00000188064/ENSG00000205213/ENSG00000176788
BP	GO:0001503	ossification	54|1234	330|13935	6.89016e-06	0.000627361	ENSG00000136244/ENSG00000122877/ENSG00000187608/ENSG00000060718/ENSG00000109906/ENSG00000163815/ENSG00000127083/ENSG00000183160/ENSG00000120899/ENSG00000121989/ENSG00000164188/ENSG00000118785/ENSG00000156103/ENSG00000168646/ENSG00000170989/ENSG00000168487/ENSG00000183691/ENSG00000169231/ENSG00000046653/ENSG00000162551/ENSG00000141655/ENSG00000111087/ENSG00000106819/ENSG00000105894/ENSG00000167244…	IL6/EGR2/ISG15/COL11A1/ZBTB16/CLEC3B/OMD/TMEM119/PTK2B/ACVR2A/RANBP3L/SPP1/MMP16/AXIN2/S1PR1/BMP1/NOG/THBS3/GPM6B/ALPL/TNFRSF11A/GLI1/ASPN/PTN/IGF2/IL6R/HGF/ROR2/TMEM64/IFITM1/DKK1/GREM1/WNT7B/TGFB2/FBXO5/WWOX/LTF/IGFBP5/FSTL3/FIGNL1/FAT4/SRGN/SLC26A2/CHRDL1/RORB/PHB/PHEX/LGR4/PLXNB1/COL11A2/DLX5/IBSP/IGFBP3/BMP2	54	34	ENSG00000122877/ENSG00000060718/ENSG00000109906/ENSG00000163815/ENSG00000127083/ENSG00000183160/ENSG00000120899/ENSG00000121989/ENSG00000164188/ENSG00000168646/ENSG00000170989/ENSG00000168487/ENSG00000183691/ENSG00000169231/ENSG00000046653/ENSG00000162551/ENSG00000111087/ENSG00000106819/ENSG00000167244/ENSG00000160712/ENSG00000019991/ENSG00000169071/ENSG00000180694/ENSG00000186153/ENSG00000115461…	20	ENSG00000136244/ENSG00000187608/ENSG00000118785/ENSG00000156103/ENSG00000141655/ENSG00000105894/ENSG00000185885/ENSG00000107984/ENSG00000166923/ENSG00000188064/ENSG00000092969/ENSG00000112029/ENSG00000012223/ENSG00000132436/ENSG00000122862/ENSG00000155850/ENSG00000167085/ENSG00000205213/ENSG00000029559/ENSG00000125845
BP	GO:0060326	cell chemotaxis	40|1234	219|13935	7.72504e-06	0.000687967	ENSG00000136244/ENSG00000125538/ENSG00000173432/ENSG00000162692/ENSG00000172349/ENSG00000271447/ENSG00000129988/ENSG00000109743/ENSG00000078401/ENSG00000120899/ENSG00000136999/ENSG00000113578/ENSG00000170989/ENSG00000131981/ENSG00000154928/ENSG00000141655/ENSG00000111913/ENSG00000134830/ENSG00000142185/ENSG00000125735/ENSG00000160712/ENSG00000019991/ENSG00000136160/ENSG00000138135/ENSG00000254087…	IL6/IL1B/SAA1/VCAM1/IL16/MMP28/LBP/BST1/EDN1/PTK2B/NOV/FGF1/S1PR1/LGALS3/EPHB1/TNFRSF11A/RIPOR2/C5AR2/TRPM2/TNFSF14/IL6R/HGF/EDNRB/CH25H/LYN/PDGFRB/GREM1/CCR10/CX3CL1/HBEGF/ACKR4/TGFB2/FGF2/PDE4B/MST1/HSPB1/HOXB9/CYP19A1/C5AR1/CCL26	40	23	ENSG00000173432/ENSG00000162692/ENSG00000172349/ENSG00000271447/ENSG00000129988/ENSG00000120899/ENSG00000170989/ENSG00000131981/ENSG00000111913/ENSG00000134830/ENSG00000125735/ENSG00000160712/ENSG00000019991/ENSG00000136160/ENSG00000138135/ENSG00000113721/ENSG00000184451/ENSG00000006210/ENSG00000173531/ENSG00000106211/ENSG00000170689/ENSG00000137869/ENSG00000197405	17	ENSG00000136244/ENSG00000125538/ENSG00000109743/ENSG00000078401/ENSG00000136999/ENSG00000113578/ENSG00000154928/ENSG00000141655/ENSG00000142185/ENSG00000254087/ENSG00000166923/ENSG00000113070/ENSG00000129048/ENSG00000092969/ENSG00000138685/ENSG00000184588/ENSG00000006606
BP	GO:0034724	DNA replication-independent nucleosome organization	16|1234	53|13935	8.21151e-06	0.000687967	ENSG00000123485/ENSG00000166451/ENSG00000115163/ENSG00000102384/ENSG00000100162/ENSG00000137812/ENSG00000120334/ENSG00000138092/ENSG00000129534/ENSG00000153044/ENSG00000151725/ENSG00000123219/ENSG00000092201/ENSG00000203760/ENSG00000031691/ENSG00000128708	HJURP/CENPN/CENPA/CENPI/CENPM/KNL1/CENPL/CENPO/MIS18BP1/CENPH/CENPU/CENPK/SUPT16H/CENPW/CENPQ/HAT1	16	0		16	ENSG00000123485/ENSG00000166451/ENSG00000115163/ENSG00000102384/ENSG00000100162/ENSG00000137812/ENSG00000120334/ENSG00000138092/ENSG00000129534/ENSG00000153044/ENSG00000151725/ENSG00000123219/ENSG00000092201/ENSG00000203760/ENSG00000031691/ENSG00000128708
BP	GO:0010466	negative regulation of peptidase activity	36|1234	189|13935	8.28133e-06	0.000687967	ENSG00000197632/ENSG00000121552/ENSG00000126709/ENSG00000125730/ENSG00000149131/ENSG00000132386/ENSG00000175899/ENSG00000157150/ENSG00000224389/ENSG00000135744/ENSG00000102265/ENSG00000105825/ENSG00000124107/ENSG00000089685/ENSG00000124116/ENSG00000101439/ENSG00000130303/ENSG00000134259/ENSG00000197249/ENSG00000244731/ENSG00000164611/ENSG00000015413/ENSG00000145335/ENSG00000023445/ENSG00000140939…	SERPINB2/CSTA/IFI6/C3/SERPING1/SERPINF1/A2M/TIMP4/C4B/AGT/TIMP1/TFPI2/SLPI/BIRC5/WFDC3/CST3/BST2/NGF/SERPINA1/C4A/PTTG1/DPEP1/SNCA/BIRC3/NOL3/TNFSF14/HGF/NGFR/SERPINA5/COL28A1/COL4A3/HERPUD1/LTF/ARL6IP1/COL6A3/SPOCK2	36	25	ENSG00000121552/ENSG00000125730/ENSG00000149131/ENSG00000132386/ENSG00000175899/ENSG00000157150/ENSG00000224389/ENSG00000135744/ENSG00000102265/ENSG00000124107/ENSG00000124116/ENSG00000101439/ENSG00000197249/ENSG00000244731/ENSG00000015413/ENSG00000140939/ENSG00000125735/ENSG00000019991/ENSG00000064300/ENSG00000188488/ENSG00000215018/ENSG00000169031/ENSG00000051108/ENSG00000163359/ENSG00000107742	11	ENSG00000197632/ENSG00000126709/ENSG00000105825/ENSG00000089685/ENSG00000130303/ENSG00000134259/ENSG00000164611/ENSG00000145335/ENSG00000023445/ENSG00000012223/ENSG00000170540
BP	GO:0034080	CENP-A containing nucleosome assembly	14|1234	42|13935	8.36435e-06	0.000687967	ENSG00000123485/ENSG00000166451/ENSG00000115163/ENSG00000102384/ENSG00000100162/ENSG00000137812/ENSG00000120334/ENSG00000138092/ENSG00000129534/ENSG00000153044/ENSG00000151725/ENSG00000123219/ENSG00000203760/ENSG00000031691	HJURP/CENPN/CENPA/CENPI/CENPM/KNL1/CENPL/CENPO/MIS18BP1/CENPH/CENPU/CENPK/CENPW/CENPQ	14	0		14	ENSG00000123485/ENSG00000166451/ENSG00000115163/ENSG00000102384/ENSG00000100162/ENSG00000137812/ENSG00000120334/ENSG00000138092/ENSG00000129534/ENSG00000153044/ENSG00000151725/ENSG00000123219/ENSG00000203760/ENSG00000031691
BP	GO:0061641	CENP-A containing chromatin organization	14|1234	42|13935	8.36435e-06	0.000687967	ENSG00000123485/ENSG00000166451/ENSG00000115163/ENSG00000102384/ENSG00000100162/ENSG00000137812/ENSG00000120334/ENSG00000138092/ENSG00000129534/ENSG00000153044/ENSG00000151725/ENSG00000123219/ENSG00000203760/ENSG00000031691	HJURP/CENPN/CENPA/CENPI/CENPM/KNL1/CENPL/CENPO/MIS18BP1/CENPH/CENPU/CENPK/CENPW/CENPQ	14	0		14	ENSG00000123485/ENSG00000166451/ENSG00000115163/ENSG00000102384/ENSG00000100162/ENSG00000137812/ENSG00000120334/ENSG00000138092/ENSG00000129534/ENSG00000153044/ENSG00000151725/ENSG00000123219/ENSG00000203760/ENSG00000031691
BP	GO:0002673	regulation of acute inflammatory response	19|1234	71|13935	8.59796e-06	0.000687967	ENSG00000136244/ENSG00000125538/ENSG00000125730/ENSG00000149131/ENSG00000175899/ENSG00000224389/ENSG00000112936/ENSG00000039537/ENSG00000174564/ENSG00000244731/ENSG00000196352/ENSG00000141655/ENSG00000132965/ENSG00000182326/ENSG00000134830/ENSG00000159403/ENSG00000136160/ENSG00000167085/ENSG00000197405	IL6/IL1B/C3/SERPING1/A2M/C4B/C7/C6/IL20RB/C4A/CD55/TNFRSF11A/ALOX5AP/C1S/C5AR2/C1R/EDNRB/PHB/C5AR1	19	14	ENSG00000125730/ENSG00000149131/ENSG00000175899/ENSG00000224389/ENSG00000112936/ENSG00000039537/ENSG00000174564/ENSG00000244731/ENSG00000132965/ENSG00000182326/ENSG00000134830/ENSG00000159403/ENSG00000136160/ENSG00000197405	5	ENSG00000136244/ENSG00000125538/ENSG00000196352/ENSG00000141655/ENSG00000167085
BP	GO:0060337	type I interferon signaling pathway	19|1234	71|13935	8.59796e-06	0.000687967	ENSG00000157601/ENSG00000187608/ENSG00000119917/ENSG00000111335/ENSG00000126709/ENSG00000089127/ENSG00000185745/ENSG00000119922/ENSG00000184979/ENSG00000135114/ENSG00000183486/ENSG00000111331/ENSG00000130303/ENSG00000115415/ENSG00000068079/ENSG00000134321/ENSG00000185885/ENSG00000067066/ENSG00000132530	MX1/ISG15/IFIT3/OAS2/IFI6/OAS1/IFIT1/IFIT2/USP18/OASL/MX2/OAS3/BST2/STAT1/IFI35/RSAD2/IFITM1/SP100/XAF1	19	0		19	ENSG00000157601/ENSG00000187608/ENSG00000119917/ENSG00000111335/ENSG00000126709/ENSG00000089127/ENSG00000185745/ENSG00000119922/ENSG00000184979/ENSG00000135114/ENSG00000183486/ENSG00000111331/ENSG00000130303/ENSG00000115415/ENSG00000068079/ENSG00000134321/ENSG00000185885/ENSG00000067066/ENSG00000132530
BP	GO:0071357	cellular response to type I interferon	19|1234	71|13935	8.59796e-06	0.000687967	ENSG00000157601/ENSG00000187608/ENSG00000119917/ENSG00000111335/ENSG00000126709/ENSG00000089127/ENSG00000185745/ENSG00000119922/ENSG00000184979/ENSG00000135114/ENSG00000183486/ENSG00000111331/ENSG00000130303/ENSG00000115415/ENSG00000068079/ENSG00000134321/ENSG00000185885/ENSG00000067066/ENSG00000132530	MX1/ISG15/IFIT3/OAS2/IFI6/OAS1/IFIT1/IFIT2/USP18/OASL/MX2/OAS3/BST2/STAT1/IFI35/RSAD2/IFITM1/SP100/XAF1	19	0		19	ENSG00000157601/ENSG00000187608/ENSG00000119917/ENSG00000111335/ENSG00000126709/ENSG00000089127/ENSG00000185745/ENSG00000119922/ENSG00000184979/ENSG00000135114/ENSG00000183486/ENSG00000111331/ENSG00000130303/ENSG00000115415/ENSG00000068079/ENSG00000134321/ENSG00000185885/ENSG00000067066/ENSG00000132530
BP	GO:0007051	spindle organization	32|1234	160|13935	9.17043e-06	0.000722716	ENSG00000117650/ENSG00000088325/ENSG00000138160/ENSG00000198624/ENSG00000087586/ENSG00000090889/ENSG00000080986/ENSG00000213397/ENSG00000145632/ENSG00000161800/ENSG00000066279/ENSG00000152253/ENSG00000138778/ENSG00000112742/ENSG00000134057/ENSG00000175216/ENSG00000076382/ENSG00000123473/ENSG00000143228/ENSG00000136122/ENSG00000137807/ENSG00000232653/ENSG00000127423/ENSG00000128944/ENSG00000117632…	NEK2/TPX2/KIF11/CCDC69/AURKA/KIF4A/NDC80/HAUS7/PLK2/RACGAP1/ASPM/SPC25/CENPE/TTK/CCNB1/CKAP5/SPAG5/STIL/NUF2/BORA/KIF23/GOLGA8N/AUNIP/KNSTRN/STMN1/WDR62/HAUS8/POC1A/FBXO5/EZR/KIFC1/MZT1	32	3	ENSG00000198624/ENSG00000213397/ENSG00000232653	29	ENSG00000117650/ENSG00000088325/ENSG00000138160/ENSG00000087586/ENSG00000090889/ENSG00000080986/ENSG00000145632/ENSG00000161800/ENSG00000066279/ENSG00000152253/ENSG00000138778/ENSG00000112742/ENSG00000134057/ENSG00000175216/ENSG00000076382/ENSG00000123473/ENSG00000143228/ENSG00000136122/ENSG00000137807/ENSG00000127423/ENSG00000128944/ENSG00000117632/ENSG00000075702/ENSG00000131351/ENSG00000164087…
BP	GO:0070613	regulation of protein processing	23|1234	97|13935	9.30594e-06	0.000722716	ENSG00000125730/ENSG00000149131/ENSG00000180447/ENSG00000175899/ENSG00000224389/ENSG00000163815/ENSG00000112936/ENSG00000128965/ENSG00000039537/ENSG00000244731/ENSG00000183287/ENSG00000196352/ENSG00000182326/ENSG00000134830/ENSG00000023445/ENSG00000140939/ENSG00000159403/ENSG00000115590/ENSG00000074800/ENSG00000134375/ENSG00000204084/ENSG00000167085/ENSG00000197405	C3/SERPING1/GAS1/A2M/C4B/CLEC3B/C7/CHAC1/C6/C4A/CCBE1/CD55/C1S/C5AR2/BIRC3/NOL3/C1R/IL1R2/ENO1/TIMM17A/INPP5B/PHB/C5AR1	23	18	ENSG00000125730/ENSG00000149131/ENSG00000180447/ENSG00000175899/ENSG00000224389/ENSG00000163815/ENSG00000112936/ENSG00000128965/ENSG00000039537/ENSG00000244731/ENSG00000182326/ENSG00000134830/ENSG00000140939/ENSG00000159403/ENSG00000115590/ENSG00000074800/ENSG00000204084/ENSG00000197405	5	ENSG00000183287/ENSG00000196352/ENSG00000023445/ENSG00000134375/ENSG00000167085
BP	GO:0045132	meiotic chromosome segregation	20|1234	78|13935	1.01337e-05	0.000770158	ENSG00000129810/ENSG00000136492/ENSG00000169679/ENSG00000121152/ENSG00000131747/ENSG00000071539/ENSG00000112742/ENSG00000136824/ENSG00000144554/ENSG00000143228/ENSG00000164611/ENSG00000058804/ENSG00000163535/ENSG00000197299/ENSG00000155816/ENSG00000113810/ENSG00000156970/ENSG00000139618/ENSG00000154920/ENSG00000120498	SGO1/BRIP1/BUB1/NCAPH/TOP2A/TRIP13/TTK/SMC2/FANCD2/NUF2/PTTG1/NDC1/SGO2/BLM/FMN2/SMC4/BUB1B/BRCA2/EME1/TEX11	20	0		20	ENSG00000129810/ENSG00000136492/ENSG00000169679/ENSG00000121152/ENSG00000131747/ENSG00000071539/ENSG00000112742/ENSG00000136824/ENSG00000144554/ENSG00000143228/ENSG00000164611/ENSG00000058804/ENSG00000163535/ENSG00000197299/ENSG00000155816/ENSG00000113810/ENSG00000156970/ENSG00000139618/ENSG00000154920/ENSG00000120498
BP	GO:0072006	nephron development	25|1234	111|13935	1.02085e-05	0.000770158	ENSG00000135744/ENSG00000198914/ENSG00000168621/ENSG00000113578/ENSG00000128342/ENSG00000128567/ENSG00000183691/ENSG00000126778/ENSG00000115415/ENSG00000162849/ENSG00000248905/ENSG00000113721/ENSG00000166923/ENSG00000169031/ENSG00000188064/ENSG00000145536/ENSG00000081052/ENSG00000138685/ENSG00000107796/ENSG00000196159/ENSG00000163884/ENSG00000205213/ENSG00000176788/ENSG00000146021/ENSG00000125845	AGT/POU3F3/GDNF/FGF1/LIF/PODXL/NOG/SIX1/STAT1/KIF26B/FMN1/PDGFRB/GREM1/COL4A3/WNT7B/ADAMTS16/COL4A4/FGF2/ACTA2/FAT4/KLF15/LGR4/BASP1/KLHL3/BMP2	25	12	ENSG00000135744/ENSG00000198914/ENSG00000183691/ENSG00000126778/ENSG00000162849/ENSG00000113721/ENSG00000169031/ENSG00000081052/ENSG00000107796/ENSG00000196159/ENSG00000163884/ENSG00000146021	13	ENSG00000168621/ENSG00000113578/ENSG00000128342/ENSG00000128567/ENSG00000115415/ENSG00000248905/ENSG00000166923/ENSG00000188064/ENSG00000145536/ENSG00000138685/ENSG00000205213/ENSG00000176788/ENSG00000125845
BP	GO:0048608	reproductive structure development	57|1234	360|13935	1.07032e-05	0.000786189	ENSG00000141052/ENSG00000132386/ENSG00000138207/ENSG00000163083/ENSG00000179593/ENSG00000121989/ENSG00000163661/ENSG00000136492/ENSG00000075213/ENSG00000123342/ENSG00000118785/ENSG00000166033/ENSG00000115884/ENSG00000185008/ENSG00000128342/ENSG00000066279/ENSG00000121621/ENSG00000112972/ENSG00000135766/ENSG00000183691/ENSG00000163659/ENSG00000011465/ENSG00000111087/ENSG00000153094/ENSG00000142731…	MYOCD/SERPINF1/RBP4/INHBB/ALOX15B/ACVR2A/PTX3/BRIP1/SEMA3A/MMP19/SPP1/HTRA1/SDC1/ROBO2/LIF/ASPM/KIF18A/HMGCS1/EGLN1/NOG/TIPARP/DCN/GLI1/BCL2L11/PLK4/ADM/IGF2/DLX3/INHBA/RRM1/LFNG/NRIP1/ROR2/SERPINA5/PDGFRB/E2F7/AMH/NTRK1/WNT7B/TGFB2/BRCA2/FSTL3/FOSL1/CCND1/HEY2/CDKN1C/STC2/RARA/AKR1C3/TTPA/PHB/CYP19A1/E2F8/LGR4/BASP1/TEX11/PTPRN	57	30	ENSG00000132386/ENSG00000138207/ENSG00000163083/ENSG00000179593/ENSG00000121989/ENSG00000163661/ENSG00000123342/ENSG00000166033/ENSG00000185008/ENSG00000135766/ENSG00000183691/ENSG00000011465/ENSG00000111087/ENSG00000153094/ENSG00000148926/ENSG00000167244/ENSG00000064195/ENSG00000106003/ENSG00000169071/ENSG00000188488/ENSG00000113721/ENSG00000104899/ENSG00000198400/ENSG00000070404/ENSG00000135547…	27	ENSG00000141052/ENSG00000136492/ENSG00000075213/ENSG00000118785/ENSG00000115884/ENSG00000128342/ENSG00000066279/ENSG00000121621/ENSG00000112972/ENSG00000163659/ENSG00000142731/ENSG00000122641/ENSG00000167325/ENSG00000180530/ENSG00000165891/ENSG00000188064/ENSG00000092969/ENSG00000139618/ENSG00000175592/ENSG00000110092/ENSG00000113739/ENSG00000137561/ENSG00000167085/ENSG00000129173/ENSG00000205213…
BP	GO:0034508	centromere complex assembly	16|1234	54|13935	1.07187e-05	0.000786189	ENSG00000123485/ENSG00000117724/ENSG00000166451/ENSG00000115163/ENSG00000102384/ENSG00000138778/ENSG00000100162/ENSG00000137812/ENSG00000120334/ENSG00000138092/ENSG00000129534/ENSG00000153044/ENSG00000151725/ENSG00000123219/ENSG00000203760/ENSG00000031691	HJURP/CENPF/CENPN/CENPA/CENPI/CENPE/CENPM/KNL1/CENPL/CENPO/MIS18BP1/CENPH/CENPU/CENPK/CENPW/CENPQ	16	0		16	ENSG00000123485/ENSG00000117724/ENSG00000166451/ENSG00000115163/ENSG00000102384/ENSG00000138778/ENSG00000100162/ENSG00000137812/ENSG00000120334/ENSG00000138092/ENSG00000129534/ENSG00000153044/ENSG00000151725/ENSG00000123219/ENSG00000203760/ENSG00000031691
BP	GO:0009617	response to bacterium	66|1234	437|13935	1.09867e-05	0.000793042	ENSG00000197766/ENSG00000136244/ENSG00000096060/ENSG00000187608/ENSG00000111335/ENSG00000125538/ENSG00000125730/ENSG00000162692/ENSG00000138642/ENSG00000157150/ENSG00000224389/ENSG00000129988/ENSG00000114698/ENSG00000078401/ENSG00000100739/ENSG00000257017/ENSG00000137673/ENSG00000130707/ENSG00000124107/ENSG00000131203/ENSG00000197561/ENSG00000084674/ENSG00000130649/ENSG00000121361/ENSG00000137965…	CFD/IL6/FKBP5/ISG15/OAS2/IL1B/C3/VCAM1/HERC6/TIMP4/C4B/LBP/PLSCR4/EDN1/BDKRB1/HP/MMP7/ASS1/SLPI/IDO1/ELANE/APOB/CYP2E1/KCNJ8/IFI44/PDCD1LG2/F2R/CD4/BNIP3/CD55/ALPL/DCN/TNFRSF11A/DUSP10/ADM/SNCA/PTGER2/IL6R/LRG1/DGKB/KMO/EDNRB/ADAMTS13/CD274/LYN/CUBN/MALT1/CCDC80/CX3CL1/FGR/TNIP3/PDE4B/PTGFR/LTF/FAM20A/THBD/CPS1/PDCD4/BPI/RARA/ERBIN/ADAM9/C5AR1/SSC5D/HSPD1/BMP2	66	38	ENSG00000197766/ENSG00000096060/ENSG00000125730/ENSG00000162692/ENSG00000157150/ENSG00000224389/ENSG00000129988/ENSG00000114698/ENSG00000257017/ENSG00000137673/ENSG00000130707/ENSG00000124107/ENSG00000197561/ENSG00000084674/ENSG00000130649/ENSG00000181104/ENSG00000010610/ENSG00000176171/ENSG00000162551/ENSG00000011465/ENSG00000143507/ENSG00000148926/ENSG00000125384/ENSG00000160712/ENSG00000171236…	28	ENSG00000136244/ENSG00000187608/ENSG00000111335/ENSG00000125538/ENSG00000138642/ENSG00000078401/ENSG00000100739/ENSG00000131203/ENSG00000121361/ENSG00000137965/ENSG00000197646/ENSG00000196352/ENSG00000141655/ENSG00000145335/ENSG00000136267/ENSG00000117009/ENSG00000120217/ENSG00000254087/ENSG00000172175/ENSG00000050730/ENSG00000184588/ENSG00000012223/ENSG00000178726/ENSG00000021826/ENSG00000112851…
BP	GO:0072028	nephron morphogenesis	17|1234	60|13935	1.11125e-05	0.000793042	ENSG00000135744/ENSG00000168621/ENSG00000113578/ENSG00000128342/ENSG00000183691/ENSG00000126778/ENSG00000115415/ENSG00000162849/ENSG00000248905/ENSG00000113721/ENSG00000166923/ENSG00000145536/ENSG00000138685/ENSG00000196159/ENSG00000205213/ENSG00000146021/ENSG00000125845	AGT/GDNF/FGF1/LIF/NOG/SIX1/STAT1/KIF26B/FMN1/PDGFRB/GREM1/ADAMTS16/FGF2/FAT4/LGR4/KLHL3/BMP2	17	7	ENSG00000135744/ENSG00000183691/ENSG00000126778/ENSG00000162849/ENSG00000113721/ENSG00000196159/ENSG00000146021	10	ENSG00000168621/ENSG00000113578/ENSG00000128342/ENSG00000115415/ENSG00000248905/ENSG00000166923/ENSG00000145536/ENSG00000138685/ENSG00000205213/ENSG00000125845
BP	GO:0007584	response to nutrient	36|1234	192|13935	1.19322e-05	0.000837474	ENSG00000125538/ENSG00000162692/ENSG00000164761/ENSG00000136492/ENSG00000130707/ENSG00000164171/ENSG00000115457/ENSG00000118785/ENSG00000068366/ENSG00000137193/ENSG00000181019/ENSG00000112972/ENSG00000010610/ENSG00000101670/ENSG00000162551/ENSG00000244165/ENSG00000105894/ENSG00000115415/ENSG00000083720/ENSG00000177000/ENSG00000107611/ENSG00000113161/ENSG00000132646/ENSG00000139618/ENSG00000110092…	IL1B/VCAM1/TNFRSF11B/BRIP1/ASS1/ITGA2/IGFBP2/SPP1/ACSL4/PIM1/NQO1/HMGCS1/CD4/LIPG/ALPL/P2RY11/PTN/STAT1/OXCT1/MTHFR/CUBN/HMGCR/PCNA/BRCA2/CCND1/STC2/RARA/AKR1C3/TTPA/OGT/PHEX/TYMS/HAT1/NNT/HSPD1/RBP1	36	14	ENSG00000162692/ENSG00000130707/ENSG00000115457/ENSG00000137193/ENSG00000010610/ENSG00000162551/ENSG00000244165/ENSG00000177000/ENSG00000107611/ENSG00000131759/ENSG00000196139/ENSG00000147162/ENSG00000102174/ENSG00000114115	22	ENSG00000125538/ENSG00000164761/ENSG00000136492/ENSG00000164171/ENSG00000118785/ENSG00000068366/ENSG00000181019/ENSG00000112972/ENSG00000101670/ENSG00000105894/ENSG00000115415/ENSG00000083720/ENSG00000113161/ENSG00000132646/ENSG00000139618/ENSG00000110092/ENSG00000113739/ENSG00000137561/ENSG00000176890/ENSG00000128708/ENSG00000112992/ENSG00000144381
BP	GO:0031960	response to corticosteroid	28|1234	133|13935	1.20523e-05	0.000837474	ENSG00000168209/ENSG00000136244/ENSG00000125538/ENSG00000132386/ENSG00000176971/ENSG00000150907/ENSG00000078401/ENSG00000130707/ENSG00000115457/ENSG00000116285/ENSG00000115884/ENSG00000060656/ENSG00000100889/ENSG00000162551/ENSG00000153094/ENSG00000182752/ENSG00000148926/ENSG00000132646/ENSG00000188064/ENSG00000163794/ENSG00000175592/ENSG00000021826/ENSG00000110092/ENSG00000196139/ENSG00000151247…	DDIT4/IL6/IL1B/SERPINF1/FIBIN/FOXO1/EDN1/ASS1/IGFBP2/ERRFI1/SDC1/PTPRU/PCK2/ALPL/BCL2L11/PAPPA/ADM/PCNA/WNT7B/UCN/FOSL1/CPS1/CCND1/AKR1C3/EIF4E/ADAM9/TYMS/HSPD1	28	14	ENSG00000168209/ENSG00000132386/ENSG00000176971/ENSG00000150907/ENSG00000130707/ENSG00000115457/ENSG00000116285/ENSG00000060656/ENSG00000100889/ENSG00000162551/ENSG00000153094/ENSG00000148926/ENSG00000163794/ENSG00000196139	14	ENSG00000136244/ENSG00000125538/ENSG00000078401/ENSG00000115884/ENSG00000182752/ENSG00000132646/ENSG00000188064/ENSG00000175592/ENSG00000021826/ENSG00000110092/ENSG00000151247/ENSG00000168615/ENSG00000176890/ENSG00000144381
BP	GO:1901342	regulation of vasculature development	48|1234	287|13935	1.22211e-05	0.000838179	ENSG00000136244/ENSG00000141052/ENSG00000125538/ENSG00000128165/ENSG00000125730/ENSG00000132386/ENSG00000120899/ENSG00000166292/ENSG00000135744/ENSG00000039537/ENSG00000012048/ENSG00000176170/ENSG00000113578/ENSG00000140105/ENSG00000115008/ENSG00000145632/ENSG00000143590/ENSG00000135766/ENSG00000183287/ENSG00000167772/ENSG00000166484/ENSG00000011465/ENSG00000101280/ENSG00000199038/ENSG00000148926…	IL6/MYOCD/IL1B/ADM2/C3/SERPINF1/PTK2B/TMEM100/AGT/C6/BRCA1/SPHK1/FGF1/WARS/IL1A/PLK2/EFNA3/EGLN1/CCBE1/ANGPTL4/MAPK7/DCN/ANGPT4/MIR210/ADM/PTN/STAT1/MIR222/LRG1/HGF/NGFR/BTG1/GREM1/CX3CL1/COL4A3/TGFB2/FGF2/SPRY2/HEY2/HSPB1/PDCD4/RGCC/PLXND1/SP100/C5AR1/EFNA1/ADGRA2/CTH	48	31	ENSG00000128165/ENSG00000125730/ENSG00000132386/ENSG00000120899/ENSG00000166292/ENSG00000135744/ENSG00000039537/ENSG00000140105/ENSG00000143590/ENSG00000135766/ENSG00000167772/ENSG00000166484/ENSG00000011465/ENSG00000101280/ENSG00000199038/ENSG00000148926/ENSG00000171236/ENSG00000019991/ENSG00000064300/ENSG00000133639/ENSG00000006210/ENSG00000169031/ENSG00000135547/ENSG00000106211/ENSG00000150593…	17	ENSG00000136244/ENSG00000141052/ENSG00000125538/ENSG00000012048/ENSG00000176170/ENSG00000113578/ENSG00000115008/ENSG00000145632/ENSG00000183287/ENSG00000105894/ENSG00000115415/ENSG00000207725/ENSG00000166923/ENSG00000092969/ENSG00000138685/ENSG00000136158/ENSG00000067066
BP	GO:0001823	mesonephros development	20|1234	79|13935	1.24541e-05	0.000843206	ENSG00000006016/ENSG00000109906/ENSG00000135744/ENSG00000168621/ENSG00000113578/ENSG00000115884/ENSG00000185008/ENSG00000183691/ENSG00000126778/ENSG00000162849/ENSG00000248905/ENSG00000166923/ENSG00000145536/ENSG00000138685/ENSG00000196159/ENSG00000131759/ENSG00000205213/ENSG00000077092/ENSG00000176788/ENSG00000125845	CRLF1/ZBTB16/AGT/GDNF/FGF1/SDC1/ROBO2/NOG/SIX1/KIF26B/FMN1/GREM1/ADAMTS16/FGF2/FAT4/RARA/LGR4/RARB/BASP1/BMP2	20	9	ENSG00000006016/ENSG00000109906/ENSG00000135744/ENSG00000185008/ENSG00000183691/ENSG00000126778/ENSG00000162849/ENSG00000196159/ENSG00000131759	11	ENSG00000168621/ENSG00000113578/ENSG00000115884/ENSG00000248905/ENSG00000166923/ENSG00000145536/ENSG00000138685/ENSG00000205213/ENSG00000077092/ENSG00000176788/ENSG00000125845
BP	GO:1903317	regulation of protein maturation	23|1234	99|13935	1.33329e-05	0.000891276	ENSG00000125730/ENSG00000149131/ENSG00000180447/ENSG00000175899/ENSG00000224389/ENSG00000163815/ENSG00000112936/ENSG00000128965/ENSG00000039537/ENSG00000244731/ENSG00000183287/ENSG00000196352/ENSG00000182326/ENSG00000134830/ENSG00000023445/ENSG00000140939/ENSG00000159403/ENSG00000115590/ENSG00000074800/ENSG00000134375/ENSG00000204084/ENSG00000167085/ENSG00000197405	C3/SERPING1/GAS1/A2M/C4B/CLEC3B/C7/CHAC1/C6/C4A/CCBE1/CD55/C1S/C5AR2/BIRC3/NOL3/C1R/IL1R2/ENO1/TIMM17A/INPP5B/PHB/C5AR1	23	18	ENSG00000125730/ENSG00000149131/ENSG00000180447/ENSG00000175899/ENSG00000224389/ENSG00000163815/ENSG00000112936/ENSG00000128965/ENSG00000039537/ENSG00000244731/ENSG00000182326/ENSG00000134830/ENSG00000140939/ENSG00000159403/ENSG00000115590/ENSG00000074800/ENSG00000204084/ENSG00000197405	5	ENSG00000183287/ENSG00000196352/ENSG00000023445/ENSG00000134375/ENSG00000167085
BP	GO:1902749	regulation of cell cycle G2/M phase transition	32|1234	163|13935	1.3674e-05	0.000902654	ENSG00000117650/ENSG00000088325/ENSG00000092853/ENSG00000117724/ENSG00000012048/ENSG00000143476/ENSG00000072571/ENSG00000087586/ENSG00000213397/ENSG00000118193/ENSG00000134057/ENSG00000175216/ENSG00000094804/ENSG00000085840/ENSG00000164045/ENSG00000080824/ENSG00000158402/ENSG00000142731/ENSG00000197299/ENSG00000149554/ENSG00000123374/ENSG00000139350/ENSG00000170312/ENSG00000131351/ENSG00000112029…	NEK2/TPX2/CLSPN/CENPF/BRCA1/DTL/HMMR/AURKA/HAUS7/KIF14/CCNB1/CKAP5/CDC6/ORC1/CDC25A/HSP90AA1/CDC25C/PLK4/BLM/CHEK1/CDK2/NEDD1/CDK1/HAUS8/FBXO5/PKIA/CENPJ/CCND1/DBF4B/ATAD5/GTSE1/CEP152	32	1	ENSG00000213397	31	ENSG00000117650/ENSG00000088325/ENSG00000092853/ENSG00000117724/ENSG00000012048/ENSG00000143476/ENSG00000072571/ENSG00000087586/ENSG00000118193/ENSG00000134057/ENSG00000175216/ENSG00000094804/ENSG00000085840/ENSG00000164045/ENSG00000080824/ENSG00000158402/ENSG00000142731/ENSG00000197299/ENSG00000149554/ENSG00000123374/ENSG00000139350/ENSG00000170312/ENSG00000131351/ENSG00000112029/ENSG00000171033…
BP	GO:0061458	reproductive system development	57|1234	364|13935	1.49471e-05	0.000974517	ENSG00000141052/ENSG00000132386/ENSG00000138207/ENSG00000163083/ENSG00000179593/ENSG00000121989/ENSG00000163661/ENSG00000136492/ENSG00000075213/ENSG00000123342/ENSG00000118785/ENSG00000166033/ENSG00000115884/ENSG00000185008/ENSG00000128342/ENSG00000066279/ENSG00000121621/ENSG00000112972/ENSG00000135766/ENSG00000183691/ENSG00000163659/ENSG00000011465/ENSG00000111087/ENSG00000153094/ENSG00000142731…	MYOCD/SERPINF1/RBP4/INHBB/ALOX15B/ACVR2A/PTX3/BRIP1/SEMA3A/MMP19/SPP1/HTRA1/SDC1/ROBO2/LIF/ASPM/KIF18A/HMGCS1/EGLN1/NOG/TIPARP/DCN/GLI1/BCL2L11/PLK4/ADM/IGF2/DLX3/INHBA/RRM1/LFNG/NRIP1/ROR2/SERPINA5/PDGFRB/E2F7/AMH/NTRK1/WNT7B/TGFB2/BRCA2/FSTL3/FOSL1/CCND1/HEY2/CDKN1C/STC2/RARA/AKR1C3/TTPA/PHB/CYP19A1/E2F8/LGR4/BASP1/TEX11/PTPRN	57	30	ENSG00000132386/ENSG00000138207/ENSG00000163083/ENSG00000179593/ENSG00000121989/ENSG00000163661/ENSG00000123342/ENSG00000166033/ENSG00000185008/ENSG00000135766/ENSG00000183691/ENSG00000011465/ENSG00000111087/ENSG00000153094/ENSG00000148926/ENSG00000167244/ENSG00000064195/ENSG00000106003/ENSG00000169071/ENSG00000188488/ENSG00000113721/ENSG00000104899/ENSG00000198400/ENSG00000070404/ENSG00000135547…	27	ENSG00000141052/ENSG00000136492/ENSG00000075213/ENSG00000118785/ENSG00000115884/ENSG00000128342/ENSG00000066279/ENSG00000121621/ENSG00000112972/ENSG00000163659/ENSG00000142731/ENSG00000122641/ENSG00000167325/ENSG00000180530/ENSG00000165891/ENSG00000188064/ENSG00000092969/ENSG00000139618/ENSG00000175592/ENSG00000110092/ENSG00000113739/ENSG00000137561/ENSG00000167085/ENSG00000129173/ENSG00000205213…
BP	GO:0010948	negative regulation of cell cycle process	46|1234	273|13935	1.51607e-05	0.000976386	ENSG00000117650/ENSG00000185499/ENSG00000092853/ENSG00000169679/ENSG00000117724/ENSG00000012048/ENSG00000143476/ENSG00000071539/ENSG00000171848/ENSG00000087586/ENSG00000080986/ENSG00000145632/ENSG00000128342/ENSG00000112742/ENSG00000134057/ENSG00000094804/ENSG00000113456/ENSG00000085840/ENSG00000164611/ENSG00000158402/ENSG00000099994/ENSG00000197299/ENSG00000149554/ENSG00000123374/ENSG00000080839…	NEK2/MUC1/CLSPN/BUB1/CENPF/BRCA1/DTL/TRIP13/RRM2/AURKA/NDC80/PLK2/LIF/TTK/CCNB1/CDC6/RAD1/ORC1/PTTG1/CDC25C/SUSD2/BLM/CHEK1/CDK2/RBL1/CDK1/BUB1B/MAD2L1/E2F7/PCNA/RFWD3/BUB3/FBXO5/GJC2/BRCA2/RBBP8/DCUN1D3/CCND1/SPDL1/RGCC/FBXO43/BTG2/E2F8/EVI2B/TRIM37/GTSE1	46	6	ENSG00000185499/ENSG00000099994/ENSG00000198835/ENSG00000188215/ENSG00000102760/ENSG00000159388	40	ENSG00000117650/ENSG00000092853/ENSG00000169679/ENSG00000117724/ENSG00000012048/ENSG00000143476/ENSG00000071539/ENSG00000171848/ENSG00000087586/ENSG00000080986/ENSG00000145632/ENSG00000128342/ENSG00000112742/ENSG00000134057/ENSG00000094804/ENSG00000113456/ENSG00000085840/ENSG00000164611/ENSG00000158402/ENSG00000197299/ENSG00000149554/ENSG00000123374/ENSG00000080839/ENSG00000170312/ENSG00000156970…
BP	GO:1901991	negative regulation of mitotic cell cycle phase transition	33|1234	172|13935	1.66374e-05	0.00105858	ENSG00000185499/ENSG00000092853/ENSG00000169679/ENSG00000117724/ENSG00000012048/ENSG00000071539/ENSG00000087586/ENSG00000080986/ENSG00000145632/ENSG00000112742/ENSG00000134057/ENSG00000094804/ENSG00000085840/ENSG00000158402/ENSG00000197299/ENSG00000123374/ENSG00000080839/ENSG00000170312/ENSG00000156970/ENSG00000164109/ENSG00000165891/ENSG00000132646/ENSG00000168411/ENSG00000154473/ENSG00000112029…	MUC1/CLSPN/BUB1/CENPF/BRCA1/TRIP13/AURKA/NDC80/PLK2/TTK/CCNB1/CDC6/ORC1/CDC25C/BLM/CDK2/RBL1/CDK1/BUB1B/MAD2L1/E2F7/PCNA/RFWD3/BUB3/FBXO5/GJC2/DCUN1D3/CCND1/SPDL1/RGCC/BTG2/E2F8/GTSE1	33	5	ENSG00000185499/ENSG00000198835/ENSG00000188215/ENSG00000102760/ENSG00000159388	28	ENSG00000092853/ENSG00000169679/ENSG00000117724/ENSG00000012048/ENSG00000071539/ENSG00000087586/ENSG00000080986/ENSG00000145632/ENSG00000112742/ENSG00000134057/ENSG00000094804/ENSG00000085840/ENSG00000158402/ENSG00000197299/ENSG00000123374/ENSG00000080839/ENSG00000170312/ENSG00000156970/ENSG00000164109/ENSG00000165891/ENSG00000132646/ENSG00000168411/ENSG00000154473/ENSG00000112029/ENSG00000110092…
BP	GO:0045930	negative regulation of mitotic cell cycle	43|1234	251|13935	1.88278e-05	0.00118369	ENSG00000180447/ENSG00000078725/ENSG00000185499/ENSG00000092853/ENSG00000169679/ENSG00000117724/ENSG00000131747/ENSG00000012048/ENSG00000071539/ENSG00000087586/ENSG00000080986/ENSG00000145632/ENSG00000112742/ENSG00000134057/ENSG00000094804/ENSG00000085840/ENSG00000164611/ENSG00000158402/ENSG00000197299/ENSG00000149554/ENSG00000122952/ENSG00000123374/ENSG00000080839/ENSG00000170312/ENSG00000156970…	GAS1/BRINP1/MUC1/CLSPN/BUB1/CENPF/TOP2A/BRCA1/TRIP13/AURKA/NDC80/PLK2/TTK/CCNB1/CDC6/ORC1/PTTG1/CDC25C/BLM/CHEK1/ZWINT/CDK2/RBL1/CDK1/BUB1B/MAD2L1/BTG1/E2F7/PCNA/RFWD3/BUB3/FBXO5/GJC2/DCUN1D3/ZWILCH/CCND1/EME1/KNTC1/SPDL1/RGCC/BTG2/E2F8/GTSE1	43	8	ENSG00000180447/ENSG00000078725/ENSG00000185499/ENSG00000133639/ENSG00000198835/ENSG00000188215/ENSG00000102760/ENSG00000159388	35	ENSG00000092853/ENSG00000169679/ENSG00000117724/ENSG00000131747/ENSG00000012048/ENSG00000071539/ENSG00000087586/ENSG00000080986/ENSG00000145632/ENSG00000112742/ENSG00000134057/ENSG00000094804/ENSG00000085840/ENSG00000164611/ENSG00000158402/ENSG00000197299/ENSG00000149554/ENSG00000122952/ENSG00000123374/ENSG00000080839/ENSG00000170312/ENSG00000156970/ENSG00000164109/ENSG00000165891/ENSG00000132646…
BP	GO:1901861	regulation of muscle tissue development	26|1234	122|13935	1.94707e-05	0.00120971	ENSG00000141052/ENSG00000138207/ENSG00000078401/ENSG00000117724/ENSG00000185386/ENSG00000137193/ENSG00000149596/ENSG00000112183/ENSG00000134057/ENSG00000117152/ENSG00000183691/ENSG00000154928/ENSG00000111087/ENSG00000126778/ENSG00000174738/ENSG00000207725/ENSG00000170312/ENSG00000064309/ENSG00000107984/ENSG00000166923/ENSG00000113161/ENSG00000138685/ENSG00000115461/ENSG00000135547/ENSG00000065361…	MYOCD/RBP4/EDN1/CENPF/MAPK11/PIM1/JPH2/RBM24/CCNB1/RGS4/NOG/EPHB1/GLI1/SIX1/NR1D2/MIR222/CDK1/CDON/DKK1/GREM1/HMGCR/FGF2/IGFBP5/HEY2/ERBB3/BMP2	26	10	ENSG00000138207/ENSG00000185386/ENSG00000137193/ENSG00000149596/ENSG00000183691/ENSG00000111087/ENSG00000126778/ENSG00000064309/ENSG00000115461/ENSG00000135547	16	ENSG00000141052/ENSG00000078401/ENSG00000117724/ENSG00000112183/ENSG00000134057/ENSG00000117152/ENSG00000154928/ENSG00000174738/ENSG00000207725/ENSG00000170312/ENSG00000107984/ENSG00000166923/ENSG00000113161/ENSG00000138685/ENSG00000065361/ENSG00000125845
BP	GO:0072009	nephron epithelium development	21|1234	88|13935	2.02813e-05	0.00124541	ENSG00000135744/ENSG00000198914/ENSG00000168621/ENSG00000113578/ENSG00000128342/ENSG00000128567/ENSG00000183691/ENSG00000126778/ENSG00000115415/ENSG00000162849/ENSG00000248905/ENSG00000166923/ENSG00000188064/ENSG00000145536/ENSG00000138685/ENSG00000196159/ENSG00000163884/ENSG00000205213/ENSG00000176788/ENSG00000146021/ENSG00000125845	AGT/POU3F3/GDNF/FGF1/LIF/PODXL/NOG/SIX1/STAT1/KIF26B/FMN1/GREM1/WNT7B/ADAMTS16/FGF2/FAT4/KLF15/LGR4/BASP1/KLHL3/BMP2	21	8	ENSG00000135744/ENSG00000198914/ENSG00000183691/ENSG00000126778/ENSG00000162849/ENSG00000196159/ENSG00000163884/ENSG00000146021	13	ENSG00000168621/ENSG00000113578/ENSG00000128342/ENSG00000128567/ENSG00000115415/ENSG00000248905/ENSG00000166923/ENSG00000188064/ENSG00000145536/ENSG00000138685/ENSG00000205213/ENSG00000176788/ENSG00000125845
BP	GO:0022409	positive regulation of cell-cell adhesion	37|1234	205|13935	2.20041e-05	0.00133567	ENSG00000136244/ENSG00000125538/ENSG00000111846/ENSG00000162692/ENSG00000109906/ENSG00000168685/ENSG00000115457/ENSG00000145675/ENSG00000197561/ENSG00000060656/ENSG00000128567/ENSG00000197646/ENSG00000197635/ENSG00000010610/ENSG00000196352/ENSG00000143507/ENSG00000197299/ENSG00000162849/ENSG00000167244/ENSG00000125735/ENSG00000160712/ENSG00000120217/ENSG00000254087/ENSG00000077264/ENSG00000083799…	IL6/IL1B/GCNT2/VCAM1/ZBTB16/IL7R/IGFBP2/PIK3R1/ELANE/PTPRU/PODXL/PDCD1LG2/DPP4/CD4/CD55/DUSP10/BLM/KIF26B/IGF2/TNFSF14/IL6R/CD274/LYN/PAK3/CYLD/MALT1/CX3CL1/EPHB6/PNP/FSTL3/HSPH1/TNFSF9/RARA/ANK3/TESPA1/HSPD1/PLPP3	37	17	ENSG00000162692/ENSG00000109906/ENSG00000115457/ENSG00000145675/ENSG00000197561/ENSG00000060656/ENSG00000010610/ENSG00000143507/ENSG00000162849/ENSG00000167244/ENSG00000125735/ENSG00000160712/ENSG00000006210/ENSG00000106123/ENSG00000070404/ENSG00000131759/ENSG00000162407	20	ENSG00000136244/ENSG00000125538/ENSG00000111846/ENSG00000168685/ENSG00000128567/ENSG00000197646/ENSG00000197635/ENSG00000196352/ENSG00000197299/ENSG00000120217/ENSG00000254087/ENSG00000077264/ENSG00000083799/ENSG00000172175/ENSG00000198805/ENSG00000120694/ENSG00000125657/ENSG00000151150/ENSG00000135426/ENSG00000144381
BP	GO:0051310	metaphase plate congression	16|1234	57|13935	2.28077e-05	0.00136872	ENSG00000117724/ENSG00000080986/ENSG00000121621/ENSG00000142945/ENSG00000118193/ENSG00000138778/ENSG00000134057/ENSG00000101447/ENSG00000076382/ENSG00000134690/ENSG00000143228/ENSG00000146670/ENSG00000139618/ENSG00000237649/ENSG00000040275/ENSG00000031691	CENPF/NDC80/KIF18A/KIF2C/KIF14/CENPE/CCNB1/FAM83D/SPAG5/CDCA8/NUF2/CDCA5/BRCA2/KIFC1/SPDL1/CENPQ	16	0		16	ENSG00000117724/ENSG00000080986/ENSG00000121621/ENSG00000142945/ENSG00000118193/ENSG00000138778/ENSG00000134057/ENSG00000101447/ENSG00000076382/ENSG00000134690/ENSG00000143228/ENSG00000146670/ENSG00000139618/ENSG00000237649/ENSG00000040275/ENSG00000031691
BP	GO:0044706	multi-multicellular organism process	35|1234	190|13935	2.32633e-05	0.00138037	ENSG00000243137/ENSG00000231924/ENSG00000125538/ENSG00000204941/ENSG00000078401/ENSG00000242221/ENSG00000121989/ENSG00000137673/ENSG00000135744/ENSG00000188338/ENSG00000102265/ENSG00000164171/ENSG00000115457/ENSG00000131203/ENSG00000085662/ENSG00000118785/ENSG00000068366/ENSG00000123612/ENSG00000128342/ENSG00000183668/ENSG00000182752/ENSG00000148926/ENSG00000108854/ENSG00000163794/ENSG00000128059…	PSG4/PSG1/IL1B/PSG5/EDN1/PSG2/ACVR2A/MMP7/AGT/SLC38A3/TIMP1/ITGA2/IGFBP2/IDO1/AKR1B1/SPP1/ACSL4/ACVR1C/LIF/PSG9/PAPPA/ADM/SMURF2/UCN/PPAT/PTGFR/IGFBP5/FOSL1/PSG6/THBD/MST1/RXFP1/STC2/RARA/SLC2A1	35	14	ENSG00000121989/ENSG00000137673/ENSG00000135744/ENSG00000188338/ENSG00000102265/ENSG00000115457/ENSG00000148926/ENSG00000163794/ENSG00000122420/ENSG00000115461/ENSG00000173531/ENSG00000171509/ENSG00000131759/ENSG00000117394	21	ENSG00000243137/ENSG00000231924/ENSG00000125538/ENSG00000204941/ENSG00000078401/ENSG00000242221/ENSG00000164171/ENSG00000131203/ENSG00000085662/ENSG00000118785/ENSG00000068366/ENSG00000123612/ENSG00000128342/ENSG00000183668/ENSG00000182752/ENSG00000108854/ENSG00000128059/ENSG00000175592/ENSG00000170848/ENSG00000178726/ENSG00000113739
BP	GO:0006066	alcohol metabolic process	47|1234	286|13935	2.39151e-05	0.00140328	ENSG00000130203/ENSG00000184254/ENSG00000125538/ENSG00000138207/ENSG00000120899/ENSG00000130208/ENSG00000103227/ENSG00000170522/ENSG00000176170/ENSG00000085662/ENSG00000084674/ENSG00000113578/ENSG00000141401/ENSG00000161896/ENSG00000198743/ENSG00000111275/ENSG00000120437/ENSG00000100889/ENSG00000186480/ENSG00000112972/ENSG00000196616/ENSG00000100253/ENSG00000109452/ENSG00000186104/ENSG00000145335…	APOE/ALDH1A3/IL1B/RBP4/PTK2B/APOC1/LMF1/ELOVL6/SPHK1/AKR1B1/APOB/FGF1/IMPA2/IP6K3/SLC5A3/ALDH2/ACAT2/PCK2/INSIG1/HMGCS1/ADH1B/MIOX/INPP4B/CYP2R1/SNCA/SOAT1/CH25H/CUBN/SEC14L2/CYP27C1/HMGCR/FGF2/IDI1/DHFR/SCARF1/SULT1A1/FDPS/RDH13/AKR1C3/INPP5B/DGAT2/FDFT1/MTMR2/MSMO1/GPD2/ASAH2B/RBP1	47	23	ENSG00000130203/ENSG00000138207/ENSG00000120899/ENSG00000130208/ENSG00000103227/ENSG00000084674/ENSG00000141401/ENSG00000161896/ENSG00000111275/ENSG00000100889/ENSG00000196616/ENSG00000100253/ENSG00000186104/ENSG00000138135/ENSG00000107611/ENSG00000100003/ENSG00000074660/ENSG00000196502/ENSG00000160439/ENSG00000196139/ENSG00000204084/ENSG00000062282/ENSG00000114115	24	ENSG00000184254/ENSG00000125538/ENSG00000170522/ENSG00000176170/ENSG00000085662/ENSG00000113578/ENSG00000198743/ENSG00000120437/ENSG00000186480/ENSG00000112972/ENSG00000109452/ENSG00000145335/ENSG00000057252/ENSG00000186684/ENSG00000113161/ENSG00000138685/ENSG00000067064/ENSG00000228716/ENSG00000160752/ENSG00000079459/ENSG00000087053/ENSG00000052802/ENSG00000115159/ENSG00000204147
BP	GO:0001657	ureteric bud development	19|1234	76|13935	2.47373e-05	0.00141225	ENSG00000006016/ENSG00000135744/ENSG00000168621/ENSG00000113578/ENSG00000115884/ENSG00000185008/ENSG00000183691/ENSG00000126778/ENSG00000162849/ENSG00000248905/ENSG00000166923/ENSG00000145536/ENSG00000138685/ENSG00000196159/ENSG00000131759/ENSG00000205213/ENSG00000077092/ENSG00000176788/ENSG00000125845	CRLF1/AGT/GDNF/FGF1/SDC1/ROBO2/NOG/SIX1/KIF26B/FMN1/GREM1/ADAMTS16/FGF2/FAT4/RARA/LGR4/RARB/BASP1/BMP2	19	8	ENSG00000006016/ENSG00000135744/ENSG00000185008/ENSG00000183691/ENSG00000126778/ENSG00000162849/ENSG00000196159/ENSG00000131759	11	ENSG00000168621/ENSG00000113578/ENSG00000115884/ENSG00000248905/ENSG00000166923/ENSG00000145536/ENSG00000138685/ENSG00000205213/ENSG00000077092/ENSG00000176788/ENSG00000125845
BP	GO:0034340	response to type I interferon	19|1234	76|13935	2.47373e-05	0.00141225	ENSG00000157601/ENSG00000187608/ENSG00000119917/ENSG00000111335/ENSG00000126709/ENSG00000089127/ENSG00000185745/ENSG00000119922/ENSG00000184979/ENSG00000135114/ENSG00000183486/ENSG00000111331/ENSG00000130303/ENSG00000115415/ENSG00000068079/ENSG00000134321/ENSG00000185885/ENSG00000067066/ENSG00000132530	MX1/ISG15/IFIT3/OAS2/IFI6/OAS1/IFIT1/IFIT2/USP18/OASL/MX2/OAS3/BST2/STAT1/IFI35/RSAD2/IFITM1/SP100/XAF1	19	0		19	ENSG00000157601/ENSG00000187608/ENSG00000119917/ENSG00000111335/ENSG00000126709/ENSG00000089127/ENSG00000185745/ENSG00000119922/ENSG00000184979/ENSG00000135114/ENSG00000183486/ENSG00000111331/ENSG00000130303/ENSG00000115415/ENSG00000068079/ENSG00000134321/ENSG00000185885/ENSG00000067066/ENSG00000132530
BP	GO:0045663	positive regulation of myoblast differentiation	8|1234	16|13935	2.49006e-05	0.00141225	ENSG00000164188/ENSG00000112183/ENSG00000144857/ENSG00000111913/ENSG00000125735/ENSG00000133639/ENSG00000064309/ENSG00000146674	RANBP3L/RBM24/BOC/RIPOR2/TNFSF14/BTG1/CDON/IGFBP3	8	7	ENSG00000164188/ENSG00000144857/ENSG00000111913/ENSG00000125735/ENSG00000133639/ENSG00000064309/ENSG00000146674	1	ENSG00000112183
BP	GO:0045860	positive regulation of protein kinase activity	67|1234	457|13935	2.51376e-05	0.00141225	ENSG00000125538/ENSG00000173432/ENSG00000130513/ENSG00000111907/ENSG00000078401/ENSG00000120899/ENSG00000088325/ENSG00000092853/ENSG00000135744/ENSG00000176697/ENSG00000182585/ENSG00000185386/ENSG00000197561/ENSG00000113578/ENSG00000123975/ENSG00000114346/ENSG00000134259/ENSG00000118193/ENSG00000138778/ENSG00000134057/ENSG00000181104/ENSG00000094804/ENSG00000010610/ENSG00000141655/ENSG00000080824…	IL1B/SAA1/GDF15/TPD52L1/EDN1/PTK2B/TPX2/CLSPN/AGT/BDNF/EPGN/MAPK11/ELANE/FGF1/CKS2/ECT2/NGF/KIF14/CENPE/CCNB1/F2R/CDC6/CD4/TNFRSF11A/HSP90AA1/ANGPT4/SNCA/IGF2/CCNL2/IL6R/MLKL/HGF/CDK1/EIF2AK2/IQGAP3/ROR2/PAK3/PDGFRB/DKK1/GREM1/TNFRSF10A/MALT1/NTRK1/STK26/CKS1B/WNT7B/TGFB2/CCND2/MUC20/UCN/FGF2/SPRY2/LTF/DBF4/FAM20A/CCND1/CALM2/EGF/DBF4B/ZFP91/ACE/RGCC/ADAM9/ERBB3/C5AR1/EFNA1/BMP2	67	25	ENSG00000173432/ENSG00000130513/ENSG00000111907/ENSG00000120899/ENSG00000135744/ENSG00000185386/ENSG00000197561/ENSG00000181104/ENSG00000010610/ENSG00000101280/ENSG00000167244/ENSG00000221978/ENSG00000160712/ENSG00000019991/ENSG00000169071/ENSG00000113721/ENSG00000198400/ENSG00000118971/ENSG00000176945/ENSG00000163794/ENSG00000108950/ENSG00000159640/ENSG00000102760/ENSG00000197405/ENSG00000169242	42	ENSG00000125538/ENSG00000078401/ENSG00000088325/ENSG00000092853/ENSG00000176697/ENSG00000182585/ENSG00000113578/ENSG00000123975/ENSG00000114346/ENSG00000134259/ENSG00000118193/ENSG00000138778/ENSG00000134057/ENSG00000094804/ENSG00000141655/ENSG00000080824/ENSG00000145335/ENSG00000168404/ENSG00000170312/ENSG00000055332/ENSG00000183856/ENSG00000077264/ENSG00000107984/ENSG00000166923/ENSG00000104689…
BP	GO:0031055	chromatin remodeling at centromere	14|1234	46|13935	2.70928e-05	0.00149705	ENSG00000123485/ENSG00000166451/ENSG00000115163/ENSG00000102384/ENSG00000100162/ENSG00000137812/ENSG00000120334/ENSG00000138092/ENSG00000129534/ENSG00000153044/ENSG00000151725/ENSG00000123219/ENSG00000203760/ENSG00000031691	HJURP/CENPN/CENPA/CENPI/CENPM/KNL1/CENPL/CENPO/MIS18BP1/CENPH/CENPU/CENPK/CENPW/CENPQ	14	0		14	ENSG00000123485/ENSG00000166451/ENSG00000115163/ENSG00000102384/ENSG00000100162/ENSG00000137812/ENSG00000120334/ENSG00000138092/ENSG00000129534/ENSG00000153044/ENSG00000151725/ENSG00000123219/ENSG00000203760/ENSG00000031691
BP	GO:0002237	response to molecule of bacterial origin	45|1234	271|13935	2.7214e-05	0.00149705	ENSG00000136244/ENSG00000125538/ENSG00000162692/ENSG00000157150/ENSG00000224389/ENSG00000129988/ENSG00000114698/ENSG00000078401/ENSG00000100739/ENSG00000130707/ENSG00000124107/ENSG00000131203/ENSG00000197561/ENSG00000084674/ENSG00000121361/ENSG00000197646/ENSG00000181104/ENSG00000196352/ENSG00000162551/ENSG00000011465/ENSG00000141655/ENSG00000143507/ENSG00000148926/ENSG00000145335/ENSG00000125384…	IL6/IL1B/VCAM1/TIMP4/C4B/LBP/PLSCR4/EDN1/BDKRB1/ASS1/SLPI/IDO1/ELANE/APOB/KCNJ8/PDCD1LG2/F2R/CD55/ALPL/DCN/TNFRSF11A/DUSP10/ADM/SNCA/PTGER2/KMO/EDNRB/ADAMTS13/CD274/LYN/MALT1/CX3CL1/TNIP3/PDE4B/PTGFR/LTF/THBD/CPS1/PDCD4/RARA/ERBIN/ADAM9/C5AR1/SSC5D/HSPD1	45	23	ENSG00000162692/ENSG00000157150/ENSG00000224389/ENSG00000129988/ENSG00000114698/ENSG00000130707/ENSG00000124107/ENSG00000197561/ENSG00000084674/ENSG00000181104/ENSG00000162551/ENSG00000011465/ENSG00000143507/ENSG00000148926/ENSG00000125384/ENSG00000136160/ENSG00000160323/ENSG00000006210/ENSG00000122420/ENSG00000150593/ENSG00000131759/ENSG00000197405/ENSG00000179954	22	ENSG00000136244/ENSG00000125538/ENSG00000078401/ENSG00000100739/ENSG00000131203/ENSG00000121361/ENSG00000197646/ENSG00000196352/ENSG00000141655/ENSG00000145335/ENSG00000117009/ENSG00000120217/ENSG00000254087/ENSG00000172175/ENSG00000050730/ENSG00000184588/ENSG00000012223/ENSG00000178726/ENSG00000021826/ENSG00000112851/ENSG00000168615/ENSG00000144381
BP	GO:0006336	DNA replication-independent nucleosome assembly	15|1234	52|13935	2.8683e-05	0.0015616	ENSG00000123485/ENSG00000166451/ENSG00000115163/ENSG00000102384/ENSG00000100162/ENSG00000137812/ENSG00000120334/ENSG00000138092/ENSG00000129534/ENSG00000153044/ENSG00000151725/ENSG00000123219/ENSG00000203760/ENSG00000031691/ENSG00000128708	HJURP/CENPN/CENPA/CENPI/CENPM/KNL1/CENPL/CENPO/MIS18BP1/CENPH/CENPU/CENPK/CENPW/CENPQ/HAT1	15	0		15	ENSG00000123485/ENSG00000166451/ENSG00000115163/ENSG00000102384/ENSG00000100162/ENSG00000137812/ENSG00000120334/ENSG00000138092/ENSG00000129534/ENSG00000153044/ENSG00000151725/ENSG00000123219/ENSG00000203760/ENSG00000031691/ENSG00000128708
BP	GO:0045861	negative regulation of proteolysis	46|1234	280|13935	2.93211e-05	0.00157601	ENSG00000197632/ENSG00000121552/ENSG00000126709/ENSG00000125730/ENSG00000149131/ENSG00000132386/ENSG00000180447/ENSG00000175899/ENSG00000157150/ENSG00000224389/ENSG00000135744/ENSG00000128965/ENSG00000102265/ENSG00000105825/ENSG00000124107/ENSG00000089685/ENSG00000124116/ENSG00000101439/ENSG00000130303/ENSG00000134259/ENSG00000197249/ENSG00000244731/ENSG00000196352/ENSG00000164611/ENSG00000015413…	SERPINB2/CSTA/IFI6/C3/SERPING1/SERPINF1/GAS1/A2M/TIMP4/C4B/AGT/CHAC1/TIMP1/TFPI2/SLPI/BIRC5/WFDC3/CST3/BST2/NGF/SERPINA1/C4A/CD55/PTTG1/DPEP1/SNCA/PBK/BIRC3/NOL3/TNFSF14/HGF/IL1R2/NGFR/SERPINA5/COL28A1/COL4A3/TRIM21/HERPUD1/LTF/ARL6IP1/OGT/SVIP/COL6A3/DERL2/SPOCK2/EFNA1	46	30	ENSG00000121552/ENSG00000125730/ENSG00000149131/ENSG00000132386/ENSG00000180447/ENSG00000175899/ENSG00000157150/ENSG00000224389/ENSG00000135744/ENSG00000128965/ENSG00000102265/ENSG00000124107/ENSG00000124116/ENSG00000101439/ENSG00000197249/ENSG00000244731/ENSG00000015413/ENSG00000140939/ENSG00000125735/ENSG00000019991/ENSG00000115590/ENSG00000064300/ENSG00000188488/ENSG00000215018/ENSG00000169031…	16	ENSG00000197632/ENSG00000126709/ENSG00000105825/ENSG00000089685/ENSG00000130303/ENSG00000134259/ENSG00000196352/ENSG00000164611/ENSG00000145335/ENSG00000168078/ENSG00000023445/ENSG00000132109/ENSG00000012223/ENSG00000170540/ENSG00000198168/ENSG00000072849
BP	GO:0033045	regulation of sister chromatid segregation	19|1234	77|13935	3.01514e-05	0.00157601	ENSG00000169679/ENSG00000117724/ENSG00000071539/ENSG00000126787/ENSG00000080986/ENSG00000168496/ENSG00000168646/ENSG00000138778/ENSG00000112742/ENSG00000134057/ENSG00000094804/ENSG00000164611/ENSG00000156970/ENSG00000164109/ENSG00000146670/ENSG00000154473/ENSG00000112029/ENSG00000040275/ENSG00000133302	BUB1/CENPF/TRIP13/DLGAP5/NDC80/FEN1/AXIN2/CENPE/TTK/CCNB1/CDC6/PTTG1/BUB1B/MAD2L1/CDCA5/BUB3/FBXO5/SPDL1/SLF1	19	1	ENSG00000168646	18	ENSG00000169679/ENSG00000117724/ENSG00000071539/ENSG00000126787/ENSG00000080986/ENSG00000168496/ENSG00000138778/ENSG00000112742/ENSG00000134057/ENSG00000094804/ENSG00000164611/ENSG00000156970/ENSG00000164109/ENSG00000146670/ENSG00000154473/ENSG00000112029/ENSG00000040275/ENSG00000133302
BP	GO:0072163	mesonephric epithelium development	19|1234	77|13935	3.01514e-05	0.00157601	ENSG00000006016/ENSG00000135744/ENSG00000168621/ENSG00000113578/ENSG00000115884/ENSG00000185008/ENSG00000183691/ENSG00000126778/ENSG00000162849/ENSG00000248905/ENSG00000166923/ENSG00000145536/ENSG00000138685/ENSG00000196159/ENSG00000131759/ENSG00000205213/ENSG00000077092/ENSG00000176788/ENSG00000125845	CRLF1/AGT/GDNF/FGF1/SDC1/ROBO2/NOG/SIX1/KIF26B/FMN1/GREM1/ADAMTS16/FGF2/FAT4/RARA/LGR4/RARB/BASP1/BMP2	19	8	ENSG00000006016/ENSG00000135744/ENSG00000185008/ENSG00000183691/ENSG00000126778/ENSG00000162849/ENSG00000196159/ENSG00000131759	11	ENSG00000168621/ENSG00000113578/ENSG00000115884/ENSG00000248905/ENSG00000166923/ENSG00000145536/ENSG00000138685/ENSG00000205213/ENSG00000077092/ENSG00000176788/ENSG00000125845
BP	GO:0072164	mesonephric tubule development	19|1234	77|13935	3.01514e-05	0.00157601	ENSG00000006016/ENSG00000135744/ENSG00000168621/ENSG00000113578/ENSG00000115884/ENSG00000185008/ENSG00000183691/ENSG00000126778/ENSG00000162849/ENSG00000248905/ENSG00000166923/ENSG00000145536/ENSG00000138685/ENSG00000196159/ENSG00000131759/ENSG00000205213/ENSG00000077092/ENSG00000176788/ENSG00000125845	CRLF1/AGT/GDNF/FGF1/SDC1/ROBO2/NOG/SIX1/KIF26B/FMN1/GREM1/ADAMTS16/FGF2/FAT4/RARA/LGR4/RARB/BASP1/BMP2	19	8	ENSG00000006016/ENSG00000135744/ENSG00000185008/ENSG00000183691/ENSG00000126778/ENSG00000162849/ENSG00000196159/ENSG00000131759	11	ENSG00000168621/ENSG00000113578/ENSG00000115884/ENSG00000248905/ENSG00000166923/ENSG00000145536/ENSG00000138685/ENSG00000205213/ENSG00000077092/ENSG00000176788/ENSG00000125845
BP	GO:1902850	microtubule cytoskeleton organization involved in mitosis	26|1234	125|13935	3.044e-05	0.00157601	ENSG00000117650/ENSG00000088325/ENSG00000138160/ENSG00000115163/ENSG00000087586/ENSG00000090889/ENSG00000080986/ENSG00000145632/ENSG00000161800/ENSG00000152253/ENSG00000138778/ENSG00000112742/ENSG00000134057/ENSG00000123473/ENSG00000143228/ENSG00000136122/ENSG00000137807/ENSG00000117632/ENSG00000075702/ENSG00000137804/ENSG00000164087/ENSG00000136158/ENSG00000237649/ENSG00000204899/ENSG00000040275…	NEK2/TPX2/KIF11/CENPA/AURKA/KIF4A/NDC80/PLK2/RACGAP1/SPC25/CENPE/TTK/CCNB1/STIL/NUF2/BORA/KIF23/STMN1/WDR62/NUSAP1/POC1A/SPRY2/KIFC1/MZT1/SPDL1/PAX6	26	0		26	ENSG00000117650/ENSG00000088325/ENSG00000138160/ENSG00000115163/ENSG00000087586/ENSG00000090889/ENSG00000080986/ENSG00000145632/ENSG00000161800/ENSG00000152253/ENSG00000138778/ENSG00000112742/ENSG00000134057/ENSG00000123473/ENSG00000143228/ENSG00000136122/ENSG00000137807/ENSG00000117632/ENSG00000075702/ENSG00000137804/ENSG00000164087/ENSG00000136158/ENSG00000237649/ENSG00000204899/ENSG00000040275…
BP	GO:0010389	regulation of G2/M transition of mitotic cell cycle	29|1234	147|13935	3.10217e-05	0.00157661	ENSG00000117650/ENSG00000088325/ENSG00000092853/ENSG00000117724/ENSG00000012048/ENSG00000143476/ENSG00000072571/ENSG00000087586/ENSG00000213397/ENSG00000118193/ENSG00000134057/ENSG00000175216/ENSG00000094804/ENSG00000085840/ENSG00000164045/ENSG00000080824/ENSG00000158402/ENSG00000142731/ENSG00000197299/ENSG00000123374/ENSG00000139350/ENSG00000170312/ENSG00000131351/ENSG00000112029/ENSG00000171033…	NEK2/TPX2/CLSPN/CENPF/BRCA1/DTL/HMMR/AURKA/HAUS7/KIF14/CCNB1/CKAP5/CDC6/ORC1/CDC25A/HSP90AA1/CDC25C/PLK4/BLM/CDK2/NEDD1/CDK1/HAUS8/FBXO5/PKIA/CENPJ/CCND1/DBF4B/CEP152	29	1	ENSG00000213397	28	ENSG00000117650/ENSG00000088325/ENSG00000092853/ENSG00000117724/ENSG00000012048/ENSG00000143476/ENSG00000072571/ENSG00000087586/ENSG00000118193/ENSG00000134057/ENSG00000175216/ENSG00000094804/ENSG00000085840/ENSG00000164045/ENSG00000080824/ENSG00000158402/ENSG00000142731/ENSG00000197299/ENSG00000123374/ENSG00000139350/ENSG00000170312/ENSG00000131351/ENSG00000112029/ENSG00000171033/ENSG00000151849…
BP	GO:0031214	biomineral tissue development	25|1234	118|13935	3.10487e-05	0.00157661	ENSG00000187608/ENSG00000163815/ENSG00000127083/ENSG00000150907/ENSG00000183160/ENSG00000120899/ENSG00000121989/ENSG00000118785/ENSG00000168646/ENSG00000170989/ENSG00000046653/ENSG00000162551/ENSG00000106819/ENSG00000105894/ENSG00000187689/ENSG00000169071/ENSG00000166923/ENSG00000112029/ENSG00000012223/ENSG00000108950/ENSG00000122862/ENSG00000102174/ENSG00000205213/ENSG00000029559/ENSG00000125845	ISG15/CLEC3B/OMD/FOXO1/TMEM119/PTK2B/ACVR2A/SPP1/AXIN2/S1PR1/GPM6B/ALPL/ASPN/PTN/AMTN/ROR2/GREM1/FBXO5/LTF/FAM20A/SRGN/PHEX/LGR4/IBSP/BMP2	25	14	ENSG00000163815/ENSG00000127083/ENSG00000150907/ENSG00000183160/ENSG00000120899/ENSG00000121989/ENSG00000168646/ENSG00000170989/ENSG00000046653/ENSG00000162551/ENSG00000106819/ENSG00000169071/ENSG00000108950/ENSG00000102174	11	ENSG00000187608/ENSG00000118785/ENSG00000105894/ENSG00000187689/ENSG00000166923/ENSG00000112029/ENSG00000012223/ENSG00000122862/ENSG00000205213/ENSG00000029559/ENSG00000125845
BP	GO:0030449	regulation of complement activation	13|1234	41|13935	3.22059e-05	0.00161169	ENSG00000125730/ENSG00000149131/ENSG00000175899/ENSG00000224389/ENSG00000112936/ENSG00000039537/ENSG00000244731/ENSG00000196352/ENSG00000182326/ENSG00000134830/ENSG00000159403/ENSG00000167085/ENSG00000197405	C3/SERPING1/A2M/C4B/C7/C6/C4A/CD55/C1S/C5AR2/C1R/PHB/C5AR1	13	11	ENSG00000125730/ENSG00000149131/ENSG00000175899/ENSG00000224389/ENSG00000112936/ENSG00000039537/ENSG00000244731/ENSG00000182326/ENSG00000134830/ENSG00000159403/ENSG00000197405	2	ENSG00000196352/ENSG00000167085
BP	GO:0033674	positive regulation of kinase activity	71|1234	496|13935	3.23498e-05	0.00161169	ENSG00000125538/ENSG00000173432/ENSG00000130513/ENSG00000111907/ENSG00000078401/ENSG00000120899/ENSG00000088325/ENSG00000092853/ENSG00000084734/ENSG00000135744/ENSG00000176697/ENSG00000182585/ENSG00000185386/ENSG00000197561/ENSG00000113578/ENSG00000123975/ENSG00000114346/ENSG00000134259/ENSG00000118193/ENSG00000138778/ENSG00000134057/ENSG00000181104/ENSG00000094804/ENSG00000010610/ENSG00000141655…	IL1B/SAA1/GDF15/TPD52L1/EDN1/PTK2B/TPX2/CLSPN/GCKR/AGT/BDNF/EPGN/MAPK11/ELANE/FGF1/CKS2/ECT2/NGF/KIF14/CENPE/CCNB1/F2R/CDC6/CD4/TNFRSF11A/HSP90AA1/ANGPT4/SNCA/IGF2/CCNL2/IL6R/MLKL/HGF/CDK1/EIF2AK2/IQGAP3/ROR2/LYN/PAK3/PDGFRB/DKK1/GREM1/TNFRSF10A/MALT1/NTRK1/STK26/CKS1B/WNT7B/TGFB2/CCND2/FGR/MUC20/UCN/FGF2/SPRY2/LTF/DBF4/FAM20A/CCND1/CALM2/EGF/DBF4B/ZFP91/ACE/RGCC/ADAM9/ERBB3/MOB1B/C5AR1/EFNA1/BMP2	71	26	ENSG00000173432/ENSG00000130513/ENSG00000111907/ENSG00000120899/ENSG00000135744/ENSG00000185386/ENSG00000197561/ENSG00000181104/ENSG00000010610/ENSG00000101280/ENSG00000167244/ENSG00000221978/ENSG00000160712/ENSG00000019991/ENSG00000169071/ENSG00000113721/ENSG00000198400/ENSG00000118971/ENSG00000000938/ENSG00000176945/ENSG00000163794/ENSG00000108950/ENSG00000159640/ENSG00000102760/ENSG00000197405…	45	ENSG00000125538/ENSG00000078401/ENSG00000088325/ENSG00000092853/ENSG00000084734/ENSG00000176697/ENSG00000182585/ENSG00000113578/ENSG00000123975/ENSG00000114346/ENSG00000134259/ENSG00000118193/ENSG00000138778/ENSG00000134057/ENSG00000094804/ENSG00000141655/ENSG00000080824/ENSG00000145335/ENSG00000168404/ENSG00000170312/ENSG00000055332/ENSG00000183856/ENSG00000254087/ENSG00000077264/ENSG00000107984…
BP	GO:0051303	establishment of chromosome localization	18|1234	71|13935	3.28181e-05	0.00161974	ENSG00000117724/ENSG00000126787/ENSG00000080986/ENSG00000121621/ENSG00000142945/ENSG00000118193/ENSG00000138778/ENSG00000134057/ENSG00000101447/ENSG00000076382/ENSG00000134690/ENSG00000143228/ENSG00000155816/ENSG00000146670/ENSG00000139618/ENSG00000237649/ENSG00000040275/ENSG00000031691	CENPF/DLGAP5/NDC80/KIF18A/KIF2C/KIF14/CENPE/CCNB1/FAM83D/SPAG5/CDCA8/NUF2/FMN2/CDCA5/BRCA2/KIFC1/SPDL1/CENPQ	18	0		18	ENSG00000117724/ENSG00000126787/ENSG00000080986/ENSG00000121621/ENSG00000142945/ENSG00000118193/ENSG00000138778/ENSG00000134057/ENSG00000101447/ENSG00000076382/ENSG00000134690/ENSG00000143228/ENSG00000155816/ENSG00000146670/ENSG00000139618/ENSG00000237649/ENSG00000040275/ENSG00000031691
BP	GO:1901617	organic hydroxy compound biosynthetic process	36|1234	201|13935	3.35259e-05	0.00163935	ENSG00000130203/ENSG00000125538/ENSG00000120899/ENSG00000135069/ENSG00000170522/ENSG00000176170/ENSG00000085662/ENSG00000135929/ENSG00000084674/ENSG00000113578/ENSG00000141401/ENSG00000161896/ENSG00000120437/ENSG00000100889/ENSG00000186480/ENSG00000112972/ENSG00000170271/ENSG00000186104/ENSG00000050165/ENSG00000145335/ENSG00000138135/ENSG00000100003/ENSG00000113161/ENSG00000168306/ENSG00000092969…	APOE/IL1B/PTK2B/PSAT1/ELOVL6/SPHK1/AKR1B1/CYP27A1/APOB/FGF1/IMPA2/IP6K3/ACAT2/PCK2/INSIG1/HMGCS1/FAXDC2/CYP2R1/DKK3/SNCA/CH25H/SEC14L2/HMGCR/ACOX2/TGFB2/FGF2/IDI1/DHFR/FDPS/AKR1C3/CYP19A1/FDFT1/MSMO1/STARD4/ASAH2B/BMP2	36	15	ENSG00000130203/ENSG00000120899/ENSG00000135069/ENSG00000135929/ENSG00000084674/ENSG00000141401/ENSG00000161896/ENSG00000100889/ENSG00000170271/ENSG00000186104/ENSG00000138135/ENSG00000100003/ENSG00000168306/ENSG00000196139/ENSG00000137869	21	ENSG00000125538/ENSG00000170522/ENSG00000176170/ENSG00000085662/ENSG00000113578/ENSG00000120437/ENSG00000186480/ENSG00000112972/ENSG00000050165/ENSG00000145335/ENSG00000113161/ENSG00000092969/ENSG00000138685/ENSG00000067064/ENSG00000228716/ENSG00000160752/ENSG00000079459/ENSG00000052802/ENSG00000164211/ENSG00000204147/ENSG00000125845
BP	GO:0010035	response to inorganic substance	68|1234	471|13935	3.60383e-05	0.00174604	ENSG00000136244/ENSG00000125538/ENSG00000132386/ENSG00000162692/ENSG00000176971/ENSG00000150907/ENSG00000078401/ENSG00000120899/ENSG00000104419/ENSG00000257017/ENSG00000164761/ENSG00000265972/ENSG00000130707/ENSG00000173848/ENSG00000115457/ENSG00000010278/ENSG00000085662/ENSG00000084674/ENSG00000178773/ENSG00000250722/ENSG00000130649/ENSG00000115884/ENSG00000115008/ENSG00000181019/ENSG00000114346…	IL6/IL1B/SERPINF1/VCAM1/FIBIN/FOXO1/EDN1/PTK2B/NDRG1/HP/TNFRSF11B/TXNIP/ASS1/NET1/IGFBP2/CD9/AKR1B1/APOB/CPNE7/SELENOP/CYP2E1/SDC1/IL1A/NQO1/ECT2/CCNA2/CACNA1G/CCNB1/HMGCS1/EGLN1/NEDD4L/MAPK7/BNIP3/ALOX5AP/DPEP1/ANKZF1/CYP2R1/BLM/SNCA/STAT1/TRPM2/SYT8/CDK2/CYBRD1/HGF/CDK1/ADAMTS13/PDGFRB/NTRK1/PCNA/RNF112/STK26/CPNE8/SYT12/DHFR/FSTL3/FOSL1/GGH/SOD3/CPS1/CCND1/CALM2/MT-ND6/AKR1C3/ADAM9/ANK3/PHEX/H…	68	34	ENSG00000132386/ENSG00000162692/ENSG00000176971/ENSG00000150907/ENSG00000120899/ENSG00000104419/ENSG00000257017/ENSG00000265972/ENSG00000130707/ENSG00000115457/ENSG00000084674/ENSG00000250722/ENSG00000130649/ENSG00000006283/ENSG00000135766/ENSG00000166484/ENSG00000176171/ENSG00000132965/ENSG00000015413/ENSG00000163516/ENSG00000186104/ENSG00000149043/ENSG00000071967/ENSG00000019991/ENSG00000160323…	34	ENSG00000136244/ENSG00000125538/ENSG00000078401/ENSG00000164761/ENSG00000173848/ENSG00000010278/ENSG00000085662/ENSG00000178773/ENSG00000115884/ENSG00000115008/ENSG00000181019/ENSG00000114346/ENSG00000145386/ENSG00000134057/ENSG00000112972/ENSG00000049759/ENSG00000197299/ENSG00000145335/ENSG00000115415/ENSG00000142185/ENSG00000123374/ENSG00000170312/ENSG00000132646/ENSG00000134602/ENSG00000139117…
BP	GO:0072088	nephron epithelium morphogenesis	16|1234	59|13935	3.64753e-05	0.0017491	ENSG00000135744/ENSG00000168621/ENSG00000113578/ENSG00000128342/ENSG00000183691/ENSG00000126778/ENSG00000115415/ENSG00000162849/ENSG00000248905/ENSG00000166923/ENSG00000145536/ENSG00000138685/ENSG00000196159/ENSG00000205213/ENSG00000146021/ENSG00000125845	AGT/GDNF/FGF1/LIF/NOG/SIX1/STAT1/KIF26B/FMN1/GREM1/ADAMTS16/FGF2/FAT4/LGR4/KLHL3/BMP2	16	6	ENSG00000135744/ENSG00000183691/ENSG00000126778/ENSG00000162849/ENSG00000196159/ENSG00000146021	10	ENSG00000168621/ENSG00000113578/ENSG00000128342/ENSG00000115415/ENSG00000248905/ENSG00000166923/ENSG00000145536/ENSG00000138685/ENSG00000205213/ENSG00000125845
BP	GO:0043486	histone exchange	15|1234	53|13935	3.67639e-05	0.0017491	ENSG00000123485/ENSG00000166451/ENSG00000115163/ENSG00000102384/ENSG00000100162/ENSG00000137812/ENSG00000120334/ENSG00000143401/ENSG00000138092/ENSG00000129534/ENSG00000153044/ENSG00000151725/ENSG00000123219/ENSG00000203760/ENSG00000031691	HJURP/CENPN/CENPA/CENPI/CENPM/KNL1/CENPL/ANP32E/CENPO/MIS18BP1/CENPH/CENPU/CENPK/CENPW/CENPQ	15	0		15	ENSG00000123485/ENSG00000166451/ENSG00000115163/ENSG00000102384/ENSG00000100162/ENSG00000137812/ENSG00000120334/ENSG00000143401/ENSG00000138092/ENSG00000129534/ENSG00000153044/ENSG00000151725/ENSG00000123219/ENSG00000203760/ENSG00000031691
BP	GO:0050000	chromosome localization	18|1234	72|13935	4.01833e-05	0.00189472	ENSG00000117724/ENSG00000126787/ENSG00000080986/ENSG00000121621/ENSG00000142945/ENSG00000118193/ENSG00000138778/ENSG00000134057/ENSG00000101447/ENSG00000076382/ENSG00000134690/ENSG00000143228/ENSG00000155816/ENSG00000146670/ENSG00000139618/ENSG00000237649/ENSG00000040275/ENSG00000031691	CENPF/DLGAP5/NDC80/KIF18A/KIF2C/KIF14/CENPE/CCNB1/FAM83D/SPAG5/CDCA8/NUF2/FMN2/CDCA5/BRCA2/KIFC1/SPDL1/CENPQ	18	0		18	ENSG00000117724/ENSG00000126787/ENSG00000080986/ENSG00000121621/ENSG00000142945/ENSG00000118193/ENSG00000138778/ENSG00000134057/ENSG00000101447/ENSG00000076382/ENSG00000134690/ENSG00000143228/ENSG00000155816/ENSG00000146670/ENSG00000139618/ENSG00000237649/ENSG00000040275/ENSG00000031691
BP	GO:0032496	response to lipopolysaccharide	43|1234	259|13935	4.0912e-05	0.001912	ENSG00000136244/ENSG00000125538/ENSG00000162692/ENSG00000157150/ENSG00000129988/ENSG00000114698/ENSG00000078401/ENSG00000100739/ENSG00000130707/ENSG00000124107/ENSG00000131203/ENSG00000197561/ENSG00000084674/ENSG00000121361/ENSG00000197646/ENSG00000181104/ENSG00000196352/ENSG00000162551/ENSG00000011465/ENSG00000141655/ENSG00000143507/ENSG00000148926/ENSG00000145335/ENSG00000125384/ENSG00000117009…	IL6/IL1B/VCAM1/TIMP4/LBP/PLSCR4/EDN1/BDKRB1/ASS1/SLPI/IDO1/ELANE/APOB/KCNJ8/PDCD1LG2/F2R/CD55/ALPL/DCN/TNFRSF11A/DUSP10/ADM/SNCA/PTGER2/KMO/EDNRB/ADAMTS13/CD274/LYN/MALT1/CX3CL1/TNIP3/PDE4B/PTGFR/LTF/THBD/CPS1/PDCD4/RARA/ERBIN/ADAM9/C5AR1/HSPD1	43	21	ENSG00000162692/ENSG00000157150/ENSG00000129988/ENSG00000114698/ENSG00000130707/ENSG00000124107/ENSG00000197561/ENSG00000084674/ENSG00000181104/ENSG00000162551/ENSG00000011465/ENSG00000143507/ENSG00000148926/ENSG00000125384/ENSG00000136160/ENSG00000160323/ENSG00000006210/ENSG00000122420/ENSG00000150593/ENSG00000131759/ENSG00000197405	22	ENSG00000136244/ENSG00000125538/ENSG00000078401/ENSG00000100739/ENSG00000131203/ENSG00000121361/ENSG00000197646/ENSG00000196352/ENSG00000141655/ENSG00000145335/ENSG00000117009/ENSG00000120217/ENSG00000254087/ENSG00000172175/ENSG00000050730/ENSG00000184588/ENSG00000012223/ENSG00000178726/ENSG00000021826/ENSG00000112851/ENSG00000168615/ENSG00000144381
BP	GO:0016202	regulation of striated muscle tissue development	25|1234	120|13935	4.17847e-05	0.00193431	ENSG00000141052/ENSG00000138207/ENSG00000078401/ENSG00000117724/ENSG00000185386/ENSG00000137193/ENSG00000149596/ENSG00000112183/ENSG00000134057/ENSG00000117152/ENSG00000183691/ENSG00000154928/ENSG00000111087/ENSG00000126778/ENSG00000174738/ENSG00000207725/ENSG00000170312/ENSG00000064309/ENSG00000107984/ENSG00000166923/ENSG00000113161/ENSG00000138685/ENSG00000135547/ENSG00000065361/ENSG00000125845	MYOCD/RBP4/EDN1/CENPF/MAPK11/PIM1/JPH2/RBM24/CCNB1/RGS4/NOG/EPHB1/GLI1/SIX1/NR1D2/MIR222/CDK1/CDON/DKK1/GREM1/HMGCR/FGF2/HEY2/ERBB3/BMP2	25	9	ENSG00000138207/ENSG00000185386/ENSG00000137193/ENSG00000149596/ENSG00000183691/ENSG00000111087/ENSG00000126778/ENSG00000064309/ENSG00000135547	16	ENSG00000141052/ENSG00000078401/ENSG00000117724/ENSG00000112183/ENSG00000134057/ENSG00000117152/ENSG00000154928/ENSG00000174738/ENSG00000207725/ENSG00000170312/ENSG00000107984/ENSG00000166923/ENSG00000113161/ENSG00000138685/ENSG00000065361/ENSG00000125845
BP	GO:0000226	microtubule cytoskeleton organization	71|1234	500|13935	4.21219e-05	0.00193431	ENSG00000117650/ENSG00000088325/ENSG00000129810/ENSG00000138160/ENSG00000198624/ENSG00000012048/ENSG00000115163/ENSG00000089685/ENSG00000154839/ENSG00000139354/ENSG00000087586/ENSG00000090889/ENSG00000080986/ENSG00000213397/ENSG00000104450/ENSG00000145632/ENSG00000161800/ENSG00000066279/ENSG00000121621/ENSG00000142945/ENSG00000152253/ENSG00000114841/ENSG00000138778/ENSG00000112742/ENSG00000134057…	NEK2/TPX2/SGO1/KIF11/CCDC69/BRCA1/CENPA/BIRC5/SKA1/GAS2L3/AURKA/KIF4A/NDC80/HAUS7/SPAG1/PLK2/RACGAP1/ASPM/KIF18A/KIF2C/SPC25/DNAH1/CENPE/TTK/CCNB1/CKAP5/SPAG5/KIF20A/NCKAP5/CKAP2/STIL/NUF2/PLK4/DIXDC1/FMN2/SNCA/CHEK1/BORA/CDK2/KIF23/GOLGA8N/CDK1/AUNIP/KNSTRN/STMN1/CYLD/PCLAF/WDR62/XRCC2/SKA3/NUSAP1/HAUS8/POC1A/FBXO5/EZR/BRCA2/SPRY2/CENPJ/KIFC1/SKA2/FIGNL1/TTLL3/MZT1/SPDL1/MAP2/CCDC40/TRIM37/TUBA1…	71	9	ENSG00000198624/ENSG00000213397/ENSG00000114841/ENSG00000150764/ENSG00000232653/ENSG00000214021/ENSG00000078018/ENSG00000141519/ENSG00000171533	62	ENSG00000117650/ENSG00000088325/ENSG00000129810/ENSG00000138160/ENSG00000012048/ENSG00000115163/ENSG00000089685/ENSG00000154839/ENSG00000139354/ENSG00000087586/ENSG00000090889/ENSG00000080986/ENSG00000104450/ENSG00000145632/ENSG00000161800/ENSG00000066279/ENSG00000121621/ENSG00000142945/ENSG00000152253/ENSG00000138778/ENSG00000112742/ENSG00000134057/ENSG00000175216/ENSG00000076382/ENSG00000112984…
BP	GO:2000257	regulation of protein activation cascade	13|1234	42|13935	4.28935e-05	0.00195276	ENSG00000125730/ENSG00000149131/ENSG00000175899/ENSG00000224389/ENSG00000112936/ENSG00000039537/ENSG00000244731/ENSG00000196352/ENSG00000182326/ENSG00000134830/ENSG00000159403/ENSG00000167085/ENSG00000197405	C3/SERPING1/A2M/C4B/C7/C6/C4A/CD55/C1S/C5AR2/C1R/PHB/C5AR1	13	11	ENSG00000125730/ENSG00000149131/ENSG00000175899/ENSG00000224389/ENSG00000112936/ENSG00000039537/ENSG00000244731/ENSG00000182326/ENSG00000134830/ENSG00000159403/ENSG00000197405	2	ENSG00000196352/ENSG00000167085
BP	GO:0051447	negative regulation of meiotic cell cycle	7|1234	13|13935	4.4658e-05	0.0020092	ENSG00000071539/ENSG00000128342/ENSG00000112742/ENSG00000113456/ENSG00000112029/ENSG00000139618/ENSG00000156509	TRIP13/LIF/TTK/RAD1/FBXO5/BRCA2/FBXO43	7	0		7	ENSG00000071539/ENSG00000128342/ENSG00000112742/ENSG00000113456/ENSG00000112029/ENSG00000139618/ENSG00000156509
BP	GO:0044786	cell cycle DNA replication	16|1234	60|13935	4.56981e-05	0.0020092	ENSG00000101003/ENSG00000168496/ENSG00000093009/ENSG00000146143/ENSG00000165891/ENSG00000132646/ENSG00000112029/ENSG00000101868/ENSG00000139618/ENSG00000138346/ENSG00000133119/ENSG00000111445/ENSG00000161692/ENSG00000112312/ENSG00000129173/ENSG00000049541	GINS1/FEN1/CDC45/PRIM2/E2F7/PCNA/FBXO5/POLA1/BRCA2/DNA2/RFC3/RFC5/DBF4B/GMNN/E2F8/RFC2	16	0		16	ENSG00000101003/ENSG00000168496/ENSG00000093009/ENSG00000146143/ENSG00000165891/ENSG00000132646/ENSG00000112029/ENSG00000101868/ENSG00000139618/ENSG00000138346/ENSG00000133119/ENSG00000111445/ENSG00000161692/ENSG00000112312/ENSG00000129173/ENSG00000049541
BP	GO:0051607	defense response to virus	35|1234	196|13935	4.57097e-05	0.0020092	ENSG00000168209/ENSG00000136244/ENSG00000157601/ENSG00000187608/ENSG00000119917/ENSG00000111335/ENSG00000125538/ENSG00000089127/ENSG00000185745/ENSG00000119922/ENSG00000138646/ENSG00000107201/ENSG00000135114/ENSG00000166033/ENSG00000105497/ENSG00000183486/ENSG00000111331/ENSG00000130303/ENSG00000069431/ENSG00000121361/ENSG00000176171/ENSG00000115415/ENSG00000023445/ENSG00000134321/ENSG00000179750…	DDIT4/IL6/MX1/ISG15/IFIT3/OAS2/IL1B/OAS1/IFIT1/IFIT2/HERC5/DDX58/OASL/HTRA1/ZNF175/MX2/OAS3/BST2/ABCC9/KCNJ8/BNIP3/STAT1/BIRC3/RSAD2/APOBEC3B/IL33/EIF2AK2/IFITM1/IFI44L/DDX60/MICB/PARP9/RTP4/UNC13D/IFIH1	35	4	ENSG00000168209/ENSG00000166033/ENSG00000176171/ENSG00000092929	31	ENSG00000136244/ENSG00000157601/ENSG00000187608/ENSG00000119917/ENSG00000111335/ENSG00000125538/ENSG00000089127/ENSG00000185745/ENSG00000119922/ENSG00000138646/ENSG00000107201/ENSG00000135114/ENSG00000105497/ENSG00000183486/ENSG00000111331/ENSG00000130303/ENSG00000069431/ENSG00000121361/ENSG00000115415/ENSG00000023445/ENSG00000134321/ENSG00000179750/ENSG00000137033/ENSG00000055332/ENSG00000185885…
BP	GO:0045071	negative regulation of viral genome replication	14|1234	48|13935	4.60354e-05	0.0020092	ENSG00000157601/ENSG00000187608/ENSG00000089127/ENSG00000185745/ENSG00000135114/ENSG00000124107/ENSG00000111331/ENSG00000130303/ENSG00000207725/ENSG00000134321/ENSG00000055332/ENSG00000185885/ENSG00000096063/ENSG00000012223	MX1/ISG15/OAS1/IFIT1/OASL/SLPI/OAS3/BST2/MIR222/RSAD2/EIF2AK2/IFITM1/SRPK1/LTF	14	1	ENSG00000124107	13	ENSG00000157601/ENSG00000187608/ENSG00000089127/ENSG00000185745/ENSG00000135114/ENSG00000111331/ENSG00000130303/ENSG00000207725/ENSG00000134321/ENSG00000055332/ENSG00000185885/ENSG00000096063/ENSG00000012223
BP	GO:0045839	negative regulation of mitotic nuclear division	14|1234	48|13935	4.60354e-05	0.0020092	ENSG00000169679/ENSG00000117724/ENSG00000071539/ENSG00000080986/ENSG00000112742/ENSG00000134057/ENSG00000164611/ENSG00000149554/ENSG00000156970/ENSG00000164109/ENSG00000154473/ENSG00000112029/ENSG00000040275/ENSG00000102760	BUB1/CENPF/TRIP13/NDC80/TTK/CCNB1/PTTG1/CHEK1/BUB1B/MAD2L1/BUB3/FBXO5/SPDL1/RGCC	14	1	ENSG00000102760	13	ENSG00000169679/ENSG00000117724/ENSG00000071539/ENSG00000080986/ENSG00000112742/ENSG00000134057/ENSG00000164611/ENSG00000149554/ENSG00000156970/ENSG00000164109/ENSG00000154473/ENSG00000112029/ENSG00000040275
BP	GO:0051304	chromosome separation	20|1234	86|13935	4.7186e-05	0.00204253	ENSG00000169679/ENSG00000117724/ENSG00000131747/ENSG00000071539/ENSG00000126787/ENSG00000080986/ENSG00000138778/ENSG00000112742/ENSG00000134057/ENSG00000094804/ENSG00000164611/ENSG00000197299/ENSG00000156970/ENSG00000164109/ENSG00000154473/ENSG00000112029/ENSG00000154920/ENSG00000151503/ENSG00000040275/ENSG00000120498	BUB1/CENPF/TOP2A/TRIP13/DLGAP5/NDC80/CENPE/TTK/CCNB1/CDC6/PTTG1/BLM/BUB1B/MAD2L1/BUB3/FBXO5/EME1/NCAPD3/SPDL1/TEX11	20	0		20	ENSG00000169679/ENSG00000117724/ENSG00000131747/ENSG00000071539/ENSG00000126787/ENSG00000080986/ENSG00000138778/ENSG00000112742/ENSG00000134057/ENSG00000094804/ENSG00000164611/ENSG00000197299/ENSG00000156970/ENSG00000164109/ENSG00000154473/ENSG00000112029/ENSG00000154920/ENSG00000151503/ENSG00000040275/ENSG00000120498
BP	GO:0048634	regulation of muscle organ development	25|1234	121|13935	4.83161e-05	0.00207445	ENSG00000141052/ENSG00000138207/ENSG00000078401/ENSG00000117724/ENSG00000185386/ENSG00000137193/ENSG00000149596/ENSG00000112183/ENSG00000134057/ENSG00000117152/ENSG00000183691/ENSG00000154928/ENSG00000111087/ENSG00000126778/ENSG00000174738/ENSG00000207725/ENSG00000170312/ENSG00000064309/ENSG00000107984/ENSG00000166923/ENSG00000113161/ENSG00000138685/ENSG00000135547/ENSG00000065361/ENSG00000125845	MYOCD/RBP4/EDN1/CENPF/MAPK11/PIM1/JPH2/RBM24/CCNB1/RGS4/NOG/EPHB1/GLI1/SIX1/NR1D2/MIR222/CDK1/CDON/DKK1/GREM1/HMGCR/FGF2/HEY2/ERBB3/BMP2	25	9	ENSG00000138207/ENSG00000185386/ENSG00000137193/ENSG00000149596/ENSG00000183691/ENSG00000111087/ENSG00000126778/ENSG00000064309/ENSG00000135547	16	ENSG00000141052/ENSG00000078401/ENSG00000117724/ENSG00000112183/ENSG00000134057/ENSG00000117152/ENSG00000154928/ENSG00000174738/ENSG00000207725/ENSG00000170312/ENSG00000107984/ENSG00000166923/ENSG00000113161/ENSG00000138685/ENSG00000065361/ENSG00000125845
BP	GO:0045765	regulation of angiogenesis	43|1234	261|13935	4.92899e-05	0.00209134	ENSG00000136244/ENSG00000125538/ENSG00000128165/ENSG00000125730/ENSG00000132386/ENSG00000120899/ENSG00000135744/ENSG00000039537/ENSG00000012048/ENSG00000176170/ENSG00000113578/ENSG00000140105/ENSG00000115008/ENSG00000145632/ENSG00000143590/ENSG00000135766/ENSG00000183287/ENSG00000167772/ENSG00000166484/ENSG00000011465/ENSG00000101280/ENSG00000199038/ENSG00000148926/ENSG00000105894/ENSG00000115415…	IL6/IL1B/ADM2/C3/SERPINF1/PTK2B/AGT/C6/BRCA1/SPHK1/FGF1/WARS/IL1A/PLK2/EFNA3/EGLN1/CCBE1/ANGPTL4/MAPK7/DCN/ANGPT4/MIR210/ADM/PTN/STAT1/MIR222/LRG1/HGF/NGFR/BTG1/GREM1/CX3CL1/COL4A3/TGFB2/FGF2/SPRY2/HSPB1/RGCC/PLXND1/SP100/C5AR1/EFNA1/ADGRA2	43	27	ENSG00000128165/ENSG00000125730/ENSG00000132386/ENSG00000120899/ENSG00000135744/ENSG00000039537/ENSG00000140105/ENSG00000143590/ENSG00000135766/ENSG00000167772/ENSG00000166484/ENSG00000011465/ENSG00000101280/ENSG00000199038/ENSG00000148926/ENSG00000171236/ENSG00000019991/ENSG00000064300/ENSG00000133639/ENSG00000006210/ENSG00000169031/ENSG00000106211/ENSG00000102760/ENSG00000004399/ENSG00000197405…	16	ENSG00000136244/ENSG00000125538/ENSG00000012048/ENSG00000176170/ENSG00000113578/ENSG00000115008/ENSG00000145632/ENSG00000183287/ENSG00000105894/ENSG00000115415/ENSG00000207725/ENSG00000166923/ENSG00000092969/ENSG00000138685/ENSG00000136158/ENSG00000067066
BP	GO:0071902	positive regulation of protein serine/threonine kinase activity	49|1234	311|13935	4.97703e-05	0.00209134	ENSG00000125538/ENSG00000173432/ENSG00000130513/ENSG00000111907/ENSG00000078401/ENSG00000120899/ENSG00000182585/ENSG00000185386/ENSG00000197561/ENSG00000113578/ENSG00000123975/ENSG00000134259/ENSG00000134057/ENSG00000181104/ENSG00000094804/ENSG00000141655/ENSG00000145335/ENSG00000167244/ENSG00000221978/ENSG00000168404/ENSG00000019991/ENSG00000170312/ENSG00000055332/ENSG00000183856/ENSG00000169071…	IL1B/SAA1/GDF15/TPD52L1/EDN1/PTK2B/EPGN/MAPK11/ELANE/FGF1/CKS2/NGF/CCNB1/F2R/CDC6/TNFRSF11A/SNCA/IGF2/CCNL2/MLKL/HGF/CDK1/EIF2AK2/IQGAP3/ROR2/PAK3/PDGFRB/DKK1/TNFRSF10A/MALT1/NTRK1/CKS1B/WNT7B/CCND2/MUC20/FGF2/SPRY2/LTF/DBF4/FAM20A/CCND1/CALM2/EGF/DBF4B/ZFP91/RGCC/ADAM9/C5AR1/BMP2	49	18	ENSG00000173432/ENSG00000130513/ENSG00000111907/ENSG00000120899/ENSG00000185386/ENSG00000197561/ENSG00000181104/ENSG00000167244/ENSG00000221978/ENSG00000019991/ENSG00000169071/ENSG00000113721/ENSG00000198400/ENSG00000118971/ENSG00000176945/ENSG00000108950/ENSG00000102760/ENSG00000197405	31	ENSG00000125538/ENSG00000078401/ENSG00000182585/ENSG00000113578/ENSG00000123975/ENSG00000134259/ENSG00000134057/ENSG00000094804/ENSG00000141655/ENSG00000145335/ENSG00000168404/ENSG00000170312/ENSG00000055332/ENSG00000183856/ENSG00000077264/ENSG00000107984/ENSG00000104689/ENSG00000172175/ENSG00000173207/ENSG00000188064/ENSG00000138685/ENSG00000136158/ENSG00000012223/ENSG00000006634/ENSG00000110092…
BP	GO:1905819	negative regulation of chromosome separation	12|1234	37|13935	5.02935e-05	0.00209134	ENSG00000169679/ENSG00000117724/ENSG00000071539/ENSG00000080986/ENSG00000112742/ENSG00000134057/ENSG00000164611/ENSG00000156970/ENSG00000164109/ENSG00000154473/ENSG00000112029/ENSG00000040275	BUB1/CENPF/TRIP13/NDC80/TTK/CCNB1/PTTG1/BUB1B/MAD2L1/BUB3/FBXO5/SPDL1	12	0		12	ENSG00000169679/ENSG00000117724/ENSG00000071539/ENSG00000080986/ENSG00000112742/ENSG00000134057/ENSG00000164611/ENSG00000156970/ENSG00000164109/ENSG00000154473/ENSG00000112029/ENSG00000040275
BP	GO:2000816	negative regulation of mitotic sister chromatid separation	12|1234	37|13935	5.02935e-05	0.00209134	ENSG00000169679/ENSG00000117724/ENSG00000071539/ENSG00000080986/ENSG00000112742/ENSG00000134057/ENSG00000164611/ENSG00000156970/ENSG00000164109/ENSG00000154473/ENSG00000112029/ENSG00000040275	BUB1/CENPF/TRIP13/NDC80/TTK/CCNB1/PTTG1/BUB1B/MAD2L1/BUB3/FBXO5/SPDL1	12	0		12	ENSG00000169679/ENSG00000117724/ENSG00000071539/ENSG00000080986/ENSG00000112742/ENSG00000134057/ENSG00000164611/ENSG00000156970/ENSG00000164109/ENSG00000154473/ENSG00000112029/ENSG00000040275
BP	GO:0071459	protein localization to chromosome, centromeric region	9|1234	22|13935	5.58248e-05	0.00230321	ENSG00000115163/ENSG00000080986/ENSG00000112742/ENSG00000137812/ENSG00000170312/ENSG00000156970/ENSG00000154473/ENSG00000040275/ENSG00000031691	CENPA/NDC80/TTK/KNL1/CDK1/BUB1B/BUB3/SPDL1/CENPQ	9	0		9	ENSG00000115163/ENSG00000080986/ENSG00000112742/ENSG00000137812/ENSG00000170312/ENSG00000156970/ENSG00000154473/ENSG00000040275/ENSG00000031691
BP	GO:0010965	regulation of mitotic sister chromatid separation	15|1234	55|13935	5.91171e-05	0.00236016	ENSG00000169679/ENSG00000117724/ENSG00000071539/ENSG00000126787/ENSG00000080986/ENSG00000138778/ENSG00000112742/ENSG00000134057/ENSG00000094804/ENSG00000164611/ENSG00000156970/ENSG00000164109/ENSG00000154473/ENSG00000112029/ENSG00000040275	BUB1/CENPF/TRIP13/DLGAP5/NDC80/CENPE/TTK/CCNB1/CDC6/PTTG1/BUB1B/MAD2L1/BUB3/FBXO5/SPDL1	15	0		15	ENSG00000169679/ENSG00000117724/ENSG00000071539/ENSG00000126787/ENSG00000080986/ENSG00000138778/ENSG00000112742/ENSG00000134057/ENSG00000094804/ENSG00000164611/ENSG00000156970/ENSG00000164109/ENSG00000154473/ENSG00000112029/ENSG00000040275
BP	GO:0008202	steroid metabolic process	43|1234	263|13935	5.92066e-05	0.00236016	ENSG00000130203/ENSG00000125538/ENSG00000135744/ENSG00000081923/ENSG00000130208/ENSG00000103227/ENSG00000170522/ENSG00000085662/ENSG00000118785/ENSG00000135929/ENSG00000084674/ENSG00000113578/ENSG00000130649/ENSG00000120437/ENSG00000186480/ENSG00000112972/ENSG00000163659/ENSG00000170271/ENSG00000117594/ENSG00000186104/ENSG00000148926/ENSG00000050165/ENSG00000057252/ENSG00000005379/ENSG00000138135…	APOE/IL1B/AGT/ATP8B1/APOC1/LMF1/ELOVL6/AKR1B1/SPP1/CYP27A1/APOB/FGF1/CYP2E1/ACAT2/INSIG1/HMGCS1/TIPARP/FAXDC2/HSD11B1/CYP2R1/ADM/DKK3/SOAT1/TSPOAP1/CH25H/CUBN/SEC14L2/HMGCR/UGT1A8/ACOX2/WWOX/IDI1/SCARF1/SULT1A1/FDPS/AKR1C3/AKR1C2/DGAT2/CYP19A1/FDFT1/MSMO1/STARD4/BMP2	43	23	ENSG00000130203/ENSG00000135744/ENSG00000130208/ENSG00000103227/ENSG00000135929/ENSG00000084674/ENSG00000130649/ENSG00000170271/ENSG00000117594/ENSG00000186104/ENSG00000148926/ENSG00000005379/ENSG00000138135/ENSG00000107611/ENSG00000100003/ENSG00000168306/ENSG00000186153/ENSG00000074660/ENSG00000196502/ENSG00000196139/ENSG00000151632/ENSG00000062282/ENSG00000137869	20	ENSG00000125538/ENSG00000081923/ENSG00000170522/ENSG00000085662/ENSG00000118785/ENSG00000113578/ENSG00000120437/ENSG00000186480/ENSG00000112972/ENSG00000163659/ENSG00000050165/ENSG00000057252/ENSG00000113161/ENSG00000242366/ENSG00000067064/ENSG00000160752/ENSG00000079459/ENSG00000052802/ENSG00000164211/ENSG00000125845
BP	GO:0000083	regulation of transcription involved in G1/S transition of mitotic cell cycle	10|1234	27|13935	5.92244e-05	0.00236016	ENSG00000171848/ENSG00000094804/ENSG00000093009/ENSG00000085840/ENSG00000165891/ENSG00000132646/ENSG00000112029/ENSG00000101868/ENSG00000228716/ENSG00000176890	RRM2/CDC6/CDC45/ORC1/E2F7/PCNA/FBXO5/POLA1/DHFR/TYMS	10	0		10	ENSG00000171848/ENSG00000094804/ENSG00000093009/ENSG00000085840/ENSG00000165891/ENSG00000132646/ENSG00000112029/ENSG00000101868/ENSG00000228716/ENSG00000176890
BP	GO:0006958	complement activation, classical pathway	10|1234	27|13935	5.92244e-05	0.00236016	ENSG00000125730/ENSG00000149131/ENSG00000224389/ENSG00000112936/ENSG00000039537/ENSG00000244731/ENSG00000196352/ENSG00000182326/ENSG00000159403/ENSG00000139178	C3/SERPING1/C4B/C7/C6/C4A/CD55/C1S/C1R/C1RL	10	9	ENSG00000125730/ENSG00000149131/ENSG00000224389/ENSG00000112936/ENSG00000039537/ENSG00000244731/ENSG00000182326/ENSG00000159403/ENSG00000139178	1	ENSG00000196352
BP	GO:0072080	nephron tubule development	18|1234	74|13935	5.94398e-05	0.00236016	ENSG00000135744/ENSG00000198914/ENSG00000168621/ENSG00000113578/ENSG00000128342/ENSG00000183691/ENSG00000126778/ENSG00000115415/ENSG00000162849/ENSG00000248905/ENSG00000166923/ENSG00000188064/ENSG00000145536/ENSG00000138685/ENSG00000196159/ENSG00000205213/ENSG00000146021/ENSG00000125845	AGT/POU3F3/GDNF/FGF1/LIF/NOG/SIX1/STAT1/KIF26B/FMN1/GREM1/WNT7B/ADAMTS16/FGF2/FAT4/LGR4/KLHL3/BMP2	18	7	ENSG00000135744/ENSG00000198914/ENSG00000183691/ENSG00000126778/ENSG00000162849/ENSG00000196159/ENSG00000146021	11	ENSG00000168621/ENSG00000113578/ENSG00000128342/ENSG00000115415/ENSG00000248905/ENSG00000166923/ENSG00000188064/ENSG00000145536/ENSG00000138685/ENSG00000205213/ENSG00000125845
BP	GO:0009991	response to extracellular stimulus	63|1234	435|13935	6.30407e-05	0.00248446	ENSG00000130203/ENSG00000141052/ENSG00000125538/ENSG00000162692/ENSG00000130513/ENSG00000163083/ENSG00000150907/ENSG00000070669/ENSG00000137673/ENSG00000188338/ENSG00000164761/ENSG00000136492/ENSG00000130707/ENSG00000164171/ENSG00000149212/ENSG00000115457/ENSG00000130766/ENSG00000118785/ENSG00000068366/ENSG00000123612/ENSG00000137193/ENSG00000181019/ENSG00000185100/ENSG00000100889/ENSG00000112972…	APOE/MYOCD/IL1B/VCAM1/GDF15/INHBB/FOXO1/ASNS/MMP7/SLC38A3/TNFRSF11B/BRIP1/ASS1/ITGA2/SESN3/IGFBP2/SESN2/SPP1/ACSL4/ACVR1C/PIM1/NQO1/ADSSL1/PCK2/HMGCS1/FGF21/CD4/LIPG/ALPL/P2RY11/ADM/PTN/STAT1/OXCT1/MTHFR/EIF2AK2/HSPA8/LYN/CUBN/HMGCR/NTRK1/PCNA/STK26/UCN/BRCA2/FOSL1/CPS1/CCND1/STC2/PIK3C2B/RARA/AKR1C3/TTPA/OGT/PHEX/TYMS/HAT1/NNT/HSPD1/SLC2A1/KCNB1/RBP1/SKP2	63	32	ENSG00000130203/ENSG00000162692/ENSG00000130513/ENSG00000163083/ENSG00000150907/ENSG00000070669/ENSG00000137673/ENSG00000188338/ENSG00000130707/ENSG00000149212/ENSG00000115457/ENSG00000130766/ENSG00000137193/ENSG00000185100/ENSG00000100889/ENSG00000105550/ENSG00000010610/ENSG00000162551/ENSG00000244165/ENSG00000148926/ENSG00000177000/ENSG00000107611/ENSG00000198400/ENSG00000163794/ENSG00000133056…	31	ENSG00000141052/ENSG00000125538/ENSG00000164761/ENSG00000136492/ENSG00000164171/ENSG00000118785/ENSG00000068366/ENSG00000123612/ENSG00000181019/ENSG00000112972/ENSG00000101670/ENSG00000105894/ENSG00000115415/ENSG00000083720/ENSG00000055332/ENSG00000109971/ENSG00000254087/ENSG00000113161/ENSG00000132646/ENSG00000134602/ENSG00000139618/ENSG00000175592/ENSG00000021826/ENSG00000110092/ENSG00000113739…
BP	GO:0032963	collagen metabolic process	20|1234	88|13935	6.68277e-05	0.0026142	ENSG00000196611/ENSG00000136244/ENSG00000161544/ENSG00000166482/ENSG00000137673/ENSG00000164171/ENSG00000123342/ENSG00000116285/ENSG00000156103/ENSG00000101439/ENSG00000181104/ENSG00000163131/ENSG00000099953/ENSG00000168477/ENSG00000204291/ENSG00000113721/ENSG00000111077/ENSG00000135047/ENSG00000163794/ENSG00000102760	MMP1/IL6/CYGB/MFAP4/MMP7/ITGA2/MMP19/ERRFI1/MMP16/CST3/F2R/CTSS/MMP11/TNXB/COL15A1/PDGFRB/TNS2/CTSL/UCN/RGCC	20	14	ENSG00000161544/ENSG00000166482/ENSG00000137673/ENSG00000123342/ENSG00000116285/ENSG00000101439/ENSG00000181104/ENSG00000099953/ENSG00000168477/ENSG00000204291/ENSG00000113721/ENSG00000111077/ENSG00000163794/ENSG00000102760	6	ENSG00000196611/ENSG00000136244/ENSG00000164171/ENSG00000156103/ENSG00000163131/ENSG00000135047
BP	GO:0071548	response to dexamethasone	12|1234	38|13935	6.76305e-05	0.00262615	ENSG00000168209/ENSG00000125538/ENSG00000132386/ENSG00000176971/ENSG00000150907/ENSG00000078401/ENSG00000130707/ENSG00000116285/ENSG00000100889/ENSG00000132646/ENSG00000021826/ENSG00000151247	DDIT4/IL1B/SERPINF1/FIBIN/FOXO1/EDN1/ASS1/ERRFI1/PCK2/PCNA/CPS1/EIF4E	12	7	ENSG00000168209/ENSG00000132386/ENSG00000176971/ENSG00000150907/ENSG00000130707/ENSG00000116285/ENSG00000100889	5	ENSG00000125538/ENSG00000078401/ENSG00000132646/ENSG00000021826/ENSG00000151247
BP	GO:0022617	extracellular matrix disassembly	16|1234	62|13935	7.04853e-05	0.00271703	ENSG00000196611/ENSG00000175899/ENSG00000137673/ENSG00000102265/ENSG00000123342/ENSG00000197561/ENSG00000166033/ENSG00000156103/ENSG00000101439/ENSG00000168487/ENSG00000197635/ENSG00000163131/ENSG00000099953/ENSG00000159307/ENSG00000146197/ENSG00000135047	MMP1/A2M/MMP7/TIMP1/MMP19/ELANE/HTRA1/MMP16/CST3/BMP1/DPP4/CTSS/MMP11/SCUBE1/SCUBE3/CTSL	16	11	ENSG00000175899/ENSG00000137673/ENSG00000102265/ENSG00000123342/ENSG00000197561/ENSG00000166033/ENSG00000101439/ENSG00000168487/ENSG00000099953/ENSG00000159307/ENSG00000146197	5	ENSG00000196611/ENSG00000156103/ENSG00000197635/ENSG00000163131/ENSG00000135047
BP	GO:0055024	regulation of cardiac muscle tissue development	18|1234	75|13935	7.18287e-05	0.00273581	ENSG00000141052/ENSG00000138207/ENSG00000078401/ENSG00000185386/ENSG00000137193/ENSG00000149596/ENSG00000134057/ENSG00000117152/ENSG00000183691/ENSG00000111087/ENSG00000207725/ENSG00000170312/ENSG00000107984/ENSG00000166923/ENSG00000138685/ENSG00000135547/ENSG00000065361/ENSG00000125845	MYOCD/RBP4/EDN1/MAPK11/PIM1/JPH2/CCNB1/RGS4/NOG/GLI1/MIR222/CDK1/DKK1/GREM1/FGF2/HEY2/ERBB3/BMP2	18	7	ENSG00000138207/ENSG00000185386/ENSG00000137193/ENSG00000149596/ENSG00000183691/ENSG00000111087/ENSG00000135547	11	ENSG00000141052/ENSG00000078401/ENSG00000134057/ENSG00000117152/ENSG00000207725/ENSG00000170312/ENSG00000107984/ENSG00000166923/ENSG00000138685/ENSG00000065361/ENSG00000125845
BP	GO:0072273	metanephric nephron morphogenesis	8|1234	18|13935	7.20404e-05	0.00273581	ENSG00000168621/ENSG00000128342/ENSG00000115415/ENSG00000162849/ENSG00000248905/ENSG00000113721/ENSG00000166923/ENSG00000205213	GDNF/LIF/STAT1/KIF26B/FMN1/PDGFRB/GREM1/LGR4	8	2	ENSG00000162849/ENSG00000113721	6	ENSG00000168621/ENSG00000128342/ENSG00000115415/ENSG00000248905/ENSG00000166923/ENSG00000205213
BP	GO:0007565	female pregnancy	31|1234	169|13935	7.25266e-05	0.00273581	ENSG00000243137/ENSG00000231924/ENSG00000125538/ENSG00000204941/ENSG00000242221/ENSG00000137673/ENSG00000135744/ENSG00000188338/ENSG00000102265/ENSG00000164171/ENSG00000115457/ENSG00000131203/ENSG00000085662/ENSG00000118785/ENSG00000068366/ENSG00000123612/ENSG00000128342/ENSG00000183668/ENSG00000182752/ENSG00000148926/ENSG00000108854/ENSG00000163794/ENSG00000128059/ENSG00000115461/ENSG00000175592…	PSG4/PSG1/IL1B/PSG5/PSG2/MMP7/AGT/SLC38A3/TIMP1/ITGA2/IGFBP2/IDO1/AKR1B1/SPP1/ACSL4/ACVR1C/LIF/PSG9/PAPPA/ADM/SMURF2/UCN/PPAT/IGFBP5/FOSL1/PSG6/THBD/MST1/STC2/RARA/SLC2A1	31	11	ENSG00000137673/ENSG00000135744/ENSG00000188338/ENSG00000102265/ENSG00000115457/ENSG00000148926/ENSG00000163794/ENSG00000115461/ENSG00000173531/ENSG00000131759/ENSG00000117394	20	ENSG00000243137/ENSG00000231924/ENSG00000125538/ENSG00000204941/ENSG00000242221/ENSG00000164171/ENSG00000131203/ENSG00000085662/ENSG00000118785/ENSG00000068366/ENSG00000123612/ENSG00000128342/ENSG00000183668/ENSG00000182752/ENSG00000108854/ENSG00000128059/ENSG00000175592/ENSG00000170848/ENSG00000178726/ENSG00000113739
BP	GO:0051785	positive regulation of nuclear division	15|1234	56|13935	7.42118e-05	0.00277952	ENSG00000125538/ENSG00000078401/ENSG00000182585/ENSG00000126787/ENSG00000087586/ENSG00000115008/ENSG00000175063/ENSG00000167244/ENSG00000146670/ENSG00000113721/ENSG00000137804/ENSG00000174808/ENSG00000138798/ENSG00000102760/ENSG00000133302	IL1B/EDN1/EPGN/DLGAP5/AURKA/IL1A/UBE2C/IGF2/CDCA5/PDGFRB/NUSAP1/BTC/EGF/RGCC/SLF1	15	3	ENSG00000167244/ENSG00000113721/ENSG00000102760	12	ENSG00000125538/ENSG00000078401/ENSG00000182585/ENSG00000126787/ENSG00000087586/ENSG00000115008/ENSG00000175063/ENSG00000146670/ENSG00000137804/ENSG00000174808/ENSG00000138798/ENSG00000133302
BP	GO:0072376	protein activation cascade	17|1234	69|13935	7.96438e-05	0.00296196	ENSG00000197766/ENSG00000125730/ENSG00000149131/ENSG00000175899/ENSG00000224389/ENSG00000112936/ENSG00000127241/ENSG00000039537/ENSG00000244731/ENSG00000196352/ENSG00000182326/ENSG00000134830/ENSG00000159403/ENSG00000139178/ENSG00000102760/ENSG00000167085/ENSG00000197405	CFD/C3/SERPING1/A2M/C4B/C7/MASP1/C6/C4A/CD55/C1S/C5AR2/C1R/C1RL/RGCC/PHB/C5AR1	17	15	ENSG00000197766/ENSG00000125730/ENSG00000149131/ENSG00000175899/ENSG00000224389/ENSG00000112936/ENSG00000127241/ENSG00000039537/ENSG00000244731/ENSG00000182326/ENSG00000134830/ENSG00000159403/ENSG00000139178/ENSG00000102760/ENSG00000197405	2	ENSG00000196352/ENSG00000167085
BP	GO:1901615	organic hydroxy compound metabolic process	61|1234	421|13935	8.09966e-05	0.00296454	ENSG00000130203/ENSG00000184254/ENSG00000125538/ENSG00000138207/ENSG00000189221/ENSG00000120899/ENSG00000042832/ENSG00000211448/ENSG00000081923/ENSG00000135069/ENSG00000130208/ENSG00000103227/ENSG00000170522/ENSG00000176170/ENSG00000085662/ENSG00000135929/ENSG00000084674/ENSG00000113578/ENSG00000141401/ENSG00000161896/ENSG00000198743/ENSG00000111275/ENSG00000120437/ENSG00000100889/ENSG00000186480…	APOE/ALDH1A3/IL1B/RBP4/MAOA/PTK2B/TG/DIO2/ATP8B1/PSAT1/APOC1/LMF1/ELOVL6/SPHK1/AKR1B1/CYP27A1/APOB/FGF1/IMPA2/IP6K3/SLC5A3/ALDH2/ACAT2/PCK2/INSIG1/HMGCS1/ADH1B/FAXDC2/MIOX/INPP4B/CYP2R1/DKK3/SNCA/SOAT1/CH25H/CUBN/SEC14L2/CYP27C1/HMGCR/ACOX2/TGFB2/FGF2/IDI1/DHFR/SCARF1/SULT1A1/FDPS/RDH13/AKR1C3/INPP5B/TTPA/DGAT2/CYP19A1/FDFT1/MTMR2/MSMO1/GPD2/STARD4/ASAH2B/RBP1/BMP2	61	30	ENSG00000130203/ENSG00000138207/ENSG00000189221/ENSG00000120899/ENSG00000042832/ENSG00000135069/ENSG00000130208/ENSG00000103227/ENSG00000135929/ENSG00000084674/ENSG00000141401/ENSG00000161896/ENSG00000111275/ENSG00000100889/ENSG00000196616/ENSG00000170271/ENSG00000100253/ENSG00000186104/ENSG00000138135/ENSG00000107611/ENSG00000100003/ENSG00000168306/ENSG00000074660/ENSG00000196502/ENSG00000160439…	31	ENSG00000184254/ENSG00000125538/ENSG00000211448/ENSG00000081923/ENSG00000170522/ENSG00000176170/ENSG00000085662/ENSG00000113578/ENSG00000198743/ENSG00000120437/ENSG00000186480/ENSG00000112972/ENSG00000109452/ENSG00000050165/ENSG00000145335/ENSG00000057252/ENSG00000186684/ENSG00000113161/ENSG00000092969/ENSG00000138685/ENSG00000067064/ENSG00000228716/ENSG00000160752/ENSG00000137561/ENSG00000079459…
BP	GO:0042445	hormone metabolic process	31|1234	170|13935	8.13392e-05	0.00296454	ENSG00000184254/ENSG00000125538/ENSG00000138207/ENSG00000042832/ENSG00000211448/ENSG00000085662/ENSG00000118785/ENSG00000134259/ENSG00000163659/ENSG00000117594/ENSG00000163751/ENSG00000186104/ENSG00000148926/ENSG00000050165/ENSG00000143320/ENSG00000005379/ENSG00000186684/ENSG00000242366/ENSG00000213030/ENSG00000148737/ENSG00000166922/ENSG00000113739/ENSG00000196502/ENSG00000160439/ENSG00000196139…	ALDH1A3/IL1B/RBP4/TG/DIO2/AKR1B1/SPP1/NGF/TIPARP/HSD11B1/CPA3/CYP2R1/ADM/DKK3/CRABP2/TSPOAP1/CYP27C1/UGT1A8/CGB8/TCF7L2/SCG5/STC2/SULT1A1/RDH13/AKR1C3/AKR1C2/ACE/DGAT2/CYP19A1/RBP1/BMP2	31	16	ENSG00000138207/ENSG00000042832/ENSG00000117594/ENSG00000186104/ENSG00000148926/ENSG00000143320/ENSG00000005379/ENSG00000148737/ENSG00000196502/ENSG00000160439/ENSG00000196139/ENSG00000151632/ENSG00000159640/ENSG00000062282/ENSG00000137869/ENSG00000114115	15	ENSG00000184254/ENSG00000125538/ENSG00000211448/ENSG00000085662/ENSG00000118785/ENSG00000134259/ENSG00000163659/ENSG00000163751/ENSG00000050165/ENSG00000186684/ENSG00000242366/ENSG00000213030/ENSG00000166922/ENSG00000113739/ENSG00000125845
BP	GO:0022407	regulation of cell-cell adhesion	49|1234	317|13935	8.13971e-05	0.00296454	ENSG00000136244/ENSG00000125538/ENSG00000111846/ENSG00000162692/ENSG00000109906/ENSG00000168685/ENSG00000130707/ENSG00000115457/ENSG00000131203/ENSG00000010278/ENSG00000145675/ENSG00000197561/ENSG00000174564/ENSG00000173918/ENSG00000060656/ENSG00000128567/ENSG00000197646/ENSG00000154127/ENSG00000197635/ENSG00000010610/ENSG00000166484/ENSG00000131981/ENSG00000196352/ENSG00000143507/ENSG00000111913…	IL6/IL1B/GCNT2/VCAM1/ZBTB16/IL7R/ASS1/IGFBP2/IDO1/CD9/PIK3R1/ELANE/IL20RB/C1QTNF1/PTPRU/PODXL/PDCD1LG2/UBASH3B/DPP4/CD4/MAPK7/LGALS3/CD55/DUSP10/RIPOR2/BLM/KIF26B/IGF2/MIR222/TNFSF14/IL6R/CD274/LYN/PAK3/CYLD/MALT1/CX3CL1/EPHB6/PNP/FSTL3/HSPH1/TNFSF9/RARA/RGCC/ANK3/TESPA1/HSPD1/PLPP3/BMP2	49	24	ENSG00000162692/ENSG00000109906/ENSG00000130707/ENSG00000115457/ENSG00000145675/ENSG00000197561/ENSG00000174564/ENSG00000173918/ENSG00000060656/ENSG00000010610/ENSG00000166484/ENSG00000131981/ENSG00000143507/ENSG00000111913/ENSG00000162849/ENSG00000167244/ENSG00000125735/ENSG00000160712/ENSG00000006210/ENSG00000106123/ENSG00000070404/ENSG00000131759/ENSG00000102760/ENSG00000162407	25	ENSG00000136244/ENSG00000125538/ENSG00000111846/ENSG00000168685/ENSG00000131203/ENSG00000010278/ENSG00000128567/ENSG00000197646/ENSG00000154127/ENSG00000197635/ENSG00000196352/ENSG00000197299/ENSG00000207725/ENSG00000120217/ENSG00000254087/ENSG00000077264/ENSG00000083799/ENSG00000172175/ENSG00000198805/ENSG00000120694/ENSG00000125657/ENSG00000151150/ENSG00000135426/ENSG00000144381/ENSG00000125845
BP	GO:0048525	negative regulation of viral process	18|1234	76|13935	8.64432e-05	0.00312676	ENSG00000157601/ENSG00000187608/ENSG00000089127/ENSG00000185745/ENSG00000163661/ENSG00000135114/ENSG00000124107/ENSG00000111331/ENSG00000130303/ENSG00000115415/ENSG00000106785/ENSG00000207725/ENSG00000134321/ENSG00000055332/ENSG00000185885/ENSG00000132109/ENSG00000096063/ENSG00000012223	MX1/ISG15/OAS1/IFIT1/PTX3/OASL/SLPI/OAS3/BST2/STAT1/TRIM14/MIR222/RSAD2/EIF2AK2/IFITM1/TRIM21/SRPK1/LTF	18	2	ENSG00000163661/ENSG00000124107	16	ENSG00000157601/ENSG00000187608/ENSG00000089127/ENSG00000185745/ENSG00000135114/ENSG00000111331/ENSG00000130303/ENSG00000115415/ENSG00000106785/ENSG00000207725/ENSG00000134321/ENSG00000055332/ENSG00000185885/ENSG00000132109/ENSG00000096063/ENSG00000012223
BP	GO:0048659	smooth muscle cell proliferation	26|1234	133|13935	9.17486e-05	0.00329609	ENSG00000171388/ENSG00000136244/ENSG00000141052/ENSG00000113389/ENSG00000189058/ENSG00000078401/ENSG00000135744/ENSG00000136999/ENSG00000164171/ENSG00000085662/ENSG00000197561/ENSG00000170989/ENSG00000115415/ENSG00000207725/ENSG00000160712/ENSG00000113721/ENSG00000113161/ENSG00000006210/ENSG00000113070/ENSG00000138685/ENSG00000148737/ENSG00000115461/ENSG00000150593/ENSG00000115252/ENSG00000146674…	APLN/IL6/MYOCD/NPR3/APOD/EDN1/AGT/NOV/ITGA2/AKR1B1/ELANE/S1PR1/STAT1/MIR222/IL6R/PDGFRB/HMGCR/CX3CL1/HBEGF/FGF2/TCF7L2/IGFBP5/PDCD4/PDE1A/IGFBP3/SKP2	26	14	ENSG00000171388/ENSG00000113389/ENSG00000189058/ENSG00000135744/ENSG00000197561/ENSG00000170989/ENSG00000160712/ENSG00000113721/ENSG00000006210/ENSG00000148737/ENSG00000115461/ENSG00000150593/ENSG00000115252/ENSG00000146674	12	ENSG00000136244/ENSG00000141052/ENSG00000078401/ENSG00000136999/ENSG00000164171/ENSG00000085662/ENSG00000115415/ENSG00000207725/ENSG00000113161/ENSG00000113070/ENSG00000138685/ENSG00000145604
BP	GO:0006275	regulation of DNA replication	22|1234	104|13935	9.32458e-05	0.00332724	ENSG00000145386/ENSG00000171320/ENSG00000094804/ENSG00000111087/ENSG00000197299/ENSG00000123374/ENSG00000170312/ENSG00000165891/ENSG00000132646/ENSG00000112029/ENSG00000163794/ENSG00000177311/ENSG00000139618/ENSG00000138346/ENSG00000006634/ENSG00000133119/ENSG00000111445/ENSG00000161692/ENSG00000112312/ENSG00000129173/ENSG00000176208/ENSG00000049541	CCNA2/ESCO2/CDC6/GLI1/BLM/CDK2/CDK1/E2F7/PCNA/FBXO5/UCN/ZBTB38/BRCA2/DNA2/DBF4/RFC3/RFC5/DBF4B/GMNN/E2F8/ATAD5/RFC2	22	2	ENSG00000111087/ENSG00000163794	20	ENSG00000145386/ENSG00000171320/ENSG00000094804/ENSG00000197299/ENSG00000123374/ENSG00000170312/ENSG00000165891/ENSG00000132646/ENSG00000112029/ENSG00000177311/ENSG00000139618/ENSG00000138346/ENSG00000006634/ENSG00000133119/ENSG00000111445/ENSG00000161692/ENSG00000112312/ENSG00000129173/ENSG00000176208/ENSG00000049541
BP	GO:0035265	organ growth	29|1234	156|13935	9.5751e-05	0.00337568	ENSG00000124749/ENSG00000105664/ENSG00000187955/ENSG00000138207/ENSG00000078401/ENSG00000135744/ENSG00000185386/ENSG00000137193/ENSG00000170989/ENSG00000134057/ENSG00000117152/ENSG00000183691/ENSG00000169231/ENSG00000111087/ENSG00000153094/ENSG00000207725/ENSG00000170312/ENSG00000154556/ENSG00000113721/ENSG00000092969/ENSG00000164087/ENSG00000138685/ENSG00000136158/ENSG00000135547/ENSG00000131759…	COL21A1/COMP/COL14A1/RBP4/EDN1/AGT/MAPK11/PIM1/S1PR1/CCNB1/RGS4/NOG/THBS3/GLI1/BCL2L11/MIR222/CDK1/SORBS2/PDGFRB/TGFB2/POC1A/FGF2/SPRY2/HEY2/RARA/CYP19A1/COL6A3/RARB/BASP1	29	18	ENSG00000124749/ENSG00000105664/ENSG00000187955/ENSG00000138207/ENSG00000135744/ENSG00000185386/ENSG00000137193/ENSG00000170989/ENSG00000183691/ENSG00000169231/ENSG00000111087/ENSG00000153094/ENSG00000154556/ENSG00000113721/ENSG00000135547/ENSG00000131759/ENSG00000137869/ENSG00000163359	11	ENSG00000078401/ENSG00000134057/ENSG00000117152/ENSG00000207725/ENSG00000170312/ENSG00000092969/ENSG00000164087/ENSG00000138685/ENSG00000136158/ENSG00000077092/ENSG00000176788
BP	GO:0030071	regulation of mitotic metaphase/anaphase transition	14|1234	51|13935	9.58818e-05	0.00337568	ENSG00000169679/ENSG00000117724/ENSG00000071539/ENSG00000126787/ENSG00000080986/ENSG00000138778/ENSG00000112742/ENSG00000134057/ENSG00000094804/ENSG00000156970/ENSG00000164109/ENSG00000154473/ENSG00000112029/ENSG00000040275	BUB1/CENPF/TRIP13/DLGAP5/NDC80/CENPE/TTK/CCNB1/CDC6/BUB1B/MAD2L1/BUB3/FBXO5/SPDL1	14	0		14	ENSG00000169679/ENSG00000117724/ENSG00000071539/ENSG00000126787/ENSG00000080986/ENSG00000138778/ENSG00000112742/ENSG00000134057/ENSG00000094804/ENSG00000156970/ENSG00000164109/ENSG00000154473/ENSG00000112029/ENSG00000040275
BP	GO:0046165	alcohol biosynthetic process	25|1234	126|13935	9.68343e-05	0.0033851	ENSG00000130203/ENSG00000125538/ENSG00000120899/ENSG00000170522/ENSG00000176170/ENSG00000085662/ENSG00000084674/ENSG00000113578/ENSG00000141401/ENSG00000161896/ENSG00000120437/ENSG00000100889/ENSG00000186480/ENSG00000112972/ENSG00000186104/ENSG00000145335/ENSG00000100003/ENSG00000113161/ENSG00000138685/ENSG00000067064/ENSG00000228716/ENSG00000160752/ENSG00000079459/ENSG00000052802/ENSG00000204147	APOE/IL1B/PTK2B/ELOVL6/SPHK1/AKR1B1/APOB/FGF1/IMPA2/IP6K3/ACAT2/PCK2/INSIG1/HMGCS1/CYP2R1/SNCA/SEC14L2/HMGCR/FGF2/IDI1/DHFR/FDPS/FDFT1/MSMO1/ASAH2B	25	8	ENSG00000130203/ENSG00000120899/ENSG00000084674/ENSG00000141401/ENSG00000161896/ENSG00000100889/ENSG00000186104/ENSG00000100003	17	ENSG00000125538/ENSG00000170522/ENSG00000176170/ENSG00000085662/ENSG00000113578/ENSG00000120437/ENSG00000186480/ENSG00000112972/ENSG00000145335/ENSG00000113161/ENSG00000138685/ENSG00000067064/ENSG00000228716/ENSG00000160752/ENSG00000079459/ENSG00000052802/ENSG00000204147
BP	GO:0032102	negative regulation of response to external stimulus	41|1234	252|13935	9.74315e-05	0.0033851	ENSG00000130203/ENSG00000197632/ENSG00000149131/ENSG00000132386/ENSG00000173432/ENSG00000185745/ENSG00000189058/ENSG00000135318/ENSG00000271447/ENSG00000078401/ENSG00000136999/ENSG00000075213/ENSG00000010278/ENSG00000118785/ENSG00000197561/ENSG00000166033/ENSG00000174564/ENSG00000173918/ENSG00000185924/ENSG00000185008/ENSG00000122861/ENSG00000153993/ENSG00000154127/ENSG00000166484/ENSG00000182175…	APOE/SERPINB2/SERPING1/SERPINF1/SAA1/IFIT1/APOD/NT5E/MMP28/EDN1/NOV/SEMA3A/CD9/SPP1/ELANE/HTRA1/IL20RB/C1QTNF1/RTN4RL1/ROBO2/PLAU/SEMA3D/UBASH3B/MAPK7/RGMA/DUSP10/C5AR2/SEMA3F/PBK/MIR222/HGF/IL1R2/GREM1/HMGCR/UCN/FGF2/LTF/MICB/THBD/PDCD4/CYP19A1	41	23	ENSG00000130203/ENSG00000149131/ENSG00000132386/ENSG00000173432/ENSG00000189058/ENSG00000271447/ENSG00000197561/ENSG00000166033/ENSG00000174564/ENSG00000173918/ENSG00000185924/ENSG00000185008/ENSG00000122861/ENSG00000166484/ENSG00000182175/ENSG00000143507/ENSG00000134830/ENSG00000001617/ENSG00000019991/ENSG00000115590/ENSG00000163794/ENSG00000150593/ENSG00000137869	18	ENSG00000197632/ENSG00000185745/ENSG00000135318/ENSG00000078401/ENSG00000136999/ENSG00000075213/ENSG00000010278/ENSG00000118785/ENSG00000153993/ENSG00000154127/ENSG00000168078/ENSG00000207725/ENSG00000166923/ENSG00000113161/ENSG00000138685/ENSG00000012223/ENSG00000204516/ENSG00000178726
BP	GO:0050920	regulation of chemotaxis	31|1234	172|13935	0.000101913	0.00351767	ENSG00000136244/ENSG00000125538/ENSG00000172349/ENSG00000271447/ENSG00000129988/ENSG00000109743/ENSG00000078401/ENSG00000120899/ENSG00000136999/ENSG00000164171/ENSG00000075213/ENSG00000197561/ENSG00000113578/ENSG00000185008/ENSG00000170989/ENSG00000153993/ENSG00000111913/ENSG00000134830/ENSG00000001617/ENSG00000125735/ENSG00000160712/ENSG00000254087/ENSG00000113721/ENSG00000166923/ENSG00000138685…	IL6/IL1B/IL16/MMP28/LBP/BST1/EDN1/PTK2B/NOV/ITGA2/SEMA3A/ELANE/FGF1/ROBO2/S1PR1/SEMA3D/RIPOR2/C5AR2/SEMA3F/TNFSF14/IL6R/LYN/PDGFRB/GREM1/FGF2/MST1/HSPB1/CYP19A1/C5AR1/ADGRA2/CCL26	31	18	ENSG00000172349/ENSG00000271447/ENSG00000129988/ENSG00000120899/ENSG00000197561/ENSG00000185008/ENSG00000170989/ENSG00000111913/ENSG00000134830/ENSG00000001617/ENSG00000125735/ENSG00000160712/ENSG00000113721/ENSG00000173531/ENSG00000106211/ENSG00000137869/ENSG00000197405/ENSG00000020181	13	ENSG00000136244/ENSG00000125538/ENSG00000109743/ENSG00000078401/ENSG00000136999/ENSG00000164171/ENSG00000075213/ENSG00000113578/ENSG00000153993/ENSG00000254087/ENSG00000166923/ENSG00000138685/ENSG00000006606
BP	GO:0061326	renal tubule development	18|1234	77|13935	0.000103617	0.00354505	ENSG00000135744/ENSG00000198914/ENSG00000168621/ENSG00000113578/ENSG00000128342/ENSG00000183691/ENSG00000126778/ENSG00000115415/ENSG00000162849/ENSG00000248905/ENSG00000166923/ENSG00000188064/ENSG00000145536/ENSG00000138685/ENSG00000196159/ENSG00000205213/ENSG00000146021/ENSG00000125845	AGT/POU3F3/GDNF/FGF1/LIF/NOG/SIX1/STAT1/KIF26B/FMN1/GREM1/WNT7B/ADAMTS16/FGF2/FAT4/LGR4/KLHL3/BMP2	18	7	ENSG00000135744/ENSG00000198914/ENSG00000183691/ENSG00000126778/ENSG00000162849/ENSG00000196159/ENSG00000146021	11	ENSG00000168621/ENSG00000113578/ENSG00000128342/ENSG00000115415/ENSG00000248905/ENSG00000166923/ENSG00000188064/ENSG00000145536/ENSG00000138685/ENSG00000205213/ENSG00000125845
BP	GO:0031667	response to nutrient levels	59|1234	407|13935	0.000104049	0.00354505	ENSG00000130203/ENSG00000125538/ENSG00000162692/ENSG00000130513/ENSG00000163083/ENSG00000150907/ENSG00000070669/ENSG00000137673/ENSG00000188338/ENSG00000164761/ENSG00000136492/ENSG00000130707/ENSG00000164171/ENSG00000149212/ENSG00000115457/ENSG00000130766/ENSG00000118785/ENSG00000068366/ENSG00000123612/ENSG00000137193/ENSG00000181019/ENSG00000185100/ENSG00000100889/ENSG00000112972/ENSG00000105550…	APOE/IL1B/VCAM1/GDF15/INHBB/FOXO1/ASNS/MMP7/SLC38A3/TNFRSF11B/BRIP1/ASS1/ITGA2/SESN3/IGFBP2/SESN2/SPP1/ACSL4/ACVR1C/PIM1/NQO1/ADSSL1/PCK2/HMGCS1/FGF21/CD4/LIPG/ALPL/P2RY11/ADM/PTN/STAT1/OXCT1/MTHFR/EIF2AK2/HSPA8/CUBN/HMGCR/NTRK1/PCNA/STK26/UCN/BRCA2/CPS1/CCND1/STC2/PIK3C2B/RARA/AKR1C3/TTPA/OGT/PHEX/TYMS/HAT1/NNT/HSPD1/SLC2A1/KCNB1/RBP1	59	32	ENSG00000130203/ENSG00000162692/ENSG00000130513/ENSG00000163083/ENSG00000150907/ENSG00000070669/ENSG00000137673/ENSG00000188338/ENSG00000130707/ENSG00000149212/ENSG00000115457/ENSG00000130766/ENSG00000137193/ENSG00000185100/ENSG00000100889/ENSG00000105550/ENSG00000010610/ENSG00000162551/ENSG00000244165/ENSG00000148926/ENSG00000177000/ENSG00000107611/ENSG00000198400/ENSG00000163794/ENSG00000133056…	27	ENSG00000125538/ENSG00000164761/ENSG00000136492/ENSG00000164171/ENSG00000118785/ENSG00000068366/ENSG00000123612/ENSG00000181019/ENSG00000112972/ENSG00000101670/ENSG00000105894/ENSG00000115415/ENSG00000083720/ENSG00000055332/ENSG00000109971/ENSG00000113161/ENSG00000132646/ENSG00000134602/ENSG00000139618/ENSG00000021826/ENSG00000110092/ENSG00000113739/ENSG00000137561/ENSG00000176890/ENSG00000128708…
BP	GO:0002455	humoral immune response mediated by circulating immunoglobulin	11|1234	34|13935	0.000106026	0.00358925	ENSG00000125730/ENSG00000149131/ENSG00000224389/ENSG00000112936/ENSG00000039537/ENSG00000174371/ENSG00000244731/ENSG00000196352/ENSG00000182326/ENSG00000159403/ENSG00000139178	C3/SERPING1/C4B/C7/C6/EXO1/C4A/CD55/C1S/C1R/C1RL	11	9	ENSG00000125730/ENSG00000149131/ENSG00000224389/ENSG00000112936/ENSG00000039537/ENSG00000244731/ENSG00000182326/ENSG00000159403/ENSG00000139178	2	ENSG00000174371/ENSG00000196352
BP	GO:0031570	DNA integrity checkpoint	29|1234	157|13935	0.000107716	0.00362323	ENSG00000185499/ENSG00000092853/ENSG00000136492/ENSG00000131747/ENSG00000012048/ENSG00000143476/ENSG00000087586/ENSG00000145632/ENSG00000134057/ENSG00000094804/ENSG00000093009/ENSG00000113456/ENSG00000085840/ENSG00000158402/ENSG00000197299/ENSG00000149554/ENSG00000123374/ENSG00000170312/ENSG00000165891/ENSG00000132646/ENSG00000168411/ENSG00000138346/ENSG00000110092/ENSG00000154920/ENSG00000102760…	MUC1/CLSPN/BRIP1/TOP2A/BRCA1/DTL/AURKA/PLK2/CCNB1/CDC6/CDC45/RAD1/ORC1/CDC25C/BLM/CHEK1/CDK2/CDK1/E2F7/PCNA/RFWD3/DNA2/CCND1/EME1/RGCC/BTG2/E2F8/GTSE1/H2AFX	29	3	ENSG00000185499/ENSG00000102760/ENSG00000159388	26	ENSG00000092853/ENSG00000136492/ENSG00000131747/ENSG00000012048/ENSG00000143476/ENSG00000087586/ENSG00000145632/ENSG00000134057/ENSG00000094804/ENSG00000093009/ENSG00000113456/ENSG00000085840/ENSG00000158402/ENSG00000197299/ENSG00000149554/ENSG00000123374/ENSG00000170312/ENSG00000165891/ENSG00000132646/ENSG00000168411/ENSG00000138346/ENSG00000110092/ENSG00000154920/ENSG00000129173/ENSG00000075218…
BP	GO:0019218	regulation of steroid metabolic process	21|1234	98|13935	0.000109912	0.00367371	ENSG00000130203/ENSG00000125538/ENSG00000135744/ENSG00000130208/ENSG00000103227/ENSG00000170522/ENSG00000084674/ENSG00000113578/ENSG00000186480/ENSG00000112972/ENSG00000050165/ENSG00000100003/ENSG00000113161/ENSG00000242366/ENSG00000067064/ENSG00000160752/ENSG00000196139/ENSG00000062282/ENSG00000079459/ENSG00000164211/ENSG00000125845	APOE/IL1B/AGT/APOC1/LMF1/ELOVL6/APOB/FGF1/INSIG1/HMGCS1/DKK3/SEC14L2/HMGCR/UGT1A8/IDI1/FDPS/AKR1C3/DGAT2/FDFT1/STARD4/BMP2	21	8	ENSG00000130203/ENSG00000135744/ENSG00000130208/ENSG00000103227/ENSG00000084674/ENSG00000100003/ENSG00000196139/ENSG00000062282	13	ENSG00000125538/ENSG00000170522/ENSG00000113578/ENSG00000186480/ENSG00000112972/ENSG00000050165/ENSG00000113161/ENSG00000242366/ENSG00000067064/ENSG00000160752/ENSG00000079459/ENSG00000164211/ENSG00000125845
BP	GO:0051306	mitotic sister chromatid separation	15|1234	58|13935	0.000114769	0.00381191	ENSG00000169679/ENSG00000117724/ENSG00000071539/ENSG00000126787/ENSG00000080986/ENSG00000138778/ENSG00000112742/ENSG00000134057/ENSG00000094804/ENSG00000164611/ENSG00000156970/ENSG00000164109/ENSG00000154473/ENSG00000112029/ENSG00000040275	BUB1/CENPF/TRIP13/DLGAP5/NDC80/CENPE/TTK/CCNB1/CDC6/PTTG1/BUB1B/MAD2L1/BUB3/FBXO5/SPDL1	15	0		15	ENSG00000169679/ENSG00000117724/ENSG00000071539/ENSG00000126787/ENSG00000080986/ENSG00000138778/ENSG00000112742/ENSG00000134057/ENSG00000094804/ENSG00000164611/ENSG00000156970/ENSG00000164109/ENSG00000154473/ENSG00000112029/ENSG00000040275
BP	GO:0033048	negative regulation of mitotic sister chromatid segregation	12|1234	40|13935	0.000118157	0.00387569	ENSG00000169679/ENSG00000117724/ENSG00000071539/ENSG00000080986/ENSG00000112742/ENSG00000134057/ENSG00000164611/ENSG00000156970/ENSG00000164109/ENSG00000154473/ENSG00000112029/ENSG00000040275	BUB1/CENPF/TRIP13/NDC80/TTK/CCNB1/PTTG1/BUB1B/MAD2L1/BUB3/FBXO5/SPDL1	12	0		12	ENSG00000169679/ENSG00000117724/ENSG00000071539/ENSG00000080986/ENSG00000112742/ENSG00000134057/ENSG00000164611/ENSG00000156970/ENSG00000164109/ENSG00000154473/ENSG00000112029/ENSG00000040275
BP	GO:0090183	regulation of kidney development	12|1234	40|13935	0.000118157	0.00387569	ENSG00000135744/ENSG00000168621/ENSG00000128342/ENSG00000183691/ENSG00000126778/ENSG00000183943/ENSG00000115415/ENSG00000113721/ENSG00000166923/ENSG00000196159/ENSG00000205213/ENSG00000176788	AGT/GDNF/LIF/NOG/SIX1/PRKX/STAT1/PDGFRB/GREM1/FAT4/LGR4/BASP1	12	6	ENSG00000135744/ENSG00000183691/ENSG00000126778/ENSG00000183943/ENSG00000113721/ENSG00000196159	6	ENSG00000168621/ENSG00000128342/ENSG00000115415/ENSG00000166923/ENSG00000205213/ENSG00000176788
BP	GO:1902099	regulation of metaphase/anaphase transition of cell cycle	14|1234	52|13935	0.000120639	0.00393269	ENSG00000169679/ENSG00000117724/ENSG00000071539/ENSG00000126787/ENSG00000080986/ENSG00000138778/ENSG00000112742/ENSG00000134057/ENSG00000094804/ENSG00000156970/ENSG00000164109/ENSG00000154473/ENSG00000112029/ENSG00000040275	BUB1/CENPF/TRIP13/DLGAP5/NDC80/CENPE/TTK/CCNB1/CDC6/BUB1B/MAD2L1/BUB3/FBXO5/SPDL1	14	0		14	ENSG00000169679/ENSG00000117724/ENSG00000071539/ENSG00000126787/ENSG00000080986/ENSG00000138778/ENSG00000112742/ENSG00000134057/ENSG00000094804/ENSG00000156970/ENSG00000164109/ENSG00000154473/ENSG00000112029/ENSG00000040275
BP	GO:0022616	DNA strand elongation	9|1234	24|13935	0.000124679	0.00403944	ENSG00000131153/ENSG00000101003/ENSG00000168496/ENSG00000147536/ENSG00000181938/ENSG00000132646/ENSG00000101868/ENSG00000138346/ENSG00000133119	GINS2/GINS1/FEN1/GINS4/GINS3/PCNA/POLA1/DNA2/RFC3	9	0		9	ENSG00000131153/ENSG00000101003/ENSG00000168496/ENSG00000147536/ENSG00000181938/ENSG00000132646/ENSG00000101868/ENSG00000138346/ENSG00000133119
BP	GO:1901989	positive regulation of cell cycle phase transition	19|1234	85|13935	0.000127666	0.004111	ENSG00000143476/ENSG00000126787/ENSG00000134057/ENSG00000101447/ENSG00000094804/ENSG00000093009/ENSG00000164045/ENSG00000175063/ENSG00000158402/ENSG00000111087/ENSG00000207725/ENSG00000170312/ENSG00000158290/ENSG00000146670/ENSG00000118971/ENSG00000112029/ENSG00000110092/ENSG00000161692/ENSG00000176208	DTL/DLGAP5/CCNB1/FAM83D/CDC6/CDC45/CDC25A/UBE2C/CDC25C/GLI1/MIR222/CDK1/CUL4B/CDCA5/CCND2/FBXO5/CCND1/DBF4B/ATAD5	19	2	ENSG00000111087/ENSG00000118971	17	ENSG00000143476/ENSG00000126787/ENSG00000134057/ENSG00000101447/ENSG00000094804/ENSG00000093009/ENSG00000164045/ENSG00000175063/ENSG00000158402/ENSG00000207725/ENSG00000170312/ENSG00000158290/ENSG00000146670/ENSG00000112029/ENSG00000110092/ENSG00000161692/ENSG00000176208
BP	GO:0051781	positive regulation of cell division	16|1234	65|13935	0.000129656	0.00414978	ENSG00000125538/ENSG00000113578/ENSG00000115008/ENSG00000161800/ENSG00000114346/ENSG00000118193/ENSG00000094804/ENSG00000105894/ENSG00000167244/ENSG00000138182/ENSG00000137807/ENSG00000138675/ENSG00000213626/ENSG00000092969/ENSG00000138685/ENSG00000174808	IL1B/FGF1/IL1A/RACGAP1/ECT2/KIF14/CDC6/PTN/IGF2/KIF20B/KIF23/FGF5/LBH/TGFB2/FGF2/BTC	16	2	ENSG00000167244/ENSG00000213626	14	ENSG00000125538/ENSG00000113578/ENSG00000115008/ENSG00000161800/ENSG00000114346/ENSG00000118193/ENSG00000094804/ENSG00000105894/ENSG00000138182/ENSG00000137807/ENSG00000138675/ENSG00000092969/ENSG00000138685/ENSG00000174808
BP	GO:0048732	gland development	54|1234	367|13935	0.000136834	0.00435314	ENSG00000171388/ENSG00000162998/ENSG00000184254/ENSG00000111335/ENSG00000132386/ENSG00000162433/ENSG00000179593/ENSG00000070669/ENSG00000042832/ENSG00000130707/ENSG00000164171/ENSG00000075213/ENSG00000087586/ENSG00000204103/ENSG00000100889/ENSG00000112972/ENSG00000183691/ENSG00000141655/ENSG00000111087/ENSG00000153094/ENSG00000126778/ENSG00000050165/ENSG00000105894/ENSG00000167244/ENSG00000019991…	APLN/FRZB/ALDH1A3/OAS2/SERPINF1/AK4/ALOX15B/ASNS/TG/ASS1/ITGA2/SEMA3A/AURKA/MAFB/PCK2/HMGCS1/NOG/TNFRSF11A/GLI1/BCL2L11/SIX1/DKK3/PTN/IGF2/HGF/CCNB2/IQGAP3/SERPINA5/E2F7/PCNA/LBH/WNT7B/TGFB2/PPAT/BRCA2/IGFBP5/FSTL3/CPS1/CCND1/MST1/RXFP1/CDKN1C/HOXB9/RARA/EGF/PLXND1/CYP19A1/CCDC40/E2F8/RARB/TYMS/TBX19/BMP2/PAX6	54	29	ENSG00000171388/ENSG00000162998/ENSG00000132386/ENSG00000162433/ENSG00000179593/ENSG00000070669/ENSG00000042832/ENSG00000130707/ENSG00000204103/ENSG00000100889/ENSG00000183691/ENSG00000111087/ENSG00000153094/ENSG00000126778/ENSG00000167244/ENSG00000019991/ENSG00000188488/ENSG00000213626/ENSG00000115461/ENSG00000070404/ENSG00000173531/ENSG00000171509/ENSG00000129757/ENSG00000170689/ENSG00000131759…	25	ENSG00000184254/ENSG00000111335/ENSG00000164171/ENSG00000075213/ENSG00000087586/ENSG00000112972/ENSG00000141655/ENSG00000050165/ENSG00000105894/ENSG00000157456/ENSG00000183856/ENSG00000165891/ENSG00000132646/ENSG00000188064/ENSG00000092969/ENSG00000128059/ENSG00000139618/ENSG00000021826/ENSG00000110092/ENSG00000138798/ENSG00000129173/ENSG00000077092/ENSG00000176890/ENSG00000125845/ENSG00000007372
BP	GO:1905818	regulation of chromosome separation	15|1234	59|13935	0.00014146	0.00447334	ENSG00000169679/ENSG00000117724/ENSG00000071539/ENSG00000126787/ENSG00000080986/ENSG00000138778/ENSG00000112742/ENSG00000134057/ENSG00000094804/ENSG00000164611/ENSG00000156970/ENSG00000164109/ENSG00000154473/ENSG00000112029/ENSG00000040275	BUB1/CENPF/TRIP13/DLGAP5/NDC80/CENPE/TTK/CCNB1/CDC6/PTTG1/BUB1B/MAD2L1/BUB3/FBXO5/SPDL1	15	0		15	ENSG00000169679/ENSG00000117724/ENSG00000071539/ENSG00000126787/ENSG00000080986/ENSG00000138778/ENSG00000112742/ENSG00000134057/ENSG00000094804/ENSG00000164611/ENSG00000156970/ENSG00000164109/ENSG00000154473/ENSG00000112029/ENSG00000040275
BP	GO:0051782	negative regulation of cell division	7|1234	15|13935	0.000142849	0.00449038	ENSG00000265972/ENSG00000066279/ENSG00000091651/ENSG00000099994/ENSG00000197299/ENSG00000165891/ENSG00000129173	TXNIP/ASPM/ORC6/SUSD2/BLM/E2F7/E2F8	7	2	ENSG00000265972/ENSG00000099994	5	ENSG00000066279/ENSG00000091651/ENSG00000197299/ENSG00000165891/ENSG00000129173
BP	GO:0032355	response to estradiol	22|1234	107|13935	0.0001449	0.00452792	ENSG00000125538/ENSG00000135744/ENSG00000265972/ENSG00000130707/ENSG00000164171/ENSG00000115457/ENSG00000084674/ENSG00000181019/ENSG00000121621/ENSG00000145386/ENSG00000010610/ENSG00000105894/ENSG00000180530/ENSG00000113721/ENSG00000132646/ENSG00000163794/ENSG00000139618/ENSG00000122420/ENSG00000101773/ENSG00000110092/ENSG00000131759/ENSG00000164032	IL1B/AGT/TXNIP/ASS1/ITGA2/IGFBP2/APOB/NQO1/KIF18A/CCNA2/CD4/PTN/NRIP1/PDGFRB/PCNA/UCN/BRCA2/PTGFR/RBBP8/CCND1/RARA/H2AFZ	22	10	ENSG00000135744/ENSG00000265972/ENSG00000130707/ENSG00000115457/ENSG00000084674/ENSG00000010610/ENSG00000113721/ENSG00000163794/ENSG00000122420/ENSG00000131759	12	ENSG00000125538/ENSG00000164171/ENSG00000181019/ENSG00000121621/ENSG00000145386/ENSG00000105894/ENSG00000180530/ENSG00000132646/ENSG00000139618/ENSG00000101773/ENSG00000110092/ENSG00000164032
BP	GO:0097529	myeloid leukocyte migration	28|1234	152|13935	0.000147531	0.00454685	ENSG00000136244/ENSG00000125538/ENSG00000173432/ENSG00000271447/ENSG00000129988/ENSG00000109743/ENSG00000078401/ENSG00000120899/ENSG00000115594/ENSG00000136999/ENSG00000153898/ENSG00000131981/ENSG00000141655/ENSG00000111913/ENSG00000134830/ENSG00000160712/ENSG00000204936/ENSG00000136160/ENSG00000169071/ENSG00000254087/ENSG00000166923/ENSG00000006210/ENSG00000092969/ENSG00000184588/ENSG00000173531…	IL6/IL1B/SAA1/MMP28/LBP/BST1/EDN1/PTK2B/IL1R1/NOV/MCOLN2/LGALS3/TNFRSF11A/RIPOR2/C5AR2/IL6R/CD177/EDNRB/ROR2/LYN/GREM1/CX3CL1/TGFB2/PDE4B/MST1/CYP19A1/C5AR1/CCL26	28	15	ENSG00000173432/ENSG00000271447/ENSG00000129988/ENSG00000120899/ENSG00000115594/ENSG00000131981/ENSG00000111913/ENSG00000134830/ENSG00000160712/ENSG00000136160/ENSG00000169071/ENSG00000006210/ENSG00000173531/ENSG00000137869/ENSG00000197405	13	ENSG00000136244/ENSG00000125538/ENSG00000109743/ENSG00000078401/ENSG00000136999/ENSG00000153898/ENSG00000141655/ENSG00000204936/ENSG00000254087/ENSG00000166923/ENSG00000092969/ENSG00000184588/ENSG00000006606
BP	GO:0009636	response to toxic substance	61|1234	430|13935	0.000148019	0.00454685	ENSG00000130203/ENSG00000095303/ENSG00000136244/ENSG00000125538/ENSG00000018625/ENSG00000162692/ENSG00000161544/ENSG00000138207/ENSG00000150551/ENSG00000150907/ENSG00000078401/ENSG00000120899/ENSG00000070669/ENSG00000257017/ENSG00000136492/ENSG00000265972/ENSG00000130707/ENSG00000173848/ENSG00000130766/ENSG00000130649/ENSG00000115884/ENSG00000181019/ENSG00000114346/ENSG00000134057/ENSG00000117152…	APOE/PTGS1/IL6/IL1B/ATP1A2/VCAM1/CYGB/RBP4/LYPD1/FOXO1/EDN1/PTK2B/ASNS/HP/BRIP1/TXNIP/ASS1/NET1/SESN2/CYP2E1/SDC1/NQO1/ECT2/CCNB1/RGS4/MAPK7/BNIP3/ALOX5AP/ITPR2/ANKZF1/STAT1/TRPM2/OXCT1/HGF/CDK1/ADAMTS13/EIF2AK2/LYN/PDGFRB/HMGCR/NTRK1/PCNA/RNF112/STK26/INMT/GJC2/DHFR/FOSL1/GGH/SOD3/CPS1/CCND1/MT-ND6/RARA/TTPA/ADAM9/PHB/TYMS/NNT/HSPD1/GSTM3	61	28	ENSG00000130203/ENSG00000095303/ENSG00000018625/ENSG00000162692/ENSG00000161544/ENSG00000138207/ENSG00000150907/ENSG00000120899/ENSG00000070669/ENSG00000257017/ENSG00000265972/ENSG00000130707/ENSG00000130766/ENSG00000130649/ENSG00000166484/ENSG00000176171/ENSG00000132965/ENSG00000163516/ENSG00000019991/ENSG00000160323/ENSG00000113721/ENSG00000198400/ENSG00000128482/ENSG00000241644/ENSG00000198835…	33	ENSG00000136244/ENSG00000125538/ENSG00000150551/ENSG00000078401/ENSG00000136492/ENSG00000173848/ENSG00000115884/ENSG00000181019/ENSG00000114346/ENSG00000134057/ENSG00000117152/ENSG00000123104/ENSG00000115415/ENSG00000142185/ENSG00000083720/ENSG00000170312/ENSG00000055332/ENSG00000254087/ENSG00000113161/ENSG00000132646/ENSG00000134602/ENSG00000228716/ENSG00000175592/ENSG00000137563/ENSG00000021826…
BP	GO:0070365	hepatocyte differentiation	6|1234	11|13935	0.00014895	0.00454685	ENSG00000162998/ENSG00000164171/ENSG00000100889/ENSG00000165891/ENSG00000021826/ENSG00000129173	FRZB/ITGA2/PCK2/E2F7/CPS1/E2F8	6	2	ENSG00000162998/ENSG00000100889	4	ENSG00000164171/ENSG00000165891/ENSG00000021826/ENSG00000129173
BP	GO:0072283	metanephric renal vesicle morphogenesis	6|1234	11|13935	0.00014895	0.00454685	ENSG00000168621/ENSG00000128342/ENSG00000115415/ENSG00000162849/ENSG00000248905/ENSG00000166923	GDNF/LIF/STAT1/KIF26B/FMN1/GREM1	6	1	ENSG00000162849	5	ENSG00000168621/ENSG00000128342/ENSG00000115415/ENSG00000248905/ENSG00000166923
BP	GO:0050900	leukocyte migration	49|1234	325|13935	0.000151938	0.00461116	ENSG00000196611/ENSG00000136244/ENSG00000231924/ENSG00000125538/ENSG00000173432/ENSG00000162692/ENSG00000189058/ENSG00000172349/ENSG00000271447/ENSG00000129988/ENSG00000109743/ENSG00000078401/ENSG00000120899/ENSG00000115594/ENSG00000100739/ENSG00000136999/ENSG00000164171/ENSG00000145675/ENSG00000197561/ENSG00000084674/ENSG00000115884/ENSG00000170989/ENSG00000153898/ENSG00000131981/ENSG00000141655…	MMP1/IL6/PSG1/IL1B/SAA1/VCAM1/APOD/IL16/MMP28/LBP/BST1/EDN1/PTK2B/IL1R1/BDKRB1/NOV/ITGA2/PIK3R1/ELANE/APOB/SDC1/S1PR1/MCOLN2/LGALS3/TNFRSF11A/ANGPT4/RIPOR2/C5AR2/TRPM2/TNFSF14/IL6R/CD177/EDNRB/IL33/ROR2/CH25H/GCNT1/LYN/GREM1/TNFRSF10A/CX3CL1/TGFB2/PDE4B/MST1/OLR1/CYP19A1/ATP1B3/C5AR1/CCL26	49	26	ENSG00000173432/ENSG00000162692/ENSG00000189058/ENSG00000172349/ENSG00000271447/ENSG00000129988/ENSG00000120899/ENSG00000115594/ENSG00000145675/ENSG00000197561/ENSG00000084674/ENSG00000170989/ENSG00000131981/ENSG00000101280/ENSG00000111913/ENSG00000134830/ENSG00000125735/ENSG00000160712/ENSG00000136160/ENSG00000169071/ENSG00000138135/ENSG00000187210/ENSG00000006210/ENSG00000173531/ENSG00000137869…	23	ENSG00000196611/ENSG00000136244/ENSG00000231924/ENSG00000125538/ENSG00000109743/ENSG00000078401/ENSG00000100739/ENSG00000136999/ENSG00000164171/ENSG00000115884/ENSG00000153898/ENSG00000141655/ENSG00000142185/ENSG00000204936/ENSG00000137033/ENSG00000254087/ENSG00000166923/ENSG00000104689/ENSG00000092969/ENSG00000184588/ENSG00000173391/ENSG00000069849/ENSG00000006606
BP	GO:0042063	gliogenesis	37|1234	224|13935	0.000152803	0.00461116	ENSG00000136244/ENSG00000122877/ENSG00000125538/ENSG00000187957/ENSG00000120899/ENSG00000104419/ENSG00000133107/ENSG00000010278/ENSG00000196569/ENSG00000092621/ENSG00000128342/ENSG00000183691/ENSG00000176171/ENSG00000152784/ENSG00000143507/ENSG00000112414/ENSG00000105894/ENSG00000207725/ENSG00000138675/ENSG00000170312/ENSG00000144355/ENSG00000137033/ENSG00000169071/ENSG00000254087/ENSG00000006210…	IL6/EGR2/IL1B/DNER/PTK2B/NDRG1/TRPC4/CD9/LAMA2/PHGDH/LIF/NOG/BNIP3/PRDM8/DUSP10/ADGRG6/PTN/MIR222/FGF5/CDK1/DLX1/IL33/ROR2/LYN/CX3CL1/RNF112/TGFB2/GJC2/MPP5/DLX2/WASF3/KLF15/ERBB3/GAP43/BMP2/DAAM2/PAX6	37	15	ENSG00000122877/ENSG00000120899/ENSG00000104419/ENSG00000196569/ENSG00000092621/ENSG00000183691/ENSG00000176171/ENSG00000143507/ENSG00000169071/ENSG00000006210/ENSG00000128482/ENSG00000198835/ENSG00000132970/ENSG00000163884/ENSG00000146122	22	ENSG00000136244/ENSG00000125538/ENSG00000187957/ENSG00000133107/ENSG00000010278/ENSG00000128342/ENSG00000152784/ENSG00000112414/ENSG00000105894/ENSG00000207725/ENSG00000138675/ENSG00000170312/ENSG00000144355/ENSG00000137033/ENSG00000254087/ENSG00000092969/ENSG00000072415/ENSG00000115844/ENSG00000065361/ENSG00000172020/ENSG00000125845/ENSG00000007372
BP	GO:0051346	negative regulation of hydrolase activity	53|1234	360|13935	0.000154985	0.00465043	ENSG00000197632/ENSG00000013293/ENSG00000121552/ENSG00000126709/ENSG00000125730/ENSG00000149131/ENSG00000132386/ENSG00000175899/ENSG00000185745/ENSG00000157150/ENSG00000224389/ENSG00000135744/ENSG00000163661/ENSG00000102265/ENSG00000105825/ENSG00000130208/ENSG00000124107/ENSG00000089685/ENSG00000119698/ENSG00000124116/ENSG00000101439/ENSG00000130303/ENSG00000134259/ENSG00000197249/ENSG00000244731…	SERPINB2/SLC7A14/CSTA/IFI6/C3/SERPING1/SERPINF1/A2M/IFIT1/TIMP4/C4B/AGT/PTX3/TIMP1/TFPI2/APOC1/SLPI/BIRC5/PPP4R4/WFDC3/CST3/BST2/NGF/SERPINA1/C4A/EGLN1/ANGPTL4/MAPK7/LGALS3/PTTG1/DPEP1/PTN/SNCA/BIRC3/NOL3/TNFSF14/HGF/KNL1/NGFR/SERPINA5/COL28A1/MASTL/COL4A3/TGFB2/HERPUD1/SPRY2/LTF/SH2D4A/ARL6IP1/MAP2/COL6A3/IPO5/SPOCK2	53	32	ENSG00000121552/ENSG00000125730/ENSG00000149131/ENSG00000132386/ENSG00000175899/ENSG00000157150/ENSG00000224389/ENSG00000135744/ENSG00000163661/ENSG00000102265/ENSG00000130208/ENSG00000124107/ENSG00000124116/ENSG00000101439/ENSG00000197249/ENSG00000244731/ENSG00000135766/ENSG00000167772/ENSG00000166484/ENSG00000131981/ENSG00000015413/ENSG00000140939/ENSG00000125735/ENSG00000019991/ENSG00000064300…	21	ENSG00000197632/ENSG00000013293/ENSG00000126709/ENSG00000185745/ENSG00000105825/ENSG00000089685/ENSG00000119698/ENSG00000130303/ENSG00000134259/ENSG00000164611/ENSG00000105894/ENSG00000145335/ENSG00000023445/ENSG00000137812/ENSG00000120539/ENSG00000092969/ENSG00000136158/ENSG00000012223/ENSG00000104611/ENSG00000170540/ENSG00000065150
BP	GO:0033047	regulation of mitotic sister chromatid segregation	16|1234	66|13935	0.000157277	0.00469254	ENSG00000169679/ENSG00000117724/ENSG00000071539/ENSG00000126787/ENSG00000080986/ENSG00000138778/ENSG00000112742/ENSG00000134057/ENSG00000094804/ENSG00000164611/ENSG00000156970/ENSG00000164109/ENSG00000154473/ENSG00000112029/ENSG00000040275/ENSG00000133302	BUB1/CENPF/TRIP13/DLGAP5/NDC80/CENPE/TTK/CCNB1/CDC6/PTTG1/BUB1B/MAD2L1/BUB3/FBXO5/SPDL1/SLF1	16	0		16	ENSG00000169679/ENSG00000117724/ENSG00000071539/ENSG00000126787/ENSG00000080986/ENSG00000138778/ENSG00000112742/ENSG00000134057/ENSG00000094804/ENSG00000164611/ENSG00000156970/ENSG00000164109/ENSG00000154473/ENSG00000112029/ENSG00000040275/ENSG00000133302
BP	GO:0010001	glial cell differentiation	29|1234	161|13935	0.000170121	0.00499115	ENSG00000122877/ENSG00000125538/ENSG00000187957/ENSG00000104419/ENSG00000133107/ENSG00000010278/ENSG00000196569/ENSG00000092621/ENSG00000128342/ENSG00000183691/ENSG00000176171/ENSG00000152784/ENSG00000143507/ENSG00000112414/ENSG00000138675/ENSG00000170312/ENSG00000144355/ENSG00000169071/ENSG00000254087/ENSG00000128482/ENSG00000072415/ENSG00000115844/ENSG00000132970/ENSG00000163884/ENSG00000065361…	EGR2/IL1B/DNER/NDRG1/TRPC4/CD9/LAMA2/PHGDH/LIF/NOG/BNIP3/PRDM8/DUSP10/ADGRG6/FGF5/CDK1/DLX1/ROR2/LYN/RNF112/MPP5/DLX2/WASF3/KLF15/ERBB3/GAP43/BMP2/DAAM2/PAX6	29	12	ENSG00000122877/ENSG00000104419/ENSG00000196569/ENSG00000092621/ENSG00000183691/ENSG00000176171/ENSG00000143507/ENSG00000169071/ENSG00000128482/ENSG00000132970/ENSG00000163884/ENSG00000146122	17	ENSG00000125538/ENSG00000187957/ENSG00000133107/ENSG00000010278/ENSG00000128342/ENSG00000152784/ENSG00000112414/ENSG00000138675/ENSG00000170312/ENSG00000144355/ENSG00000254087/ENSG00000072415/ENSG00000115844/ENSG00000065361/ENSG00000172020/ENSG00000125845/ENSG00000007372
BP	GO:0030595	leukocyte chemotaxis	29|1234	161|13935	0.000170121	0.00499115	ENSG00000136244/ENSG00000125538/ENSG00000173432/ENSG00000172349/ENSG00000271447/ENSG00000129988/ENSG00000109743/ENSG00000078401/ENSG00000120899/ENSG00000136999/ENSG00000170989/ENSG00000131981/ENSG00000141655/ENSG00000111913/ENSG00000134830/ENSG00000142185/ENSG00000125735/ENSG00000160712/ENSG00000136160/ENSG00000138135/ENSG00000254087/ENSG00000166923/ENSG00000006210/ENSG00000092969/ENSG00000184588…	IL6/IL1B/SAA1/IL16/MMP28/LBP/BST1/EDN1/PTK2B/NOV/S1PR1/LGALS3/TNFRSF11A/RIPOR2/C5AR2/TRPM2/TNFSF14/IL6R/EDNRB/CH25H/LYN/GREM1/CX3CL1/TGFB2/PDE4B/MST1/CYP19A1/C5AR1/CCL26	29	17	ENSG00000173432/ENSG00000172349/ENSG00000271447/ENSG00000129988/ENSG00000120899/ENSG00000170989/ENSG00000131981/ENSG00000111913/ENSG00000134830/ENSG00000125735/ENSG00000160712/ENSG00000136160/ENSG00000138135/ENSG00000006210/ENSG00000173531/ENSG00000137869/ENSG00000197405	12	ENSG00000136244/ENSG00000125538/ENSG00000109743/ENSG00000078401/ENSG00000136999/ENSG00000141655/ENSG00000142185/ENSG00000254087/ENSG00000166923/ENSG00000092969/ENSG00000184588/ENSG00000006606
BP	GO:1902806	regulation of cell cycle G1/S phase transition	29|1234	161|13935	0.000170121	0.00499115	ENSG00000185499/ENSG00000087586/ENSG00000145632/ENSG00000118193/ENSG00000134057/ENSG00000101447/ENSG00000094804/ENSG00000093009/ENSG00000158402/ENSG00000111087/ENSG00000099994/ENSG00000123374/ENSG00000100911/ENSG00000207725/ENSG00000080839/ENSG00000170312/ENSG00000158290/ENSG00000165891/ENSG00000132646/ENSG00000168411/ENSG00000118971/ENSG00000198835/ENSG00000188215/ENSG00000092010/ENSG00000110092…	MUC1/AURKA/PLK2/KIF14/CCNB1/FAM83D/CDC6/CDC45/CDC25C/GLI1/SUSD2/CDK2/PSME2/MIR222/RBL1/CDK1/CUL4B/E2F7/PCNA/RFWD3/CCND2/GJC2/DCUN1D3/PSME1/CCND1/RGCC/BTG2/E2F8/GTSE1	29	8	ENSG00000185499/ENSG00000111087/ENSG00000099994/ENSG00000118971/ENSG00000198835/ENSG00000188215/ENSG00000102760/ENSG00000159388	21	ENSG00000087586/ENSG00000145632/ENSG00000118193/ENSG00000134057/ENSG00000101447/ENSG00000094804/ENSG00000093009/ENSG00000158402/ENSG00000123374/ENSG00000100911/ENSG00000207725/ENSG00000080839/ENSG00000170312/ENSG00000158290/ENSG00000165891/ENSG00000132646/ENSG00000168411/ENSG00000092010/ENSG00000110092/ENSG00000129173/ENSG00000075218
BP	GO:0006721	terpenoid metabolic process	18|1234	80|13935	0.000174437	0.00508951	ENSG00000130203/ENSG00000184254/ENSG00000138207/ENSG00000084674/ENSG00000130649/ENSG00000115884/ENSG00000112972/ENSG00000183098/ENSG00000143320/ENSG00000186684/ENSG00000242366/ENSG00000198691/ENSG00000160752/ENSG00000160439/ENSG00000196139/ENSG00000062282/ENSG00000079459/ENSG00000114115	APOE/ALDH1A3/RBP4/APOB/CYP2E1/SDC1/HMGCS1/GPC6/CRABP2/CYP27C1/UGT1A8/ABCA4/FDPS/RDH13/AKR1C3/DGAT2/FDFT1/RBP1	18	11	ENSG00000130203/ENSG00000138207/ENSG00000084674/ENSG00000130649/ENSG00000183098/ENSG00000143320/ENSG00000198691/ENSG00000160439/ENSG00000196139/ENSG00000062282/ENSG00000114115	7	ENSG00000184254/ENSG00000115884/ENSG00000112972/ENSG00000186684/ENSG00000242366/ENSG00000160752/ENSG00000079459
BP	GO:0048660	regulation of smooth muscle cell proliferation	25|1234	131|13935	0.000184934	0.00530169	ENSG00000171388/ENSG00000136244/ENSG00000141052/ENSG00000113389/ENSG00000189058/ENSG00000078401/ENSG00000135744/ENSG00000164171/ENSG00000085662/ENSG00000197561/ENSG00000170989/ENSG00000115415/ENSG00000207725/ENSG00000160712/ENSG00000113721/ENSG00000113161/ENSG00000006210/ENSG00000113070/ENSG00000138685/ENSG00000148737/ENSG00000115461/ENSG00000150593/ENSG00000115252/ENSG00000146674/ENSG00000145604	APLN/IL6/MYOCD/NPR3/APOD/EDN1/AGT/ITGA2/AKR1B1/ELANE/S1PR1/STAT1/MIR222/IL6R/PDGFRB/HMGCR/CX3CL1/HBEGF/FGF2/TCF7L2/IGFBP5/PDCD4/PDE1A/IGFBP3/SKP2	25	14	ENSG00000171388/ENSG00000113389/ENSG00000189058/ENSG00000135744/ENSG00000197561/ENSG00000170989/ENSG00000160712/ENSG00000113721/ENSG00000006210/ENSG00000148737/ENSG00000115461/ENSG00000150593/ENSG00000115252/ENSG00000146674	11	ENSG00000136244/ENSG00000141052/ENSG00000078401/ENSG00000164171/ENSG00000085662/ENSG00000115415/ENSG00000207725/ENSG00000113161/ENSG00000113070/ENSG00000138685/ENSG00000145604
BP	GO:0007091	metaphase/anaphase transition of mitotic cell cycle	14|1234	54|13935	0.000187137	0.00530169	ENSG00000169679/ENSG00000117724/ENSG00000071539/ENSG00000126787/ENSG00000080986/ENSG00000138778/ENSG00000112742/ENSG00000134057/ENSG00000094804/ENSG00000156970/ENSG00000164109/ENSG00000154473/ENSG00000112029/ENSG00000040275	BUB1/CENPF/TRIP13/DLGAP5/NDC80/CENPE/TTK/CCNB1/CDC6/BUB1B/MAD2L1/BUB3/FBXO5/SPDL1	14	0		14	ENSG00000169679/ENSG00000117724/ENSG00000071539/ENSG00000126787/ENSG00000080986/ENSG00000138778/ENSG00000112742/ENSG00000134057/ENSG00000094804/ENSG00000156970/ENSG00000164109/ENSG00000154473/ENSG00000112029/ENSG00000040275
BP	GO:0031145	anaphase-promoting complex-dependent catabolic process	11|1234	36|13935	0.000188736	0.00530169	ENSG00000108106/ENSG00000087586/ENSG00000134057/ENSG00000164611/ENSG00000175063/ENSG00000123374/ENSG00000170312/ENSG00000156970/ENSG00000164109/ENSG00000154473/ENSG00000112029	UBE2S/AURKA/CCNB1/PTTG1/UBE2C/CDK2/CDK1/BUB1B/MAD2L1/BUB3/FBXO5	11	0		11	ENSG00000108106/ENSG00000087586/ENSG00000134057/ENSG00000164611/ENSG00000175063/ENSG00000123374/ENSG00000170312/ENSG00000156970/ENSG00000164109/ENSG00000154473/ENSG00000112029
BP	GO:0045740	positive regulation of DNA replication	11|1234	36|13935	0.000188736	0.00530169	ENSG00000111087/ENSG00000123374/ENSG00000170312/ENSG00000165891/ENSG00000132646/ENSG00000163794/ENSG00000138346/ENSG00000006634/ENSG00000161692/ENSG00000129173/ENSG00000176208	GLI1/CDK2/CDK1/E2F7/PCNA/UCN/DNA2/DBF4/DBF4B/E2F8/ATAD5	11	2	ENSG00000111087/ENSG00000163794	9	ENSG00000123374/ENSG00000170312/ENSG00000165891/ENSG00000132646/ENSG00000138346/ENSG00000006634/ENSG00000161692/ENSG00000129173/ENSG00000176208
BP	GO:0045841	negative regulation of mitotic metaphase/anaphase transition	11|1234	36|13935	0.000188736	0.00530169	ENSG00000169679/ENSG00000117724/ENSG00000071539/ENSG00000080986/ENSG00000112742/ENSG00000134057/ENSG00000156970/ENSG00000164109/ENSG00000154473/ENSG00000112029/ENSG00000040275	BUB1/CENPF/TRIP13/NDC80/TTK/CCNB1/BUB1B/MAD2L1/BUB3/FBXO5/SPDL1	11	0		11	ENSG00000169679/ENSG00000117724/ENSG00000071539/ENSG00000080986/ENSG00000112742/ENSG00000134057/ENSG00000156970/ENSG00000164109/ENSG00000154473/ENSG00000112029/ENSG00000040275
BP	GO:1902100	negative regulation of metaphase/anaphase transition of cell cycle	11|1234	36|13935	0.000188736	0.00530169	ENSG00000169679/ENSG00000117724/ENSG00000071539/ENSG00000080986/ENSG00000112742/ENSG00000134057/ENSG00000156970/ENSG00000164109/ENSG00000154473/ENSG00000112029/ENSG00000040275	BUB1/CENPF/TRIP13/NDC80/TTK/CCNB1/BUB1B/MAD2L1/BUB3/FBXO5/SPDL1	11	0		11	ENSG00000169679/ENSG00000117724/ENSG00000071539/ENSG00000080986/ENSG00000112742/ENSG00000134057/ENSG00000156970/ENSG00000164109/ENSG00000154473/ENSG00000112029/ENSG00000040275
BP	GO:1905517	macrophage migration	11|1234	36|13935	0.000188736	0.00530169	ENSG00000173432/ENSG00000271447/ENSG00000120899/ENSG00000153898/ENSG00000131981/ENSG00000136160/ENSG00000169071/ENSG00000006210/ENSG00000173531/ENSG00000137869/ENSG00000197405	SAA1/MMP28/PTK2B/MCOLN2/LGALS3/EDNRB/ROR2/CX3CL1/MST1/CYP19A1/C5AR1	11	10	ENSG00000173432/ENSG00000271447/ENSG00000120899/ENSG00000131981/ENSG00000136160/ENSG00000169071/ENSG00000006210/ENSG00000173531/ENSG00000137869/ENSG00000197405	1	ENSG00000153898
BP	GO:1903901	negative regulation of viral life cycle	16|1234	67|13935	0.000189882	0.00530565	ENSG00000157601/ENSG00000187608/ENSG00000089127/ENSG00000185745/ENSG00000163661/ENSG00000135114/ENSG00000124107/ENSG00000111331/ENSG00000130303/ENSG00000207725/ENSG00000134321/ENSG00000055332/ENSG00000185885/ENSG00000132109/ENSG00000096063/ENSG00000012223	MX1/ISG15/OAS1/IFIT1/PTX3/OASL/SLPI/OAS3/BST2/MIR222/RSAD2/EIF2AK2/IFITM1/TRIM21/SRPK1/LTF	16	2	ENSG00000163661/ENSG00000124107	14	ENSG00000157601/ENSG00000187608/ENSG00000089127/ENSG00000185745/ENSG00000135114/ENSG00000111331/ENSG00000130303/ENSG00000207725/ENSG00000134321/ENSG00000055332/ENSG00000185885/ENSG00000132109/ENSG00000096063/ENSG00000012223
BP	GO:0042542	response to hydrogen peroxide	24|1234	124|13935	0.00019741	0.0054193	ENSG00000136244/ENSG00000150907/ENSG00000120899/ENSG00000257017/ENSG00000265972/ENSG00000173848/ENSG00000115884/ENSG00000181019/ENSG00000114346/ENSG00000166484/ENSG00000176171/ENSG00000163516/ENSG00000115415/ENSG00000142185/ENSG00000019991/ENSG00000170312/ENSG00000113721/ENSG00000132646/ENSG00000128482/ENSG00000134602/ENSG00000175592/ENSG00000198695/ENSG00000168615/ENSG00000144381	IL6/FOXO1/PTK2B/HP/TXNIP/NET1/SDC1/NQO1/ECT2/MAPK7/BNIP3/ANKZF1/STAT1/TRPM2/HGF/CDK1/PDGFRB/PCNA/RNF112/STK26/FOSL1/MT-ND6/ADAM9/HSPD1	24	11	ENSG00000150907/ENSG00000120899/ENSG00000257017/ENSG00000265972/ENSG00000166484/ENSG00000176171/ENSG00000163516/ENSG00000019991/ENSG00000113721/ENSG00000128482/ENSG00000198695	13	ENSG00000136244/ENSG00000173848/ENSG00000115884/ENSG00000181019/ENSG00000114346/ENSG00000115415/ENSG00000142185/ENSG00000170312/ENSG00000132646/ENSG00000134602/ENSG00000175592/ENSG00000168615/ENSG00000144381
BP	GO:0033046	negative regulation of sister chromatid segregation	12|1234	42|13935	0.000198054	0.0054193	ENSG00000169679/ENSG00000117724/ENSG00000071539/ENSG00000080986/ENSG00000112742/ENSG00000134057/ENSG00000164611/ENSG00000156970/ENSG00000164109/ENSG00000154473/ENSG00000112029/ENSG00000040275	BUB1/CENPF/TRIP13/NDC80/TTK/CCNB1/PTTG1/BUB1B/MAD2L1/BUB3/FBXO5/SPDL1	12	0		12	ENSG00000169679/ENSG00000117724/ENSG00000071539/ENSG00000080986/ENSG00000112742/ENSG00000134057/ENSG00000164611/ENSG00000156970/ENSG00000164109/ENSG00000154473/ENSG00000112029/ENSG00000040275
BP	GO:0051985	negative regulation of chromosome segregation	12|1234	42|13935	0.000198054	0.0054193	ENSG00000169679/ENSG00000117724/ENSG00000071539/ENSG00000080986/ENSG00000112742/ENSG00000134057/ENSG00000164611/ENSG00000156970/ENSG00000164109/ENSG00000154473/ENSG00000112029/ENSG00000040275	BUB1/CENPF/TRIP13/NDC80/TTK/CCNB1/PTTG1/BUB1B/MAD2L1/BUB3/FBXO5/SPDL1	12	0		12	ENSG00000169679/ENSG00000117724/ENSG00000071539/ENSG00000080986/ENSG00000112742/ENSG00000134057/ENSG00000164611/ENSG00000156970/ENSG00000164109/ENSG00000154473/ENSG00000112029/ENSG00000040275
BP	GO:0061005	cell differentiation involved in kidney development	12|1234	42|13935	0.000198054	0.0054193	ENSG00000198914/ENSG00000168621/ENSG00000128342/ENSG00000128567/ENSG00000183943/ENSG00000115415/ENSG00000166923/ENSG00000107796/ENSG00000196159/ENSG00000163884/ENSG00000205213/ENSG00000176788	POU3F3/GDNF/LIF/PODXL/PRKX/STAT1/GREM1/ACTA2/FAT4/KLF15/LGR4/BASP1	12	5	ENSG00000198914/ENSG00000183943/ENSG00000107796/ENSG00000196159/ENSG00000163884	7	ENSG00000168621/ENSG00000128342/ENSG00000128567/ENSG00000115415/ENSG00000166923/ENSG00000205213/ENSG00000176788
BP	GO:0008406	gonad development	31|1234	179|13935	0.000215856	0.00587595	ENSG00000163083/ENSG00000121989/ENSG00000163661/ENSG00000136492/ENSG00000075213/ENSG00000123342/ENSG00000115884/ENSG00000185008/ENSG00000066279/ENSG00000121621/ENSG00000112972/ENSG00000163659/ENSG00000153094/ENSG00000122641/ENSG00000167325/ENSG00000106003/ENSG00000180530/ENSG00000113721/ENSG00000104899/ENSG00000198400/ENSG00000092969/ENSG00000139618/ENSG00000070404/ENSG00000110092/ENSG00000131759…	INHBB/ACVR2A/PTX3/BRIP1/SEMA3A/MMP19/SDC1/ROBO2/ASPM/KIF18A/HMGCS1/TIPARP/BCL2L11/INHBA/RRM1/LFNG/NRIP1/PDGFRB/AMH/NTRK1/TGFB2/BRCA2/FSTL3/CCND1/RARA/AKR1C3/PHB/CYP19A1/BASP1/TEX11/PTPRN	31	15	ENSG00000163083/ENSG00000121989/ENSG00000163661/ENSG00000123342/ENSG00000185008/ENSG00000153094/ENSG00000106003/ENSG00000113721/ENSG00000104899/ENSG00000198400/ENSG00000070404/ENSG00000131759/ENSG00000196139/ENSG00000137869/ENSG00000054356	16	ENSG00000136492/ENSG00000075213/ENSG00000115884/ENSG00000066279/ENSG00000121621/ENSG00000112972/ENSG00000163659/ENSG00000122641/ENSG00000167325/ENSG00000180530/ENSG00000092969/ENSG00000139618/ENSG00000110092/ENSG00000167085/ENSG00000176788/ENSG00000120498
BP	GO:0044784	metaphase/anaphase transition of cell cycle	14|1234	55|13935	0.000230851	0.00622537	ENSG00000169679/ENSG00000117724/ENSG00000071539/ENSG00000126787/ENSG00000080986/ENSG00000138778/ENSG00000112742/ENSG00000134057/ENSG00000094804/ENSG00000156970/ENSG00000164109/ENSG00000154473/ENSG00000112029/ENSG00000040275	BUB1/CENPF/TRIP13/DLGAP5/NDC80/CENPE/TTK/CCNB1/CDC6/BUB1B/MAD2L1/BUB3/FBXO5/SPDL1	14	0		14	ENSG00000169679/ENSG00000117724/ENSG00000071539/ENSG00000126787/ENSG00000080986/ENSG00000138778/ENSG00000112742/ENSG00000134057/ENSG00000094804/ENSG00000156970/ENSG00000164109/ENSG00000154473/ENSG00000112029/ENSG00000040275
BP	GO:0006875	cellular metal ion homeostasis	61|1234	437|13935	0.000231574	0.00622537	ENSG00000130203/ENSG00000125538/ENSG00000018625/ENSG00000173432/ENSG00000078401/ENSG00000120899/ENSG00000100739/ENSG00000135744/ENSG00000112936/ENSG00000118777/ENSG00000164220/ENSG00000133107/ENSG00000185149/ENSG00000170214/ENSG00000178752/ENSG00000133657/ENSG00000197561/ENSG00000173918/ENSG00000149596/ENSG00000170989/ENSG00000155511/ENSG00000138821/ENSG00000153898/ENSG00000135766/ENSG00000154127…	APOE/IL1B/ATP1A2/SAA1/EDN1/PTK2B/BDKRB1/AGT/C7/ABCG2/F2RL2/TRPC4/NPY2R/ADRA1B/ERFE/ATP13A3/ELANE/C1QTNF1/JPH2/S1PR1/GRIA1/SLC39A8/MCOLN2/EGLN1/UBASH3B/F2R/NEDD4L/CD4/BNIP3/CD55/ITPR2/TMEM178A/ADM/C5AR2/SNCA/PTGER2/TRPM2/NOL3/CYBRD1/EDNRB/KCNJ2/LYN/TMEM64/CCR10/CX3CL1/ACKR4/HERPUD1/FGF2/PTGFR/LTF/GPR35/DMPK/ABCB6/CALM2/STC2/SLC25A27/LPAR6/ATP1B3/C5AR1/FBXL5/ATP6V1A	61	36	ENSG00000130203/ENSG00000018625/ENSG00000173432/ENSG00000120899/ENSG00000135744/ENSG00000112936/ENSG00000185149/ENSG00000170214/ENSG00000178752/ENSG00000197561/ENSG00000173918/ENSG00000149596/ENSG00000170989/ENSG00000155511/ENSG00000135766/ENSG00000181104/ENSG00000010610/ENSG00000176171/ENSG00000152154/ENSG00000148926/ENSG00000134830/ENSG00000125384/ENSG00000140939/ENSG00000071967/ENSG00000136160…	25	ENSG00000125538/ENSG00000078401/ENSG00000100739/ENSG00000118777/ENSG00000164220/ENSG00000133107/ENSG00000133657/ENSG00000138821/ENSG00000153898/ENSG00000154127/ENSG00000049759/ENSG00000196352/ENSG00000123104/ENSG00000145335/ENSG00000142185/ENSG00000123700/ENSG00000254087/ENSG00000129048/ENSG00000138685/ENSG00000012223/ENSG00000143933/ENSG00000113739/ENSG00000069849/ENSG00000118564/ENSG00000114573
BP	GO:0007076	mitotic chromosome condensation	7|1234	16|13935	0.000234586	0.00622537	ENSG00000121152/ENSG00000109805/ENSG00000136824/ENSG00000113810/ENSG00000146670/ENSG00000137804/ENSG00000151503	NCAPH/NCAPG/SMC2/SMC4/CDCA5/NUSAP1/NCAPD3	7	0		7	ENSG00000121152/ENSG00000109805/ENSG00000136824/ENSG00000113810/ENSG00000146670/ENSG00000137804/ENSG00000151503
BP	GO:0051382	kinetochore assembly	7|1234	16|13935	0.000234586	0.00622537	ENSG00000117724/ENSG00000166451/ENSG00000115163/ENSG00000138778/ENSG00000153044/ENSG00000123219/ENSG00000203760	CENPF/CENPN/CENPA/CENPE/CENPH/CENPK/CENPW	7	0		7	ENSG00000117724/ENSG00000166451/ENSG00000115163/ENSG00000138778/ENSG00000153044/ENSG00000123219/ENSG00000203760
BP	GO:0051580	regulation of neurotransmitter uptake	7|1234	16|13935	0.000234586	0.00622537	ENSG00000018625/ENSG00000168621/ENSG00000117152/ENSG00000046653/ENSG00000145335/ENSG00000169213/ENSG00000170540	ATP1A2/GDNF/RGS4/GPM6B/SNCA/RAB3B/ARL6IP1	7	2	ENSG00000018625/ENSG00000046653	5	ENSG00000168621/ENSG00000117152/ENSG00000145335/ENSG00000169213/ENSG00000170540
BP	GO:0010817	regulation of hormone levels	57|1234	402|13935	0.000244467	0.00637091	ENSG00000171388/ENSG00000136244/ENSG00000184254/ENSG00000125538/ENSG00000138207/ENSG00000163083/ENSG00000078401/ENSG00000135744/ENSG00000042832/ENSG00000211448/ENSG00000136999/ENSG00000089685/ENSG00000085662/ENSG00000118785/ENSG00000145242/ENSG00000123612/ENSG00000173918/ENSG00000128342/ENSG00000134259/ENSG00000147642/ENSG00000095752/ENSG00000197635/ENSG00000163659/ENSG00000123104/ENSG00000117594…	APLN/IL6/ALDH1A3/IL1B/RBP4/INHBB/EDN1/AGT/TG/DIO2/NOV/BIRC5/AKR1B1/SPP1/EPHA5/ACVR1C/C1QTNF1/LIF/NGF/SYBU/IL11/DPP4/TIPARP/ITPR2/HSD11B1/CPA3/RAPGEF4/CYP2R1/ADM/DKK3/TRPM2/OXCT1/CRABP2/INHBA/TSPOAP1/LYN/CYP27C1/HMGCR/UGT1A8/UCN/CGB8/TCF7L2/SCG5/STC2/SULT1A1/RDH13/AKR1C3/AKR1C2/ACE/DGAT2/CYP19A1/PTPRN/SLC2A1/KCNB1/RASL10B/RBP1/BMP2	57	27	ENSG00000171388/ENSG00000138207/ENSG00000163083/ENSG00000135744/ENSG00000042832/ENSG00000173918/ENSG00000147642/ENSG00000117594/ENSG00000091428/ENSG00000186104/ENSG00000148926/ENSG00000143320/ENSG00000005379/ENSG00000163794/ENSG00000148737/ENSG00000196502/ENSG00000160439/ENSG00000196139/ENSG00000151632/ENSG00000159640/ENSG00000062282/ENSG00000137869/ENSG00000054356/ENSG00000117394/ENSG00000158445…	30	ENSG00000136244/ENSG00000184254/ENSG00000125538/ENSG00000078401/ENSG00000211448/ENSG00000136999/ENSG00000089685/ENSG00000085662/ENSG00000118785/ENSG00000145242/ENSG00000123612/ENSG00000128342/ENSG00000134259/ENSG00000095752/ENSG00000197635/ENSG00000163659/ENSG00000123104/ENSG00000163751/ENSG00000050165/ENSG00000142185/ENSG00000083720/ENSG00000122641/ENSG00000254087/ENSG00000186684/ENSG00000113161…
BP	GO:0002920	regulation of humoral immune response	13|1234	49|13935	0.000245844	0.00637091	ENSG00000125730/ENSG00000149131/ENSG00000175899/ENSG00000224389/ENSG00000112936/ENSG00000039537/ENSG00000244731/ENSG00000196352/ENSG00000182326/ENSG00000134830/ENSG00000159403/ENSG00000167085/ENSG00000197405	C3/SERPING1/A2M/C4B/C7/C6/C4A/CD55/C1S/C5AR2/C1R/PHB/C5AR1	13	11	ENSG00000125730/ENSG00000149131/ENSG00000175899/ENSG00000224389/ENSG00000112936/ENSG00000039537/ENSG00000244731/ENSG00000182326/ENSG00000134830/ENSG00000159403/ENSG00000197405	2	ENSG00000196352/ENSG00000167085
BP	GO:0033260	nuclear DNA replication	13|1234	49|13935	0.000245844	0.00637091	ENSG00000101003/ENSG00000168496/ENSG00000093009/ENSG00000146143/ENSG00000132646/ENSG00000101868/ENSG00000139618/ENSG00000138346/ENSG00000133119/ENSG00000111445/ENSG00000161692/ENSG00000112312/ENSG00000049541	GINS1/FEN1/CDC45/PRIM2/PCNA/POLA1/BRCA2/DNA2/RFC3/RFC5/DBF4B/GMNN/RFC2	13	0		13	ENSG00000101003/ENSG00000168496/ENSG00000093009/ENSG00000146143/ENSG00000132646/ENSG00000101868/ENSG00000139618/ENSG00000138346/ENSG00000133119/ENSG00000111445/ENSG00000161692/ENSG00000112312/ENSG00000049541
BP	GO:0060675	ureteric bud morphogenesis	13|1234	49|13935	0.000245844	0.00637091	ENSG00000135744/ENSG00000168621/ENSG00000113578/ENSG00000183691/ENSG00000126778/ENSG00000162849/ENSG00000248905/ENSG00000166923/ENSG00000145536/ENSG00000138685/ENSG00000196159/ENSG00000205213/ENSG00000125845	AGT/GDNF/FGF1/NOG/SIX1/KIF26B/FMN1/GREM1/ADAMTS16/FGF2/FAT4/LGR4/BMP2	13	5	ENSG00000135744/ENSG00000183691/ENSG00000126778/ENSG00000162849/ENSG00000196159	8	ENSG00000168621/ENSG00000113578/ENSG00000248905/ENSG00000166923/ENSG00000145536/ENSG00000138685/ENSG00000205213/ENSG00000125845
BP	GO:0006953	acute-phase response	11|1234	37|13935	0.000247308	0.00637091	ENSG00000136244/ENSG00000125538/ENSG00000173432/ENSG00000129988/ENSG00000257017/ENSG00000130707/ENSG00000115008/ENSG00000197249/ENSG00000141655/ENSG00000160712/ENSG00000136160	IL6/IL1B/SAA1/LBP/HP/ASS1/IL1A/SERPINA1/TNFRSF11A/IL6R/EDNRB	11	7	ENSG00000173432/ENSG00000129988/ENSG00000257017/ENSG00000130707/ENSG00000197249/ENSG00000160712/ENSG00000136160	4	ENSG00000136244/ENSG00000125538/ENSG00000115008/ENSG00000141655
BP	GO:0030261	chromosome condensation	11|1234	37|13935	0.000247308	0.00637091	ENSG00000121152/ENSG00000131747/ENSG00000109805/ENSG00000134057/ENSG00000136824/ENSG00000146918/ENSG00000113810/ENSG00000170312/ENSG00000146670/ENSG00000137804/ENSG00000151503	NCAPH/TOP2A/NCAPG/CCNB1/SMC2/NCAPG2/SMC4/CDK1/CDCA5/NUSAP1/NCAPD3	11	0		11	ENSG00000121152/ENSG00000131747/ENSG00000109805/ENSG00000134057/ENSG00000136824/ENSG00000146918/ENSG00000113810/ENSG00000170312/ENSG00000146670/ENSG00000137804/ENSG00000151503
BP	GO:2000241	regulation of reproductive process	22|1234	111|13935	0.000252354	0.00646932	ENSG00000132386/ENSG00000163083/ENSG00000102265/ENSG00000075213/ENSG00000071539/ENSG00000123612/ENSG00000087586/ENSG00000128342/ENSG00000066279/ENSG00000112742/ENSG00000113456/ENSG00000164045/ENSG00000158402/ENSG00000108854/ENSG00000122641/ENSG00000106003/ENSG00000136160/ENSG00000104899/ENSG00000112029/ENSG00000139618/ENSG00000156509/ENSG00000105792	SERPINF1/INHBB/TIMP1/SEMA3A/TRIP13/ACVR1C/AURKA/LIF/ASPM/TTK/RAD1/CDC25A/CDC25C/SMURF2/INHBA/LFNG/EDNRB/AMH/FBXO5/BRCA2/FBXO43/CFAP69	22	7	ENSG00000132386/ENSG00000163083/ENSG00000102265/ENSG00000106003/ENSG00000136160/ENSG00000104899/ENSG00000105792	15	ENSG00000075213/ENSG00000071539/ENSG00000123612/ENSG00000087586/ENSG00000128342/ENSG00000066279/ENSG00000112742/ENSG00000113456/ENSG00000164045/ENSG00000158402/ENSG00000108854/ENSG00000122641/ENSG00000112029/ENSG00000139618/ENSG00000156509
BP	GO:0031571	mitotic G1 DNA damage checkpoint	15|1234	62|13935	0.000256317	0.00650774	ENSG00000185499/ENSG00000087586/ENSG00000145632/ENSG00000134057/ENSG00000158402/ENSG00000123374/ENSG00000170312/ENSG00000165891/ENSG00000132646/ENSG00000168411/ENSG00000110092/ENSG00000102760/ENSG00000159388/ENSG00000129173/ENSG00000075218	MUC1/AURKA/PLK2/CCNB1/CDC25C/CDK2/CDK1/E2F7/PCNA/RFWD3/CCND1/RGCC/BTG2/E2F8/GTSE1	15	3	ENSG00000185499/ENSG00000102760/ENSG00000159388	12	ENSG00000087586/ENSG00000145632/ENSG00000134057/ENSG00000158402/ENSG00000123374/ENSG00000170312/ENSG00000165891/ENSG00000132646/ENSG00000168411/ENSG00000110092/ENSG00000129173/ENSG00000075218
BP	GO:0044819	mitotic G1/S transition checkpoint	15|1234	62|13935	0.000256317	0.00650774	ENSG00000185499/ENSG00000087586/ENSG00000145632/ENSG00000134057/ENSG00000158402/ENSG00000123374/ENSG00000170312/ENSG00000165891/ENSG00000132646/ENSG00000168411/ENSG00000110092/ENSG00000102760/ENSG00000159388/ENSG00000129173/ENSG00000075218	MUC1/AURKA/PLK2/CCNB1/CDC25C/CDK2/CDK1/E2F7/PCNA/RFWD3/CCND1/RGCC/BTG2/E2F8/GTSE1	15	3	ENSG00000185499/ENSG00000102760/ENSG00000159388	12	ENSG00000087586/ENSG00000145632/ENSG00000134057/ENSG00000158402/ENSG00000123374/ENSG00000170312/ENSG00000165891/ENSG00000132646/ENSG00000168411/ENSG00000110092/ENSG00000129173/ENSG00000075218
BP	GO:0016114	terpenoid biosynthetic process	6|1234	12|13935	0.000275579	0.00696333	ENSG00000184254/ENSG00000112972/ENSG00000143320/ENSG00000160752/ENSG00000196139/ENSG00000114115	ALDH1A3/HMGCS1/CRABP2/FDPS/AKR1C3/RBP1	6	3	ENSG00000143320/ENSG00000196139/ENSG00000114115	3	ENSG00000184254/ENSG00000112972/ENSG00000160752
BP	GO:0045137	development of primary sexual characteristics	31|1234	182|13935	0.000292575	0.00735758	ENSG00000163083/ENSG00000121989/ENSG00000163661/ENSG00000136492/ENSG00000075213/ENSG00000123342/ENSG00000115884/ENSG00000185008/ENSG00000066279/ENSG00000121621/ENSG00000112972/ENSG00000163659/ENSG00000153094/ENSG00000122641/ENSG00000167325/ENSG00000106003/ENSG00000180530/ENSG00000113721/ENSG00000104899/ENSG00000198400/ENSG00000092969/ENSG00000139618/ENSG00000070404/ENSG00000110092/ENSG00000131759…	INHBB/ACVR2A/PTX3/BRIP1/SEMA3A/MMP19/SDC1/ROBO2/ASPM/KIF18A/HMGCS1/TIPARP/BCL2L11/INHBA/RRM1/LFNG/NRIP1/PDGFRB/AMH/NTRK1/TGFB2/BRCA2/FSTL3/CCND1/RARA/AKR1C3/PHB/CYP19A1/BASP1/TEX11/PTPRN	31	15	ENSG00000163083/ENSG00000121989/ENSG00000163661/ENSG00000123342/ENSG00000185008/ENSG00000153094/ENSG00000106003/ENSG00000113721/ENSG00000104899/ENSG00000198400/ENSG00000070404/ENSG00000131759/ENSG00000196139/ENSG00000137869/ENSG00000054356	16	ENSG00000136492/ENSG00000075213/ENSG00000115884/ENSG00000066279/ENSG00000121621/ENSG00000112972/ENSG00000163659/ENSG00000122641/ENSG00000167325/ENSG00000180530/ENSG00000092969/ENSG00000139618/ENSG00000110092/ENSG00000167085/ENSG00000176788/ENSG00000120498
BP	GO:0007548	sex differentiation	35|1234	215|13935	0.000302925	0.00753939	ENSG00000138207/ENSG00000163083/ENSG00000121989/ENSG00000163661/ENSG00000136492/ENSG00000075213/ENSG00000123342/ENSG00000102384/ENSG00000115884/ENSG00000185008/ENSG00000066279/ENSG00000121621/ENSG00000112972/ENSG00000163659/ENSG00000153094/ENSG00000122641/ENSG00000167325/ENSG00000106003/ENSG00000180530/ENSG00000169071/ENSG00000113721/ENSG00000104899/ENSG00000198400/ENSG00000092969/ENSG00000139618…	RBP4/INHBB/ACVR2A/PTX3/BRIP1/SEMA3A/MMP19/CENPI/SDC1/ROBO2/ASPM/KIF18A/HMGCS1/TIPARP/BCL2L11/INHBA/RRM1/LFNG/NRIP1/ROR2/PDGFRB/AMH/NTRK1/TGFB2/BRCA2/FSTL3/CCND1/RARA/AKR1C3/PHB/CYP19A1/LGR4/BASP1/TEX11/PTPRN	35	17	ENSG00000138207/ENSG00000163083/ENSG00000121989/ENSG00000163661/ENSG00000123342/ENSG00000185008/ENSG00000153094/ENSG00000106003/ENSG00000169071/ENSG00000113721/ENSG00000104899/ENSG00000198400/ENSG00000070404/ENSG00000131759/ENSG00000196139/ENSG00000137869/ENSG00000054356	18	ENSG00000136492/ENSG00000075213/ENSG00000102384/ENSG00000115884/ENSG00000066279/ENSG00000121621/ENSG00000112972/ENSG00000163659/ENSG00000122641/ENSG00000167325/ENSG00000180530/ENSG00000092969/ENSG00000139618/ENSG00000110092/ENSG00000167085/ENSG00000205213/ENSG00000176788/ENSG00000120498
BP	GO:0007052	mitotic spindle organization	21|1234	105|13935	0.000303632	0.00753939	ENSG00000117650/ENSG00000088325/ENSG00000138160/ENSG00000087586/ENSG00000090889/ENSG00000080986/ENSG00000145632/ENSG00000161800/ENSG00000152253/ENSG00000138778/ENSG00000112742/ENSG00000134057/ENSG00000123473/ENSG00000143228/ENSG00000136122/ENSG00000137807/ENSG00000117632/ENSG00000075702/ENSG00000164087/ENSG00000237649/ENSG00000204899	NEK2/TPX2/KIF11/AURKA/KIF4A/NDC80/PLK2/RACGAP1/SPC25/CENPE/TTK/CCNB1/STIL/NUF2/BORA/KIF23/STMN1/WDR62/POC1A/KIFC1/MZT1	21	0		21	ENSG00000117650/ENSG00000088325/ENSG00000138160/ENSG00000087586/ENSG00000090889/ENSG00000080986/ENSG00000145632/ENSG00000161800/ENSG00000152253/ENSG00000138778/ENSG00000112742/ENSG00000134057/ENSG00000123473/ENSG00000143228/ENSG00000136122/ENSG00000137807/ENSG00000117632/ENSG00000075702/ENSG00000164087/ENSG00000237649/ENSG00000204899
BP	GO:0062012	regulation of small molecule metabolic process	47|1234	317|13935	0.000304088	0.00753939	ENSG00000130203/ENSG00000168209/ENSG00000125538/ENSG00000101255/ENSG00000113389/ENSG00000150907/ENSG00000120899/ENSG00000084734/ENSG00000114268/ENSG00000130208/ENSG00000012048/ENSG00000103227/ENSG00000130766/ENSG00000170522/ENSG00000178752/ENSG00000173918/ENSG00000084674/ENSG00000113578/ENSG00000164951/ENSG00000181019/ENSG00000134057/ENSG00000186480/ENSG00000112972/ENSG00000050165/ENSG00000145335…	APOE/DDIT4/IL1B/TRIB3/NPR3/FOXO1/PTK2B/GCKR/PFKFB4/APOC1/BRCA1/LMF1/SESN2/ELOVL6/ERFE/C1QTNF1/APOB/FGF1/PDP1/NQO1/CCNB1/INSIG1/HMGCS1/DKK3/SNCA/IGF2/CDK1/EDNRB/SEC14L2/PDK1/HMGCR/UGT1A8/CAP2/IDI1/ENO1/IGFBP5/PPP1R3G/FDPS/EGF/AKR1C3/OGT/DGAT2/FDFT1/GPD1/STARD4/IGFBP3/BMP2	47	25	ENSG00000130203/ENSG00000168209/ENSG00000101255/ENSG00000113389/ENSG00000150907/ENSG00000120899/ENSG00000114268/ENSG00000130208/ENSG00000103227/ENSG00000130766/ENSG00000178752/ENSG00000173918/ENSG00000084674/ENSG00000167244/ENSG00000136160/ENSG00000100003/ENSG00000152256/ENSG00000074800/ENSG00000115461/ENSG00000219607/ENSG00000196139/ENSG00000147162/ENSG00000062282/ENSG00000167588/ENSG00000146674	22	ENSG00000125538/ENSG00000084734/ENSG00000012048/ENSG00000170522/ENSG00000113578/ENSG00000164951/ENSG00000181019/ENSG00000134057/ENSG00000186480/ENSG00000112972/ENSG00000050165/ENSG00000145335/ENSG00000170312/ENSG00000113161/ENSG00000242366/ENSG00000112186/ENSG00000067064/ENSG00000160752/ENSG00000138798/ENSG00000079459/ENSG00000164211/ENSG00000125845
BP	GO:0072171	mesonephric tubule morphogenesis	13|1234	50|13935	0.000305639	0.00754244	ENSG00000135744/ENSG00000168621/ENSG00000113578/ENSG00000183691/ENSG00000126778/ENSG00000162849/ENSG00000248905/ENSG00000166923/ENSG00000145536/ENSG00000138685/ENSG00000196159/ENSG00000205213/ENSG00000125845	AGT/GDNF/FGF1/NOG/SIX1/KIF26B/FMN1/GREM1/ADAMTS16/FGF2/FAT4/LGR4/BMP2	13	5	ENSG00000135744/ENSG00000183691/ENSG00000126778/ENSG00000162849/ENSG00000196159	8	ENSG00000168621/ENSG00000113578/ENSG00000248905/ENSG00000166923/ENSG00000145536/ENSG00000138685/ENSG00000205213/ENSG00000125845
BP	GO:0044783	G1 DNA damage checkpoint	15|1234	63|13935	0.000309287	0.0075526	ENSG00000185499/ENSG00000087586/ENSG00000145632/ENSG00000134057/ENSG00000158402/ENSG00000123374/ENSG00000170312/ENSG00000165891/ENSG00000132646/ENSG00000168411/ENSG00000110092/ENSG00000102760/ENSG00000159388/ENSG00000129173/ENSG00000075218	MUC1/AURKA/PLK2/CCNB1/CDC25C/CDK2/CDK1/E2F7/PCNA/RFWD3/CCND1/RGCC/BTG2/E2F8/GTSE1	15	3	ENSG00000185499/ENSG00000102760/ENSG00000159388	12	ENSG00000087586/ENSG00000145632/ENSG00000134057/ENSG00000158402/ENSG00000123374/ENSG00000170312/ENSG00000165891/ENSG00000132646/ENSG00000168411/ENSG00000110092/ENSG00000129173/ENSG00000075218
BP	GO:0051952	regulation of amine transport	15|1234	63|13935	0.000309287	0.0075526	ENSG00000125538/ENSG00000018625/ENSG00000135744/ENSG00000188338/ENSG00000168621/ENSG00000185149/ENSG00000117152/ENSG00000145335/ENSG00000149043/ENSG00000117009/ENSG00000169213/ENSG00000163794/ENSG00000173227/ENSG00000170540/ENSG00000158445	IL1B/ATP1A2/AGT/SLC38A3/GDNF/NPY2R/RGS4/SNCA/SYT8/KMO/RAB3B/UCN/SYT12/ARL6IP1/KCNB1	15	8	ENSG00000018625/ENSG00000135744/ENSG00000188338/ENSG00000185149/ENSG00000149043/ENSG00000163794/ENSG00000173227/ENSG00000158445	7	ENSG00000125538/ENSG00000168621/ENSG00000117152/ENSG00000145335/ENSG00000117009/ENSG00000169213/ENSG00000170540
BP	GO:0052548	regulation of endopeptidase activity	48|1234	326|13935	0.000310342	0.0075526	ENSG00000197632/ENSG00000121552/ENSG00000126709/ENSG00000125730/ENSG00000149131/ENSG00000132386/ENSG00000175899/ENSG00000157150/ENSG00000224389/ENSG00000135744/ENSG00000102265/ENSG00000105825/ENSG00000124107/ENSG00000089685/ENSG00000124116/ENSG00000123612/ENSG00000101439/ENSG00000130303/ENSG00000134259/ENSG00000143590/ENSG00000197249/ENSG00000244731/ENSG00000181104/ENSG00000164611/ENSG00000153094…	SERPINB2/CSTA/IFI6/C3/SERPING1/SERPINF1/A2M/TIMP4/C4B/AGT/TIMP1/TFPI2/SLPI/BIRC5/WFDC3/ACVR1C/CST3/BST2/NGF/EFNA3/SERPINA1/C4A/F2R/PTTG1/BCL2L11/DPEP1/SNCA/BIRC3/NOL3/PSME2/TNFSF14/HGF/NGFR/SERPINA5/LYN/COL28A1/TNFRSF10A/COL4A3/FAM162A/HERPUD1/LTF/PSME1/ARL6IP1/COL6A3/PSMB9/SPOCK2/HSPD1/EFNA1	48	30	ENSG00000121552/ENSG00000125730/ENSG00000149131/ENSG00000132386/ENSG00000175899/ENSG00000157150/ENSG00000224389/ENSG00000135744/ENSG00000102265/ENSG00000124107/ENSG00000124116/ENSG00000101439/ENSG00000143590/ENSG00000197249/ENSG00000244731/ENSG00000181104/ENSG00000153094/ENSG00000015413/ENSG00000140939/ENSG00000125735/ENSG00000019991/ENSG00000064300/ENSG00000188488/ENSG00000215018/ENSG00000169031…	18	ENSG00000197632/ENSG00000126709/ENSG00000105825/ENSG00000089685/ENSG00000123612/ENSG00000130303/ENSG00000134259/ENSG00000164611/ENSG00000145335/ENSG00000023445/ENSG00000100911/ENSG00000254087/ENSG00000104689/ENSG00000012223/ENSG00000092010/ENSG00000170540/ENSG00000240065/ENSG00000144381
BP	GO:0030282	bone mineralization	19|1234	91|13935	0.000326857	0.00791804	ENSG00000187608/ENSG00000163815/ENSG00000127083/ENSG00000183160/ENSG00000120899/ENSG00000121989/ENSG00000168646/ENSG00000170989/ENSG00000046653/ENSG00000106819/ENSG00000105894/ENSG00000169071/ENSG00000166923/ENSG00000012223/ENSG00000122862/ENSG00000102174/ENSG00000205213/ENSG00000029559/ENSG00000125845	ISG15/CLEC3B/OMD/TMEM119/PTK2B/ACVR2A/AXIN2/S1PR1/GPM6B/ASPN/PTN/ROR2/GREM1/LTF/SRGN/PHEX/LGR4/IBSP/BMP2	19	11	ENSG00000163815/ENSG00000127083/ENSG00000183160/ENSG00000120899/ENSG00000121989/ENSG00000168646/ENSG00000170989/ENSG00000046653/ENSG00000106819/ENSG00000169071/ENSG00000102174	8	ENSG00000187608/ENSG00000105894/ENSG00000166923/ENSG00000012223/ENSG00000122862/ENSG00000205213/ENSG00000029559/ENSG00000125845
BP	GO:0097327	response to antineoplastic agent	18|1234	84|13935	0.000332564	0.00801951	ENSG00000168209/ENSG00000125538/ENSG00000132386/ENSG00000176971/ENSG00000150907/ENSG00000078401/ENSG00000070669/ENSG00000130707/ENSG00000012048/ENSG00000116285/ENSG00000100889/ENSG00000197299/ENSG00000132646/ENSG00000228716/ENSG00000021826/ENSG00000151247/ENSG00000106853/ENSG00000168615	DDIT4/IL1B/SERPINF1/FIBIN/FOXO1/EDN1/ASNS/ASS1/BRCA1/ERRFI1/PCK2/BLM/PCNA/DHFR/CPS1/EIF4E/PTGR1/ADAM9	18	8	ENSG00000168209/ENSG00000132386/ENSG00000176971/ENSG00000150907/ENSG00000070669/ENSG00000130707/ENSG00000116285/ENSG00000100889	10	ENSG00000125538/ENSG00000078401/ENSG00000012048/ENSG00000197299/ENSG00000132646/ENSG00000228716/ENSG00000021826/ENSG00000151247/ENSG00000106853/ENSG00000168615
BP	GO:0042698	ovulation cycle	14|1234	57|13935	0.000345085	0.00824612	ENSG00000132386/ENSG00000157150/ENSG00000137673/ENSG00000163661/ENSG00000123342/ENSG00000185008/ENSG00000105894/ENSG00000142185/ENSG00000122641/ENSG00000180530/ENSG00000104899/ENSG00000132646/ENSG00000092969/ENSG00000054356	SERPINF1/TIMP4/MMP7/PTX3/MMP19/ROBO2/PTN/TRPM2/INHBA/NRIP1/AMH/PCNA/TGFB2/PTPRN	14	8	ENSG00000132386/ENSG00000157150/ENSG00000137673/ENSG00000163661/ENSG00000123342/ENSG00000185008/ENSG00000104899/ENSG00000054356	6	ENSG00000105894/ENSG00000142185/ENSG00000122641/ENSG00000180530/ENSG00000132646/ENSG00000092969
BP	GO:0072078	nephron tubule morphogenesis	14|1234	57|13935	0.000345085	0.00824612	ENSG00000135744/ENSG00000168621/ENSG00000113578/ENSG00000183691/ENSG00000126778/ENSG00000162849/ENSG00000248905/ENSG00000166923/ENSG00000145536/ENSG00000138685/ENSG00000196159/ENSG00000205213/ENSG00000146021/ENSG00000125845	AGT/GDNF/FGF1/NOG/SIX1/KIF26B/FMN1/GREM1/ADAMTS16/FGF2/FAT4/LGR4/KLHL3/BMP2	14	6	ENSG00000135744/ENSG00000183691/ENSG00000126778/ENSG00000162849/ENSG00000196159/ENSG00000146021	8	ENSG00000168621/ENSG00000113578/ENSG00000248905/ENSG00000166923/ENSG00000145536/ENSG00000138685/ENSG00000205213/ENSG00000125845
BP	GO:0044774	mitotic DNA integrity checkpoint	21|1234	106|13935	0.000347664	0.00827033	ENSG00000185499/ENSG00000092853/ENSG00000131747/ENSG00000087586/ENSG00000145632/ENSG00000134057/ENSG00000094804/ENSG00000085840/ENSG00000158402/ENSG00000197299/ENSG00000123374/ENSG00000170312/ENSG00000165891/ENSG00000132646/ENSG00000168411/ENSG00000110092/ENSG00000154920/ENSG00000102760/ENSG00000159388/ENSG00000129173/ENSG00000075218	MUC1/CLSPN/TOP2A/AURKA/PLK2/CCNB1/CDC6/ORC1/CDC25C/BLM/CDK2/CDK1/E2F7/PCNA/RFWD3/CCND1/EME1/RGCC/BTG2/E2F8/GTSE1	21	3	ENSG00000185499/ENSG00000102760/ENSG00000159388	18	ENSG00000092853/ENSG00000131747/ENSG00000087586/ENSG00000145632/ENSG00000134057/ENSG00000094804/ENSG00000085840/ENSG00000158402/ENSG00000197299/ENSG00000123374/ENSG00000170312/ENSG00000165891/ENSG00000132646/ENSG00000168411/ENSG00000110092/ENSG00000154920/ENSG00000129173/ENSG00000075218
BP	GO:0008299	isoprenoid biosynthetic process	9|1234	27|13935	0.000350244	0.00829435	ENSG00000184254/ENSG00000112972/ENSG00000143320/ENSG00000113161/ENSG00000067064/ENSG00000160752/ENSG00000196139/ENSG00000079459/ENSG00000114115	ALDH1A3/HMGCS1/CRABP2/HMGCR/IDI1/FDPS/AKR1C3/FDFT1/RBP1	9	3	ENSG00000143320/ENSG00000196139/ENSG00000114115	6	ENSG00000184254/ENSG00000112972/ENSG00000113161/ENSG00000067064/ENSG00000160752/ENSG00000079459
BP	GO:0006694	steroid biosynthetic process	28|1234	160|13935	0.000358291	0.00844703	ENSG00000130203/ENSG00000125538/ENSG00000170522/ENSG00000085662/ENSG00000135929/ENSG00000084674/ENSG00000113578/ENSG00000120437/ENSG00000186480/ENSG00000112972/ENSG00000170271/ENSG00000117594/ENSG00000186104/ENSG00000148926/ENSG00000050165/ENSG00000005379/ENSG00000138135/ENSG00000100003/ENSG00000113161/ENSG00000168306/ENSG00000067064/ENSG00000160752/ENSG00000196139/ENSG00000137869/ENSG00000079459…	APOE/IL1B/ELOVL6/AKR1B1/CYP27A1/APOB/FGF1/ACAT2/INSIG1/HMGCS1/FAXDC2/HSD11B1/CYP2R1/ADM/DKK3/TSPOAP1/CH25H/SEC14L2/HMGCR/ACOX2/IDI1/FDPS/AKR1C3/CYP19A1/FDFT1/MSMO1/STARD4/BMP2	28	13	ENSG00000130203/ENSG00000135929/ENSG00000084674/ENSG00000170271/ENSG00000117594/ENSG00000186104/ENSG00000148926/ENSG00000005379/ENSG00000138135/ENSG00000100003/ENSG00000168306/ENSG00000196139/ENSG00000137869	15	ENSG00000125538/ENSG00000170522/ENSG00000085662/ENSG00000113578/ENSG00000120437/ENSG00000186480/ENSG00000112972/ENSG00000050165/ENSG00000113161/ENSG00000067064/ENSG00000160752/ENSG00000079459/ENSG00000052802/ENSG00000164211/ENSG00000125845
BP	GO:0051480	regulation of cytosolic calcium ion concentration	40|1234	259|13935	0.000361293	0.00846813	ENSG00000125538/ENSG00000018625/ENSG00000173432/ENSG00000078401/ENSG00000120899/ENSG00000100739/ENSG00000135744/ENSG00000164220/ENSG00000133107/ENSG00000185149/ENSG00000170214/ENSG00000173918/ENSG00000149596/ENSG00000170989/ENSG00000155511/ENSG00000153898/ENSG00000154127/ENSG00000181104/ENSG00000010610/ENSG00000196352/ENSG00000123104/ENSG00000152154/ENSG00000148926/ENSG00000134830/ENSG00000145335…	IL1B/ATP1A2/SAA1/EDN1/PTK2B/BDKRB1/AGT/F2RL2/TRPC4/NPY2R/ADRA1B/C1QTNF1/JPH2/S1PR1/GRIA1/MCOLN2/UBASH3B/F2R/CD4/CD55/ITPR2/TMEM178A/ADM/C5AR2/SNCA/PTGER2/TRPM2/NOL3/EDNRB/LYN/TMEM64/CCR10/CX3CL1/ACKR4/FGF2/PTGFR/GPR35/CALM2/LPAR6/C5AR1	40	25	ENSG00000018625/ENSG00000173432/ENSG00000120899/ENSG00000135744/ENSG00000185149/ENSG00000170214/ENSG00000173918/ENSG00000149596/ENSG00000170989/ENSG00000155511/ENSG00000181104/ENSG00000010610/ENSG00000152154/ENSG00000148926/ENSG00000134830/ENSG00000125384/ENSG00000140939/ENSG00000136160/ENSG00000180694/ENSG00000184451/ENSG00000006210/ENSG00000122420/ENSG00000178623/ENSG00000139679/ENSG00000197405	15	ENSG00000125538/ENSG00000078401/ENSG00000100739/ENSG00000164220/ENSG00000133107/ENSG00000153898/ENSG00000154127/ENSG00000196352/ENSG00000123104/ENSG00000145335/ENSG00000142185/ENSG00000254087/ENSG00000129048/ENSG00000138685/ENSG00000143933
BP	GO:0016485	protein processing	35|1234	217|13935	0.000362393	0.00846813	ENSG00000125730/ENSG00000149131/ENSG00000180447/ENSG00000175899/ENSG00000224389/ENSG00000163815/ENSG00000112936/ENSG00000128965/ENSG00000039537/ENSG00000156103/ENSG00000134259/ENSG00000122861/ENSG00000244731/ENSG00000183287/ENSG00000163131/ENSG00000196352/ENSG00000182326/ENSG00000163751/ENSG00000134830/ENSG00000023445/ENSG00000140939/ENSG00000159403/ENSG00000115590/ENSG00000160323/ENSG00000139178…	C3/SERPING1/GAS1/A2M/C4B/CLEC3B/C7/CHAC1/C6/MMP16/NGF/PLAU/C4A/CCBE1/CTSS/CD55/C1S/CPA3/C5AR2/BIRC3/NOL3/C1R/IL1R2/ADAMTS13/C1RL/ENO1/CGB8/SRGN/SCG5/TIMM17A/INPP5B/ACE/OGT/PHB/C5AR1	35	23	ENSG00000125730/ENSG00000149131/ENSG00000180447/ENSG00000175899/ENSG00000224389/ENSG00000163815/ENSG00000112936/ENSG00000128965/ENSG00000039537/ENSG00000122861/ENSG00000244731/ENSG00000182326/ENSG00000134830/ENSG00000140939/ENSG00000159403/ENSG00000115590/ENSG00000160323/ENSG00000139178/ENSG00000074800/ENSG00000204084/ENSG00000159640/ENSG00000147162/ENSG00000197405	12	ENSG00000156103/ENSG00000134259/ENSG00000183287/ENSG00000163131/ENSG00000196352/ENSG00000163751/ENSG00000023445/ENSG00000213030/ENSG00000122862/ENSG00000166922/ENSG00000134375/ENSG00000167085
BP	GO:0006720	isoprenoid metabolic process	20|1234	99|13935	0.000364603	0.00848223	ENSG00000130203/ENSG00000184254/ENSG00000138207/ENSG00000084674/ENSG00000130649/ENSG00000115884/ENSG00000112972/ENSG00000183098/ENSG00000143320/ENSG00000186684/ENSG00000113161/ENSG00000242366/ENSG00000198691/ENSG00000067064/ENSG00000160752/ENSG00000160439/ENSG00000196139/ENSG00000062282/ENSG00000079459/ENSG00000114115	APOE/ALDH1A3/RBP4/APOB/CYP2E1/SDC1/HMGCS1/GPC6/CRABP2/CYP27C1/HMGCR/UGT1A8/ABCA4/IDI1/FDPS/RDH13/AKR1C3/DGAT2/FDFT1/RBP1	20	11	ENSG00000130203/ENSG00000138207/ENSG00000084674/ENSG00000130649/ENSG00000183098/ENSG00000143320/ENSG00000198691/ENSG00000160439/ENSG00000196139/ENSG00000062282/ENSG00000114115	9	ENSG00000184254/ENSG00000115884/ENSG00000112972/ENSG00000186684/ENSG00000113161/ENSG00000242366/ENSG00000067064/ENSG00000160752/ENSG00000079459
BP	GO:0034501	protein localization to kinetochore	7|1234	17|13935	0.000368427	0.00849634	ENSG00000080986/ENSG00000112742/ENSG00000137812/ENSG00000170312/ENSG00000154473/ENSG00000040275/ENSG00000031691	NDC80/TTK/KNL1/CDK1/BUB3/SPDL1/CENPQ	7	0		7	ENSG00000080986/ENSG00000112742/ENSG00000137812/ENSG00000170312/ENSG00000154473/ENSG00000040275/ENSG00000031691
BP	GO:0061213	positive regulation of mesonephros development	7|1234	17|13935	0.000368427	0.00849634	ENSG00000135744/ENSG00000168621/ENSG00000183691/ENSG00000126778/ENSG00000166923/ENSG00000205213/ENSG00000176788	AGT/GDNF/NOG/SIX1/GREM1/LGR4/BASP1	7	3	ENSG00000135744/ENSG00000183691/ENSG00000126778	4	ENSG00000168621/ENSG00000166923/ENSG00000205213/ENSG00000176788
BP	GO:0072395	signal transduction involved in cell cycle checkpoint	16|1234	71|13935	0.000386008	0.00878667	ENSG00000185499/ENSG00000012048/ENSG00000143476/ENSG00000087586/ENSG00000145632/ENSG00000134057/ENSG00000158402/ENSG00000149554/ENSG00000123374/ENSG00000170312/ENSG00000165891/ENSG00000132646/ENSG00000102760/ENSG00000159388/ENSG00000129173/ENSG00000075218	MUC1/BRCA1/DTL/AURKA/PLK2/CCNB1/CDC25C/CHEK1/CDK2/CDK1/E2F7/PCNA/RGCC/BTG2/E2F8/GTSE1	16	3	ENSG00000185499/ENSG00000102760/ENSG00000159388	13	ENSG00000012048/ENSG00000143476/ENSG00000087586/ENSG00000145632/ENSG00000134057/ENSG00000158402/ENSG00000149554/ENSG00000123374/ENSG00000170312/ENSG00000165891/ENSG00000132646/ENSG00000129173/ENSG00000075218
BP	GO:0072401	signal transduction involved in DNA integrity checkpoint	16|1234	71|13935	0.000386008	0.00878667	ENSG00000185499/ENSG00000012048/ENSG00000143476/ENSG00000087586/ENSG00000145632/ENSG00000134057/ENSG00000158402/ENSG00000149554/ENSG00000123374/ENSG00000170312/ENSG00000165891/ENSG00000132646/ENSG00000102760/ENSG00000159388/ENSG00000129173/ENSG00000075218	MUC1/BRCA1/DTL/AURKA/PLK2/CCNB1/CDC25C/CHEK1/CDK2/CDK1/E2F7/PCNA/RGCC/BTG2/E2F8/GTSE1	16	3	ENSG00000185499/ENSG00000102760/ENSG00000159388	13	ENSG00000012048/ENSG00000143476/ENSG00000087586/ENSG00000145632/ENSG00000134057/ENSG00000158402/ENSG00000149554/ENSG00000123374/ENSG00000170312/ENSG00000165891/ENSG00000132646/ENSG00000129173/ENSG00000075218
BP	GO:0072422	signal transduction involved in DNA damage checkpoint	16|1234	71|13935	0.000386008	0.00878667	ENSG00000185499/ENSG00000012048/ENSG00000143476/ENSG00000087586/ENSG00000145632/ENSG00000134057/ENSG00000158402/ENSG00000149554/ENSG00000123374/ENSG00000170312/ENSG00000165891/ENSG00000132646/ENSG00000102760/ENSG00000159388/ENSG00000129173/ENSG00000075218	MUC1/BRCA1/DTL/AURKA/PLK2/CCNB1/CDC25C/CHEK1/CDK2/CDK1/E2F7/PCNA/RGCC/BTG2/E2F8/GTSE1	16	3	ENSG00000185499/ENSG00000102760/ENSG00000159388	13	ENSG00000012048/ENSG00000143476/ENSG00000087586/ENSG00000145632/ENSG00000134057/ENSG00000158402/ENSG00000149554/ENSG00000123374/ENSG00000170312/ENSG00000165891/ENSG00000132646/ENSG00000129173/ENSG00000075218
BP	GO:0033273	response to vitamin	17|1234	78|13935	0.000390763	0.00881888	ENSG00000125538/ENSG00000136492/ENSG00000164171/ENSG00000118785/ENSG00000137193/ENSG00000112972/ENSG00000010610/ENSG00000162551/ENSG00000105894/ENSG00000177000/ENSG00000110092/ENSG00000113739/ENSG00000131759/ENSG00000102174/ENSG00000176890/ENSG00000112992/ENSG00000114115	IL1B/BRIP1/ITGA2/SPP1/PIM1/HMGCS1/CD4/ALPL/PTN/MTHFR/CCND1/STC2/RARA/PHEX/TYMS/NNT/RBP1	17	7	ENSG00000137193/ENSG00000010610/ENSG00000162551/ENSG00000177000/ENSG00000131759/ENSG00000102174/ENSG00000114115	10	ENSG00000125538/ENSG00000136492/ENSG00000164171/ENSG00000118785/ENSG00000112972/ENSG00000105894/ENSG00000110092/ENSG00000113739/ENSG00000176890/ENSG00000112992
BP	GO:0060419	heart growth	17|1234	78|13935	0.000390763	0.00881888	ENSG00000138207/ENSG00000078401/ENSG00000135744/ENSG00000185386/ENSG00000137193/ENSG00000170989/ENSG00000134057/ENSG00000117152/ENSG00000183691/ENSG00000111087/ENSG00000207725/ENSG00000170312/ENSG00000154556/ENSG00000092969/ENSG00000138685/ENSG00000135547/ENSG00000176788	RBP4/EDN1/AGT/MAPK11/PIM1/S1PR1/CCNB1/RGS4/NOG/GLI1/MIR222/CDK1/SORBS2/TGFB2/FGF2/HEY2/BASP1	17	9	ENSG00000138207/ENSG00000135744/ENSG00000185386/ENSG00000137193/ENSG00000170989/ENSG00000183691/ENSG00000111087/ENSG00000154556/ENSG00000135547	8	ENSG00000078401/ENSG00000134057/ENSG00000117152/ENSG00000207725/ENSG00000170312/ENSG00000092969/ENSG00000138685/ENSG00000176788
BP	GO:0035850	epithelial cell differentiation involved in kidney development	10|1234	33|13935	0.000397251	0.00892717	ENSG00000168621/ENSG00000128342/ENSG00000128567/ENSG00000183943/ENSG00000115415/ENSG00000166923/ENSG00000107796/ENSG00000196159/ENSG00000163884/ENSG00000176788	GDNF/LIF/PODXL/PRKX/STAT1/GREM1/ACTA2/FAT4/KLF15/BASP1	10	4	ENSG00000183943/ENSG00000107796/ENSG00000196159/ENSG00000163884	6	ENSG00000168621/ENSG00000128342/ENSG00000128567/ENSG00000115415/ENSG00000166923/ENSG00000176788
BP	GO:2000242	negative regulation of reproductive process	11|1234	39|13935	0.000411113	0.00919953	ENSG00000132386/ENSG00000102265/ENSG00000071539/ENSG00000123612/ENSG00000128342/ENSG00000112742/ENSG00000113456/ENSG00000104899/ENSG00000112029/ENSG00000139618/ENSG00000156509	SERPINF1/TIMP1/TRIP13/ACVR1C/LIF/TTK/RAD1/AMH/FBXO5/BRCA2/FBXO43	11	3	ENSG00000132386/ENSG00000102265/ENSG00000104899	8	ENSG00000071539/ENSG00000123612/ENSG00000128342/ENSG00000112742/ENSG00000113456/ENSG00000112029/ENSG00000139618/ENSG00000156509
BP	GO:0001818	negative regulation of cytokine production	35|1234	219|13935	0.000432031	0.00962681	ENSG00000136244/ENSG00000187608/ENSG00000189058/ENSG00000129988/ENSG00000138646/ENSG00000163083/ENSG00000107201/ENSG00000131203/ENSG00000197561/ENSG00000174564/ENSG00000116285/ENSG00000130303/ENSG00000197646/ENSG00000134830/ENSG00000207725/ENSG00000019991/ENSG00000115590/ENSG00000122641/ENSG00000137033/ENSG00000120217/ENSG00000083799/ENSG00000006210/ENSG00000104341/ENSG00000092969/ENSG00000092820…	IL6/ISG15/APOD/LBP/HERC5/INHBB/DDX58/IDO1/ELANE/IL20RB/ERRFI1/BST2/PDCD1LG2/C5AR2/MIR222/HGF/IL1R2/INHBA/IL33/CD274/CYLD/CX3CL1/LAPTM4B/TGFB2/EZR/LTF/PDCD4/SRGN/BPI/RARA/ERBIN/RGCC/LGR4/SSC5D/IFIH1	35	15	ENSG00000189058/ENSG00000129988/ENSG00000163083/ENSG00000197561/ENSG00000174564/ENSG00000116285/ENSG00000134830/ENSG00000019991/ENSG00000115590/ENSG00000006210/ENSG00000150593/ENSG00000101425/ENSG00000131759/ENSG00000102760/ENSG00000179954	20	ENSG00000136244/ENSG00000187608/ENSG00000138646/ENSG00000107201/ENSG00000131203/ENSG00000130303/ENSG00000197646/ENSG00000207725/ENSG00000122641/ENSG00000137033/ENSG00000120217/ENSG00000083799/ENSG00000104341/ENSG00000092969/ENSG00000092820/ENSG00000012223/ENSG00000122862/ENSG00000112851/ENSG00000205213/ENSG00000115267
BP	GO:0030278	regulation of ossification	28|1234	162|13935	0.000441336	0.00979283	ENSG00000136244/ENSG00000122877/ENSG00000187608/ENSG00000109906/ENSG00000127083/ENSG00000183160/ENSG00000120899/ENSG00000121989/ENSG00000164188/ENSG00000168646/ENSG00000170989/ENSG00000183691/ENSG00000046653/ENSG00000111087/ENSG00000160712/ENSG00000019991/ENSG00000180694/ENSG00000185885/ENSG00000107984/ENSG00000166923/ENSG00000188064/ENSG00000092969/ENSG00000112029/ENSG00000012223/ENSG00000115461…	IL6/EGR2/ISG15/ZBTB16/OMD/TMEM119/PTK2B/ACVR2A/RANBP3L/AXIN2/S1PR1/NOG/GPM6B/GLI1/IL6R/HGF/TMEM64/IFITM1/DKK1/GREM1/WNT7B/TGFB2/FBXO5/LTF/IGFBP5/SRGN/RORB/BMP2	28	17	ENSG00000122877/ENSG00000109906/ENSG00000127083/ENSG00000183160/ENSG00000120899/ENSG00000121989/ENSG00000164188/ENSG00000168646/ENSG00000170989/ENSG00000183691/ENSG00000046653/ENSG00000111087/ENSG00000160712/ENSG00000019991/ENSG00000180694/ENSG00000115461/ENSG00000198963	11	ENSG00000136244/ENSG00000187608/ENSG00000185885/ENSG00000107984/ENSG00000166923/ENSG00000188064/ENSG00000092969/ENSG00000112029/ENSG00000012223/ENSG00000122862/ENSG00000125845
BP	GO:1901992	positive regulation of mitotic cell cycle phase transition	16|1234	72|13935	0.000456187	0.01008	ENSG00000143476/ENSG00000126787/ENSG00000134057/ENSG00000094804/ENSG00000093009/ENSG00000164045/ENSG00000175063/ENSG00000158402/ENSG00000207725/ENSG00000170312/ENSG00000158290/ENSG00000146670/ENSG00000118971/ENSG00000112029/ENSG00000110092/ENSG00000161692	DTL/DLGAP5/CCNB1/CDC6/CDC45/CDC25A/UBE2C/CDC25C/MIR222/CDK1/CUL4B/CDCA5/CCND2/FBXO5/CCND1/DBF4B	16	1	ENSG00000118971	15	ENSG00000143476/ENSG00000126787/ENSG00000134057/ENSG00000094804/ENSG00000093009/ENSG00000164045/ENSG00000175063/ENSG00000158402/ENSG00000207725/ENSG00000170312/ENSG00000158290/ENSG00000146670/ENSG00000112029/ENSG00000110092/ENSG00000161692
BP	GO:0043901	negative regulation of multi-organism process	24|1234	131|13935	0.000463408	0.0101546	ENSG00000157601/ENSG00000187608/ENSG00000089127/ENSG00000185745/ENSG00000129988/ENSG00000163661/ENSG00000135114/ENSG00000102265/ENSG00000124107/ENSG00000197561/ENSG00000166033/ENSG00000123612/ENSG00000111331/ENSG00000130303/ENSG00000115415/ENSG00000106785/ENSG00000207725/ENSG00000134321/ENSG00000055332/ENSG00000185885/ENSG00000132109/ENSG00000096063/ENSG00000012223/ENSG00000204516	MX1/ISG15/OAS1/IFIT1/LBP/PTX3/OASL/TIMP1/SLPI/ELANE/HTRA1/ACVR1C/OAS3/BST2/STAT1/TRIM14/MIR222/RSAD2/EIF2AK2/IFITM1/TRIM21/SRPK1/LTF/MICB	24	6	ENSG00000129988/ENSG00000163661/ENSG00000102265/ENSG00000124107/ENSG00000197561/ENSG00000166033	18	ENSG00000157601/ENSG00000187608/ENSG00000089127/ENSG00000185745/ENSG00000135114/ENSG00000123612/ENSG00000111331/ENSG00000130303/ENSG00000115415/ENSG00000106785/ENSG00000207725/ENSG00000134321/ENSG00000055332/ENSG00000185885/ENSG00000132109/ENSG00000096063/ENSG00000012223/ENSG00000204516
BP	GO:0051897	positive regulation of protein kinase B signaling	24|1234	131|13935	0.000463408	0.0101546	ENSG00000111846/ENSG00000130513/ENSG00000105419/ENSG00000145675/ENSG00000173918/ENSG00000113578/ENSG00000080824/ENSG00000167244/ENSG00000207725/ENSG00000019991/ENSG00000138675/ENSG00000113721/ENSG00000006210/ENSG00000113070/ENSG00000138685/ENSG00000174808/ENSG00000148737/ENSG00000136158/ENSG00000115461/ENSG00000111536/ENSG00000138798/ENSG00000196139/ENSG00000151632/ENSG00000065361	GCNT2/GDF15/MEIS3/PIK3R1/C1QTNF1/FGF1/HSP90AA1/IGF2/MIR222/HGF/FGF5/PDGFRB/CX3CL1/HBEGF/FGF2/BTC/TCF7L2/SPRY2/IGFBP5/IL26/EGF/AKR1C3/AKR1C2/ERBB3	24	13	ENSG00000130513/ENSG00000105419/ENSG00000145675/ENSG00000173918/ENSG00000167244/ENSG00000019991/ENSG00000113721/ENSG00000006210/ENSG00000148737/ENSG00000115461/ENSG00000111536/ENSG00000196139/ENSG00000151632	11	ENSG00000111846/ENSG00000113578/ENSG00000080824/ENSG00000207725/ENSG00000138675/ENSG00000113070/ENSG00000138685/ENSG00000174808/ENSG00000136158/ENSG00000138798/ENSG00000065361
BP	GO:0051988	regulation of attachment of spindle microtubules to kinetochore	6|1234	13|13935	0.000473512	0.0102906	ENSG00000117650/ENSG00000161800/ENSG00000114346/ENSG00000134057/ENSG00000076382/ENSG00000128944	NEK2/RACGAP1/ECT2/CCNB1/SPAG5/KNSTRN	6	0		6	ENSG00000117650/ENSG00000161800/ENSG00000114346/ENSG00000134057/ENSG00000076382/ENSG00000128944
BP	GO:0072077	renal vesicle morphogenesis	6|1234	13|13935	0.000473512	0.0102906	ENSG00000168621/ENSG00000128342/ENSG00000115415/ENSG00000162849/ENSG00000248905/ENSG00000166923	GDNF/LIF/STAT1/KIF26B/FMN1/GREM1	6	1	ENSG00000162849	5	ENSG00000168621/ENSG00000128342/ENSG00000115415/ENSG00000248905/ENSG00000166923
BP	GO:0071103	DNA conformation change	37|1234	237|13935	0.000478259	0.0103512	ENSG00000123485/ENSG00000136492/ENSG00000121152/ENSG00000131747/ENSG00000166451/ENSG00000115163/ENSG00000102384/ENSG00000101003/ENSG00000109805/ENSG00000134057/ENSG00000136824/ENSG00000093009/ENSG00000146918/ENSG00000100162/ENSG00000104738/ENSG00000197299/ENSG00000029993/ENSG00000113810/ENSG00000137812/ENSG00000120334/ENSG00000170312/ENSG00000146670/ENSG00000138092/ENSG00000129534/ENSG00000153044…	HJURP/BRIP1/NCAPH/TOP2A/CENPN/CENPA/CENPI/GINS1/NCAPG/CCNB1/SMC2/CDC45/NCAPG2/CENPM/MCM4/BLM/HMGB3/SMC4/KNL1/CENPL/CDK1/CDCA5/CENPO/MIS18BP1/CENPH/NUSAP1/SRPK1/CENPU/CENPK/MCM6/DNA2/CENPW/NCAPD3/CENPQ/G3BP1/HAT1/H2AFX	37	0		37	ENSG00000123485/ENSG00000136492/ENSG00000121152/ENSG00000131747/ENSG00000166451/ENSG00000115163/ENSG00000102384/ENSG00000101003/ENSG00000109805/ENSG00000134057/ENSG00000136824/ENSG00000093009/ENSG00000146918/ENSG00000100162/ENSG00000104738/ENSG00000197299/ENSG00000029993/ENSG00000113810/ENSG00000137812/ENSG00000120334/ENSG00000170312/ENSG00000146670/ENSG00000138092/ENSG00000129534/ENSG00000153044…
BP	GO:2000045	regulation of G1/S transition of mitotic cell cycle	26|1234	147|13935	0.000483807	0.0104285	ENSG00000185499/ENSG00000087586/ENSG00000145632/ENSG00000118193/ENSG00000134057/ENSG00000094804/ENSG00000093009/ENSG00000158402/ENSG00000123374/ENSG00000100911/ENSG00000207725/ENSG00000080839/ENSG00000170312/ENSG00000158290/ENSG00000165891/ENSG00000132646/ENSG00000168411/ENSG00000118971/ENSG00000198835/ENSG00000188215/ENSG00000092010/ENSG00000110092/ENSG00000102760/ENSG00000159388/ENSG00000129173…	MUC1/AURKA/PLK2/KIF14/CCNB1/CDC6/CDC45/CDC25C/CDK2/PSME2/MIR222/RBL1/CDK1/CUL4B/E2F7/PCNA/RFWD3/CCND2/GJC2/DCUN1D3/PSME1/CCND1/RGCC/BTG2/E2F8/GTSE1	26	6	ENSG00000185499/ENSG00000118971/ENSG00000198835/ENSG00000188215/ENSG00000102760/ENSG00000159388	20	ENSG00000087586/ENSG00000145632/ENSG00000118193/ENSG00000134057/ENSG00000094804/ENSG00000093009/ENSG00000158402/ENSG00000123374/ENSG00000100911/ENSG00000207725/ENSG00000080839/ENSG00000170312/ENSG00000158290/ENSG00000165891/ENSG00000132646/ENSG00000168411/ENSG00000092010/ENSG00000110092/ENSG00000129173/ENSG00000075218
BP	GO:0007204	positive regulation of cytosolic calcium ion concentration	36|1234	229|13935	0.000496024	0.0106484	ENSG00000125538/ENSG00000018625/ENSG00000173432/ENSG00000078401/ENSG00000120899/ENSG00000100739/ENSG00000135744/ENSG00000164220/ENSG00000185149/ENSG00000170214/ENSG00000173918/ENSG00000149596/ENSG00000170989/ENSG00000153898/ENSG00000154127/ENSG00000181104/ENSG00000010610/ENSG00000196352/ENSG00000123104/ENSG00000148926/ENSG00000134830/ENSG00000145335/ENSG00000125384/ENSG00000142185/ENSG00000140939…	IL1B/ATP1A2/SAA1/EDN1/PTK2B/BDKRB1/AGT/F2RL2/NPY2R/ADRA1B/C1QTNF1/JPH2/S1PR1/MCOLN2/UBASH3B/F2R/CD4/CD55/ITPR2/ADM/C5AR2/SNCA/PTGER2/TRPM2/NOL3/EDNRB/LYN/CCR10/CX3CL1/ACKR4/FGF2/PTGFR/GPR35/CALM2/LPAR6/C5AR1	36	22	ENSG00000018625/ENSG00000173432/ENSG00000120899/ENSG00000135744/ENSG00000185149/ENSG00000170214/ENSG00000173918/ENSG00000149596/ENSG00000170989/ENSG00000181104/ENSG00000010610/ENSG00000148926/ENSG00000134830/ENSG00000125384/ENSG00000140939/ENSG00000136160/ENSG00000184451/ENSG00000006210/ENSG00000122420/ENSG00000178623/ENSG00000139679/ENSG00000197405	14	ENSG00000125538/ENSG00000078401/ENSG00000100739/ENSG00000164220/ENSG00000153898/ENSG00000154127/ENSG00000196352/ENSG00000123104/ENSG00000145335/ENSG00000142185/ENSG00000254087/ENSG00000129048/ENSG00000138685/ENSG00000143933
BP	GO:0046677	response to antibiotic	43|1234	289|13935	0.000499708	0.010684	ENSG00000136244/ENSG00000125538/ENSG00000162692/ENSG00000138207/ENSG00000150907/ENSG00000078401/ENSG00000120899/ENSG00000257017/ENSG00000265972/ENSG00000173848/ENSG00000116711/ENSG00000145242/ENSG00000130649/ENSG00000115884/ENSG00000181019/ENSG00000114346/ENSG00000131471/ENSG00000117152/ENSG00000166484/ENSG00000176171/ENSG00000162551/ENSG00000080824/ENSG00000123104/ENSG00000163516/ENSG00000115415…	IL6/IL1B/VCAM1/RBP4/FOXO1/EDN1/PTK2B/HP/TXNIP/NET1/PLA2G4A/EPHA5/CYP2E1/SDC1/NQO1/ECT2/AOC3/RGS4/MAPK7/BNIP3/ALPL/HSP90AA1/ITPR2/ANKZF1/STAT1/TRPM2/OXCT1/HGF/CDK1/PDGFRB/HMGCR/PCNA/RNF112/STK26/FOSL1/GGH/CCND1/MT-ND6/RARA/ADAM9/PHB/TYMS/HSPD1	43	17	ENSG00000162692/ENSG00000138207/ENSG00000150907/ENSG00000120899/ENSG00000257017/ENSG00000265972/ENSG00000130649/ENSG00000131471/ENSG00000166484/ENSG00000176171/ENSG00000162551/ENSG00000163516/ENSG00000019991/ENSG00000113721/ENSG00000128482/ENSG00000198695/ENSG00000131759	26	ENSG00000136244/ENSG00000125538/ENSG00000078401/ENSG00000173848/ENSG00000116711/ENSG00000145242/ENSG00000115884/ENSG00000181019/ENSG00000114346/ENSG00000117152/ENSG00000080824/ENSG00000123104/ENSG00000115415/ENSG00000142185/ENSG00000083720/ENSG00000170312/ENSG00000113161/ENSG00000132646/ENSG00000134602/ENSG00000175592/ENSG00000137563/ENSG00000110092/ENSG00000168615/ENSG00000167085/ENSG00000176890…
BP	GO:0034754	cellular hormone metabolic process	19|1234	94|13935	0.000502854	0.010708	ENSG00000184254/ENSG00000138207/ENSG00000085662/ENSG00000118785/ENSG00000163659/ENSG00000148926/ENSG00000050165/ENSG00000143320/ENSG00000005379/ENSG00000186684/ENSG00000242366/ENSG00000196502/ENSG00000160439/ENSG00000196139/ENSG00000151632/ENSG00000062282/ENSG00000137869/ENSG00000114115/ENSG00000125845	ALDH1A3/RBP4/AKR1B1/SPP1/TIPARP/ADM/DKK3/CRABP2/TSPOAP1/CYP27C1/UGT1A8/SULT1A1/RDH13/AKR1C3/AKR1C2/DGAT2/CYP19A1/RBP1/BMP2	19	11	ENSG00000138207/ENSG00000148926/ENSG00000143320/ENSG00000005379/ENSG00000196502/ENSG00000160439/ENSG00000196139/ENSG00000151632/ENSG00000062282/ENSG00000137869/ENSG00000114115	8	ENSG00000184254/ENSG00000085662/ENSG00000118785/ENSG00000163659/ENSG00000050165/ENSG00000186684/ENSG00000242366/ENSG00000125845
BP	GO:0007094	mitotic spindle assembly checkpoint	10|1234	34|13935	0.000518595	0.0108679	ENSG00000169679/ENSG00000117724/ENSG00000071539/ENSG00000080986/ENSG00000112742/ENSG00000134057/ENSG00000156970/ENSG00000164109/ENSG00000154473/ENSG00000040275	BUB1/CENPF/TRIP13/NDC80/TTK/CCNB1/BUB1B/MAD2L1/BUB3/SPDL1	10	0		10	ENSG00000169679/ENSG00000117724/ENSG00000071539/ENSG00000080986/ENSG00000112742/ENSG00000134057/ENSG00000156970/ENSG00000164109/ENSG00000154473/ENSG00000040275
BP	GO:0031577	spindle checkpoint	10|1234	34|13935	0.000518595	0.0108679	ENSG00000169679/ENSG00000117724/ENSG00000071539/ENSG00000080986/ENSG00000112742/ENSG00000134057/ENSG00000156970/ENSG00000164109/ENSG00000154473/ENSG00000040275	BUB1/CENPF/TRIP13/NDC80/TTK/CCNB1/BUB1B/MAD2L1/BUB3/SPDL1	10	0		10	ENSG00000169679/ENSG00000117724/ENSG00000071539/ENSG00000080986/ENSG00000112742/ENSG00000134057/ENSG00000156970/ENSG00000164109/ENSG00000154473/ENSG00000040275
BP	GO:0071173	spindle assembly checkpoint	10|1234	34|13935	0.000518595	0.0108679	ENSG00000169679/ENSG00000117724/ENSG00000071539/ENSG00000080986/ENSG00000112742/ENSG00000134057/ENSG00000156970/ENSG00000164109/ENSG00000154473/ENSG00000040275	BUB1/CENPF/TRIP13/NDC80/TTK/CCNB1/BUB1B/MAD2L1/BUB3/SPDL1	10	0		10	ENSG00000169679/ENSG00000117724/ENSG00000071539/ENSG00000080986/ENSG00000112742/ENSG00000134057/ENSG00000156970/ENSG00000164109/ENSG00000154473/ENSG00000040275
BP	GO:0071174	mitotic spindle checkpoint	10|1234	34|13935	0.000518595	0.0108679	ENSG00000169679/ENSG00000117724/ENSG00000071539/ENSG00000080986/ENSG00000112742/ENSG00000134057/ENSG00000156970/ENSG00000164109/ENSG00000154473/ENSG00000040275	BUB1/CENPF/TRIP13/NDC80/TTK/CCNB1/BUB1B/MAD2L1/BUB3/SPDL1	10	0		10	ENSG00000169679/ENSG00000117724/ENSG00000071539/ENSG00000080986/ENSG00000112742/ENSG00000134057/ENSG00000156970/ENSG00000164109/ENSG00000154473/ENSG00000040275
BP	GO:0015837	amine transport	15|1234	66|13935	0.000528241	0.0110262	ENSG00000125538/ENSG00000018625/ENSG00000135744/ENSG00000188338/ENSG00000168621/ENSG00000185149/ENSG00000117152/ENSG00000145335/ENSG00000149043/ENSG00000117009/ENSG00000169213/ENSG00000163794/ENSG00000173227/ENSG00000170540/ENSG00000158445	IL1B/ATP1A2/AGT/SLC38A3/GDNF/NPY2R/RGS4/SNCA/SYT8/KMO/RAB3B/UCN/SYT12/ARL6IP1/KCNB1	15	8	ENSG00000018625/ENSG00000135744/ENSG00000188338/ENSG00000185149/ENSG00000149043/ENSG00000163794/ENSG00000173227/ENSG00000158445	7	ENSG00000125538/ENSG00000168621/ENSG00000117152/ENSG00000145335/ENSG00000117009/ENSG00000169213/ENSG00000170540
BP	GO:0055017	cardiac muscle tissue growth	16|1234	73|13935	0.000537046	0.0111264	ENSG00000138207/ENSG00000078401/ENSG00000135744/ENSG00000185386/ENSG00000137193/ENSG00000170989/ENSG00000134057/ENSG00000117152/ENSG00000183691/ENSG00000111087/ENSG00000207725/ENSG00000170312/ENSG00000154556/ENSG00000092969/ENSG00000138685/ENSG00000135547	RBP4/EDN1/AGT/MAPK11/PIM1/S1PR1/CCNB1/RGS4/NOG/GLI1/MIR222/CDK1/SORBS2/TGFB2/FGF2/HEY2	16	9	ENSG00000138207/ENSG00000135744/ENSG00000185386/ENSG00000137193/ENSG00000170989/ENSG00000183691/ENSG00000111087/ENSG00000154556/ENSG00000135547	7	ENSG00000078401/ENSG00000134057/ENSG00000117152/ENSG00000207725/ENSG00000170312/ENSG00000092969/ENSG00000138685
BP	GO:0055065	metal ion homeostasis	66|1234	497|13935	0.000537255	0.0111264	ENSG00000130203/ENSG00000125538/ENSG00000018625/ENSG00000173432/ENSG00000078401/ENSG00000120899/ENSG00000100739/ENSG00000135744/ENSG00000112936/ENSG00000118777/ENSG00000164220/ENSG00000133107/ENSG00000185149/ENSG00000170214/ENSG00000178752/ENSG00000133657/ENSG00000197561/ENSG00000173918/ENSG00000149596/ENSG00000170989/ENSG00000155511/ENSG00000138821/ENSG00000153898/ENSG00000135766/ENSG00000154127…	APOE/IL1B/ATP1A2/SAA1/EDN1/PTK2B/BDKRB1/AGT/C7/ABCG2/F2RL2/TRPC4/NPY2R/ADRA1B/ERFE/ATP13A3/ELANE/C1QTNF1/JPH2/S1PR1/GRIA1/SLC39A8/MCOLN2/EGLN1/UBASH3B/F2R/NEDD4L/CD4/BNIP3/CD55/ITPR2/TMEM178A/ADM/C5AR2/SNCA/PTGER2/TRPM2/NOL3/SCNN1A/CYBRD1/EDNRB/NEO1/KCNJ2/LYN/TMEM64/CCR10/CX3CL1/ACKR4/HERPUD1/FGF2/PTGFR/LTF/GPR35/DMPK/FAM20A/ABCB6/CALM2/STC2/SLC25A27/ANK3/LPAR6/ATP1B3/SLC25A37/C5AR1/FBXL5/ATP6V1A	66	40	ENSG00000130203/ENSG00000018625/ENSG00000173432/ENSG00000120899/ENSG00000135744/ENSG00000112936/ENSG00000185149/ENSG00000170214/ENSG00000178752/ENSG00000197561/ENSG00000173918/ENSG00000149596/ENSG00000170989/ENSG00000155511/ENSG00000135766/ENSG00000181104/ENSG00000010610/ENSG00000176171/ENSG00000152154/ENSG00000148926/ENSG00000134830/ENSG00000125384/ENSG00000140939/ENSG00000111319/ENSG00000071967…	26	ENSG00000125538/ENSG00000078401/ENSG00000100739/ENSG00000118777/ENSG00000164220/ENSG00000133107/ENSG00000133657/ENSG00000138821/ENSG00000153898/ENSG00000154127/ENSG00000049759/ENSG00000196352/ENSG00000123104/ENSG00000145335/ENSG00000142185/ENSG00000123700/ENSG00000254087/ENSG00000129048/ENSG00000138685/ENSG00000012223/ENSG00000143933/ENSG00000113739/ENSG00000151150/ENSG00000069849/ENSG00000118564…
BP	GO:0033687	osteoblast proliferation	8|1234	23|13935	0.000540075	0.0111295	ENSG00000113389/ENSG00000183160/ENSG00000055332/ENSG00000166923/ENSG00000012223/ENSG00000132436/ENSG00000164050/ENSG00000125845	NPR3/TMEM119/EIF2AK2/GREM1/LTF/FIGNL1/PLXNB1/BMP2	8	3	ENSG00000113389/ENSG00000183160/ENSG00000164050	5	ENSG00000055332/ENSG00000166923/ENSG00000012223/ENSG00000132436/ENSG00000125845
BP	GO:0006874	cellular calcium ion homeostasis	48|1234	334|13935	0.000542095	0.0111295	ENSG00000130203/ENSG00000125538/ENSG00000018625/ENSG00000173432/ENSG00000078401/ENSG00000120899/ENSG00000100739/ENSG00000135744/ENSG00000164220/ENSG00000133107/ENSG00000185149/ENSG00000170214/ENSG00000133657/ENSG00000197561/ENSG00000173918/ENSG00000149596/ENSG00000170989/ENSG00000155511/ENSG00000153898/ENSG00000154127/ENSG00000181104/ENSG00000010610/ENSG00000176171/ENSG00000196352/ENSG00000123104…	APOE/IL1B/ATP1A2/SAA1/EDN1/PTK2B/BDKRB1/AGT/F2RL2/TRPC4/NPY2R/ADRA1B/ATP13A3/ELANE/C1QTNF1/JPH2/S1PR1/GRIA1/MCOLN2/UBASH3B/F2R/CD4/BNIP3/CD55/ITPR2/TMEM178A/ADM/C5AR2/SNCA/PTGER2/TRPM2/NOL3/EDNRB/LYN/TMEM64/CCR10/CX3CL1/ACKR4/HERPUD1/FGF2/PTGFR/GPR35/DMPK/CALM2/STC2/SLC25A27/LPAR6/C5AR1	48	31	ENSG00000130203/ENSG00000018625/ENSG00000173432/ENSG00000120899/ENSG00000135744/ENSG00000185149/ENSG00000170214/ENSG00000197561/ENSG00000173918/ENSG00000149596/ENSG00000170989/ENSG00000155511/ENSG00000181104/ENSG00000010610/ENSG00000176171/ENSG00000152154/ENSG00000148926/ENSG00000134830/ENSG00000125384/ENSG00000140939/ENSG00000136160/ENSG00000180694/ENSG00000184451/ENSG00000006210/ENSG00000051108…	17	ENSG00000125538/ENSG00000078401/ENSG00000100739/ENSG00000164220/ENSG00000133107/ENSG00000133657/ENSG00000153898/ENSG00000154127/ENSG00000196352/ENSG00000123104/ENSG00000145335/ENSG00000142185/ENSG00000254087/ENSG00000129048/ENSG00000138685/ENSG00000143933/ENSG00000113739
BP	GO:0007098	centrosome cycle	22|1234	117|13935	0.000543724	0.0111295	ENSG00000117650/ENSG00000129810/ENSG00000138160/ENSG00000012048/ENSG00000087586/ENSG00000213397/ENSG00000145632/ENSG00000175216/ENSG00000123473/ENSG00000142731/ENSG00000149554/ENSG00000123374/ENSG00000170312/ENSG00000166803/ENSG00000075702/ENSG00000196584/ENSG00000131351/ENSG00000164087/ENSG00000139618/ENSG00000151849/ENSG00000108395/ENSG00000103995	NEK2/SGO1/KIF11/BRCA1/AURKA/HAUS7/PLK2/CKAP5/STIL/PLK4/CHEK1/CDK2/CDK1/PCLAF/WDR62/XRCC2/HAUS8/POC1A/BRCA2/CENPJ/TRIM37/CEP152	22	1	ENSG00000213397	21	ENSG00000117650/ENSG00000129810/ENSG00000138160/ENSG00000012048/ENSG00000087586/ENSG00000145632/ENSG00000175216/ENSG00000123473/ENSG00000142731/ENSG00000149554/ENSG00000123374/ENSG00000170312/ENSG00000166803/ENSG00000075702/ENSG00000196584/ENSG00000131351/ENSG00000164087/ENSG00000139618/ENSG00000151849/ENSG00000108395/ENSG00000103995
BP	GO:0055074	calcium ion homeostasis	49|1234	343|13935	0.000546999	0.0111533	ENSG00000130203/ENSG00000125538/ENSG00000018625/ENSG00000173432/ENSG00000078401/ENSG00000120899/ENSG00000100739/ENSG00000135744/ENSG00000164220/ENSG00000133107/ENSG00000185149/ENSG00000170214/ENSG00000133657/ENSG00000197561/ENSG00000173918/ENSG00000149596/ENSG00000170989/ENSG00000155511/ENSG00000153898/ENSG00000154127/ENSG00000181104/ENSG00000010610/ENSG00000176171/ENSG00000196352/ENSG00000123104…	APOE/IL1B/ATP1A2/SAA1/EDN1/PTK2B/BDKRB1/AGT/F2RL2/TRPC4/NPY2R/ADRA1B/ATP13A3/ELANE/C1QTNF1/JPH2/S1PR1/GRIA1/MCOLN2/UBASH3B/F2R/CD4/BNIP3/CD55/ITPR2/TMEM178A/ADM/C5AR2/SNCA/PTGER2/TRPM2/NOL3/EDNRB/LYN/TMEM64/CCR10/CX3CL1/ACKR4/HERPUD1/FGF2/PTGFR/GPR35/DMPK/FAM20A/CALM2/STC2/SLC25A27/LPAR6/C5AR1	49	32	ENSG00000130203/ENSG00000018625/ENSG00000173432/ENSG00000120899/ENSG00000135744/ENSG00000185149/ENSG00000170214/ENSG00000197561/ENSG00000173918/ENSG00000149596/ENSG00000170989/ENSG00000155511/ENSG00000181104/ENSG00000010610/ENSG00000176171/ENSG00000152154/ENSG00000148926/ENSG00000134830/ENSG00000125384/ENSG00000140939/ENSG00000136160/ENSG00000180694/ENSG00000184451/ENSG00000006210/ENSG00000051108…	17	ENSG00000125538/ENSG00000078401/ENSG00000100739/ENSG00000164220/ENSG00000133107/ENSG00000133657/ENSG00000153898/ENSG00000154127/ENSG00000196352/ENSG00000123104/ENSG00000145335/ENSG00000142185/ENSG00000254087/ENSG00000129048/ENSG00000138685/ENSG00000143933/ENSG00000113739
BP	GO:0031644	regulation of neurological system process	13|1234	53|13935	0.000564462	0.0114651	ENSG00000078401/ENSG00000166292/ENSG00000135744/ENSG00000136999/ENSG00000164171/ENSG00000185149/ENSG00000181104/ENSG00000019991/ENSG00000136160/ENSG00000178623/ENSG00000132970/ENSG00000087053/ENSG00000025708	EDN1/TMEM100/AGT/NOV/ITGA2/NPY2R/F2R/HGF/EDNRB/GPR35/WASF3/MTMR2/TYMP	13	9	ENSG00000166292/ENSG00000135744/ENSG00000185149/ENSG00000181104/ENSG00000019991/ENSG00000136160/ENSG00000178623/ENSG00000132970/ENSG00000025708	4	ENSG00000078401/ENSG00000136999/ENSG00000164171/ENSG00000087053
BP	GO:0030003	cellular cation homeostasis	65|1234	489|13935	0.000575202	0.0116385	ENSG00000130203/ENSG00000125538/ENSG00000018625/ENSG00000173432/ENSG00000139832/ENSG00000078401/ENSG00000120899/ENSG00000100739/ENSG00000135744/ENSG00000112936/ENSG00000118777/ENSG00000164220/ENSG00000133107/ENSG00000185149/ENSG00000170214/ENSG00000178752/ENSG00000080493/ENSG00000133657/ENSG00000197561/ENSG00000173918/ENSG00000149596/ENSG00000170989/ENSG00000155511/ENSG00000138821/ENSG00000050438…	APOE/IL1B/ATP1A2/SAA1/RAB20/EDN1/PTK2B/BDKRB1/AGT/C7/ABCG2/F2RL2/TRPC4/NPY2R/ADRA1B/ERFE/SLC4A4/ATP13A3/ELANE/C1QTNF1/JPH2/S1PR1/GRIA1/SLC39A8/SLC4A8/MCOLN2/EGLN1/UBASH3B/F2R/NEDD4L/CD4/BNIP3/CD55/ITPR2/TMEM178A/ADM/C5AR2/SNCA/PTGER2/TRPM2/NOL3/CYBRD1/EDNRB/KCNJ2/LYN/TMEM64/CCR10/CX3CL1/ACKR4/HERPUD1/FGF2/PTGFR/LTF/GPR35/DMPK/ABCB6/CALM2/STC2/TTPA/SLC25A27/LPAR6/ATP1B3/C5AR1/FBXL5/ATP6V1A	65	37	ENSG00000130203/ENSG00000018625/ENSG00000173432/ENSG00000139832/ENSG00000120899/ENSG00000135744/ENSG00000112936/ENSG00000185149/ENSG00000170214/ENSG00000178752/ENSG00000197561/ENSG00000173918/ENSG00000149596/ENSG00000170989/ENSG00000155511/ENSG00000135766/ENSG00000181104/ENSG00000010610/ENSG00000176171/ENSG00000152154/ENSG00000148926/ENSG00000134830/ENSG00000125384/ENSG00000140939/ENSG00000071967…	28	ENSG00000125538/ENSG00000078401/ENSG00000100739/ENSG00000118777/ENSG00000164220/ENSG00000133107/ENSG00000080493/ENSG00000133657/ENSG00000138821/ENSG00000050438/ENSG00000153898/ENSG00000154127/ENSG00000049759/ENSG00000196352/ENSG00000123104/ENSG00000145335/ENSG00000142185/ENSG00000123700/ENSG00000254087/ENSG00000129048/ENSG00000138685/ENSG00000012223/ENSG00000143933/ENSG00000113739/ENSG00000137561…
BP	GO:0006959	humoral immune response	26|1234	149|13935	0.000598723	0.0120681	ENSG00000197766/ENSG00000136244/ENSG00000125730/ENSG00000149131/ENSG00000175899/ENSG00000224389/ENSG00000109743/ENSG00000137673/ENSG00000112936/ENSG00000127241/ENSG00000039537/ENSG00000124107/ENSG00000174371/ENSG00000197561/ENSG00000130303/ENSG00000244731/ENSG00000196352/ENSG00000182326/ENSG00000134830/ENSG00000159403/ENSG00000139178/ENSG00000012223/ENSG00000101425/ENSG00000102760/ENSG00000167085…	CFD/IL6/C3/SERPING1/A2M/C4B/BST1/MMP7/C7/MASP1/C6/SLPI/EXO1/ELANE/BST2/C4A/CD55/C1S/C5AR2/C1R/C1RL/LTF/BPI/RGCC/PHB/C5AR1	26	19	ENSG00000197766/ENSG00000125730/ENSG00000149131/ENSG00000175899/ENSG00000224389/ENSG00000137673/ENSG00000112936/ENSG00000127241/ENSG00000039537/ENSG00000124107/ENSG00000197561/ENSG00000244731/ENSG00000182326/ENSG00000134830/ENSG00000159403/ENSG00000139178/ENSG00000101425/ENSG00000102760/ENSG00000197405	7	ENSG00000136244/ENSG00000109743/ENSG00000174371/ENSG00000130303/ENSG00000196352/ENSG00000012223/ENSG00000167085
BP	GO:0007200	phospholipase C-activating G-protein coupled receptor signaling pathway	14|1234	60|13935	0.000605297	0.0121543	ENSG00000113389/ENSG00000078401/ENSG00000135744/ENSG00000164220/ENSG00000170214/ENSG00000170989/ENSG00000181104/ENSG00000181072/ENSG00000244165/ENSG00000134830/ENSG00000136160/ENSG00000178623/ENSG00000139679/ENSG00000197405	NPR3/EDN1/AGT/F2RL2/ADRA1B/S1PR1/F2R/CHRM2/P2RY11/C5AR2/EDNRB/GPR35/LPAR6/C5AR1	14	11	ENSG00000113389/ENSG00000135744/ENSG00000170214/ENSG00000170989/ENSG00000181104/ENSG00000244165/ENSG00000134830/ENSG00000136160/ENSG00000178623/ENSG00000139679/ENSG00000197405	3	ENSG00000078401/ENSG00000164220/ENSG00000181072
BP	GO:0016053	organic acid biosynthetic process	50|1234	354|13935	0.000627636	0.0125081	ENSG00000168209/ENSG00000095303/ENSG00000184254/ENSG00000125538/ENSG00000101255/ENSG00000103044/ENSG00000179593/ENSG00000078401/ENSG00000084734/ENSG00000070669/ENSG00000114268/ENSG00000183549/ENSG00000130707/ENSG00000111674/ENSG00000135069/ENSG00000130208/ENSG00000109814/ENSG00000012048/ENSG00000116711/ENSG00000170522/ENSG00000131203/ENSG00000135929/ENSG00000130649/ENSG00000092621/ENSG00000099998…	DDIT4/PTGS1/ALDH1A3/IL1B/TRIB3/HAS3/ALOX15B/EDN1/GCKR/ASNS/PFKFB4/ACSM5/ASS1/ENO2/PSAT1/APOC1/UGDH/BRCA1/PLA2G4A/ELOVL6/IDO1/CYP27A1/CYP2E1/PHGDH/GGT5/INSIG1/ALDOC/DCN/ALOX5AP/PGM1/CRABP2/KMO/MTHFR/CH25H/ACOX2/CSAD/GPT2/ENO1/DHFR/CPS1/EGF/AKR1C3/OGT/ALDOA/HACD1/GPD1/STARD4/ASAH2B/RBP1/CTH	50	32	ENSG00000168209/ENSG00000095303/ENSG00000101255/ENSG00000179593/ENSG00000070669/ENSG00000114268/ENSG00000183549/ENSG00000130707/ENSG00000111674/ENSG00000135069/ENSG00000130208/ENSG00000135929/ENSG00000130649/ENSG00000092621/ENSG00000099998/ENSG00000109107/ENSG00000011465/ENSG00000132965/ENSG00000079739/ENSG00000143320/ENSG00000177000/ENSG00000138135/ENSG00000168306/ENSG00000139631/ENSG00000166123…	18	ENSG00000184254/ENSG00000125538/ENSG00000103044/ENSG00000078401/ENSG00000084734/ENSG00000109814/ENSG00000012048/ENSG00000116711/ENSG00000170522/ENSG00000131203/ENSG00000186480/ENSG00000117009/ENSG00000228716/ENSG00000021826/ENSG00000138798/ENSG00000165996/ENSG00000164211/ENSG00000204147
BP	GO:0009612	response to mechanical stimulus	31|1234	190|13935	0.000627653	0.0125081	ENSG00000060718/ENSG00000125538/ENSG00000018625/ENSG00000078401/ENSG00000120899/ENSG00000100739/ENSG00000070669/ENSG00000137673/ENSG00000135744/ENSG00000265972/ENSG00000164171/ENSG00000118898/ENSG00000115457/ENSG00000134343/ENSG00000134057/ENSG00000176171/ENSG00000011465/ENSG00000111913/ENSG00000149554/ENSG00000115415/ENSG00000125735/ENSG00000006468/ENSG00000174469/ENSG00000123700/ENSG00000104689…	COL11A1/IL1B/ATP1A2/EDN1/PTK2B/BDKRB1/ASNS/MMP7/AGT/TXNIP/ITGA2/PPL/IGFBP2/ANO3/CCNB1/BNIP3/DCN/RIPOR2/CHEK1/STAT1/TNFSF14/ETV1/CNTNAP2/KCNJ2/TNFRSF10A/NTRK1/UCN/FOSL1/ASIC3/BTG2/SLC2A1	31	20	ENSG00000060718/ENSG00000018625/ENSG00000120899/ENSG00000070669/ENSG00000137673/ENSG00000135744/ENSG00000265972/ENSG00000118898/ENSG00000115457/ENSG00000134343/ENSG00000176171/ENSG00000011465/ENSG00000111913/ENSG00000125735/ENSG00000174469/ENSG00000198400/ENSG00000163794/ENSG00000213199/ENSG00000159388/ENSG00000117394	11	ENSG00000125538/ENSG00000078401/ENSG00000100739/ENSG00000164171/ENSG00000134057/ENSG00000149554/ENSG00000115415/ENSG00000006468/ENSG00000123700/ENSG00000104689/ENSG00000175592
BP	GO:0048246	macrophage chemotaxis	9|1234	29|13935	0.000636445	0.0125883	ENSG00000173432/ENSG00000271447/ENSG00000120899/ENSG00000131981/ENSG00000136160/ENSG00000006210/ENSG00000173531/ENSG00000137869/ENSG00000197405	SAA1/MMP28/PTK2B/LGALS3/EDNRB/CX3CL1/MST1/CYP19A1/C5AR1	9	9	ENSG00000173432/ENSG00000271447/ENSG00000120899/ENSG00000131981/ENSG00000136160/ENSG00000006210/ENSG00000173531/ENSG00000137869/ENSG00000197405	0
BP	GO:1902751	positive regulation of cell cycle G2/M phase transition	9|1234	29|13935	0.000636445	0.0125883	ENSG00000143476/ENSG00000134057/ENSG00000164045/ENSG00000158402/ENSG00000170312/ENSG00000112029/ENSG00000110092/ENSG00000161692/ENSG00000176208	DTL/CCNB1/CDC25A/CDC25C/CDK1/FBXO5/CCND1/DBF4B/ATAD5	9	0		9	ENSG00000143476/ENSG00000134057/ENSG00000164045/ENSG00000158402/ENSG00000170312/ENSG00000112029/ENSG00000110092/ENSG00000161692/ENSG00000176208
BP	GO:0030203	glycosaminoglycan metabolic process	24|1234	134|13935	0.000651054	0.0127944	ENSG00000173376/ENSG00000157766/ENSG00000125538/ENSG00000111846/ENSG00000103044/ENSG00000127083/ENSG00000109814/ENSG00000136542/ENSG00000072571/ENSG00000137193/ENSG00000115884/ENSG00000122176/ENSG00000011465/ENSG00000175264/ENSG00000182022/ENSG00000183098/ENSG00000019991/ENSG00000127415/ENSG00000113721/ENSG00000175040/ENSG00000064225/ENSG00000138685/ENSG00000138798/ENSG00000107742	NDNF/ACAN/IL1B/GCNT2/HAS3/OMD/UGDH/GALNT5/HMMR/PIM1/SDC1/FMOD/DCN/CHST1/CHST15/GPC6/HGF/IDUA/PDGFRB/CHST2/ST3GAL6/FGF2/EGF/SPOCK2	24	14	ENSG00000173376/ENSG00000157766/ENSG00000127083/ENSG00000137193/ENSG00000122176/ENSG00000011465/ENSG00000175264/ENSG00000182022/ENSG00000183098/ENSG00000019991/ENSG00000127415/ENSG00000113721/ENSG00000175040/ENSG00000107742	10	ENSG00000125538/ENSG00000111846/ENSG00000103044/ENSG00000109814/ENSG00000136542/ENSG00000072571/ENSG00000115884/ENSG00000064225/ENSG00000138685/ENSG00000138798
BP	GO:0016051	carbohydrate biosynthetic process	29|1234	174|13935	0.000651714	0.0127944	ENSG00000103044/ENSG00000138207/ENSG00000150907/ENSG00000120899/ENSG00000111674/ENSG00000130766/ENSG00000085662/ENSG00000141401/ENSG00000100889/ENSG00000109107/ENSG00000119938/ENSG00000104812/ENSG00000079739/ENSG00000172318/ENSG00000182022/ENSG00000145335/ENSG00000167244/ENSG00000162630/ENSG00000164776/ENSG00000148488/ENSG00000074800/ENSG00000219607/ENSG00000138798/ENSG00000147162/ENSG00000062282…	HAS3/RBP4/FOXO1/PTK2B/ENO2/SESN2/AKR1B1/IMPA2/PCK2/ALDOC/PPP1R3C/GYS1/PGM1/B3GALT1/CHST15/SNCA/IGF2/B3GALT2/PHKG1/ST8SIA6/ENO1/PPP1R3G/EGF/OGT/DGAT2/ALDOA/GPD1/GPD2/SLC2A1	29	23	ENSG00000138207/ENSG00000150907/ENSG00000120899/ENSG00000111674/ENSG00000130766/ENSG00000141401/ENSG00000100889/ENSG00000109107/ENSG00000119938/ENSG00000104812/ENSG00000079739/ENSG00000172318/ENSG00000182022/ENSG00000167244/ENSG00000162630/ENSG00000164776/ENSG00000074800/ENSG00000219607/ENSG00000147162/ENSG00000062282/ENSG00000149925/ENSG00000167588/ENSG00000117394	6	ENSG00000103044/ENSG00000085662/ENSG00000145335/ENSG00000148488/ENSG00000138798/ENSG00000115159
BP	GO:0051445	regulation of meiotic cell cycle	11|1234	41|13935	0.000657356	0.0128547	ENSG00000071539/ENSG00000128342/ENSG00000066279/ENSG00000112742/ENSG00000113456/ENSG00000164045/ENSG00000158402/ENSG00000106003/ENSG00000112029/ENSG00000139618/ENSG00000156509	TRIP13/LIF/ASPM/TTK/RAD1/CDC25A/CDC25C/LFNG/FBXO5/BRCA2/FBXO43	11	1	ENSG00000106003	10	ENSG00000071539/ENSG00000128342/ENSG00000066279/ENSG00000112742/ENSG00000113456/ENSG00000164045/ENSG00000158402/ENSG00000112029/ENSG00000139618/ENSG00000156509
BP	GO:0006323	DNA packaging	28|1234	166|13935	0.000659652	0.0128547	ENSG00000123485/ENSG00000121152/ENSG00000131747/ENSG00000166451/ENSG00000115163/ENSG00000102384/ENSG00000109805/ENSG00000134057/ENSG00000136824/ENSG00000146918/ENSG00000100162/ENSG00000113810/ENSG00000137812/ENSG00000120334/ENSG00000170312/ENSG00000146670/ENSG00000138092/ENSG00000129534/ENSG00000153044/ENSG00000137804/ENSG00000096063/ENSG00000151725/ENSG00000123219/ENSG00000203760/ENSG00000151503…	HJURP/NCAPH/TOP2A/CENPN/CENPA/CENPI/NCAPG/CCNB1/SMC2/NCAPG2/CENPM/SMC4/KNL1/CENPL/CDK1/CDCA5/CENPO/MIS18BP1/CENPH/NUSAP1/SRPK1/CENPU/CENPK/CENPW/NCAPD3/CENPQ/HAT1/H2AFX	28	0		28	ENSG00000123485/ENSG00000121152/ENSG00000131747/ENSG00000166451/ENSG00000115163/ENSG00000102384/ENSG00000109805/ENSG00000134057/ENSG00000136824/ENSG00000146918/ENSG00000100162/ENSG00000113810/ENSG00000137812/ENSG00000120334/ENSG00000170312/ENSG00000146670/ENSG00000138092/ENSG00000129534/ENSG00000153044/ENSG00000137804/ENSG00000096063/ENSG00000151725/ENSG00000123219/ENSG00000203760/ENSG00000151503…
BP	GO:0061333	renal tubule morphogenesis	14|1234	61|13935	0.00072264	0.0140153	ENSG00000135744/ENSG00000168621/ENSG00000113578/ENSG00000183691/ENSG00000126778/ENSG00000162849/ENSG00000248905/ENSG00000166923/ENSG00000145536/ENSG00000138685/ENSG00000196159/ENSG00000205213/ENSG00000146021/ENSG00000125845	AGT/GDNF/FGF1/NOG/SIX1/KIF26B/FMN1/GREM1/ADAMTS16/FGF2/FAT4/LGR4/KLHL3/BMP2	14	6	ENSG00000135744/ENSG00000183691/ENSG00000126778/ENSG00000162849/ENSG00000196159/ENSG00000146021	8	ENSG00000168621/ENSG00000113578/ENSG00000248905/ENSG00000166923/ENSG00000145536/ENSG00000138685/ENSG00000205213/ENSG00000125845
BP	GO:0031099	regeneration	28|1234	167|13935	0.00072717	0.0140153	ENSG00000189058/ENSG00000136999/ENSG00000118785/ENSG00000185924/ENSG00000087586/ENSG00000145386/ENSG00000060656/ENSG00000134057/ENSG00000182175/ENSG00000111087/ENSG00000143507/ENSG00000148926/ENSG00000207725/ENSG00000019991/ENSG00000170312/ENSG00000166741/ENSG00000132646/ENSG00000101911/ENSG00000128059/ENSG00000228716/ENSG00000074660/ENSG00000133424/ENSG00000110092/ENSG00000167085/ENSG00000176890…	APOD/NOV/SPP1/RTN4RL1/AURKA/CCNA2/PTPRU/CCNB1/RGMA/GLI1/DUSP10/ADM/MIR222/HGF/CDK1/NNMT/PCNA/PRPS2/PPAT/DHFR/SCARF1/LARGE1/CCND1/PHB/TYMS/C5AR1/RTN4RL2/GAP43	28	13	ENSG00000189058/ENSG00000185924/ENSG00000060656/ENSG00000182175/ENSG00000111087/ENSG00000143507/ENSG00000148926/ENSG00000019991/ENSG00000166741/ENSG00000074660/ENSG00000133424/ENSG00000197405/ENSG00000186907	15	ENSG00000136999/ENSG00000118785/ENSG00000087586/ENSG00000145386/ENSG00000134057/ENSG00000207725/ENSG00000170312/ENSG00000132646/ENSG00000101911/ENSG00000128059/ENSG00000228716/ENSG00000110092/ENSG00000167085/ENSG00000176890/ENSG00000172020
BP	GO:0050870	positive regulation of T cell activation	28|1234	167|13935	0.00072717	0.0140153	ENSG00000136244/ENSG00000125538/ENSG00000162692/ENSG00000109906/ENSG00000168685/ENSG00000115457/ENSG00000145675/ENSG00000197646/ENSG00000197635/ENSG00000010610/ENSG00000196352/ENSG00000143507/ENSG00000197299/ENSG00000167244/ENSG00000125735/ENSG00000160712/ENSG00000120217/ENSG00000254087/ENSG00000077264/ENSG00000083799/ENSG00000172175/ENSG00000106123/ENSG00000198805/ENSG00000120694/ENSG00000125657…	IL6/IL1B/VCAM1/ZBTB16/IL7R/IGFBP2/PIK3R1/PDCD1LG2/DPP4/CD4/CD55/DUSP10/BLM/IGF2/TNFSF14/IL6R/CD274/LYN/PAK3/CYLD/MALT1/EPHB6/PNP/HSPH1/TNFSF9/RARA/TESPA1/HSPD1	28	11	ENSG00000162692/ENSG00000109906/ENSG00000115457/ENSG00000145675/ENSG00000010610/ENSG00000143507/ENSG00000167244/ENSG00000125735/ENSG00000160712/ENSG00000106123/ENSG00000131759	17	ENSG00000136244/ENSG00000125538/ENSG00000168685/ENSG00000197646/ENSG00000197635/ENSG00000196352/ENSG00000197299/ENSG00000120217/ENSG00000254087/ENSG00000077264/ENSG00000083799/ENSG00000172175/ENSG00000198805/ENSG00000120694/ENSG00000125657/ENSG00000135426/ENSG00000144381
BP	GO:0032201	telomere maintenance via semi-conservative replication	8|1234	24|13935	0.000747773	0.0143079	ENSG00000168496/ENSG00000146143/ENSG00000132646/ENSG00000101868/ENSG00000138346/ENSG00000133119/ENSG00000111445/ENSG00000049541	FEN1/PRIM2/PCNA/POLA1/DNA2/RFC3/RFC5/RFC2	8	0		8	ENSG00000168496/ENSG00000146143/ENSG00000132646/ENSG00000101868/ENSG00000138346/ENSG00000133119/ENSG00000111445/ENSG00000049541
BP	GO:0032892	positive regulation of organic acid transport	8|1234	24|13935	0.000747773	0.0143079	ENSG00000125538/ENSG00000078401/ENSG00000135744/ENSG00000188338/ENSG00000178752/ENSG00000141655/ENSG00000117009/ENSG00000170540	IL1B/EDN1/AGT/SLC38A3/ERFE/TNFRSF11A/KMO/ARL6IP1	8	3	ENSG00000135744/ENSG00000188338/ENSG00000178752	5	ENSG00000125538/ENSG00000078401/ENSG00000141655/ENSG00000117009/ENSG00000170540
BP	GO:0034104	negative regulation of tissue remodeling	6|1234	14|13935	0.000766782	0.0145139	ENSG00000136244/ENSG00000135744/ENSG00000164761/ENSG00000101439/ENSG00000154127/ENSG00000166923	IL6/AGT/TNFRSF11B/CST3/UBASH3B/GREM1	6	2	ENSG00000135744/ENSG00000101439	4	ENSG00000136244/ENSG00000164761/ENSG00000154127/ENSG00000166923
BP	GO:0055012	ventricular cardiac muscle cell differentiation	6|1234	14|13935	0.000766782	0.0145139	ENSG00000141052/ENSG00000134057/ENSG00000170312/ENSG00000135547/ENSG00000131759/ENSG00000077092	MYOCD/CCNB1/CDK1/HEY2/RARA/RARB	6	2	ENSG00000135547/ENSG00000131759	4	ENSG00000141052/ENSG00000134057/ENSG00000170312/ENSG00000077092
BP	GO:0072087	renal vesicle development	6|1234	14|13935	0.000766782	0.0145139	ENSG00000168621/ENSG00000128342/ENSG00000115415/ENSG00000162849/ENSG00000248905/ENSG00000166923	GDNF/LIF/STAT1/KIF26B/FMN1/GREM1	6	1	ENSG00000162849	5	ENSG00000168621/ENSG00000128342/ENSG00000115415/ENSG00000248905/ENSG00000166923
BP	GO:1903532	positive regulation of secretion by cell	44|1234	304|13935	0.000780656	0.0147237	ENSG00000171388/ENSG00000136244/ENSG00000125538/ENSG00000173432/ENSG00000138207/ENSG00000163083/ENSG00000179593/ENSG00000107201/ENSG00000078401/ENSG00000135744/ENSG00000168621/ENSG00000185149/ENSG00000118785/ENSG00000185386/ENSG00000173918/ENSG00000115884/ENSG00000115008/ENSG00000006283/ENSG00000147642/ENSG00000181104/ENSG00000145335/ENSG00000142185/ENSG00000083720/ENSG00000204936/ENSG00000122641…	APLN/IL6/IL1B/SAA1/RBP4/INHBB/ALOX15B/DDX58/EDN1/AGT/GDNF/NPY2R/SPP1/MAPK11/C1QTNF1/SDC1/IL1A/CACNA1G/SYBU/F2R/SNCA/TRPM2/OXCT1/CD177/INHBA/KMO/IL33/CD274/RAB27B/TGFB2/FGR/UCN/EZR/TCF7L2/IL26/RGCC/ADAM9/CYP19A1/HSPD1/UNC13D/KCNB1/RASL10B/IFIH1/EXPH5	44	21	ENSG00000171388/ENSG00000173432/ENSG00000138207/ENSG00000163083/ENSG00000179593/ENSG00000135744/ENSG00000185149/ENSG00000185386/ENSG00000173918/ENSG00000006283/ENSG00000147642/ENSG00000181104/ENSG00000000938/ENSG00000163794/ENSG00000148737/ENSG00000111536/ENSG00000102760/ENSG00000137869/ENSG00000092929/ENSG00000158445/ENSG00000270885	23	ENSG00000136244/ENSG00000125538/ENSG00000107201/ENSG00000078401/ENSG00000168621/ENSG00000118785/ENSG00000115884/ENSG00000115008/ENSG00000145335/ENSG00000142185/ENSG00000083720/ENSG00000204936/ENSG00000122641/ENSG00000117009/ENSG00000137033/ENSG00000120217/ENSG00000041353/ENSG00000092969/ENSG00000092820/ENSG00000168615/ENSG00000144381/ENSG00000115267/ENSG00000110723
BP	GO:1903039	positive regulation of leukocyte cell-cell adhesion	29|1234	176|13935	0.000787233	0.0147949	ENSG00000136244/ENSG00000125538/ENSG00000162692/ENSG00000109906/ENSG00000168685/ENSG00000115457/ENSG00000145675/ENSG00000197561/ENSG00000197646/ENSG00000197635/ENSG00000010610/ENSG00000196352/ENSG00000143507/ENSG00000197299/ENSG00000167244/ENSG00000125735/ENSG00000160712/ENSG00000120217/ENSG00000254087/ENSG00000077264/ENSG00000083799/ENSG00000172175/ENSG00000106123/ENSG00000198805/ENSG00000120694…	IL6/IL1B/VCAM1/ZBTB16/IL7R/IGFBP2/PIK3R1/ELANE/PDCD1LG2/DPP4/CD4/CD55/DUSP10/BLM/IGF2/TNFSF14/IL6R/CD274/LYN/PAK3/CYLD/MALT1/EPHB6/PNP/HSPH1/TNFSF9/RARA/TESPA1/HSPD1	29	12	ENSG00000162692/ENSG00000109906/ENSG00000115457/ENSG00000145675/ENSG00000197561/ENSG00000010610/ENSG00000143507/ENSG00000167244/ENSG00000125735/ENSG00000160712/ENSG00000106123/ENSG00000131759	17	ENSG00000136244/ENSG00000125538/ENSG00000168685/ENSG00000197646/ENSG00000197635/ENSG00000196352/ENSG00000197299/ENSG00000120217/ENSG00000254087/ENSG00000077264/ENSG00000083799/ENSG00000172175/ENSG00000198805/ENSG00000120694/ENSG00000125657/ENSG00000135426/ENSG00000144381
BP	GO:0048545	response to steroid hormone	47|1234	331|13935	0.000802636	0.0150309	ENSG00000168209/ENSG00000136244/ENSG00000125538/ENSG00000018625/ENSG00000132386/ENSG00000176971/ENSG00000150907/ENSG00000078401/ENSG00000265972/ENSG00000130707/ENSG00000151623/ENSG00000012048/ENSG00000115457/ENSG00000118785/ENSG00000116285/ENSG00000115884/ENSG00000060656/ENSG00000100889/ENSG00000162551/ENSG00000153094/ENSG00000182752/ENSG00000148926/ENSG00000105894/ENSG00000174738/ENSG00000125384…	DDIT4/IL6/IL1B/ATP1A2/SERPINF1/FIBIN/FOXO1/EDN1/TXNIP/ASS1/NR3C2/BRCA1/IGFBP2/SPP1/ERRFI1/SDC1/PTPRU/PCK2/ALPL/BCL2L11/PAPPA/ADM/PTN/NR1D2/PTGER2/MGARP/NRIP1/PER1/PCNA/LBH/WNT7B/TGFB2/NR2F1/UCN/FOSL1/CPS1/CCND1/RARA/AKR1C3/EIF4E/RORB/ADAM9/PHB/RARB/TYMS/HSPD1/SKP2	47	22	ENSG00000168209/ENSG00000018625/ENSG00000132386/ENSG00000176971/ENSG00000150907/ENSG00000265972/ENSG00000130707/ENSG00000115457/ENSG00000116285/ENSG00000060656/ENSG00000100889/ENSG00000162551/ENSG00000153094/ENSG00000148926/ENSG00000125384/ENSG00000179094/ENSG00000213626/ENSG00000175745/ENSG00000163794/ENSG00000131759/ENSG00000196139/ENSG00000198963	25	ENSG00000136244/ENSG00000125538/ENSG00000078401/ENSG00000151623/ENSG00000012048/ENSG00000118785/ENSG00000115884/ENSG00000182752/ENSG00000105894/ENSG00000174738/ENSG00000137463/ENSG00000180530/ENSG00000132646/ENSG00000188064/ENSG00000092969/ENSG00000175592/ENSG00000021826/ENSG00000110092/ENSG00000151247/ENSG00000168615/ENSG00000167085/ENSG00000077092/ENSG00000176890/ENSG00000144381/ENSG00000145604
BP	GO:0061217	regulation of mesonephros development	7|1234	19|13935	0.000815007	0.0152087	ENSG00000135744/ENSG00000168621/ENSG00000183691/ENSG00000126778/ENSG00000166923/ENSG00000205213/ENSG00000176788	AGT/GDNF/NOG/SIX1/GREM1/LGR4/BASP1	7	3	ENSG00000135744/ENSG00000183691/ENSG00000126778	4	ENSG00000168621/ENSG00000166923/ENSG00000205213/ENSG00000176788
BP	GO:0032890	regulation of organic acid transport	11|1234	42|13935	0.000820334	0.0152542	ENSG00000125538/ENSG00000018625/ENSG00000078401/ENSG00000135744/ENSG00000188338/ENSG00000178752/ENSG00000117152/ENSG00000141655/ENSG00000145335/ENSG00000117009/ENSG00000170540	IL1B/ATP1A2/EDN1/AGT/SLC38A3/ERFE/RGS4/TNFRSF11A/SNCA/KMO/ARL6IP1	11	4	ENSG00000018625/ENSG00000135744/ENSG00000188338/ENSG00000178752	7	ENSG00000125538/ENSG00000078401/ENSG00000117152/ENSG00000141655/ENSG00000145335/ENSG00000117009/ENSG00000170540
BP	GO:0006977	DNA damage response, signal transduction by p53 class mediator resulting in cell cycle arrest	13|1234	55|13935	0.000824394	0.0152759	ENSG00000185499/ENSG00000087586/ENSG00000145632/ENSG00000134057/ENSG00000158402/ENSG00000123374/ENSG00000170312/ENSG00000165891/ENSG00000132646/ENSG00000102760/ENSG00000159388/ENSG00000129173/ENSG00000075218	MUC1/AURKA/PLK2/CCNB1/CDC25C/CDK2/CDK1/E2F7/PCNA/RGCC/BTG2/E2F8/GTSE1	13	3	ENSG00000185499/ENSG00000102760/ENSG00000159388	10	ENSG00000087586/ENSG00000145632/ENSG00000134057/ENSG00000158402/ENSG00000123374/ENSG00000170312/ENSG00000165891/ENSG00000132646/ENSG00000129173/ENSG00000075218
BP	GO:0048661	positive regulation of smooth muscle cell proliferation	17|1234	83|13935	0.000832279	0.0153681	ENSG00000136244/ENSG00000078401/ENSG00000135744/ENSG00000164171/ENSG00000085662/ENSG00000197561/ENSG00000170989/ENSG00000115415/ENSG00000207725/ENSG00000160712/ENSG00000113721/ENSG00000113161/ENSG00000006210/ENSG00000113070/ENSG00000138685/ENSG00000115461/ENSG00000145604	IL6/EDN1/AGT/ITGA2/AKR1B1/ELANE/S1PR1/STAT1/MIR222/IL6R/PDGFRB/HMGCR/CX3CL1/HBEGF/FGF2/IGFBP5/SKP2	17	7	ENSG00000135744/ENSG00000197561/ENSG00000170989/ENSG00000160712/ENSG00000113721/ENSG00000006210/ENSG00000115461	10	ENSG00000136244/ENSG00000078401/ENSG00000164171/ENSG00000085662/ENSG00000115415/ENSG00000207725/ENSG00000113161/ENSG00000113070/ENSG00000138685/ENSG00000145604
BP	GO:0010876	lipid localization	45|1234	314|13935	0.000844973	0.0155481	ENSG00000130203/ENSG00000136244/ENSG00000125538/ENSG00000125730/ENSG00000174640/ENSG00000189058/ENSG00000138207/ENSG00000129988/ENSG00000078401/ENSG00000135744/ENSG00000118777/ENSG00000081923/ENSG00000130208/ENSG00000116711/ENSG00000118785/ENSG00000178752/ENSG00000068366/ENSG00000123612/ENSG00000173918/ENSG00000084674/ENSG00000134343/ENSG00000101670/ENSG00000141655/ENSG00000108846/ENSG00000144645…	APOE/IL6/IL1B/C3/SLCO2A1/APOD/RBP4/LBP/EDN1/AGT/ABCG2/ATP8B1/APOC1/PLA2G4A/SPP1/ERFE/ACSL4/ACVR1C/C1QTNF1/APOB/ANO3/LIPG/TNFRSF11A/ABCC3/OSBPL10/INHBA/SOAT1/NRIP1/SERPINA5/ATP10D/ABCA6/ABCA4/TMEM30B/SLC27A3/UCN/ATP8B4/APOL4/B4GALNT1/EGF/TTPA/ACE/DGAT2/CYP19A1/ABCA9/STARD4	45	26	ENSG00000130203/ENSG00000125730/ENSG00000174640/ENSG00000189058/ENSG00000138207/ENSG00000129988/ENSG00000135744/ENSG00000130208/ENSG00000178752/ENSG00000173918/ENSG00000084674/ENSG00000134343/ENSG00000108846/ENSG00000144645/ENSG00000188488/ENSG00000154262/ENSG00000198691/ENSG00000182107/ENSG00000143554/ENSG00000163794/ENSG00000104043/ENSG00000100336/ENSG00000159640/ENSG00000062282/ENSG00000137869…	19	ENSG00000136244/ENSG00000125538/ENSG00000078401/ENSG00000118777/ENSG00000081923/ENSG00000116711/ENSG00000118785/ENSG00000068366/ENSG00000123612/ENSG00000101670/ENSG00000141655/ENSG00000122641/ENSG00000057252/ENSG00000180530/ENSG00000145246/ENSG00000135454/ENSG00000138798/ENSG00000137561/ENSG00000164211
BP	GO:0050810	regulation of steroid biosynthetic process	16|1234	76|13935	0.000857155	0.0157175	ENSG00000130203/ENSG00000125538/ENSG00000170522/ENSG00000084674/ENSG00000113578/ENSG00000186480/ENSG00000112972/ENSG00000050165/ENSG00000100003/ENSG00000113161/ENSG00000067064/ENSG00000160752/ENSG00000196139/ENSG00000079459/ENSG00000164211/ENSG00000125845	APOE/IL1B/ELOVL6/APOB/FGF1/INSIG1/HMGCS1/DKK3/SEC14L2/HMGCR/IDI1/FDPS/AKR1C3/FDFT1/STARD4/BMP2	16	4	ENSG00000130203/ENSG00000084674/ENSG00000100003/ENSG00000196139	12	ENSG00000125538/ENSG00000170522/ENSG00000113578/ENSG00000186480/ENSG00000112972/ENSG00000050165/ENSG00000113161/ENSG00000067064/ENSG00000160752/ENSG00000079459/ENSG00000164211/ENSG00000125845
BP	GO:0031100	animal organ regeneration	15|1234	69|13935	0.000867643	0.0158001	ENSG00000087586/ENSG00000145386/ENSG00000060656/ENSG00000111087/ENSG00000148926/ENSG00000019991/ENSG00000170312/ENSG00000166741/ENSG00000132646/ENSG00000101911/ENSG00000128059/ENSG00000110092/ENSG00000167085/ENSG00000176890/ENSG00000197405	AURKA/CCNA2/PTPRU/GLI1/ADM/HGF/CDK1/NNMT/PCNA/PRPS2/PPAT/CCND1/PHB/TYMS/C5AR1	15	6	ENSG00000060656/ENSG00000111087/ENSG00000148926/ENSG00000019991/ENSG00000166741/ENSG00000197405	9	ENSG00000087586/ENSG00000145386/ENSG00000170312/ENSG00000132646/ENSG00000101911/ENSG00000128059/ENSG00000110092/ENSG00000167085/ENSG00000176890
BP	GO:1903035	negative regulation of response to wounding	15|1234	69|13935	0.000867643	0.0158001	ENSG00000130203/ENSG00000197632/ENSG00000149131/ENSG00000078401/ENSG00000010278/ENSG00000118785/ENSG00000173918/ENSG00000185924/ENSG00000122861/ENSG00000154127/ENSG00000182175/ENSG00000143507/ENSG00000113161/ENSG00000138685/ENSG00000178726	APOE/SERPINB2/SERPING1/EDN1/CD9/SPP1/C1QTNF1/RTN4RL1/PLAU/UBASH3B/RGMA/DUSP10/HMGCR/FGF2/THBD	15	7	ENSG00000130203/ENSG00000149131/ENSG00000173918/ENSG00000185924/ENSG00000122861/ENSG00000182175/ENSG00000143507	8	ENSG00000197632/ENSG00000078401/ENSG00000010278/ENSG00000118785/ENSG00000154127/ENSG00000113161/ENSG00000138685/ENSG00000178726
BP	GO:0098542	defense response to other organism	47|1234	333|13935	0.000914605	0.016598	ENSG00000168209/ENSG00000136244/ENSG00000157601/ENSG00000187608/ENSG00000119917/ENSG00000111335/ENSG00000125538/ENSG00000089127/ENSG00000185745/ENSG00000119922/ENSG00000129988/ENSG00000138646/ENSG00000107201/ENSG00000257017/ENSG00000137673/ENSG00000135114/ENSG00000124107/ENSG00000197561/ENSG00000166033/ENSG00000105497/ENSG00000183486/ENSG00000111331/ENSG00000130303/ENSG00000069431/ENSG00000121361…	DDIT4/IL6/MX1/ISG15/IFIT3/OAS2/IL1B/OAS1/IFIT1/IFIT2/LBP/HERC5/DDX58/HP/MMP7/OASL/SLPI/ELANE/HTRA1/ZNF175/MX2/OAS3/BST2/ABCC9/KCNJ8/CD4/BNIP3/STAT1/BIRC3/IL6R/RSAD2/APOBEC3B/IL33/EIF2AK2/IFITM1/IFI44L/FGR/DDX60/LTF/MICB/PARP9/BPI/RTP4/C5AR1/SSC5D/UNC13D/IFIH1	47	15	ENSG00000168209/ENSG00000129988/ENSG00000257017/ENSG00000137673/ENSG00000124107/ENSG00000197561/ENSG00000166033/ENSG00000010610/ENSG00000176171/ENSG00000160712/ENSG00000000938/ENSG00000101425/ENSG00000197405/ENSG00000179954/ENSG00000092929	32	ENSG00000136244/ENSG00000157601/ENSG00000187608/ENSG00000119917/ENSG00000111335/ENSG00000125538/ENSG00000089127/ENSG00000185745/ENSG00000119922/ENSG00000138646/ENSG00000107201/ENSG00000135114/ENSG00000105497/ENSG00000183486/ENSG00000111331/ENSG00000130303/ENSG00000069431/ENSG00000121361/ENSG00000115415/ENSG00000023445/ENSG00000134321/ENSG00000179750/ENSG00000137033/ENSG00000055332/ENSG00000185885…
BP	GO:0000731	DNA synthesis involved in DNA repair	12|1234	49|13935	0.000925317	0.0167349	ENSG00000187608/ENSG00000143476/ENSG00000197299/ENSG00000166803/ENSG00000132646/ENSG00000100479/ENSG00000101868/ENSG00000139618/ENSG00000133119/ENSG00000111445/ENSG00000130997/ENSG00000049541	ISG15/DTL/BLM/PCLAF/PCNA/POLE2/POLA1/BRCA2/RFC3/RFC5/POLN/RFC2	12	1	ENSG00000130997	11	ENSG00000187608/ENSG00000143476/ENSG00000197299/ENSG00000166803/ENSG00000132646/ENSG00000100479/ENSG00000101868/ENSG00000139618/ENSG00000133119/ENSG00000111445/ENSG00000049541
BP	GO:0006873	cellular ion homeostasis	65|1234	498|13935	0.000931612	0.0167913	ENSG00000130203/ENSG00000125538/ENSG00000018625/ENSG00000173432/ENSG00000139832/ENSG00000078401/ENSG00000120899/ENSG00000100739/ENSG00000135744/ENSG00000112936/ENSG00000118777/ENSG00000164220/ENSG00000133107/ENSG00000185149/ENSG00000170214/ENSG00000178752/ENSG00000080493/ENSG00000133657/ENSG00000197561/ENSG00000173918/ENSG00000149596/ENSG00000170989/ENSG00000155511/ENSG00000138821/ENSG00000050438…	APOE/IL1B/ATP1A2/SAA1/RAB20/EDN1/PTK2B/BDKRB1/AGT/C7/ABCG2/F2RL2/TRPC4/NPY2R/ADRA1B/ERFE/SLC4A4/ATP13A3/ELANE/C1QTNF1/JPH2/S1PR1/GRIA1/SLC39A8/SLC4A8/MCOLN2/EGLN1/UBASH3B/F2R/NEDD4L/CD4/BNIP3/CD55/ITPR2/TMEM178A/ADM/C5AR2/SNCA/PTGER2/TRPM2/NOL3/CYBRD1/EDNRB/KCNJ2/LYN/TMEM64/CCR10/CX3CL1/ACKR4/HERPUD1/FGF2/PTGFR/LTF/GPR35/DMPK/ABCB6/CALM2/STC2/TTPA/SLC25A27/LPAR6/ATP1B3/C5AR1/FBXL5/ATP6V1A	65	37	ENSG00000130203/ENSG00000018625/ENSG00000173432/ENSG00000139832/ENSG00000120899/ENSG00000135744/ENSG00000112936/ENSG00000185149/ENSG00000170214/ENSG00000178752/ENSG00000197561/ENSG00000173918/ENSG00000149596/ENSG00000170989/ENSG00000155511/ENSG00000135766/ENSG00000181104/ENSG00000010610/ENSG00000176171/ENSG00000152154/ENSG00000148926/ENSG00000134830/ENSG00000125384/ENSG00000140939/ENSG00000071967…	28	ENSG00000125538/ENSG00000078401/ENSG00000100739/ENSG00000118777/ENSG00000164220/ENSG00000133107/ENSG00000080493/ENSG00000133657/ENSG00000138821/ENSG00000050438/ENSG00000153898/ENSG00000154127/ENSG00000049759/ENSG00000196352/ENSG00000123104/ENSG00000145335/ENSG00000142185/ENSG00000123700/ENSG00000254087/ENSG00000129048/ENSG00000138685/ENSG00000012223/ENSG00000143933/ENSG00000113739/ENSG00000137561…
BP	GO:0072431	signal transduction involved in mitotic G1 DNA damage checkpoint	13|1234	56|13935	0.000988052	0.0176878	ENSG00000185499/ENSG00000087586/ENSG00000145632/ENSG00000134057/ENSG00000158402/ENSG00000123374/ENSG00000170312/ENSG00000165891/ENSG00000132646/ENSG00000102760/ENSG00000159388/ENSG00000129173/ENSG00000075218	MUC1/AURKA/PLK2/CCNB1/CDC25C/CDK2/CDK1/E2F7/PCNA/RGCC/BTG2/E2F8/GTSE1	13	3	ENSG00000185499/ENSG00000102760/ENSG00000159388	10	ENSG00000087586/ENSG00000145632/ENSG00000134057/ENSG00000158402/ENSG00000123374/ENSG00000170312/ENSG00000165891/ENSG00000132646/ENSG00000129173/ENSG00000075218
BP	GO:1902400	intracellular signal transduction involved in G1 DNA damage checkpoint	13|1234	56|13935	0.000988052	0.0176878	ENSG00000185499/ENSG00000087586/ENSG00000145632/ENSG00000134057/ENSG00000158402/ENSG00000123374/ENSG00000170312/ENSG00000165891/ENSG00000132646/ENSG00000102760/ENSG00000159388/ENSG00000129173/ENSG00000075218	MUC1/AURKA/PLK2/CCNB1/CDC25C/CDK2/CDK1/E2F7/PCNA/RGCC/BTG2/E2F8/GTSE1	13	3	ENSG00000185499/ENSG00000102760/ENSG00000159388	10	ENSG00000087586/ENSG00000145632/ENSG00000134057/ENSG00000158402/ENSG00000123374/ENSG00000170312/ENSG00000165891/ENSG00000132646/ENSG00000129173/ENSG00000075218
BP	GO:0007080	mitotic metaphase plate congression	11|1234	43|13935	0.00101541	0.0179982	ENSG00000080986/ENSG00000121621/ENSG00000142945/ENSG00000118193/ENSG00000138778/ENSG00000134057/ENSG00000134690/ENSG00000143228/ENSG00000146670/ENSG00000237649/ENSG00000040275	NDC80/KIF18A/KIF2C/KIF14/CENPE/CCNB1/CDCA8/NUF2/CDCA5/KIFC1/SPDL1	11	0		11	ENSG00000080986/ENSG00000121621/ENSG00000142945/ENSG00000118193/ENSG00000138778/ENSG00000134057/ENSG00000134690/ENSG00000143228/ENSG00000146670/ENSG00000237649/ENSG00000040275
BP	GO:0055025	positive regulation of cardiac muscle tissue development	11|1234	43|13935	0.00101541	0.0179982	ENSG00000141052/ENSG00000078401/ENSG00000137193/ENSG00000134057/ENSG00000111087/ENSG00000207725/ENSG00000170312/ENSG00000166923/ENSG00000138685/ENSG00000135547/ENSG00000065361	MYOCD/EDN1/PIM1/CCNB1/GLI1/MIR222/CDK1/GREM1/FGF2/HEY2/ERBB3	11	3	ENSG00000137193/ENSG00000111087/ENSG00000135547	8	ENSG00000141052/ENSG00000078401/ENSG00000134057/ENSG00000207725/ENSG00000170312/ENSG00000166923/ENSG00000138685/ENSG00000065361
BP	GO:0007422	peripheral nervous system development	14|1234	63|13935	0.00101561	0.0179982	ENSG00000122877/ENSG00000104419/ENSG00000176697/ENSG00000168621/ENSG00000196569/ENSG00000198743/ENSG00000134259/ENSG00000112414/ENSG00000006468/ENSG00000170312/ENSG00000136160/ENSG00000072415/ENSG00000065361/ENSG00000134202	EGR2/NDRG1/BDNF/GDNF/LAMA2/SLC5A3/NGF/ADGRG6/ETV1/CDK1/EDNRB/MPP5/ERBB3/GSTM3	14	4	ENSG00000122877/ENSG00000104419/ENSG00000196569/ENSG00000136160	10	ENSG00000176697/ENSG00000168621/ENSG00000198743/ENSG00000134259/ENSG00000112414/ENSG00000006468/ENSG00000170312/ENSG00000072415/ENSG00000065361/ENSG00000134202
BP	GO:0007159	leukocyte cell-cell adhesion	39|1234	264|13935	0.00102434	0.018092	ENSG00000136244/ENSG00000125538/ENSG00000162692/ENSG00000109906/ENSG00000135318/ENSG00000168685/ENSG00000130707/ENSG00000115457/ENSG00000131203/ENSG00000145675/ENSG00000197561/ENSG00000174564/ENSG00000197646/ENSG00000197635/ENSG00000010610/ENSG00000131981/ENSG00000196352/ENSG00000143507/ENSG00000111913/ENSG00000197299/ENSG00000167244/ENSG00000207725/ENSG00000125735/ENSG00000160712/ENSG00000204936…	IL6/IL1B/VCAM1/ZBTB16/NT5E/IL7R/ASS1/IGFBP2/IDO1/PIK3R1/ELANE/IL20RB/PDCD1LG2/DPP4/CD4/LGALS3/CD55/DUSP10/RIPOR2/BLM/IGF2/MIR222/TNFSF14/IL6R/CD177/CD274/GCNT1/LYN/PAK3/CYLD/MALT1/EPHB6/EZR/PNP/HSPH1/TNFSF9/RARA/TESPA1/HSPD1	39	17	ENSG00000162692/ENSG00000109906/ENSG00000130707/ENSG00000115457/ENSG00000145675/ENSG00000197561/ENSG00000174564/ENSG00000010610/ENSG00000131981/ENSG00000143507/ENSG00000111913/ENSG00000167244/ENSG00000125735/ENSG00000160712/ENSG00000187210/ENSG00000106123/ENSG00000131759	22	ENSG00000136244/ENSG00000125538/ENSG00000135318/ENSG00000168685/ENSG00000131203/ENSG00000197646/ENSG00000197635/ENSG00000196352/ENSG00000197299/ENSG00000207725/ENSG00000204936/ENSG00000120217/ENSG00000254087/ENSG00000077264/ENSG00000083799/ENSG00000172175/ENSG00000092820/ENSG00000198805/ENSG00000120694/ENSG00000125657/ENSG00000135426/ENSG00000144381
BP	GO:0051054	positive regulation of DNA metabolic process	32|1234	204|13935	0.00102961	0.0181245	ENSG00000117650/ENSG00000120899/ENSG00000012048/ENSG00000150753/ENSG00000080824/ENSG00000111087/ENSG00000181544/ENSG00000197299/ENSG00000123374/ENSG00000019991/ENSG00000170312/ENSG00000077264/ENSG00000113721/ENSG00000166923/ENSG00000165891/ENSG00000132646/ENSG00000163794/ENSG00000138685/ENSG00000138346/ENSG00000006634/ENSG00000138496/ENSG00000133119/ENSG00000111445/ENSG00000161692/ENSG00000102760…	NEK2/PTK2B/BRCA1/CCT5/HSP90AA1/GLI1/FANCB/BLM/CDK2/HGF/CDK1/PAK3/PDGFRB/GREM1/E2F7/PCNA/UCN/FGF2/DNA2/DBF4/PARP9/RFC3/RFC5/DBF4B/RGCC/NPAS2/SLF1/E2F8/PARM1/ATAD5/RFC2/H2AFX	32	8	ENSG00000120899/ENSG00000111087/ENSG00000019991/ENSG00000113721/ENSG00000163794/ENSG00000102760/ENSG00000170485/ENSG00000169116	24	ENSG00000117650/ENSG00000012048/ENSG00000150753/ENSG00000080824/ENSG00000181544/ENSG00000197299/ENSG00000123374/ENSG00000170312/ENSG00000077264/ENSG00000166923/ENSG00000165891/ENSG00000132646/ENSG00000138685/ENSG00000138346/ENSG00000006634/ENSG00000138496/ENSG00000133119/ENSG00000111445/ENSG00000161692/ENSG00000133302/ENSG00000129173/ENSG00000176208/ENSG00000049541/ENSG00000188486
BP	GO:0046394	carboxylic acid biosynthetic process	49|1234	353|13935	0.00104109	0.0182449	ENSG00000168209/ENSG00000095303/ENSG00000184254/ENSG00000125538/ENSG00000101255/ENSG00000103044/ENSG00000179593/ENSG00000078401/ENSG00000084734/ENSG00000070669/ENSG00000114268/ENSG00000183549/ENSG00000130707/ENSG00000111674/ENSG00000135069/ENSG00000130208/ENSG00000109814/ENSG00000012048/ENSG00000116711/ENSG00000170522/ENSG00000131203/ENSG00000135929/ENSG00000130649/ENSG00000092621/ENSG00000099998…	DDIT4/PTGS1/ALDH1A3/IL1B/TRIB3/HAS3/ALOX15B/EDN1/GCKR/ASNS/PFKFB4/ACSM5/ASS1/ENO2/PSAT1/APOC1/UGDH/BRCA1/PLA2G4A/ELOVL6/IDO1/CYP27A1/CYP2E1/PHGDH/GGT5/INSIG1/ALDOC/DCN/ALOX5AP/PGM1/CRABP2/KMO/MTHFR/CH25H/ACOX2/GPT2/ENO1/DHFR/CPS1/EGF/AKR1C3/OGT/ALDOA/HACD1/GPD1/STARD4/ASAH2B/RBP1/CTH	49	31	ENSG00000168209/ENSG00000095303/ENSG00000101255/ENSG00000179593/ENSG00000070669/ENSG00000114268/ENSG00000183549/ENSG00000130707/ENSG00000111674/ENSG00000135069/ENSG00000130208/ENSG00000135929/ENSG00000130649/ENSG00000092621/ENSG00000099998/ENSG00000109107/ENSG00000011465/ENSG00000132965/ENSG00000079739/ENSG00000143320/ENSG00000177000/ENSG00000138135/ENSG00000168306/ENSG00000166123/ENSG00000074800…	18	ENSG00000184254/ENSG00000125538/ENSG00000103044/ENSG00000078401/ENSG00000084734/ENSG00000109814/ENSG00000012048/ENSG00000116711/ENSG00000170522/ENSG00000131203/ENSG00000186480/ENSG00000117009/ENSG00000228716/ENSG00000021826/ENSG00000138798/ENSG00000165996/ENSG00000164211/ENSG00000204147
BP	GO:0002761	regulation of myeloid leukocyte differentiation	18|1234	92|13935	0.00104336	0.0182449	ENSG00000157368/ENSG00000152495/ENSG00000145675/ENSG00000128342/ENSG00000204103/ENSG00000154127/ENSG00000010610/ENSG00000152154/ENSG00000122641/ENSG00000169071/ENSG00000254087/ENSG00000180694/ENSG00000197046/ENSG00000012223/ENSG00000070404/ENSG00000131759/ENSG00000185862/ENSG00000114115	IL34/CAMK4/PIK3R1/LIF/MAFB/UBASH3B/CD4/TMEM178A/INHBA/ROR2/LYN/TMEM64/SIGLEC15/LTF/FSTL3/RARA/EVI2B/RBP1	18	10	ENSG00000157368/ENSG00000145675/ENSG00000204103/ENSG00000010610/ENSG00000152154/ENSG00000169071/ENSG00000180694/ENSG00000070404/ENSG00000131759/ENSG00000114115	8	ENSG00000152495/ENSG00000128342/ENSG00000154127/ENSG00000122641/ENSG00000254087/ENSG00000197046/ENSG00000012223/ENSG00000185862
BP	GO:0051272	positive regulation of cellular component movement	61|1234	463|13935	0.00104805	0.0182666	ENSG00000136244/ENSG00000125538/ENSG00000111846/ENSG00000129988/ENSG00000078401/ENSG00000120899/ENSG00000115594/ENSG00000100739/ENSG00000135744/ENSG00000164171/ENSG00000075213/ENSG00000176170/ENSG00000145675/ENSG00000197561/ENSG00000113578/ENSG00000145632/ENSG00000170379/ENSG00000122861/ENSG00000170989/ENSG00000153993/ENSG00000095203/ENSG00000128567/ENSG00000181104/ENSG00000183287/ENSG00000131981…	IL6/IL1B/GCNT2/LBP/EDN1/PTK2B/IL1R1/BDKRB1/AGT/ITGA2/SEMA3A/SPHK1/PIK3R1/ELANE/FGF1/PLK2/TCAF2/PLAU/S1PR1/SEMA3D/EPB41L4B/PODXL/F2R/CCBE1/LGALS3/ANGPT4/MIR210/RIPOR2/SMURF2/SEMA3F/MIR222/KIF20B/TNFSF14/IL6R/HGF/CD274/ROR2/LYN/PAK3/PDGFRB/STMN1/HBEGF/TGFB2/FGR/FBXO5/LAMC2/FGF2/SPRY2/IGFBP5/HSPB1/EGF/ADAM9/MAP2/C5AR1/SPOCK2/CFAP69/PLPP3/GTSE1/ADGRA2/CCL26/BMP2	61	29	ENSG00000129988/ENSG00000120899/ENSG00000115594/ENSG00000135744/ENSG00000145675/ENSG00000197561/ENSG00000170379/ENSG00000122861/ENSG00000170989/ENSG00000181104/ENSG00000131981/ENSG00000101280/ENSG00000199038/ENSG00000111913/ENSG00000001617/ENSG00000125735/ENSG00000160712/ENSG00000019991/ENSG00000169071/ENSG00000113721/ENSG00000000938/ENSG00000115461/ENSG00000106211/ENSG00000078018/ENSG00000197405…	32	ENSG00000136244/ENSG00000125538/ENSG00000111846/ENSG00000078401/ENSG00000100739/ENSG00000164171/ENSG00000075213/ENSG00000176170/ENSG00000113578/ENSG00000145632/ENSG00000153993/ENSG00000095203/ENSG00000128567/ENSG00000183287/ENSG00000108854/ENSG00000207725/ENSG00000138182/ENSG00000120217/ENSG00000254087/ENSG00000077264/ENSG00000117632/ENSG00000113070/ENSG00000092969/ENSG00000112029/ENSG00000058085…
BP	GO:0030855	epithelial cell differentiation	64|1234	491|13935	0.00105211	0.0182769	ENSG00000162998/ENSG00000121552/ENSG00000125538/ENSG00000179593/ENSG00000221852/ENSG00000166292/ENSG00000265972/ENSG00000168621/ENSG00000164171/ENSG00000118898/ENSG00000047936/ENSG00000116285/ENSG00000115884/ENSG00000128342/ENSG00000170989/ENSG00000128567/ENSG00000100889/ENSG00000109107/ENSG00000131981/ENSG00000186081/ENSG00000111087/ENSG00000126778/ENSG00000142731/ENSG00000183943/ENSG00000111913…	FRZB/CSTA/IL1B/ALOX15B/KRTAP1-5/TMEM100/TXNIP/GDNF/ITGA2/PPL/ROS1/ERRFI1/SDC1/LIF/S1PR1/PODXL/PCK2/ALDOC/LGALS3/KRT5/GLI1/SIX1/PLK4/PRKX/RIPOR2/PTN/STAT1/DLX3/CDK1/KRT34/BTG1/GREM1/E2F7/NTRK1/SCUBE1/PCNA/LBH/WNT7B/COL4A4/CTSL/EZR/ACTA2/DLX6/CPS1/HEY2/CDKN1C/FAT4/RARA/AKR1C3/AKR1C2/FRMD6/TDRD7/KLF15/ADAM9/E2F8/RARB/TYMS/BASP1/DLX5/GSTM3/EXPH5/BMP2/CEP152/PAX6	64	33	ENSG00000162998/ENSG00000121552/ENSG00000179593/ENSG00000166292/ENSG00000265972/ENSG00000118898/ENSG00000047936/ENSG00000116285/ENSG00000170989/ENSG00000100889/ENSG00000109107/ENSG00000131981/ENSG00000186081/ENSG00000111087/ENSG00000126778/ENSG00000183943/ENSG00000111913/ENSG00000064195/ENSG00000133639/ENSG00000198400/ENSG00000159307/ENSG00000213626/ENSG00000081052/ENSG00000107796/ENSG00000006377…	31	ENSG00000125538/ENSG00000221852/ENSG00000168621/ENSG00000164171/ENSG00000115884/ENSG00000128342/ENSG00000128567/ENSG00000142731/ENSG00000105894/ENSG00000115415/ENSG00000170312/ENSG00000131737/ENSG00000166923/ENSG00000165891/ENSG00000132646/ENSG00000188064/ENSG00000135047/ENSG00000092820/ENSG00000021826/ENSG00000139926/ENSG00000196116/ENSG00000168615/ENSG00000129173/ENSG00000077092/ENSG00000176890…
BP	GO:0090184	positive regulation of kidney development	9|1234	31|13935	0.00108987	0.0188709	ENSG00000135744/ENSG00000168621/ENSG00000128342/ENSG00000183691/ENSG00000126778/ENSG00000113721/ENSG00000166923/ENSG00000205213/ENSG00000176788	AGT/GDNF/LIF/NOG/SIX1/PDGFRB/GREM1/LGR4/BASP1	9	4	ENSG00000135744/ENSG00000183691/ENSG00000126778/ENSG00000113721	5	ENSG00000168621/ENSG00000128342/ENSG00000166923/ENSG00000205213/ENSG00000176788
BP	GO:0051047	positive regulation of secretion	46|1234	327|13935	0.00110617	0.0190905	ENSG00000171388/ENSG00000136244/ENSG00000125538/ENSG00000173432/ENSG00000138207/ENSG00000163083/ENSG00000179593/ENSG00000107201/ENSG00000078401/ENSG00000135744/ENSG00000168621/ENSG00000185149/ENSG00000118785/ENSG00000185386/ENSG00000173918/ENSG00000115884/ENSG00000115008/ENSG00000006283/ENSG00000147642/ENSG00000181104/ENSG00000141655/ENSG00000145335/ENSG00000142185/ENSG00000083720/ENSG00000204936…	APLN/IL6/IL1B/SAA1/RBP4/INHBB/ALOX15B/DDX58/EDN1/AGT/GDNF/NPY2R/SPP1/MAPK11/C1QTNF1/SDC1/IL1A/CACNA1G/SYBU/F2R/TNFRSF11A/SNCA/TRPM2/OXCT1/CD177/INHBA/KMO/EDNRB/IL33/CD274/RAB27B/TGFB2/FGR/UCN/EZR/TCF7L2/IL26/RGCC/ADAM9/CYP19A1/HSPD1/UNC13D/KCNB1/RASL10B/IFIH1/EXPH5	46	22	ENSG00000171388/ENSG00000173432/ENSG00000138207/ENSG00000163083/ENSG00000179593/ENSG00000135744/ENSG00000185149/ENSG00000185386/ENSG00000173918/ENSG00000006283/ENSG00000147642/ENSG00000181104/ENSG00000136160/ENSG00000000938/ENSG00000163794/ENSG00000148737/ENSG00000111536/ENSG00000102760/ENSG00000137869/ENSG00000092929/ENSG00000158445/ENSG00000270885	24	ENSG00000136244/ENSG00000125538/ENSG00000107201/ENSG00000078401/ENSG00000168621/ENSG00000118785/ENSG00000115884/ENSG00000115008/ENSG00000141655/ENSG00000145335/ENSG00000142185/ENSG00000083720/ENSG00000204936/ENSG00000122641/ENSG00000117009/ENSG00000137033/ENSG00000120217/ENSG00000041353/ENSG00000092969/ENSG00000092820/ENSG00000168615/ENSG00000144381/ENSG00000115267/ENSG00000110723
BP	GO:0060485	mesenchyme development	34|1234	222|13935	0.00111906	0.0192501	ENSG00000162998/ENSG00000125538/ENSG00000111846/ENSG00000078401/ENSG00000166292/ENSG00000164188/ENSG00000168621/ENSG00000075213/ENSG00000185008/ENSG00000112183/ENSG00000168646/ENSG00000153993/ENSG00000101447/ENSG00000183691/ENSG00000126778/ENSG00000115415/ENSG00000001617/ENSG00000207725/ENSG00000019991/ENSG00000136160/ENSG00000113721/ENSG00000166923/ENSG00000163376/ENSG00000104899/ENSG00000092969…	FRZB/IL1B/GCNT2/EDN1/TMEM100/RANBP3L/GDNF/SEMA3A/ROBO2/RBM24/AXIN2/SEMA3D/FAM83D/NOG/SIX1/STAT1/SEMA3F/MIR222/HGF/EDNRB/PDGFRB/GREM1/KBTBD8/AMH/TGFB2/CORO1C/ACTA2/HEY2/PDCD4/RGCC/ERBB3/BASP1/EFNA1/BMP2	34	17	ENSG00000162998/ENSG00000166292/ENSG00000164188/ENSG00000185008/ENSG00000168646/ENSG00000183691/ENSG00000126778/ENSG00000001617/ENSG00000019991/ENSG00000136160/ENSG00000113721/ENSG00000104899/ENSG00000107796/ENSG00000135547/ENSG00000150593/ENSG00000102760/ENSG00000169242	17	ENSG00000125538/ENSG00000111846/ENSG00000078401/ENSG00000168621/ENSG00000075213/ENSG00000112183/ENSG00000153993/ENSG00000101447/ENSG00000115415/ENSG00000207725/ENSG00000166923/ENSG00000163376/ENSG00000092969/ENSG00000110880/ENSG00000065361/ENSG00000176788/ENSG00000125845
BP	GO:0001501	skeletal system development	59|1234	446|13935	0.00113906	0.0195304	ENSG00000124749/ENSG00000105664/ENSG00000162998/ENSG00000060718/ENSG00000116183/ENSG00000157766/ENSG00000187955/ENSG00000113389/ENSG00000109906/ENSG00000138207/ENSG00000183160/ENSG00000078401/ENSG00000121989/ENSG00000164761/ENSG00000164188/ENSG00000102265/ENSG00000136999/ENSG00000120708/ENSG00000156103/ENSG00000168646/ENSG00000186480/ENSG00000168487/ENSG00000183691/ENSG00000163659/ENSG00000169231…	COL21A1/COMP/FRZB/COL11A1/PAPPA2/ACAN/COL14A1/NPR3/ZBTB16/RBP4/TMEM119/EDN1/ACVR2A/TNFRSF11B/RANBP3L/TIMP1/NOV/TGFBI/MMP16/AXIN2/INSIG1/BMP1/NOG/TIPARP/THBS3/ADAMTS7/ADAMTS12/ALPL/SIX1/PLS3/IGF2/DLX1/WDR60/FMN1/ROR2/GREM1/WNT7B/TGFB2/POC1A/SIGLEC15/WWOX/FGF2/LTF/DLX6/DLX2/CDKN1C/FAT4/HOXB9/RARA/PHEX/TBX15/COL6A3/RARB/TYMS/PLXNB1/COL11A2/DLX5/TRIM45/BMP2	59	38	ENSG00000124749/ENSG00000105664/ENSG00000162998/ENSG00000060718/ENSG00000116183/ENSG00000157766/ENSG00000187955/ENSG00000113389/ENSG00000109906/ENSG00000138207/ENSG00000183160/ENSG00000121989/ENSG00000164188/ENSG00000102265/ENSG00000120708/ENSG00000168646/ENSG00000168487/ENSG00000183691/ENSG00000169231/ENSG00000136378/ENSG00000162551/ENSG00000126778/ENSG00000167244/ENSG00000126870/ENSG00000169071…	21	ENSG00000078401/ENSG00000164761/ENSG00000136999/ENSG00000156103/ENSG00000186480/ENSG00000163659/ENSG00000151388/ENSG00000102024/ENSG00000144355/ENSG00000248905/ENSG00000166923/ENSG00000188064/ENSG00000092969/ENSG00000164087/ENSG00000197046/ENSG00000138685/ENSG00000012223/ENSG00000115844/ENSG00000077092/ENSG00000176890/ENSG00000125845
BP	GO:0033688	regulation of osteoblast proliferation	7|1234	20|13935	0.0011588	0.0197117	ENSG00000113389/ENSG00000183160/ENSG00000055332/ENSG00000166923/ENSG00000012223/ENSG00000164050/ENSG00000125845	NPR3/TMEM119/EIF2AK2/GREM1/LTF/PLXNB1/BMP2	7	3	ENSG00000113389/ENSG00000183160/ENSG00000164050	4	ENSG00000055332/ENSG00000166923/ENSG00000012223/ENSG00000125845
BP	GO:0072202	cell differentiation involved in metanephros development	7|1234	20|13935	0.0011588	0.0197117	ENSG00000198914/ENSG00000168621/ENSG00000128342/ENSG00000115415/ENSG00000166923/ENSG00000196159/ENSG00000205213	POU3F3/GDNF/LIF/STAT1/GREM1/FAT4/LGR4	7	2	ENSG00000198914/ENSG00000196159	5	ENSG00000168621/ENSG00000128342/ENSG00000115415/ENSG00000166923/ENSG00000205213
BP	GO:0043270	positive regulation of ion transport	31|1234	197|13935	0.00116083	0.0197117	ENSG00000130203/ENSG00000125538/ENSG00000078401/ENSG00000100739/ENSG00000135744/ENSG00000188338/ENSG00000168621/ENSG00000185149/ENSG00000175538/ENSG00000178752/ENSG00000149596/ENSG00000181104/ENSG00000010610/ENSG00000163131/ENSG00000131981/ENSG00000141655/ENSG00000145335/ENSG00000102466/ENSG00000117009/ENSG00000169213/ENSG00000123700/ENSG00000113721/ENSG00000006210/ENSG00000163794/ENSG00000198835…	APOE/IL1B/EDN1/BDKRB1/AGT/SLC38A3/GDNF/NPY2R/KCNE3/ERFE/JPH2/F2R/CD4/CTSS/LGALS3/TNFRSF11A/SNCA/FGF14/KMO/RAB3B/KCNJ2/PDGFRB/CX3CL1/UCN/GJC2/STAC3/CALM2/ARL6IP1/GLRX/ANK3/ATP1B3	31	16	ENSG00000130203/ENSG00000135744/ENSG00000188338/ENSG00000185149/ENSG00000175538/ENSG00000178752/ENSG00000149596/ENSG00000181104/ENSG00000010610/ENSG00000131981/ENSG00000102466/ENSG00000113721/ENSG00000006210/ENSG00000163794/ENSG00000198835/ENSG00000185482	15	ENSG00000125538/ENSG00000078401/ENSG00000100739/ENSG00000168621/ENSG00000163131/ENSG00000141655/ENSG00000145335/ENSG00000117009/ENSG00000169213/ENSG00000123700/ENSG00000143933/ENSG00000170540/ENSG00000173221/ENSG00000151150/ENSG00000069849
BP	GO:0002697	regulation of immune effector process	44|1234	310|13935	0.00117006	0.0197496	ENSG00000136244/ENSG00000125538/ENSG00000125730/ENSG00000149131/ENSG00000175899/ENSG00000185745/ENSG00000224389/ENSG00000115604/ENSG00000138207/ENSG00000129988/ENSG00000138646/ENSG00000107201/ENSG00000115594/ENSG00000168685/ENSG00000112936/ENSG00000039537/ENSG00000166033/ENSG00000174564/ENSG00000130303/ENSG00000244731/ENSG00000131981/ENSG00000196352/ENSG00000182326/ENSG00000143507/ENSG00000134830…	IL6/IL1B/C3/SERPING1/A2M/IFIT1/C4B/IL18R1/RBP4/LBP/HERC5/DDX58/IL1R1/IL7R/C7/C6/HTRA1/IL20RB/BST2/C4A/LGALS3/CD55/C1S/DUSP10/C5AR2/STAT1/BIRC3/RSAD2/C1R/CD177/IL33/LYN/MALT1/TGFB2/FGR/DDX60/MICB/PARP9/RARA/PHB/ATAD5/C5AR1/HSPD1/UNC13D	44	22	ENSG00000125730/ENSG00000149131/ENSG00000175899/ENSG00000224389/ENSG00000115604/ENSG00000138207/ENSG00000129988/ENSG00000115594/ENSG00000112936/ENSG00000039537/ENSG00000166033/ENSG00000174564/ENSG00000244731/ENSG00000131981/ENSG00000182326/ENSG00000143507/ENSG00000134830/ENSG00000159403/ENSG00000000938/ENSG00000131759/ENSG00000197405/ENSG00000092929	22	ENSG00000136244/ENSG00000125538/ENSG00000185745/ENSG00000138646/ENSG00000107201/ENSG00000168685/ENSG00000130303/ENSG00000196352/ENSG00000115415/ENSG00000023445/ENSG00000134321/ENSG00000204936/ENSG00000137033/ENSG00000254087/ENSG00000172175/ENSG00000092969/ENSG00000137628/ENSG00000204516/ENSG00000138496/ENSG00000167085/ENSG00000176208/ENSG00000144381
BP	GO:0072413	signal transduction involved in mitotic cell cycle checkpoint	13|1234	57|13935	0.00117802	0.0197496	ENSG00000185499/ENSG00000087586/ENSG00000145632/ENSG00000134057/ENSG00000158402/ENSG00000123374/ENSG00000170312/ENSG00000165891/ENSG00000132646/ENSG00000102760/ENSG00000159388/ENSG00000129173/ENSG00000075218	MUC1/AURKA/PLK2/CCNB1/CDC25C/CDK2/CDK1/E2F7/PCNA/RGCC/BTG2/E2F8/GTSE1	13	3	ENSG00000185499/ENSG00000102760/ENSG00000159388	10	ENSG00000087586/ENSG00000145632/ENSG00000134057/ENSG00000158402/ENSG00000123374/ENSG00000170312/ENSG00000165891/ENSG00000132646/ENSG00000129173/ENSG00000075218
BP	GO:1902402	signal transduction involved in mitotic DNA damage checkpoint	13|1234	57|13935	0.00117802	0.0197496	ENSG00000185499/ENSG00000087586/ENSG00000145632/ENSG00000134057/ENSG00000158402/ENSG00000123374/ENSG00000170312/ENSG00000165891/ENSG00000132646/ENSG00000102760/ENSG00000159388/ENSG00000129173/ENSG00000075218	MUC1/AURKA/PLK2/CCNB1/CDC25C/CDK2/CDK1/E2F7/PCNA/RGCC/BTG2/E2F8/GTSE1	13	3	ENSG00000185499/ENSG00000102760/ENSG00000159388	10	ENSG00000087586/ENSG00000145632/ENSG00000134057/ENSG00000158402/ENSG00000123374/ENSG00000170312/ENSG00000165891/ENSG00000132646/ENSG00000129173/ENSG00000075218
BP	GO:1902403	signal transduction involved in mitotic DNA integrity checkpoint	13|1234	57|13935	0.00117802	0.0197496	ENSG00000185499/ENSG00000087586/ENSG00000145632/ENSG00000134057/ENSG00000158402/ENSG00000123374/ENSG00000170312/ENSG00000165891/ENSG00000132646/ENSG00000102760/ENSG00000159388/ENSG00000129173/ENSG00000075218	MUC1/AURKA/PLK2/CCNB1/CDC25C/CDK2/CDK1/E2F7/PCNA/RGCC/BTG2/E2F8/GTSE1	13	3	ENSG00000185499/ENSG00000102760/ENSG00000159388	10	ENSG00000087586/ENSG00000145632/ENSG00000134057/ENSG00000158402/ENSG00000123374/ENSG00000170312/ENSG00000165891/ENSG00000132646/ENSG00000129173/ENSG00000075218
BP	GO:0090190	positive regulation of branching involved in ureteric bud morphogenesis	6|1234	15|13935	0.00118274	0.0197659	ENSG00000135744/ENSG00000168621/ENSG00000183691/ENSG00000126778/ENSG00000166923/ENSG00000205213	AGT/GDNF/NOG/SIX1/GREM1/LGR4	6	3	ENSG00000135744/ENSG00000183691/ENSG00000126778	3	ENSG00000168621/ENSG00000166923/ENSG00000205213
BP	GO:0045844	positive regulation of striated muscle tissue development	14|1234	64|13935	0.00119599	0.0197995	ENSG00000141052/ENSG00000078401/ENSG00000137193/ENSG00000112183/ENSG00000134057/ENSG00000111087/ENSG00000207725/ENSG00000170312/ENSG00000064309/ENSG00000166923/ENSG00000113161/ENSG00000138685/ENSG00000135547/ENSG00000065361	MYOCD/EDN1/PIM1/RBM24/CCNB1/GLI1/MIR222/CDK1/CDON/GREM1/HMGCR/FGF2/HEY2/ERBB3	14	4	ENSG00000137193/ENSG00000111087/ENSG00000064309/ENSG00000135547	10	ENSG00000141052/ENSG00000078401/ENSG00000112183/ENSG00000134057/ENSG00000207725/ENSG00000170312/ENSG00000166923/ENSG00000113161/ENSG00000138685/ENSG00000065361
BP	GO:0048636	positive regulation of muscle organ development	14|1234	64|13935	0.00119599	0.0197995	ENSG00000141052/ENSG00000078401/ENSG00000137193/ENSG00000112183/ENSG00000134057/ENSG00000111087/ENSG00000207725/ENSG00000170312/ENSG00000064309/ENSG00000166923/ENSG00000113161/ENSG00000138685/ENSG00000135547/ENSG00000065361	MYOCD/EDN1/PIM1/RBM24/CCNB1/GLI1/MIR222/CDK1/CDON/GREM1/HMGCR/FGF2/HEY2/ERBB3	14	4	ENSG00000137193/ENSG00000111087/ENSG00000064309/ENSG00000135547	10	ENSG00000141052/ENSG00000078401/ENSG00000112183/ENSG00000134057/ENSG00000207725/ENSG00000170312/ENSG00000166923/ENSG00000113161/ENSG00000138685/ENSG00000065361
BP	GO:2000573	positive regulation of DNA biosynthetic process	14|1234	64|13935	0.00119599	0.0197995	ENSG00000117650/ENSG00000120899/ENSG00000150753/ENSG00000080824/ENSG00000019991/ENSG00000077264/ENSG00000113721/ENSG00000166923/ENSG00000138685/ENSG00000133119/ENSG00000111445/ENSG00000102760/ENSG00000169116/ENSG00000049541	NEK2/PTK2B/CCT5/HSP90AA1/HGF/PAK3/PDGFRB/GREM1/FGF2/RFC3/RFC5/RGCC/PARM1/RFC2	14	5	ENSG00000120899/ENSG00000019991/ENSG00000113721/ENSG00000102760/ENSG00000169116	9	ENSG00000117650/ENSG00000150753/ENSG00000080824/ENSG00000077264/ENSG00000166923/ENSG00000138685/ENSG00000133119/ENSG00000111445/ENSG00000049541
BP	GO:0006979	response to oxidative stress	53|1234	392|13935	0.00122075	0.0201461	ENSG00000130203/ENSG00000095303/ENSG00000136244/ENSG00000125538/ENSG00000189058/ENSG00000161544/ENSG00000150907/ENSG00000078401/ENSG00000120899/ENSG00000257017/ENSG00000265972/ENSG00000173848/ENSG00000149212/ENSG00000130766/ENSG00000250722/ENSG00000130649/ENSG00000115884/ENSG00000181019/ENSG00000114346/ENSG00000145386/ENSG00000135766/ENSG00000144554/ENSG00000166484/ENSG00000176171/ENSG00000015413…	APOE/PTGS1/IL6/IL1B/APOD/CYGB/FOXO1/EDN1/PTK2B/HP/TXNIP/NET1/SESN3/SESN2/SELENOP/CYP2E1/SDC1/NQO1/ECT2/CCNA2/EGLN1/FANCD2/MAPK7/BNIP3/DPEP1/ANKZF1/MELK/SNCA/STAT1/TRPM2/CDK2/NOL3/HGF/CDK1/BTG1/PDGFRB/PDK1/PCNA/RNF112/STK26/ACOX2/UCN/DHFR/MICB/FOSL1/SOD3/HSPB1/MT-ND6/STC2/AKR1C3/ADAM9/HSPD1/PTPRN	53	30	ENSG00000130203/ENSG00000095303/ENSG00000189058/ENSG00000161544/ENSG00000150907/ENSG00000120899/ENSG00000257017/ENSG00000265972/ENSG00000149212/ENSG00000130766/ENSG00000250722/ENSG00000130649/ENSG00000135766/ENSG00000166484/ENSG00000176171/ENSG00000015413/ENSG00000163516/ENSG00000140939/ENSG00000019991/ENSG00000133639/ENSG00000113721/ENSG00000152256/ENSG00000128482/ENSG00000168306/ENSG00000163794…	23	ENSG00000136244/ENSG00000125538/ENSG00000078401/ENSG00000173848/ENSG00000115884/ENSG00000181019/ENSG00000114346/ENSG00000145386/ENSG00000144554/ENSG00000165304/ENSG00000145335/ENSG00000115415/ENSG00000142185/ENSG00000123374/ENSG00000170312/ENSG00000132646/ENSG00000134602/ENSG00000228716/ENSG00000204516/ENSG00000175592/ENSG00000113739/ENSG00000168615/ENSG00000144381
BP	GO:0051216	cartilage development	29|1234	181|13935	0.0012388	0.0203803	ENSG00000124749/ENSG00000105664/ENSG00000162998/ENSG00000060718/ENSG00000157766/ENSG00000187955/ENSG00000109906/ENSG00000078401/ENSG00000102265/ENSG00000136999/ENSG00000120708/ENSG00000168646/ENSG00000168487/ENSG00000183691/ENSG00000169231/ENSG00000136378/ENSG00000151388/ENSG00000169071/ENSG00000166923/ENSG00000188064/ENSG00000164087/ENSG00000138685/ENSG00000115844/ENSG00000131759/ENSG00000163359…	COL21A1/COMP/FRZB/COL11A1/ACAN/COL14A1/ZBTB16/EDN1/TIMP1/NOV/TGFBI/AXIN2/BMP1/NOG/THBS3/ADAMTS7/ADAMTS12/ROR2/GREM1/WNT7B/POC1A/FGF2/DLX2/RARA/COL6A3/RARB/TYMS/COL11A2/BMP2	29	18	ENSG00000124749/ENSG00000105664/ENSG00000162998/ENSG00000060718/ENSG00000157766/ENSG00000187955/ENSG00000109906/ENSG00000102265/ENSG00000120708/ENSG00000168646/ENSG00000168487/ENSG00000183691/ENSG00000169231/ENSG00000136378/ENSG00000169071/ENSG00000131759/ENSG00000163359/ENSG00000204248	11	ENSG00000078401/ENSG00000136999/ENSG00000151388/ENSG00000166923/ENSG00000188064/ENSG00000164087/ENSG00000138685/ENSG00000115844/ENSG00000077092/ENSG00000176890/ENSG00000125845
BP	GO:0001658	branching involved in ureteric bud morphogenesis	11|1234	44|13935	0.00124723	0.0204553	ENSG00000135744/ENSG00000168621/ENSG00000113578/ENSG00000183691/ENSG00000126778/ENSG00000166923/ENSG00000145536/ENSG00000138685/ENSG00000196159/ENSG00000205213/ENSG00000125845	AGT/GDNF/FGF1/NOG/SIX1/GREM1/ADAMTS16/FGF2/FAT4/LGR4/BMP2	11	4	ENSG00000135744/ENSG00000183691/ENSG00000126778/ENSG00000196159	7	ENSG00000168621/ENSG00000113578/ENSG00000166923/ENSG00000145536/ENSG00000138685/ENSG00000205213/ENSG00000125845
BP	GO:0061982	meiosis I cell cycle process	19|1234	101|13935	0.00125658	0.0204815	ENSG00000136492/ENSG00000131747/ENSG00000071539/ENSG00000087586/ENSG00000123975/ENSG00000144554/ENSG00000164045/ENSG00000164611/ENSG00000058804/ENSG00000158402/ENSG00000197299/ENSG00000155816/ENSG00000131470/ENSG00000185697/ENSG00000121211/ENSG00000112029/ENSG00000139618/ENSG00000154920/ENSG00000120498	BRIP1/TOP2A/TRIP13/AURKA/CKS2/FANCD2/CDC25A/PTTG1/NDC1/CDC25C/BLM/FMN2/PSMC3IP/MYBL1/MND1/FBXO5/BRCA2/EME1/TEX11	19	0		19	ENSG00000136492/ENSG00000131747/ENSG00000071539/ENSG00000087586/ENSG00000123975/ENSG00000144554/ENSG00000164045/ENSG00000164611/ENSG00000058804/ENSG00000158402/ENSG00000197299/ENSG00000155816/ENSG00000131470/ENSG00000185697/ENSG00000121211/ENSG00000112029/ENSG00000139618/ENSG00000154920/ENSG00000120498
BP	GO:1902807	negative regulation of cell cycle G1/S phase transition	19|1234	101|13935	0.00125658	0.0204815	ENSG00000185499/ENSG00000087586/ENSG00000145632/ENSG00000134057/ENSG00000158402/ENSG00000099994/ENSG00000123374/ENSG00000080839/ENSG00000170312/ENSG00000165891/ENSG00000132646/ENSG00000168411/ENSG00000198835/ENSG00000188215/ENSG00000110092/ENSG00000102760/ENSG00000159388/ENSG00000129173/ENSG00000075218	MUC1/AURKA/PLK2/CCNB1/CDC25C/SUSD2/CDK2/RBL1/CDK1/E2F7/PCNA/RFWD3/GJC2/DCUN1D3/CCND1/RGCC/BTG2/E2F8/GTSE1	19	6	ENSG00000185499/ENSG00000099994/ENSG00000198835/ENSG00000188215/ENSG00000102760/ENSG00000159388	13	ENSG00000087586/ENSG00000145632/ENSG00000134057/ENSG00000158402/ENSG00000123374/ENSG00000080839/ENSG00000170312/ENSG00000165891/ENSG00000132646/ENSG00000168411/ENSG00000110092/ENSG00000129173/ENSG00000075218
BP	GO:0043491	protein kinase B signaling	31|1234	198|13935	0.00126263	0.0205167	ENSG00000125538/ENSG00000101255/ENSG00000111846/ENSG00000130513/ENSG00000105419/ENSG00000166292/ENSG00000149212/ENSG00000130766/ENSG00000145675/ENSG00000173918/ENSG00000113578/ENSG00000174307/ENSG00000080824/ENSG00000167244/ENSG00000207725/ENSG00000019991/ENSG00000138675/ENSG00000113721/ENSG00000006210/ENSG00000113070/ENSG00000138685/ENSG00000174808/ENSG00000148737/ENSG00000136158/ENSG00000115461…	IL1B/TRIB3/GCNT2/GDF15/MEIS3/TMEM100/SESN3/SESN2/PIK3R1/C1QTNF1/FGF1/PHLDA3/HSP90AA1/IGF2/MIR222/HGF/FGF5/PDGFRB/CX3CL1/HBEGF/FGF2/BTC/TCF7L2/SPRY2/IGFBP5/PIK3C2B/IL26/EGF/AKR1C3/AKR1C2/ERBB3	31	19	ENSG00000101255/ENSG00000130513/ENSG00000105419/ENSG00000166292/ENSG00000149212/ENSG00000130766/ENSG00000145675/ENSG00000173918/ENSG00000174307/ENSG00000167244/ENSG00000019991/ENSG00000113721/ENSG00000006210/ENSG00000148737/ENSG00000115461/ENSG00000133056/ENSG00000111536/ENSG00000196139/ENSG00000151632	12	ENSG00000125538/ENSG00000111846/ENSG00000113578/ENSG00000080824/ENSG00000207725/ENSG00000138675/ENSG00000113070/ENSG00000138685/ENSG00000174808/ENSG00000136158/ENSG00000138798/ENSG00000065361
BP	GO:0052547	regulation of peptidase activity	48|1234	348|13935	0.00133476	0.0216223	ENSG00000197632/ENSG00000121552/ENSG00000126709/ENSG00000125730/ENSG00000149131/ENSG00000132386/ENSG00000175899/ENSG00000157150/ENSG00000224389/ENSG00000135744/ENSG00000102265/ENSG00000105825/ENSG00000124107/ENSG00000089685/ENSG00000124116/ENSG00000123612/ENSG00000101439/ENSG00000130303/ENSG00000134259/ENSG00000143590/ENSG00000197249/ENSG00000244731/ENSG00000181104/ENSG00000164611/ENSG00000153094…	SERPINB2/CSTA/IFI6/C3/SERPING1/SERPINF1/A2M/TIMP4/C4B/AGT/TIMP1/TFPI2/SLPI/BIRC5/WFDC3/ACVR1C/CST3/BST2/NGF/EFNA3/SERPINA1/C4A/F2R/PTTG1/BCL2L11/DPEP1/SNCA/BIRC3/NOL3/PSME2/TNFSF14/HGF/NGFR/SERPINA5/LYN/COL28A1/TNFRSF10A/COL4A3/FAM162A/HERPUD1/LTF/PSME1/ARL6IP1/COL6A3/PSMB9/SPOCK2/HSPD1/EFNA1	48	30	ENSG00000121552/ENSG00000125730/ENSG00000149131/ENSG00000132386/ENSG00000175899/ENSG00000157150/ENSG00000224389/ENSG00000135744/ENSG00000102265/ENSG00000124107/ENSG00000124116/ENSG00000101439/ENSG00000143590/ENSG00000197249/ENSG00000244731/ENSG00000181104/ENSG00000153094/ENSG00000015413/ENSG00000140939/ENSG00000125735/ENSG00000019991/ENSG00000064300/ENSG00000188488/ENSG00000215018/ENSG00000169031…	18	ENSG00000197632/ENSG00000126709/ENSG00000105825/ENSG00000089685/ENSG00000123612/ENSG00000130303/ENSG00000134259/ENSG00000164611/ENSG00000145335/ENSG00000023445/ENSG00000100911/ENSG00000254087/ENSG00000104689/ENSG00000012223/ENSG00000092010/ENSG00000170540/ENSG00000240065/ENSG00000144381
BP	GO:0010712	regulation of collagen metabolic process	10|1234	38|13935	0.00134919	0.0217893	ENSG00000136244/ENSG00000161544/ENSG00000166482/ENSG00000164171/ENSG00000116285/ENSG00000101439/ENSG00000181104/ENSG00000113721/ENSG00000163794/ENSG00000102760	IL6/CYGB/MFAP4/ITGA2/ERRFI1/CST3/F2R/PDGFRB/UCN/RGCC	10	8	ENSG00000161544/ENSG00000166482/ENSG00000116285/ENSG00000101439/ENSG00000181104/ENSG00000113721/ENSG00000163794/ENSG00000102760	2	ENSG00000136244/ENSG00000164171
BP	GO:0045987	positive regulation of smooth muscle contraction	8|1234	26|13935	0.00135378	0.0217967	ENSG00000141052/ENSG00000078401/ENSG00000164171/ENSG00000185149/ENSG00000170214/ENSG00000176170/ENSG00000133019/ENSG00000181104	MYOCD/EDN1/ITGA2/NPY2R/ADRA1B/SPHK1/CHRM3/F2R	8	4	ENSG00000185149/ENSG00000170214/ENSG00000133019/ENSG00000181104	4	ENSG00000141052/ENSG00000078401/ENSG00000164171/ENSG00000176170
BP	GO:0016126	sterol biosynthetic process	15|1234	72|13935	0.00137575	0.0220831	ENSG00000130203/ENSG00000170522/ENSG00000084674/ENSG00000113578/ENSG00000120437/ENSG00000186480/ENSG00000112972/ENSG00000170271/ENSG00000138135/ENSG00000100003/ENSG00000113161/ENSG00000067064/ENSG00000160752/ENSG00000079459/ENSG00000052802	APOE/ELOVL6/APOB/FGF1/ACAT2/INSIG1/HMGCS1/FAXDC2/CH25H/SEC14L2/HMGCR/IDI1/FDPS/FDFT1/MSMO1	15	5	ENSG00000130203/ENSG00000084674/ENSG00000170271/ENSG00000138135/ENSG00000100003	10	ENSG00000170522/ENSG00000113578/ENSG00000120437/ENSG00000186480/ENSG00000112972/ENSG00000113161/ENSG00000067064/ENSG00000160752/ENSG00000079459/ENSG00000052802
BP	GO:0008015	blood circulation	52|1234	385|13935	0.00138231	0.0221212	ENSG00000130203/ENSG00000105664/ENSG00000171388/ENSG00000095303/ENSG00000128165/ENSG00000149131/ENSG00000018625/ENSG00000113389/ENSG00000078401/ENSG00000100739/ENSG00000135744/ENSG00000118515/ENSG00000075213/ENSG00000124249/ENSG00000175538/ENSG00000170214/ENSG00000121361/ENSG00000006283/ENSG00000049540/ENSG00000113569/ENSG00000133019/ENSG00000181104/ENSG00000049759/ENSG00000181072/ENSG00000117152…	APOE/COMP/APLN/PTGS1/ADM2/SERPING1/ATP1A2/NPR3/EDN1/BDKRB1/AGT/SGK1/SEMA3A/KCNK15/KCNE3/ADRA1B/KCNJ8/CACNA1G/ELN/NUP155/CHRM3/F2R/NEDD4L/CHRM2/RGS4/SLC2A5/ITPR2/CPA3/ADM/GJC1/STAT1/PTGER2/MTHFR/EDNRB/KCNJ2/HMGCR/HBEGF/COL4A3/TGFB2/ADAMTS16/TNNT3/UCN/PDE4B/ACTA2/DMPK/CPS1/HEY2/CALM2/OLR1/ACE/HSPB7/RASL10B	52	30	ENSG00000130203/ENSG00000105664/ENSG00000171388/ENSG00000095303/ENSG00000128165/ENSG00000149131/ENSG00000018625/ENSG00000113389/ENSG00000135744/ENSG00000124249/ENSG00000175538/ENSG00000170214/ENSG00000006283/ENSG00000049540/ENSG00000133019/ENSG00000181104/ENSG00000142583/ENSG00000148926/ENSG00000125384/ENSG00000177000/ENSG00000136160/ENSG00000169031/ENSG00000130595/ENSG00000163794/ENSG00000107796…	22	ENSG00000078401/ENSG00000100739/ENSG00000118515/ENSG00000075213/ENSG00000121361/ENSG00000113569/ENSG00000049759/ENSG00000181072/ENSG00000117152/ENSG00000123104/ENSG00000163751/ENSG00000182963/ENSG00000115415/ENSG00000123700/ENSG00000113161/ENSG00000113070/ENSG00000092969/ENSG00000145536/ENSG00000184588/ENSG00000021826/ENSG00000143933/ENSG00000173391
BP	GO:0043410	positive regulation of MAPK cascade	60|1234	459|13935	0.00138889	0.0221593	ENSG00000136244/ENSG00000125538/ENSG00000111846/ENSG00000173432/ENSG00000130513/ENSG00000111907/ENSG00000078401/ENSG00000120899/ENSG00000101134/ENSG00000027644/ENSG00000182585/ENSG00000075213/ENSG00000127863/ENSG00000170214/ENSG00000145242/ENSG00000185386/ENSG00000197561/ENSG00000047936/ENSG00000173918/ENSG00000113578/ENSG00000128342/ENSG00000134259/ENSG00000181104/ENSG00000095752/ENSG00000105550…	IL6/IL1B/GCNT2/SAA1/GDF15/TPD52L1/EDN1/PTK2B/DOK5/INSRR/EPGN/SEMA3A/TNFRSF19/ADRA1B/EPHA5/MAPK11/ELANE/ROS1/C1QTNF1/FGF1/LIF/NGF/F2R/IL11/FGF21/CD4/EPHB1/TNFRSF11A/C5AR2/IGF2/MIR222/MLKL/HGF/CDK1/EIF2AK2/NGFR/IQGAP3/ROR2/CDON/PAK3/PDGFRB/DKK1/HMGCR/NTRK1/CX3CL1/WNT7B/TGFB2/MUC20/FGF2/SPRY2/IL26/EGF/ADAM9/PHB/ERBB3/C5AR1/EFNA1/IGFBP3/CCL26/BMP2	60	28	ENSG00000173432/ENSG00000130513/ENSG00000111907/ENSG00000120899/ENSG00000027644/ENSG00000127863/ENSG00000170214/ENSG00000185386/ENSG00000197561/ENSG00000047936/ENSG00000173918/ENSG00000181104/ENSG00000105550/ENSG00000010610/ENSG00000134830/ENSG00000167244/ENSG00000019991/ENSG00000064300/ENSG00000169071/ENSG00000064309/ENSG00000113721/ENSG00000198400/ENSG00000006210/ENSG00000176945/ENSG00000111536…	32	ENSG00000136244/ENSG00000125538/ENSG00000111846/ENSG00000078401/ENSG00000101134/ENSG00000182585/ENSG00000075213/ENSG00000145242/ENSG00000113578/ENSG00000128342/ENSG00000134259/ENSG00000095752/ENSG00000154928/ENSG00000141655/ENSG00000207725/ENSG00000168404/ENSG00000170312/ENSG00000055332/ENSG00000183856/ENSG00000077264/ENSG00000107984/ENSG00000113161/ENSG00000188064/ENSG00000092969/ENSG00000138685…
BP	GO:1902930	regulation of alcohol biosynthetic process	13|1234	58|13935	0.00139747	0.0222291	ENSG00000130203/ENSG00000125538/ENSG00000120899/ENSG00000170522/ENSG00000084674/ENSG00000113578/ENSG00000112972/ENSG00000145335/ENSG00000100003/ENSG00000113161/ENSG00000067064/ENSG00000160752/ENSG00000079459	APOE/IL1B/PTK2B/ELOVL6/APOB/FGF1/HMGCS1/SNCA/SEC14L2/HMGCR/IDI1/FDPS/FDFT1	13	4	ENSG00000130203/ENSG00000120899/ENSG00000084674/ENSG00000100003	9	ENSG00000125538/ENSG00000170522/ENSG00000113578/ENSG00000112972/ENSG00000145335/ENSG00000113161/ENSG00000067064/ENSG00000160752/ENSG00000079459
BP	GO:1901863	positive regulation of muscle tissue development	14|1234	65|13935	0.00140244	0.0222411	ENSG00000141052/ENSG00000078401/ENSG00000137193/ENSG00000112183/ENSG00000134057/ENSG00000111087/ENSG00000207725/ENSG00000170312/ENSG00000064309/ENSG00000166923/ENSG00000113161/ENSG00000138685/ENSG00000135547/ENSG00000065361	MYOCD/EDN1/PIM1/RBM24/CCNB1/GLI1/MIR222/CDK1/CDON/GREM1/HMGCR/FGF2/HEY2/ERBB3	14	4	ENSG00000137193/ENSG00000111087/ENSG00000064309/ENSG00000135547	10	ENSG00000141052/ENSG00000078401/ENSG00000112183/ENSG00000134057/ENSG00000207725/ENSG00000170312/ENSG00000166923/ENSG00000113161/ENSG00000138685/ENSG00000065361
BP	GO:2000147	positive regulation of cell motility	59|1234	450|13935	0.00141191	0.0223242	ENSG00000136244/ENSG00000125538/ENSG00000111846/ENSG00000129988/ENSG00000078401/ENSG00000120899/ENSG00000115594/ENSG00000100739/ENSG00000135744/ENSG00000164171/ENSG00000075213/ENSG00000176170/ENSG00000145675/ENSG00000197561/ENSG00000113578/ENSG00000145632/ENSG00000170379/ENSG00000122861/ENSG00000170989/ENSG00000153993/ENSG00000095203/ENSG00000128567/ENSG00000181104/ENSG00000183287/ENSG00000131981…	IL6/IL1B/GCNT2/LBP/EDN1/PTK2B/IL1R1/BDKRB1/AGT/ITGA2/SEMA3A/SPHK1/PIK3R1/ELANE/FGF1/PLK2/TCAF2/PLAU/S1PR1/SEMA3D/EPB41L4B/PODXL/F2R/CCBE1/LGALS3/ANGPT4/MIR210/RIPOR2/SMURF2/SEMA3F/MIR222/KIF20B/TNFSF14/IL6R/HGF/CD274/ROR2/LYN/PAK3/PDGFRB/HBEGF/TGFB2/FGR/FBXO5/LAMC2/FGF2/SPRY2/IGFBP5/HSPB1/EGF/ADAM9/C5AR1/SPOCK2/CFAP69/PLPP3/GTSE1/ADGRA2/CCL26/BMP2	59	28	ENSG00000129988/ENSG00000120899/ENSG00000115594/ENSG00000135744/ENSG00000145675/ENSG00000197561/ENSG00000170379/ENSG00000122861/ENSG00000170989/ENSG00000181104/ENSG00000131981/ENSG00000101280/ENSG00000199038/ENSG00000111913/ENSG00000001617/ENSG00000125735/ENSG00000160712/ENSG00000019991/ENSG00000169071/ENSG00000113721/ENSG00000000938/ENSG00000115461/ENSG00000106211/ENSG00000197405/ENSG00000107742…	31	ENSG00000136244/ENSG00000125538/ENSG00000111846/ENSG00000078401/ENSG00000100739/ENSG00000164171/ENSG00000075213/ENSG00000176170/ENSG00000113578/ENSG00000145632/ENSG00000153993/ENSG00000095203/ENSG00000128567/ENSG00000183287/ENSG00000108854/ENSG00000207725/ENSG00000138182/ENSG00000120217/ENSG00000254087/ENSG00000077264/ENSG00000113070/ENSG00000092969/ENSG00000112029/ENSG00000058085/ENSG00000138685…
BP	GO:0001649	osteoblast differentiation	29|1234	183|13935	0.00147433	0.0232202	ENSG00000136244/ENSG00000183160/ENSG00000121989/ENSG00000164188/ENSG00000118785/ENSG00000168646/ENSG00000183691/ENSG00000162551/ENSG00000111087/ENSG00000167244/ENSG00000160712/ENSG00000019991/ENSG00000180694/ENSG00000185885/ENSG00000166923/ENSG00000188064/ENSG00000112029/ENSG00000186153/ENSG00000012223/ENSG00000115461/ENSG00000132436/ENSG00000198963/ENSG00000167085/ENSG00000205213/ENSG00000204248…	IL6/TMEM119/ACVR2A/RANBP3L/SPP1/AXIN2/NOG/ALPL/GLI1/IGF2/IL6R/HGF/TMEM64/IFITM1/GREM1/WNT7B/FBXO5/WWOX/LTF/IGFBP5/FIGNL1/RORB/PHB/LGR4/COL11A2/DLX5/IBSP/IGFBP3/BMP2	29	17	ENSG00000183160/ENSG00000121989/ENSG00000164188/ENSG00000168646/ENSG00000183691/ENSG00000162551/ENSG00000111087/ENSG00000167244/ENSG00000160712/ENSG00000019991/ENSG00000180694/ENSG00000186153/ENSG00000115461/ENSG00000198963/ENSG00000204248/ENSG00000105880/ENSG00000146674	12	ENSG00000136244/ENSG00000118785/ENSG00000185885/ENSG00000166923/ENSG00000188064/ENSG00000112029/ENSG00000012223/ENSG00000132436/ENSG00000167085/ENSG00000205213/ENSG00000029559/ENSG00000125845
BP	GO:0072507	divalent inorganic cation homeostasis	51|1234	377|13935	0.00147737	0.0232202	ENSG00000130203/ENSG00000125538/ENSG00000018625/ENSG00000173432/ENSG00000078401/ENSG00000120899/ENSG00000100739/ENSG00000135744/ENSG00000164220/ENSG00000133107/ENSG00000185149/ENSG00000170214/ENSG00000133657/ENSG00000197561/ENSG00000173918/ENSG00000149596/ENSG00000170989/ENSG00000155511/ENSG00000138821/ENSG00000153898/ENSG00000154127/ENSG00000181104/ENSG00000010610/ENSG00000176171/ENSG00000196352…	APOE/IL1B/ATP1A2/SAA1/EDN1/PTK2B/BDKRB1/AGT/F2RL2/TRPC4/NPY2R/ADRA1B/ATP13A3/ELANE/C1QTNF1/JPH2/S1PR1/GRIA1/SLC39A8/MCOLN2/UBASH3B/F2R/CD4/BNIP3/CD55/ITPR2/TMEM178A/ADM/C5AR2/SNCA/PTGER2/TRPM2/NOL3/EDNRB/LYN/TMEM64/CCR10/CX3CL1/ACKR4/HERPUD1/FGF2/PTGFR/GPR35/DMPK/FAM20A/CALM2/STC2/SLC25A27/ANK3/LPAR6/C5AR1	51	32	ENSG00000130203/ENSG00000018625/ENSG00000173432/ENSG00000120899/ENSG00000135744/ENSG00000185149/ENSG00000170214/ENSG00000197561/ENSG00000173918/ENSG00000149596/ENSG00000170989/ENSG00000155511/ENSG00000181104/ENSG00000010610/ENSG00000176171/ENSG00000152154/ENSG00000148926/ENSG00000134830/ENSG00000125384/ENSG00000140939/ENSG00000136160/ENSG00000180694/ENSG00000184451/ENSG00000006210/ENSG00000051108…	19	ENSG00000125538/ENSG00000078401/ENSG00000100739/ENSG00000164220/ENSG00000133107/ENSG00000133657/ENSG00000138821/ENSG00000153898/ENSG00000154127/ENSG00000196352/ENSG00000123104/ENSG00000145335/ENSG00000142185/ENSG00000254087/ENSG00000129048/ENSG00000138685/ENSG00000143933/ENSG00000113739/ENSG00000151150
BP	GO:0006022	aminoglycan metabolic process	24|1234	142|13935	0.00150583	0.0235973	ENSG00000173376/ENSG00000157766/ENSG00000125538/ENSG00000111846/ENSG00000103044/ENSG00000127083/ENSG00000109814/ENSG00000136542/ENSG00000072571/ENSG00000137193/ENSG00000115884/ENSG00000122176/ENSG00000011465/ENSG00000175264/ENSG00000182022/ENSG00000183098/ENSG00000019991/ENSG00000127415/ENSG00000113721/ENSG00000175040/ENSG00000064225/ENSG00000138685/ENSG00000138798/ENSG00000107742	NDNF/ACAN/IL1B/GCNT2/HAS3/OMD/UGDH/GALNT5/HMMR/PIM1/SDC1/FMOD/DCN/CHST1/CHST15/GPC6/HGF/IDUA/PDGFRB/CHST2/ST3GAL6/FGF2/EGF/SPOCK2	24	14	ENSG00000173376/ENSG00000157766/ENSG00000127083/ENSG00000137193/ENSG00000122176/ENSG00000011465/ENSG00000175264/ENSG00000182022/ENSG00000183098/ENSG00000019991/ENSG00000127415/ENSG00000113721/ENSG00000175040/ENSG00000107742	10	ENSG00000125538/ENSG00000111846/ENSG00000103044/ENSG00000109814/ENSG00000136542/ENSG00000072571/ENSG00000115884/ENSG00000064225/ENSG00000138685/ENSG00000138798
BP	GO:0000079	regulation of cyclin-dependent protein serine/threonine kinase activity	18|1234	95|13935	0.00153237	0.0238715	ENSG00000141052/ENSG00000138646/ENSG00000123975/ENSG00000145386/ENSG00000134057/ENSG00000094804/ENSG00000164045/ENSG00000158402/ENSG00000197299/ENSG00000221978/ENSG00000157456/ENSG00000173207/ENSG00000100526/ENSG00000118971/ENSG00000110092/ENSG00000129757/ENSG00000102760/ENSG00000065150	MYOCD/HERC5/CKS2/CCNA2/CCNB1/CDC6/CDC25A/CDC25C/BLM/CCNL2/CCNB2/CKS1B/CDKN3/CCND2/CCND1/CDKN1C/RGCC/IPO5	18	4	ENSG00000221978/ENSG00000118971/ENSG00000129757/ENSG00000102760	14	ENSG00000141052/ENSG00000138646/ENSG00000123975/ENSG00000145386/ENSG00000134057/ENSG00000094804/ENSG00000164045/ENSG00000158402/ENSG00000197299/ENSG00000157456/ENSG00000173207/ENSG00000100526/ENSG00000110092/ENSG00000065150
BP	GO:0042476	odontogenesis	18|1234	95|13935	0.00153237	0.0238715	ENSG00000150907/ENSG00000078401/ENSG00000164761/ENSG00000166033/ENSG00000115884/ENSG00000168646/ENSG00000162551/ENSG00000106819/ENSG00000153094/ENSG00000148926/ENSG00000064195/ENSG00000187689/ENSG00000122641/ENSG00000144355/ENSG00000092969/ENSG00000108950/ENSG00000115844/ENSG00000125845	FOXO1/EDN1/TNFRSF11B/HTRA1/SDC1/AXIN2/ALPL/ASPN/BCL2L11/ADM/DLX3/AMTN/INHBA/DLX1/TGFB2/FAM20A/DLX2/BMP2	18	9	ENSG00000150907/ENSG00000166033/ENSG00000168646/ENSG00000162551/ENSG00000106819/ENSG00000153094/ENSG00000148926/ENSG00000064195/ENSG00000108950	9	ENSG00000078401/ENSG00000164761/ENSG00000115884/ENSG00000187689/ENSG00000122641/ENSG00000144355/ENSG00000092969/ENSG00000115844/ENSG00000125845
BP	GO:0001558	regulation of cell growth	50|1234	369|13935	0.00157871	0.0241705	ENSG00000130203/ENSG00000104415/ENSG00000162998/ENSG00000116183/ENSG00000141052/ENSG00000164283/ENSG00000078401/ENSG00000120899/ENSG00000100739/ENSG00000135744/ENSG00000173848/ENSG00000118515/ENSG00000091129/ENSG00000176697/ENSG00000136999/ENSG00000115457/ENSG00000075213/ENSG00000130766/ENSG00000176170/ENSG00000118785/ENSG00000166033/ENSG00000047936/ENSG00000130303/ENSG00000134259/ENSG00000118193…	APOE/WISP1/FRZB/PAPPA2/MYOCD/ESM1/EDN1/PTK2B/BDKRB1/AGT/NET1/SGK1/NRCAM/BDNF/NOV/IGFBP2/SEMA3A/SESN2/SPHK1/SPP1/HTRA1/ROS1/BST2/NGF/KIF14/SEMA3D/DCBLD2/NEDD4L/RGS4/NANOS1/RGMA/SEMA3F/CRABP2/INHBA/BTG1/GREM1/HBEGF/TGFB2/UCN/ENO1/DCUN1D3/IGFBP5/TMEM97/WISP2/APBB2/MAP2/PHB/CISH/DERL2/IGFBP3	50	25	ENSG00000130203/ENSG00000104415/ENSG00000162998/ENSG00000116183/ENSG00000120899/ENSG00000135744/ENSG00000091129/ENSG00000115457/ENSG00000130766/ENSG00000166033/ENSG00000047936/ENSG00000188613/ENSG00000182175/ENSG00000001617/ENSG00000143320/ENSG00000133639/ENSG00000163794/ENSG00000074800/ENSG00000188215/ENSG00000115461/ENSG00000064205/ENSG00000163697/ENSG00000078018/ENSG00000114737/ENSG00000146674	25	ENSG00000141052/ENSG00000164283/ENSG00000078401/ENSG00000100739/ENSG00000173848/ENSG00000118515/ENSG00000176697/ENSG00000136999/ENSG00000075213/ENSG00000176170/ENSG00000118785/ENSG00000130303/ENSG00000134259/ENSG00000118193/ENSG00000153993/ENSG00000057019/ENSG00000049759/ENSG00000117152/ENSG00000122641/ENSG00000166923/ENSG00000113070/ENSG00000092969/ENSG00000109084/ENSG00000167085/ENSG00000072849
BP	GO:0006883	cellular sodium ion homeostasis	5|1234	11|13935	0.0015836	0.0241705	ENSG00000018625/ENSG00000135744/ENSG00000112936/ENSG00000049759/ENSG00000069849	ATP1A2/AGT/C7/NEDD4L/ATP1B3	5	3	ENSG00000018625/ENSG00000135744/ENSG00000112936	2	ENSG00000049759/ENSG00000069849
BP	GO:0034433	steroid esterification	5|1234	11|13935	0.0015836	0.0241705	ENSG00000130203/ENSG00000135744/ENSG00000130208/ENSG00000057252/ENSG00000164211	APOE/AGT/APOC1/SOAT1/STARD4	5	3	ENSG00000130203/ENSG00000135744/ENSG00000130208	2	ENSG00000057252/ENSG00000164211
BP	GO:0034434	sterol esterification	5|1234	11|13935	0.0015836	0.0241705	ENSG00000130203/ENSG00000135744/ENSG00000130208/ENSG00000057252/ENSG00000164211	APOE/AGT/APOC1/SOAT1/STARD4	5	3	ENSG00000130203/ENSG00000135744/ENSG00000130208	2	ENSG00000057252/ENSG00000164211
BP	GO:0034435	cholesterol esterification	5|1234	11|13935	0.0015836	0.0241705	ENSG00000130203/ENSG00000135744/ENSG00000130208/ENSG00000057252/ENSG00000164211	APOE/AGT/APOC1/SOAT1/STARD4	5	3	ENSG00000130203/ENSG00000135744/ENSG00000130208	2	ENSG00000057252/ENSG00000164211
BP	GO:0070601	centromeric sister chromatid cohesion	5|1234	11|13935	0.0015836	0.0241705	ENSG00000129810/ENSG00000169679/ENSG00000168646/ENSG00000163535/ENSG00000156970	SGO1/BUB1/AXIN2/SGO2/BUB1B	5	1	ENSG00000168646	4	ENSG00000129810/ENSG00000169679/ENSG00000163535/ENSG00000156970
BP	GO:1901678	iron coordination entity transport	5|1234	11|13935	0.0015836	0.0241705	ENSG00000119686/ENSG00000118777/ENSG00000107611/ENSG00000115657/ENSG00000213199	FLVCR2/ABCG2/CUBN/ABCB6/ASIC3	5	4	ENSG00000119686/ENSG00000107611/ENSG00000115657/ENSG00000213199	1	ENSG00000118777
BP	GO:0050663	cytokine secretion	26|1234	159|13935	0.00160415	0.0244136	ENSG00000125538/ENSG00000173432/ENSG00000179593/ENSG00000107201/ENSG00000135744/ENSG00000185386/ENSG00000115008/ENSG00000153898/ENSG00000181104/ENSG00000134830/ENSG00000115590/ENSG00000137033/ENSG00000120217/ENSG00000254087/ENSG00000006210/ENSG00000000938/ENSG00000106123/ENSG00000092820/ENSG00000198805/ENSG00000122862/ENSG00000111536/ENSG00000102760/ENSG00000205213/ENSG00000179954/ENSG00000144381…	IL1B/SAA1/ALOX15B/DDX58/AGT/MAPK11/IL1A/MCOLN2/F2R/C5AR2/IL1R2/IL33/CD274/LYN/CX3CL1/FGR/EPHB6/EZR/PNP/SRGN/IL26/RGCC/LGR4/SSC5D/HSPD1/IFIH1	26	13	ENSG00000173432/ENSG00000179593/ENSG00000135744/ENSG00000185386/ENSG00000181104/ENSG00000134830/ENSG00000115590/ENSG00000006210/ENSG00000000938/ENSG00000106123/ENSG00000111536/ENSG00000102760/ENSG00000179954	13	ENSG00000125538/ENSG00000107201/ENSG00000115008/ENSG00000153898/ENSG00000137033/ENSG00000120217/ENSG00000254087/ENSG00000092820/ENSG00000198805/ENSG00000122862/ENSG00000205213/ENSG00000144381/ENSG00000115267
BP	GO:0002688	regulation of leukocyte chemotaxis	17|1234	88|13935	0.00164341	0.0249393	ENSG00000136244/ENSG00000125538/ENSG00000271447/ENSG00000129988/ENSG00000109743/ENSG00000078401/ENSG00000120899/ENSG00000136999/ENSG00000111913/ENSG00000134830/ENSG00000125735/ENSG00000160712/ENSG00000254087/ENSG00000166923/ENSG00000173531/ENSG00000137869/ENSG00000197405	IL6/IL1B/MMP28/LBP/BST1/EDN1/PTK2B/NOV/RIPOR2/C5AR2/TNFSF14/IL6R/LYN/GREM1/MST1/CYP19A1/C5AR1	17	10	ENSG00000271447/ENSG00000129988/ENSG00000120899/ENSG00000111913/ENSG00000134830/ENSG00000125735/ENSG00000160712/ENSG00000173531/ENSG00000137869/ENSG00000197405	7	ENSG00000136244/ENSG00000125538/ENSG00000109743/ENSG00000078401/ENSG00000136999/ENSG00000254087/ENSG00000166923
BP	GO:0060420	regulation of heart growth	13|1234	59|13935	0.00164983	0.0249649	ENSG00000138207/ENSG00000078401/ENSG00000185386/ENSG00000137193/ENSG00000134057/ENSG00000117152/ENSG00000183691/ENSG00000111087/ENSG00000207725/ENSG00000170312/ENSG00000138685/ENSG00000135547/ENSG00000176788	RBP4/EDN1/MAPK11/PIM1/CCNB1/RGS4/NOG/GLI1/MIR222/CDK1/FGF2/HEY2/BASP1	13	6	ENSG00000138207/ENSG00000185386/ENSG00000137193/ENSG00000183691/ENSG00000111087/ENSG00000135547	7	ENSG00000078401/ENSG00000134057/ENSG00000117152/ENSG00000207725/ENSG00000170312/ENSG00000138685/ENSG00000176788
BP	GO:0048738	cardiac muscle tissue development	28|1234	176|13935	0.00166069	0.0250575	ENSG00000060718/ENSG00000141052/ENSG00000138207/ENSG00000078401/ENSG00000135744/ENSG00000185386/ENSG00000137193/ENSG00000149596/ENSG00000170989/ENSG00000134057/ENSG00000135766/ENSG00000117152/ENSG00000183691/ENSG00000111087/ENSG00000182963/ENSG00000207725/ENSG00000170312/ENSG00000154556/ENSG00000113721/ENSG00000107984/ENSG00000166923/ENSG00000092969/ENSG00000138685/ENSG00000135547/ENSG00000131759…	COL11A1/MYOCD/RBP4/EDN1/AGT/MAPK11/PIM1/JPH2/S1PR1/CCNB1/EGLN1/RGS4/NOG/GLI1/GJC1/MIR222/CDK1/SORBS2/PDGFRB/DKK1/GREM1/TGFB2/FGF2/HEY2/RARA/ERBB3/RARB/BMP2	28	14	ENSG00000060718/ENSG00000138207/ENSG00000135744/ENSG00000185386/ENSG00000137193/ENSG00000149596/ENSG00000170989/ENSG00000135766/ENSG00000183691/ENSG00000111087/ENSG00000154556/ENSG00000113721/ENSG00000135547/ENSG00000131759	14	ENSG00000141052/ENSG00000078401/ENSG00000134057/ENSG00000117152/ENSG00000182963/ENSG00000207725/ENSG00000170312/ENSG00000107984/ENSG00000166923/ENSG00000092969/ENSG00000138685/ENSG00000065361/ENSG00000077092/ENSG00000125845
BP	GO:0060043	regulation of cardiac muscle cell proliferation	10|1234	39|13935	0.00167267	0.0251663	ENSG00000138207/ENSG00000185386/ENSG00000137193/ENSG00000134057/ENSG00000183691/ENSG00000111087/ENSG00000207725/ENSG00000170312/ENSG00000138685/ENSG00000135547	RBP4/MAPK11/PIM1/CCNB1/NOG/GLI1/MIR222/CDK1/FGF2/HEY2	10	6	ENSG00000138207/ENSG00000185386/ENSG00000137193/ENSG00000183691/ENSG00000111087/ENSG00000135547	4	ENSG00000134057/ENSG00000207725/ENSG00000170312/ENSG00000138685
BP	GO:0001101	response to acid chemical	42|1234	298|13935	0.00171502	0.0257301	ENSG00000125538/ENSG00000132386/ENSG00000078725/ENSG00000138207/ENSG00000150907/ENSG00000078401/ENSG00000120899/ENSG00000070669/ENSG00000130707/ENSG00000164171/ENSG00000149212/ENSG00000115457/ENSG00000130766/ENSG00000010278/ENSG00000085662/ENSG00000084674/ENSG00000130649/ENSG00000181019/ENSG00000134057/ENSG00000105550/ENSG00000126778/ENSG00000105894/ENSG00000125384/ENSG00000177000/ENSG00000254087…	IL1B/SERPINF1/BRINP1/RBP4/FOXO1/EDN1/PTK2B/ASNS/ASS1/ITGA2/SESN3/IGFBP2/SESN2/CD9/AKR1B1/APOB/CYP2E1/NQO1/CCNB1/FGF21/SIX1/PTN/PTGER2/MTHFR/LYN/PDGFRB/DKK1/NTRK1/PCNA/WNT7B/DHFR/PTGFR/MICB/CPS1/RARA/AKR1C3/AKR1C2/RORB/DGAT2/RARB/TYMS/IPO5	42	24	ENSG00000132386/ENSG00000078725/ENSG00000138207/ENSG00000150907/ENSG00000120899/ENSG00000070669/ENSG00000130707/ENSG00000149212/ENSG00000115457/ENSG00000130766/ENSG00000084674/ENSG00000130649/ENSG00000105550/ENSG00000126778/ENSG00000125384/ENSG00000177000/ENSG00000113721/ENSG00000198400/ENSG00000122420/ENSG00000131759/ENSG00000196139/ENSG00000151632/ENSG00000198963/ENSG00000062282	18	ENSG00000125538/ENSG00000078401/ENSG00000164171/ENSG00000010278/ENSG00000085662/ENSG00000181019/ENSG00000134057/ENSG00000105894/ENSG00000254087/ENSG00000107984/ENSG00000132646/ENSG00000188064/ENSG00000228716/ENSG00000204516/ENSG00000021826/ENSG00000077092/ENSG00000176890/ENSG00000065150
BP	GO:0007096	regulation of exit from mitosis	6|1234	16|13935	0.00175163	0.0259184	ENSG00000011426/ENSG00000175063/ENSG00000146670/ENSG00000129757/ENSG00000184445/ENSG00000102760	ANLN/UBE2C/CDCA5/CDKN1C/KNTC1/RGCC	6	2	ENSG00000129757/ENSG00000102760	4	ENSG00000011426/ENSG00000175063/ENSG00000146670/ENSG00000184445
BP	GO:0072215	regulation of metanephros development	6|1234	16|13935	0.00175163	0.0259184	ENSG00000168621/ENSG00000128342/ENSG00000115415/ENSG00000113721/ENSG00000196159/ENSG00000176788	GDNF/LIF/STAT1/PDGFRB/FAT4/BASP1	6	2	ENSG00000113721/ENSG00000196159	4	ENSG00000168621/ENSG00000128342/ENSG00000115415/ENSG00000176788
BP	GO:0072234	metanephric nephron tubule development	6|1234	16|13935	0.00175163	0.0259184	ENSG00000198914/ENSG00000128342/ENSG00000115415/ENSG00000188064/ENSG00000196159/ENSG00000205213	POU3F3/LIF/STAT1/WNT7B/FAT4/LGR4	6	2	ENSG00000198914/ENSG00000196159	4	ENSG00000128342/ENSG00000115415/ENSG00000188064/ENSG00000205213
BP	GO:0098810	neurotransmitter reuptake	6|1234	16|13935	0.00175163	0.0259184	ENSG00000018625/ENSG00000168621/ENSG00000046653/ENSG00000145335/ENSG00000169213/ENSG00000174669	ATP1A2/GDNF/GPM6B/SNCA/RAB3B/SLC29A2	6	3	ENSG00000018625/ENSG00000046653/ENSG00000174669	3	ENSG00000168621/ENSG00000145335/ENSG00000169213
BP	GO:0007099	centriole replication	9|1234	33|13935	0.00177433	0.0259184	ENSG00000012048/ENSG00000145632/ENSG00000123473/ENSG00000142731/ENSG00000123374/ENSG00000075702/ENSG00000151849/ENSG00000108395/ENSG00000103995	BRCA1/PLK2/STIL/PLK4/CDK2/WDR62/CENPJ/TRIM37/CEP152	9	0		9	ENSG00000012048/ENSG00000145632/ENSG00000123473/ENSG00000142731/ENSG00000123374/ENSG00000075702/ENSG00000151849/ENSG00000108395/ENSG00000103995
BP	GO:0030574	collagen catabolic process	9|1234	33|13935	0.00177433	0.0259184	ENSG00000196611/ENSG00000137673/ENSG00000123342/ENSG00000156103/ENSG00000101439/ENSG00000163131/ENSG00000099953/ENSG00000204291/ENSG00000135047	MMP1/MMP7/MMP19/MMP16/CST3/CTSS/MMP11/COL15A1/CTSL	9	5	ENSG00000137673/ENSG00000123342/ENSG00000101439/ENSG00000099953/ENSG00000204291	4	ENSG00000196611/ENSG00000156103/ENSG00000163131/ENSG00000135047
BP	GO:0010971	positive regulation of G2/M transition of mitotic cell cycle	8|1234	27|13935	0.00177632	0.0259184	ENSG00000143476/ENSG00000134057/ENSG00000164045/ENSG00000158402/ENSG00000170312/ENSG00000112029/ENSG00000110092/ENSG00000161692	DTL/CCNB1/CDC25A/CDC25C/CDK1/FBXO5/CCND1/DBF4B	8	0		8	ENSG00000143476/ENSG00000134057/ENSG00000164045/ENSG00000158402/ENSG00000170312/ENSG00000112029/ENSG00000110092/ENSG00000161692
BP	GO:0051954	positive regulation of amine transport	8|1234	27|13935	0.00177632	0.0259184	ENSG00000135744/ENSG00000188338/ENSG00000168621/ENSG00000185149/ENSG00000117009/ENSG00000169213/ENSG00000170540/ENSG00000158445	AGT/SLC38A3/GDNF/NPY2R/KMO/RAB3B/ARL6IP1/KCNB1	8	4	ENSG00000135744/ENSG00000188338/ENSG00000185149/ENSG00000158445	4	ENSG00000168621/ENSG00000117009/ENSG00000169213/ENSG00000170540
BP	GO:0051955	regulation of amino acid transport	8|1234	27|13935	0.00177632	0.0259184	ENSG00000125538/ENSG00000018625/ENSG00000135744/ENSG00000188338/ENSG00000117152/ENSG00000145335/ENSG00000117009/ENSG00000170540	IL1B/ATP1A2/AGT/SLC38A3/RGS4/SNCA/KMO/ARL6IP1	8	3	ENSG00000018625/ENSG00000135744/ENSG00000188338	5	ENSG00000125538/ENSG00000117152/ENSG00000145335/ENSG00000117009/ENSG00000170540
BP	GO:0009410	response to xenobiotic stimulus	34|1234	228|13935	0.00177664	0.0259184	ENSG00000168209/ENSG00000095303/ENSG00000125538/ENSG00000132386/ENSG00000094963/ENSG00000176971/ENSG00000150907/ENSG00000078401/ENSG00000120899/ENSG00000144959/ENSG00000130707/ENSG00000150471/ENSG00000116285/ENSG00000130649/ENSG00000092621/ENSG00000181019/ENSG00000145386/ENSG00000100889/ENSG00000131471/ENSG00000117152/ENSG00000163659/ENSG00000015413/ENSG00000186104/ENSG00000145335/ENSG00000242366…	DDIT4/PTGS1/IL1B/SERPINF1/FMO2/FIBIN/FOXO1/EDN1/PTK2B/NCEH1/ASS1/ADGRL3/ERRFI1/CYP2E1/PHGDH/NQO1/CCNA2/PCK2/AOC3/RGS4/TIPARP/DPEP1/CYP2R1/SNCA/UGT1A8/PCNA/CSAD/CPS1/CBR3/MT-ND6/SULT1A1/EIF4E/HSPD1/GSTM3	34	19	ENSG00000168209/ENSG00000095303/ENSG00000132386/ENSG00000094963/ENSG00000176971/ENSG00000150907/ENSG00000120899/ENSG00000130707/ENSG00000150471/ENSG00000116285/ENSG00000130649/ENSG00000092621/ENSG00000100889/ENSG00000131471/ENSG00000015413/ENSG00000186104/ENSG00000139631/ENSG00000198695/ENSG00000196502	15	ENSG00000125538/ENSG00000078401/ENSG00000144959/ENSG00000181019/ENSG00000145386/ENSG00000117152/ENSG00000163659/ENSG00000145335/ENSG00000242366/ENSG00000132646/ENSG00000021826/ENSG00000159231/ENSG00000151247/ENSG00000144381/ENSG00000134202
BP	GO:0001523	retinoid metabolic process	14|1234	67|13935	0.00190511	0.0277159	ENSG00000130203/ENSG00000184254/ENSG00000138207/ENSG00000084674/ENSG00000115884/ENSG00000183098/ENSG00000143320/ENSG00000186684/ENSG00000242366/ENSG00000198691/ENSG00000160439/ENSG00000196139/ENSG00000062282/ENSG00000114115	APOE/ALDH1A3/RBP4/APOB/SDC1/GPC6/CRABP2/CYP27C1/UGT1A8/ABCA4/RDH13/AKR1C3/DGAT2/RBP1	14	10	ENSG00000130203/ENSG00000138207/ENSG00000084674/ENSG00000183098/ENSG00000143320/ENSG00000198691/ENSG00000160439/ENSG00000196139/ENSG00000062282/ENSG00000114115	4	ENSG00000184254/ENSG00000115884/ENSG00000186684/ENSG00000242366
BP	GO:0090181	regulation of cholesterol metabolic process	12|1234	53|13935	0.00192358	0.0279077	ENSG00000130203/ENSG00000103227/ENSG00000170522/ENSG00000084674/ENSG00000113578/ENSG00000112972/ENSG00000100003/ENSG00000113161/ENSG00000067064/ENSG00000160752/ENSG00000062282/ENSG00000079459	APOE/LMF1/ELOVL6/APOB/FGF1/HMGCS1/SEC14L2/HMGCR/IDI1/FDPS/DGAT2/FDFT1	12	5	ENSG00000130203/ENSG00000103227/ENSG00000084674/ENSG00000100003/ENSG00000062282	7	ENSG00000170522/ENSG00000113578/ENSG00000112972/ENSG00000113161/ENSG00000067064/ENSG00000160752/ENSG00000079459
BP	GO:0060537	muscle tissue development	45|1234	327|13935	0.00194394	0.0281259	ENSG00000122877/ENSG00000060718/ENSG00000141052/ENSG00000187957/ENSG00000138207/ENSG00000078401/ENSG00000135744/ENSG00000117724/ENSG00000185386/ENSG00000137193/ENSG00000149596/ENSG00000112183/ENSG00000049540/ENSG00000170989/ENSG00000134057/ENSG00000135766/ENSG00000117152/ENSG00000183691/ENSG00000163659/ENSG00000011465/ENSG00000154928/ENSG00000111087/ENSG00000169282/ENSG00000126778/ENSG00000111913…	EGR2/COL11A1/MYOCD/DNER/RBP4/EDN1/AGT/CENPF/MAPK11/PIM1/JPH2/RBM24/ELN/S1PR1/CCNB1/EGLN1/RGS4/NOG/TIPARP/DCN/EPHB1/GLI1/KCNAB1/SIX1/RIPOR2/GJC1/NR1D2/MIR222/CDK1/SORBS2/CDON/PDGFRB/DKK1/GREM1/HMGCR/TGFB2/FGF2/IGFBP5/STAC3/HEY2/RARA/ERBB3/BTG2/RARB/BMP2	45	23	ENSG00000122877/ENSG00000060718/ENSG00000138207/ENSG00000135744/ENSG00000185386/ENSG00000137193/ENSG00000149596/ENSG00000049540/ENSG00000170989/ENSG00000135766/ENSG00000183691/ENSG00000011465/ENSG00000111087/ENSG00000126778/ENSG00000111913/ENSG00000154556/ENSG00000064309/ENSG00000113721/ENSG00000115461/ENSG00000185482/ENSG00000135547/ENSG00000131759/ENSG00000159388	22	ENSG00000141052/ENSG00000187957/ENSG00000078401/ENSG00000117724/ENSG00000112183/ENSG00000134057/ENSG00000117152/ENSG00000163659/ENSG00000154928/ENSG00000169282/ENSG00000182963/ENSG00000174738/ENSG00000207725/ENSG00000170312/ENSG00000107984/ENSG00000166923/ENSG00000113161/ENSG00000092969/ENSG00000138685/ENSG00000065361/ENSG00000077092/ENSG00000125845
BP	GO:0044773	mitotic DNA damage checkpoint	18|1234	97|13935	0.00195619	0.0281489	ENSG00000185499/ENSG00000092853/ENSG00000087586/ENSG00000145632/ENSG00000134057/ENSG00000158402/ENSG00000197299/ENSG00000123374/ENSG00000170312/ENSG00000165891/ENSG00000132646/ENSG00000168411/ENSG00000110092/ENSG00000154920/ENSG00000102760/ENSG00000159388/ENSG00000129173/ENSG00000075218	MUC1/CLSPN/AURKA/PLK2/CCNB1/CDC25C/BLM/CDK2/CDK1/E2F7/PCNA/RFWD3/CCND1/EME1/RGCC/BTG2/E2F8/GTSE1	18	3	ENSG00000185499/ENSG00000102760/ENSG00000159388	15	ENSG00000092853/ENSG00000087586/ENSG00000145632/ENSG00000134057/ENSG00000158402/ENSG00000197299/ENSG00000123374/ENSG00000170312/ENSG00000165891/ENSG00000132646/ENSG00000168411/ENSG00000110092/ENSG00000154920/ENSG00000129173/ENSG00000075218
BP	GO:2000134	negative regulation of G1/S transition of mitotic cell cycle	18|1234	97|13935	0.00195619	0.0281489	ENSG00000185499/ENSG00000087586/ENSG00000145632/ENSG00000134057/ENSG00000158402/ENSG00000123374/ENSG00000080839/ENSG00000170312/ENSG00000165891/ENSG00000132646/ENSG00000168411/ENSG00000198835/ENSG00000188215/ENSG00000110092/ENSG00000102760/ENSG00000159388/ENSG00000129173/ENSG00000075218	MUC1/AURKA/PLK2/CCNB1/CDC25C/CDK2/RBL1/CDK1/E2F7/PCNA/RFWD3/GJC2/DCUN1D3/CCND1/RGCC/BTG2/E2F8/GTSE1	18	5	ENSG00000185499/ENSG00000198835/ENSG00000188215/ENSG00000102760/ENSG00000159388	13	ENSG00000087586/ENSG00000145632/ENSG00000134057/ENSG00000158402/ENSG00000123374/ENSG00000080839/ENSG00000170312/ENSG00000165891/ENSG00000132646/ENSG00000168411/ENSG00000110092/ENSG00000129173/ENSG00000075218
BP	GO:0071897	DNA biosynthetic process	28|1234	178|13935	0.00197167	0.0282945	ENSG00000187608/ENSG00000117650/ENSG00000120899/ENSG00000117724/ENSG00000143476/ENSG00000150753/ENSG00000051341/ENSG00000080824/ENSG00000197299/ENSG00000019991/ENSG00000077264/ENSG00000113721/ENSG00000166923/ENSG00000166803/ENSG00000132646/ENSG00000100479/ENSG00000138685/ENSG00000101868/ENSG00000139618/ENSG00000133119/ENSG00000111445/ENSG00000183814/ENSG00000102760/ENSG00000167085/ENSG00000169116…	ISG15/NEK2/PTK2B/CENPF/DTL/CCT5/POLQ/HSP90AA1/BLM/HGF/PAK3/PDGFRB/GREM1/PCLAF/PCNA/POLE2/FGF2/POLA1/BRCA2/RFC3/RFC5/LIN9/RGCC/PHB/PARM1/TYMS/POLN/RFC2	28	6	ENSG00000120899/ENSG00000019991/ENSG00000113721/ENSG00000102760/ENSG00000169116/ENSG00000130997	22	ENSG00000187608/ENSG00000117650/ENSG00000117724/ENSG00000143476/ENSG00000150753/ENSG00000051341/ENSG00000080824/ENSG00000197299/ENSG00000077264/ENSG00000166923/ENSG00000166803/ENSG00000132646/ENSG00000100479/ENSG00000138685/ENSG00000101868/ENSG00000139618/ENSG00000133119/ENSG00000111445/ENSG00000183814/ENSG00000167085/ENSG00000176890/ENSG00000049541
BP	GO:0030335	positive regulation of cell migration	57|1234	438|13935	0.0020011	0.028639	ENSG00000136244/ENSG00000125538/ENSG00000111846/ENSG00000129988/ENSG00000078401/ENSG00000120899/ENSG00000115594/ENSG00000100739/ENSG00000135744/ENSG00000164171/ENSG00000075213/ENSG00000176170/ENSG00000145675/ENSG00000197561/ENSG00000113578/ENSG00000145632/ENSG00000170379/ENSG00000122861/ENSG00000170989/ENSG00000153993/ENSG00000095203/ENSG00000128567/ENSG00000181104/ENSG00000183287/ENSG00000131981…	IL6/IL1B/GCNT2/LBP/EDN1/PTK2B/IL1R1/BDKRB1/AGT/ITGA2/SEMA3A/SPHK1/PIK3R1/ELANE/FGF1/PLK2/TCAF2/PLAU/S1PR1/SEMA3D/EPB41L4B/PODXL/F2R/CCBE1/LGALS3/ANGPT4/MIR210/RIPOR2/SMURF2/SEMA3F/MIR222/KIF20B/TNFSF14/IL6R/HGF/CD274/ROR2/LYN/PAK3/PDGFRB/HBEGF/TGFB2/FGR/FBXO5/LAMC2/FGF2/SPRY2/IGFBP5/HSPB1/EGF/ADAM9/C5AR1/PLPP3/GTSE1/ADGRA2/CCL26/BMP2	57	26	ENSG00000129988/ENSG00000120899/ENSG00000115594/ENSG00000135744/ENSG00000145675/ENSG00000197561/ENSG00000170379/ENSG00000122861/ENSG00000170989/ENSG00000181104/ENSG00000131981/ENSG00000101280/ENSG00000199038/ENSG00000111913/ENSG00000001617/ENSG00000125735/ENSG00000160712/ENSG00000019991/ENSG00000169071/ENSG00000113721/ENSG00000000938/ENSG00000115461/ENSG00000106211/ENSG00000197405/ENSG00000162407…	31	ENSG00000136244/ENSG00000125538/ENSG00000111846/ENSG00000078401/ENSG00000100739/ENSG00000164171/ENSG00000075213/ENSG00000176170/ENSG00000113578/ENSG00000145632/ENSG00000153993/ENSG00000095203/ENSG00000128567/ENSG00000183287/ENSG00000108854/ENSG00000207725/ENSG00000138182/ENSG00000120217/ENSG00000254087/ENSG00000077264/ENSG00000113070/ENSG00000092969/ENSG00000112029/ENSG00000058085/ENSG00000138685…
BP	GO:0072503	cellular divalent inorganic cation homeostasis	49|1234	364|13935	0.00200698	0.0286455	ENSG00000130203/ENSG00000125538/ENSG00000018625/ENSG00000173432/ENSG00000078401/ENSG00000120899/ENSG00000100739/ENSG00000135744/ENSG00000164220/ENSG00000133107/ENSG00000185149/ENSG00000170214/ENSG00000133657/ENSG00000197561/ENSG00000173918/ENSG00000149596/ENSG00000170989/ENSG00000155511/ENSG00000138821/ENSG00000153898/ENSG00000154127/ENSG00000181104/ENSG00000010610/ENSG00000176171/ENSG00000196352…	APOE/IL1B/ATP1A2/SAA1/EDN1/PTK2B/BDKRB1/AGT/F2RL2/TRPC4/NPY2R/ADRA1B/ATP13A3/ELANE/C1QTNF1/JPH2/S1PR1/GRIA1/SLC39A8/MCOLN2/UBASH3B/F2R/CD4/BNIP3/CD55/ITPR2/TMEM178A/ADM/C5AR2/SNCA/PTGER2/TRPM2/NOL3/EDNRB/LYN/TMEM64/CCR10/CX3CL1/ACKR4/HERPUD1/FGF2/PTGFR/GPR35/DMPK/CALM2/STC2/SLC25A27/LPAR6/C5AR1	49	31	ENSG00000130203/ENSG00000018625/ENSG00000173432/ENSG00000120899/ENSG00000135744/ENSG00000185149/ENSG00000170214/ENSG00000197561/ENSG00000173918/ENSG00000149596/ENSG00000170989/ENSG00000155511/ENSG00000181104/ENSG00000010610/ENSG00000176171/ENSG00000152154/ENSG00000148926/ENSG00000134830/ENSG00000125384/ENSG00000140939/ENSG00000136160/ENSG00000180694/ENSG00000184451/ENSG00000006210/ENSG00000051108…	18	ENSG00000125538/ENSG00000078401/ENSG00000100739/ENSG00000164220/ENSG00000133107/ENSG00000133657/ENSG00000138821/ENSG00000153898/ENSG00000154127/ENSG00000196352/ENSG00000123104/ENSG00000145335/ENSG00000142185/ENSG00000254087/ENSG00000129048/ENSG00000138685/ENSG00000143933/ENSG00000113739
BP	GO:0000077	DNA damage checkpoint	24|1234	145|13935	0.00201401	0.0286684	ENSG00000185499/ENSG00000092853/ENSG00000136492/ENSG00000012048/ENSG00000143476/ENSG00000087586/ENSG00000145632/ENSG00000134057/ENSG00000113456/ENSG00000158402/ENSG00000197299/ENSG00000149554/ENSG00000123374/ENSG00000170312/ENSG00000165891/ENSG00000132646/ENSG00000168411/ENSG00000110092/ENSG00000154920/ENSG00000102760/ENSG00000159388/ENSG00000129173/ENSG00000075218/ENSG00000188486	MUC1/CLSPN/BRIP1/BRCA1/DTL/AURKA/PLK2/CCNB1/RAD1/CDC25C/BLM/CHEK1/CDK2/CDK1/E2F7/PCNA/RFWD3/CCND1/EME1/RGCC/BTG2/E2F8/GTSE1/H2AFX	24	3	ENSG00000185499/ENSG00000102760/ENSG00000159388	21	ENSG00000092853/ENSG00000136492/ENSG00000012048/ENSG00000143476/ENSG00000087586/ENSG00000145632/ENSG00000134057/ENSG00000113456/ENSG00000158402/ENSG00000197299/ENSG00000149554/ENSG00000123374/ENSG00000170312/ENSG00000165891/ENSG00000132646/ENSG00000168411/ENSG00000110092/ENSG00000154920/ENSG00000129173/ENSG00000075218/ENSG00000188486
BP	GO:0003013	circulatory system process	52|1234	392|13935	0.0020506	0.0290269	ENSG00000130203/ENSG00000105664/ENSG00000171388/ENSG00000095303/ENSG00000128165/ENSG00000149131/ENSG00000018625/ENSG00000113389/ENSG00000078401/ENSG00000100739/ENSG00000135744/ENSG00000118515/ENSG00000075213/ENSG00000124249/ENSG00000175538/ENSG00000170214/ENSG00000121361/ENSG00000006283/ENSG00000049540/ENSG00000113569/ENSG00000133019/ENSG00000181104/ENSG00000049759/ENSG00000181072/ENSG00000117152…	APOE/COMP/APLN/PTGS1/ADM2/SERPING1/ATP1A2/NPR3/EDN1/BDKRB1/AGT/SGK1/SEMA3A/KCNK15/KCNE3/ADRA1B/KCNJ8/CACNA1G/ELN/NUP155/CHRM3/F2R/NEDD4L/CHRM2/RGS4/SLC2A5/ITPR2/CPA3/ADM/GJC1/STAT1/PTGER2/MTHFR/EDNRB/KCNJ2/HMGCR/HBEGF/COL4A3/TGFB2/ADAMTS16/TNNT3/UCN/PDE4B/ACTA2/DMPK/CPS1/HEY2/CALM2/OLR1/ACE/HSPB7/RASL10B	52	30	ENSG00000130203/ENSG00000105664/ENSG00000171388/ENSG00000095303/ENSG00000128165/ENSG00000149131/ENSG00000018625/ENSG00000113389/ENSG00000135744/ENSG00000124249/ENSG00000175538/ENSG00000170214/ENSG00000006283/ENSG00000049540/ENSG00000133019/ENSG00000181104/ENSG00000142583/ENSG00000148926/ENSG00000125384/ENSG00000177000/ENSG00000136160/ENSG00000169031/ENSG00000130595/ENSG00000163794/ENSG00000107796…	22	ENSG00000078401/ENSG00000100739/ENSG00000118515/ENSG00000075213/ENSG00000121361/ENSG00000113569/ENSG00000049759/ENSG00000181072/ENSG00000117152/ENSG00000123104/ENSG00000163751/ENSG00000182963/ENSG00000115415/ENSG00000123700/ENSG00000113161/ENSG00000113070/ENSG00000092969/ENSG00000145536/ENSG00000184588/ENSG00000021826/ENSG00000143933/ENSG00000173391
BP	GO:0001666	response to hypoxia	39|1234	274|13935	0.00205549	0.0290269	ENSG00000168209/ENSG00000107159/ENSG00000173376/ENSG00000141052/ENSG00000125538/ENSG00000162692/ENSG00000161544/ENSG00000078401/ENSG00000120899/ENSG00000104419/ENSG00000136492/ENSG00000164171/ENSG00000145386/ENSG00000122861/ENSG00000134057/ENSG00000135766/ENSG00000197635/ENSG00000167772/ENSG00000176171/ENSG00000101280/ENSG00000123104/ENSG00000148926/ENSG00000155816/ENSG00000105894/ENSG00000140939…	DDIT4/CA9/NDNF/MYOCD/IL1B/VCAM1/CYGB/EDN1/PTK2B/NDRG1/BRIP1/ITGA2/CCNA2/PLAU/CCNB1/EGLN1/DPP4/ANGPTL4/BNIP3/ANGPT4/ITPR2/ADM/FMN2/PTN/NOL3/MGARP/MTHFR/PDK1/FAM162A/TGFB2/ENO1/SOD3/MST1/SUV39H2/STC2/RGCC/HSPD1/SLC2A1/BMP2	39	22	ENSG00000168209/ENSG00000107159/ENSG00000173376/ENSG00000162692/ENSG00000161544/ENSG00000120899/ENSG00000104419/ENSG00000122861/ENSG00000135766/ENSG00000167772/ENSG00000176171/ENSG00000101280/ENSG00000148926/ENSG00000140939/ENSG00000177000/ENSG00000152256/ENSG00000114023/ENSG00000074800/ENSG00000109610/ENSG00000173531/ENSG00000102760/ENSG00000117394	17	ENSG00000141052/ENSG00000125538/ENSG00000078401/ENSG00000136492/ENSG00000164171/ENSG00000145386/ENSG00000134057/ENSG00000197635/ENSG00000123104/ENSG00000155816/ENSG00000105894/ENSG00000137463/ENSG00000092969/ENSG00000152455/ENSG00000113739/ENSG00000144381/ENSG00000125845
BP	GO:0045933	positive regulation of muscle contraction	10|1234	40|13935	0.00205615	0.0290269	ENSG00000141052/ENSG00000078401/ENSG00000164171/ENSG00000185149/ENSG00000170214/ENSG00000176170/ENSG00000133019/ENSG00000181104/ENSG00000163794/ENSG00000074800	MYOCD/EDN1/ITGA2/NPY2R/ADRA1B/SPHK1/CHRM3/F2R/UCN/ENO1	10	6	ENSG00000185149/ENSG00000170214/ENSG00000133019/ENSG00000181104/ENSG00000163794/ENSG00000074800	4	ENSG00000141052/ENSG00000078401/ENSG00000164171/ENSG00000176170
BP	GO:0031023	microtubule organizing center organization	22|1234	129|13935	0.00206319	0.0290269	ENSG00000117650/ENSG00000129810/ENSG00000138160/ENSG00000012048/ENSG00000087586/ENSG00000213397/ENSG00000145632/ENSG00000175216/ENSG00000123473/ENSG00000142731/ENSG00000149554/ENSG00000123374/ENSG00000170312/ENSG00000166803/ENSG00000075702/ENSG00000196584/ENSG00000131351/ENSG00000164087/ENSG00000139618/ENSG00000151849/ENSG00000108395/ENSG00000103995	NEK2/SGO1/KIF11/BRCA1/AURKA/HAUS7/PLK2/CKAP5/STIL/PLK4/CHEK1/CDK2/CDK1/PCLAF/WDR62/XRCC2/HAUS8/POC1A/BRCA2/CENPJ/TRIM37/CEP152	22	1	ENSG00000213397	21	ENSG00000117650/ENSG00000129810/ENSG00000138160/ENSG00000012048/ENSG00000087586/ENSG00000145632/ENSG00000175216/ENSG00000123473/ENSG00000142731/ENSG00000149554/ENSG00000123374/ENSG00000170312/ENSG00000166803/ENSG00000075702/ENSG00000196584/ENSG00000131351/ENSG00000164087/ENSG00000139618/ENSG00000151849/ENSG00000108395/ENSG00000103995
BP	GO:0000724	double-strand break repair via homologous recombination	21|1234	121|13935	0.00206667	0.0290269	ENSG00000012048/ENSG00000131153/ENSG00000168496/ENSG00000185480/ENSG00000093009/ENSG00000051341/ENSG00000147536/ENSG00000181544/ENSG00000197299/ENSG00000149554/ENSG00000111247/ENSG00000127423/ENSG00000168411/ENSG00000196584/ENSG00000125885/ENSG00000139618/ENSG00000146263/ENSG00000101773/ENSG00000132436/ENSG00000130997/ENSG00000188486	BRCA1/GINS2/FEN1/PARPBP/CDC45/POLQ/GINS4/FANCB/BLM/CHEK1/RAD51AP1/AUNIP/RFWD3/XRCC2/MCM8/BRCA2/MMS22L/RBBP8/FIGNL1/POLN/H2AFX	21	1	ENSG00000130997	20	ENSG00000012048/ENSG00000131153/ENSG00000168496/ENSG00000185480/ENSG00000093009/ENSG00000051341/ENSG00000147536/ENSG00000181544/ENSG00000197299/ENSG00000149554/ENSG00000111247/ENSG00000127423/ENSG00000168411/ENSG00000196584/ENSG00000125885/ENSG00000139618/ENSG00000146263/ENSG00000101773/ENSG00000132436/ENSG00000188486
BP	GO:0010954	positive regulation of protein processing	7|1234	22|13935	0.00217828	0.0305133	ENSG00000125730/ENSG00000163815/ENSG00000039537/ENSG00000183287/ENSG00000074800/ENSG00000134375/ENSG00000167085	C3/CLEC3B/C6/CCBE1/ENO1/TIMM17A/PHB	7	4	ENSG00000125730/ENSG00000163815/ENSG00000039537/ENSG00000074800	3	ENSG00000183287/ENSG00000134375/ENSG00000167085
BP	GO:0061448	connective tissue development	34|1234	231|13935	0.00221584	0.0309411	ENSG00000124749/ENSG00000105664/ENSG00000162998/ENSG00000060718/ENSG00000157766/ENSG00000187955/ENSG00000109906/ENSG00000078401/ENSG00000102265/ENSG00000136999/ENSG00000120708/ENSG00000168646/ENSG00000168487/ENSG00000183691/ENSG00000169231/ENSG00000136378/ENSG00000151388/ENSG00000083720/ENSG00000169071/ENSG00000113721/ENSG00000166923/ENSG00000188064/ENSG00000164087/ENSG00000138685/ENSG00000107796…	COL21A1/COMP/FRZB/COL11A1/ACAN/COL14A1/ZBTB16/EDN1/TIMP1/NOV/TGFBI/AXIN2/BMP1/NOG/THBS3/ADAMTS7/ADAMTS12/OXCT1/ROR2/PDGFRB/GREM1/WNT7B/POC1A/FGF2/ACTA2/DLX2/RXFP1/RARA/DGAT2/COL6A3/RARB/TYMS/COL11A2/BMP2	34	22	ENSG00000124749/ENSG00000105664/ENSG00000162998/ENSG00000060718/ENSG00000157766/ENSG00000187955/ENSG00000109906/ENSG00000102265/ENSG00000120708/ENSG00000168646/ENSG00000168487/ENSG00000183691/ENSG00000169231/ENSG00000136378/ENSG00000169071/ENSG00000113721/ENSG00000107796/ENSG00000171509/ENSG00000131759/ENSG00000062282/ENSG00000163359/ENSG00000204248	12	ENSG00000078401/ENSG00000136999/ENSG00000151388/ENSG00000083720/ENSG00000166923/ENSG00000188064/ENSG00000164087/ENSG00000138685/ENSG00000115844/ENSG00000077092/ENSG00000176890/ENSG00000125845
BP	GO:0051052	regulation of DNA metabolic process	50|1234	375|13935	0.0022231	0.0309411	ENSG00000117650/ENSG00000120899/ENSG00000168685/ENSG00000012048/ENSG00000150753/ENSG00000145386/ENSG00000168646/ENSG00000171320/ENSG00000185480/ENSG00000182481/ENSG00000094804/ENSG00000051341/ENSG00000080824/ENSG00000111087/ENSG00000124795/ENSG00000181544/ENSG00000197299/ENSG00000149554/ENSG00000111247/ENSG00000123374/ENSG00000019991/ENSG00000170312/ENSG00000127423/ENSG00000077264/ENSG00000113721…	NEK2/PTK2B/IL7R/BRCA1/CCT5/CCNA2/AXIN2/ESCO2/PARPBP/KPNA2/CDC6/POLQ/HSP90AA1/GLI1/DEK/FANCB/BLM/CHEK1/RAD51AP1/CDK2/HGF/CDK1/AUNIP/PAK3/PDGFRB/GREM1/E2F7/PCNA/FBXO5/UCN/FGF2/ZBTB38/BRCA2/DNA2/DBF4/FIGNL1/PARP9/RFC3/RFC5/DBF4B/WDR70/RGCC/GMNN/NPAS2/SLF1/E2F8/PARM1/ATAD5/RFC2/H2AFX	50	9	ENSG00000120899/ENSG00000168646/ENSG00000111087/ENSG00000019991/ENSG00000113721/ENSG00000163794/ENSG00000102760/ENSG00000170485/ENSG00000169116	41	ENSG00000117650/ENSG00000168685/ENSG00000012048/ENSG00000150753/ENSG00000145386/ENSG00000171320/ENSG00000185480/ENSG00000182481/ENSG00000094804/ENSG00000051341/ENSG00000080824/ENSG00000124795/ENSG00000181544/ENSG00000197299/ENSG00000149554/ENSG00000111247/ENSG00000123374/ENSG00000170312/ENSG00000127423/ENSG00000077264/ENSG00000166923/ENSG00000165891/ENSG00000132646/ENSG00000112029/ENSG00000138685…
BP	GO:0006270	DNA replication initiation	9|1234	34|13935	0.0022264	0.0309411	ENSG00000065328/ENSG00000094804/ENSG00000093009/ENSG00000085840/ENSG00000091651/ENSG00000104738/ENSG00000123374/ENSG00000101868/ENSG00000076003	MCM10/CDC6/CDC45/ORC1/ORC6/MCM4/CDK2/POLA1/MCM6	9	0		9	ENSG00000065328/ENSG00000094804/ENSG00000093009/ENSG00000085840/ENSG00000091651/ENSG00000104738/ENSG00000123374/ENSG00000101868/ENSG00000076003
BP	GO:1903037	regulation of leukocyte cell-cell adhesion	35|1234	240|13935	0.00225504	0.0311765	ENSG00000136244/ENSG00000125538/ENSG00000162692/ENSG00000109906/ENSG00000168685/ENSG00000130707/ENSG00000115457/ENSG00000131203/ENSG00000145675/ENSG00000197561/ENSG00000174564/ENSG00000197646/ENSG00000197635/ENSG00000010610/ENSG00000131981/ENSG00000196352/ENSG00000143507/ENSG00000111913/ENSG00000197299/ENSG00000167244/ENSG00000207725/ENSG00000125735/ENSG00000160712/ENSG00000120217/ENSG00000254087…	IL6/IL1B/VCAM1/ZBTB16/IL7R/ASS1/IGFBP2/IDO1/PIK3R1/ELANE/IL20RB/PDCD1LG2/DPP4/CD4/LGALS3/CD55/DUSP10/RIPOR2/BLM/IGF2/MIR222/TNFSF14/IL6R/CD274/LYN/PAK3/CYLD/MALT1/EPHB6/PNP/HSPH1/TNFSF9/RARA/TESPA1/HSPD1	35	16	ENSG00000162692/ENSG00000109906/ENSG00000130707/ENSG00000115457/ENSG00000145675/ENSG00000197561/ENSG00000174564/ENSG00000010610/ENSG00000131981/ENSG00000143507/ENSG00000111913/ENSG00000167244/ENSG00000125735/ENSG00000160712/ENSG00000106123/ENSG00000131759	19	ENSG00000136244/ENSG00000125538/ENSG00000168685/ENSG00000131203/ENSG00000197646/ENSG00000197635/ENSG00000196352/ENSG00000197299/ENSG00000207725/ENSG00000120217/ENSG00000254087/ENSG00000077264/ENSG00000083799/ENSG00000172175/ENSG00000198805/ENSG00000120694/ENSG00000125657/ENSG00000135426/ENSG00000144381
BP	GO:0014855	striated muscle cell proliferation	13|1234	61|13935	0.00226811	0.0311765	ENSG00000138207/ENSG00000185386/ENSG00000137193/ENSG00000134057/ENSG00000183691/ENSG00000154928/ENSG00000111087/ENSG00000126778/ENSG00000207725/ENSG00000170312/ENSG00000092969/ENSG00000138685/ENSG00000135547	RBP4/MAPK11/PIM1/CCNB1/NOG/EPHB1/GLI1/SIX1/MIR222/CDK1/TGFB2/FGF2/HEY2	13	7	ENSG00000138207/ENSG00000185386/ENSG00000137193/ENSG00000183691/ENSG00000111087/ENSG00000126778/ENSG00000135547	6	ENSG00000134057/ENSG00000154928/ENSG00000207725/ENSG00000170312/ENSG00000092969/ENSG00000138685
BP	GO:1990266	neutrophil migration	16|1234	83|13935	0.00227427	0.0311765	ENSG00000125538/ENSG00000173432/ENSG00000129988/ENSG00000109743/ENSG00000078401/ENSG00000115594/ENSG00000153898/ENSG00000131981/ENSG00000111913/ENSG00000134830/ENSG00000204936/ENSG00000006210/ENSG00000092969/ENSG00000184588/ENSG00000197405/ENSG00000006606	IL1B/SAA1/LBP/BST1/EDN1/IL1R1/MCOLN2/LGALS3/RIPOR2/C5AR2/CD177/CX3CL1/TGFB2/PDE4B/C5AR1/CCL26	16	8	ENSG00000173432/ENSG00000129988/ENSG00000115594/ENSG00000131981/ENSG00000111913/ENSG00000134830/ENSG00000006210/ENSG00000197405	8	ENSG00000125538/ENSG00000109743/ENSG00000078401/ENSG00000153898/ENSG00000204936/ENSG00000092969/ENSG00000184588/ENSG00000006606
BP	GO:1901616	organic hydroxy compound catabolic process	12|1234	54|13935	0.00227771	0.0311765	ENSG00000130203/ENSG00000189221/ENSG00000211448/ENSG00000141401/ENSG00000111275/ENSG00000100253/ENSG00000074660/ENSG00000196502/ENSG00000196139/ENSG00000204084/ENSG00000087053/ENSG00000115159	APOE/MAOA/DIO2/IMPA2/ALDH2/MIOX/SCARF1/SULT1A1/AKR1C3/INPP5B/MTMR2/GPD2	12	9	ENSG00000130203/ENSG00000189221/ENSG00000141401/ENSG00000111275/ENSG00000100253/ENSG00000074660/ENSG00000196502/ENSG00000196139/ENSG00000204084	3	ENSG00000211448/ENSG00000087053/ENSG00000115159
BP	GO:1903034	regulation of response to wounding	22|1234	130|13935	0.00228099	0.0311765	ENSG00000130203/ENSG00000197632/ENSG00000149131/ENSG00000078401/ENSG00000010278/ENSG00000118785/ENSG00000173918/ENSG00000185924/ENSG00000122861/ENSG00000154127/ENSG00000181104/ENSG00000182175/ENSG00000143507/ENSG00000207725/ENSG00000254087/ENSG00000113161/ENSG00000113070/ENSG00000138685/ENSG00000074660/ENSG00000178726/ENSG00000107104/ENSG00000162407	APOE/SERPINB2/SERPING1/EDN1/CD9/SPP1/C1QTNF1/RTN4RL1/PLAU/UBASH3B/F2R/RGMA/DUSP10/MIR222/LYN/HMGCR/HBEGF/FGF2/SCARF1/THBD/KANK1/PLPP3	22	10	ENSG00000130203/ENSG00000149131/ENSG00000173918/ENSG00000185924/ENSG00000122861/ENSG00000181104/ENSG00000182175/ENSG00000143507/ENSG00000074660/ENSG00000162407	12	ENSG00000197632/ENSG00000078401/ENSG00000010278/ENSG00000118785/ENSG00000154127/ENSG00000207725/ENSG00000254087/ENSG00000113161/ENSG00000113070/ENSG00000138685/ENSG00000178726/ENSG00000107104
BP	GO:0044057	regulation of system process	52|1234	394|13935	0.00228724	0.0311765	ENSG00000171388/ENSG00000141052/ENSG00000125538/ENSG00000018625/ENSG00000163083/ENSG00000150907/ENSG00000078401/ENSG00000166292/ENSG00000135744/ENSG00000118515/ENSG00000136999/ENSG00000164171/ENSG00000185149/ENSG00000075213/ENSG00000124249/ENSG00000175538/ENSG00000170214/ENSG00000176170/ENSG00000173918/ENSG00000116285/ENSG00000006283/ENSG00000113569/ENSG00000133019/ENSG00000181104/ENSG00000181072…	APLN/MYOCD/IL1B/ATP1A2/INHBB/FOXO1/EDN1/TMEM100/AGT/SGK1/NOV/ITGA2/NPY2R/SEMA3A/KCNK15/KCNE3/ADRA1B/SPHK1/C1QTNF1/ERRFI1/CACNA1G/NUP155/CHRM3/F2R/CHRM2/RGS4/ITPR2/ADM/GJC1/PTGER2/NOL3/HGF/INHBA/EDNRB/KCNJ2/HBEGF/TGFB2/TNNT3/UCN/GTF2IRD2/PDE4B/ENO1/GPR35/IGFBP5/DMPK/HEY2/CALM2/WASF3/ACE/HSPB7/MTMR2/TYMP	52	32	ENSG00000171388/ENSG00000018625/ENSG00000163083/ENSG00000150907/ENSG00000166292/ENSG00000135744/ENSG00000185149/ENSG00000124249/ENSG00000175538/ENSG00000170214/ENSG00000173918/ENSG00000116285/ENSG00000006283/ENSG00000133019/ENSG00000181104/ENSG00000148926/ENSG00000125384/ENSG00000140939/ENSG00000019991/ENSG00000136160/ENSG00000130595/ENSG00000163794/ENSG00000196275/ENSG00000074800/ENSG00000178623…	20	ENSG00000141052/ENSG00000125538/ENSG00000078401/ENSG00000118515/ENSG00000136999/ENSG00000164171/ENSG00000075213/ENSG00000176170/ENSG00000113569/ENSG00000181072/ENSG00000117152/ENSG00000123104/ENSG00000182963/ENSG00000122641/ENSG00000123700/ENSG00000113070/ENSG00000092969/ENSG00000184588/ENSG00000143933/ENSG00000087053
BP	GO:0000725	recombinational repair	21|1234	122|13935	0.00229323	0.0311765	ENSG00000012048/ENSG00000131153/ENSG00000168496/ENSG00000185480/ENSG00000093009/ENSG00000051341/ENSG00000147536/ENSG00000181544/ENSG00000197299/ENSG00000149554/ENSG00000111247/ENSG00000127423/ENSG00000168411/ENSG00000196584/ENSG00000125885/ENSG00000139618/ENSG00000146263/ENSG00000101773/ENSG00000132436/ENSG00000130997/ENSG00000188486	BRCA1/GINS2/FEN1/PARPBP/CDC45/POLQ/GINS4/FANCB/BLM/CHEK1/RAD51AP1/AUNIP/RFWD3/XRCC2/MCM8/BRCA2/MMS22L/RBBP8/FIGNL1/POLN/H2AFX	21	1	ENSG00000130997	20	ENSG00000012048/ENSG00000131153/ENSG00000168496/ENSG00000185480/ENSG00000093009/ENSG00000051341/ENSG00000147536/ENSG00000181544/ENSG00000197299/ENSG00000149554/ENSG00000111247/ENSG00000127423/ENSG00000168411/ENSG00000196584/ENSG00000125885/ENSG00000139618/ENSG00000146263/ENSG00000101773/ENSG00000132436/ENSG00000188486
BP	GO:0031641	regulation of myelination	8|1234	28|13935	0.00229647	0.0311765	ENSG00000042832/ENSG00000118193/ENSG00000019991/ENSG00000131759/ENSG00000132970/ENSG00000077092/ENSG00000087053/ENSG00000025708	TG/KIF14/HGF/RARA/WASF3/RARB/MTMR2/TYMP	8	5	ENSG00000042832/ENSG00000019991/ENSG00000131759/ENSG00000132970/ENSG00000025708	3	ENSG00000118193/ENSG00000077092/ENSG00000087053
BP	GO:0048011	neurotrophin TRK receptor signaling pathway	8|1234	28|13935	0.00229647	0.0311765	ENSG00000168209/ENSG00000101134/ENSG00000135744/ENSG00000176697/ENSG00000134259/ENSG00000064300/ENSG00000198400/ENSG00000136158	DDIT4/DOK5/AGT/BDNF/NGF/NGFR/NTRK1/SPRY2	8	4	ENSG00000168209/ENSG00000135744/ENSG00000064300/ENSG00000198400	4	ENSG00000101134/ENSG00000176697/ENSG00000134259/ENSG00000136158
BP	GO:0015850	organic hydroxy compound transport	28|1234	180|13935	0.00233134	0.0315687	ENSG00000130203/ENSG00000125538/ENSG00000138207/ENSG00000135744/ENSG00000118777/ENSG00000081923/ENSG00000168621/ENSG00000185149/ENSG00000130208/ENSG00000118785/ENSG00000173918/ENSG00000084674/ENSG00000198743/ENSG00000101670/ENSG00000046653/ENSG00000108846/ENSG00000145335/ENSG00000144645/ENSG00000149043/ENSG00000057252/ENSG00000169213/ENSG00000163794/ENSG00000173227/ENSG00000138798/ENSG00000137869…	APOE/IL1B/RBP4/AGT/ABCG2/ATP8B1/GDNF/NPY2R/APOC1/SPP1/C1QTNF1/APOB/SLC5A3/LIPG/GPM6B/ABCC3/SNCA/OSBPL10/SYT8/SOAT1/RAB3B/UCN/SYT12/EGF/CYP19A1/ASIC3/STARD4/KCNB1	28	16	ENSG00000130203/ENSG00000138207/ENSG00000135744/ENSG00000185149/ENSG00000130208/ENSG00000173918/ENSG00000084674/ENSG00000046653/ENSG00000108846/ENSG00000144645/ENSG00000149043/ENSG00000163794/ENSG00000173227/ENSG00000137869/ENSG00000213199/ENSG00000158445	12	ENSG00000125538/ENSG00000118777/ENSG00000081923/ENSG00000168621/ENSG00000118785/ENSG00000198743/ENSG00000101670/ENSG00000145335/ENSG00000057252/ENSG00000169213/ENSG00000138798/ENSG00000164211
BP	GO:0019319	hexose biosynthetic process	15|1234	76|13935	0.00242153	0.0326227	ENSG00000138207/ENSG00000150907/ENSG00000111674/ENSG00000130766/ENSG00000085662/ENSG00000100889/ENSG00000109107/ENSG00000079739/ENSG00000182022/ENSG00000074800/ENSG00000147162/ENSG00000062282/ENSG00000149925/ENSG00000167588/ENSG00000115159	RBP4/FOXO1/ENO2/SESN2/AKR1B1/PCK2/ALDOC/PGM1/CHST15/ENO1/OGT/DGAT2/ALDOA/GPD1/GPD2	15	13	ENSG00000138207/ENSG00000150907/ENSG00000111674/ENSG00000130766/ENSG00000100889/ENSG00000109107/ENSG00000079739/ENSG00000182022/ENSG00000074800/ENSG00000147162/ENSG00000062282/ENSG00000149925/ENSG00000167588	2	ENSG00000085662/ENSG00000115159
BP	GO:0071158	positive regulation of cell cycle arrest	15|1234	76|13935	0.00242153	0.0326227	ENSG00000185499/ENSG00000012048/ENSG00000087586/ENSG00000145632/ENSG00000134057/ENSG00000158402/ENSG00000123374/ENSG00000170312/ENSG00000165891/ENSG00000132646/ENSG00000128482/ENSG00000102760/ENSG00000159388/ENSG00000129173/ENSG00000075218	MUC1/BRCA1/AURKA/PLK2/CCNB1/CDC25C/CDK2/CDK1/E2F7/PCNA/RNF112/RGCC/BTG2/E2F8/GTSE1	15	4	ENSG00000185499/ENSG00000128482/ENSG00000102760/ENSG00000159388	11	ENSG00000012048/ENSG00000087586/ENSG00000145632/ENSG00000134057/ENSG00000158402/ENSG00000123374/ENSG00000170312/ENSG00000165891/ENSG00000132646/ENSG00000129173/ENSG00000075218
BP	GO:0002685	regulation of leukocyte migration	24|1234	147|13935	0.00242855	0.0326341	ENSG00000136244/ENSG00000125538/ENSG00000189058/ENSG00000271447/ENSG00000129988/ENSG00000109743/ENSG00000078401/ENSG00000120899/ENSG00000115594/ENSG00000100739/ENSG00000136999/ENSG00000164171/ENSG00000197561/ENSG00000131981/ENSG00000111913/ENSG00000134830/ENSG00000125735/ENSG00000160712/ENSG00000137033/ENSG00000254087/ENSG00000166923/ENSG00000173531/ENSG00000137869/ENSG00000197405	IL6/IL1B/APOD/MMP28/LBP/BST1/EDN1/PTK2B/IL1R1/BDKRB1/NOV/ITGA2/ELANE/LGALS3/RIPOR2/C5AR2/TNFSF14/IL6R/IL33/LYN/GREM1/MST1/CYP19A1/C5AR1	24	14	ENSG00000189058/ENSG00000271447/ENSG00000129988/ENSG00000120899/ENSG00000115594/ENSG00000197561/ENSG00000131981/ENSG00000111913/ENSG00000134830/ENSG00000125735/ENSG00000160712/ENSG00000173531/ENSG00000137869/ENSG00000197405	10	ENSG00000136244/ENSG00000125538/ENSG00000109743/ENSG00000078401/ENSG00000100739/ENSG00000136999/ENSG00000164171/ENSG00000137033/ENSG00000254087/ENSG00000166923
BP	GO:0002792	negative regulation of peptide secretion	18|1234	99|13935	0.00247454	0.0328854	ENSG00000125538/ENSG00000163083/ENSG00000136999/ENSG00000123612/ENSG00000181104/ENSG00000134830/ENSG00000134321/ENSG00000115590/ENSG00000137033/ENSG00000113161/ENSG00000006210/ENSG00000163794/ENSG00000092820/ENSG00000122862/ENSG00000102760/ENSG00000205213/ENSG00000179954/ENSG00000158445	IL1B/INHBB/NOV/ACVR1C/F2R/C5AR2/RSAD2/IL1R2/IL33/HMGCR/CX3CL1/UCN/EZR/SRGN/RGCC/LGR4/SSC5D/KCNB1	18	9	ENSG00000163083/ENSG00000181104/ENSG00000134830/ENSG00000115590/ENSG00000006210/ENSG00000163794/ENSG00000102760/ENSG00000179954/ENSG00000158445	9	ENSG00000125538/ENSG00000136999/ENSG00000123612/ENSG00000134321/ENSG00000137033/ENSG00000113161/ENSG00000092820/ENSG00000122862/ENSG00000205213
BP	GO:0045667	regulation of osteoblast differentiation	18|1234	99|13935	0.00247454	0.0328854	ENSG00000136244/ENSG00000183160/ENSG00000121989/ENSG00000164188/ENSG00000168646/ENSG00000183691/ENSG00000111087/ENSG00000160712/ENSG00000019991/ENSG00000180694/ENSG00000185885/ENSG00000166923/ENSG00000188064/ENSG00000112029/ENSG00000012223/ENSG00000115461/ENSG00000198963/ENSG00000125845	IL6/TMEM119/ACVR2A/RANBP3L/AXIN2/NOG/GLI1/IL6R/HGF/TMEM64/IFITM1/GREM1/WNT7B/FBXO5/LTF/IGFBP5/RORB/BMP2	18	11	ENSG00000183160/ENSG00000121989/ENSG00000164188/ENSG00000168646/ENSG00000183691/ENSG00000111087/ENSG00000160712/ENSG00000019991/ENSG00000180694/ENSG00000115461/ENSG00000198963	7	ENSG00000136244/ENSG00000185885/ENSG00000166923/ENSG00000188064/ENSG00000112029/ENSG00000012223/ENSG00000125845
BP	GO:1904029	regulation of cyclin-dependent protein kinase activity	18|1234	99|13935	0.00247454	0.0328854	ENSG00000141052/ENSG00000138646/ENSG00000123975/ENSG00000145386/ENSG00000134057/ENSG00000094804/ENSG00000164045/ENSG00000158402/ENSG00000197299/ENSG00000221978/ENSG00000157456/ENSG00000173207/ENSG00000100526/ENSG00000118971/ENSG00000110092/ENSG00000129757/ENSG00000102760/ENSG00000065150	MYOCD/HERC5/CKS2/CCNA2/CCNB1/CDC6/CDC25A/CDC25C/BLM/CCNL2/CCNB2/CKS1B/CDKN3/CCND2/CCND1/CDKN1C/RGCC/IPO5	18	4	ENSG00000221978/ENSG00000118971/ENSG00000129757/ENSG00000102760	14	ENSG00000141052/ENSG00000138646/ENSG00000123975/ENSG00000145386/ENSG00000134057/ENSG00000094804/ENSG00000164045/ENSG00000158402/ENSG00000197299/ENSG00000157456/ENSG00000173207/ENSG00000100526/ENSG00000110092/ENSG00000065150
BP	GO:0014706	striated muscle tissue development	43|1234	313|13935	0.00249844	0.0328854	ENSG00000122877/ENSG00000060718/ENSG00000141052/ENSG00000187957/ENSG00000138207/ENSG00000078401/ENSG00000135744/ENSG00000117724/ENSG00000185386/ENSG00000137193/ENSG00000149596/ENSG00000112183/ENSG00000049540/ENSG00000170989/ENSG00000134057/ENSG00000135766/ENSG00000117152/ENSG00000183691/ENSG00000011465/ENSG00000154928/ENSG00000111087/ENSG00000169282/ENSG00000126778/ENSG00000111913/ENSG00000182963…	EGR2/COL11A1/MYOCD/DNER/RBP4/EDN1/AGT/CENPF/MAPK11/PIM1/JPH2/RBM24/ELN/S1PR1/CCNB1/EGLN1/RGS4/NOG/DCN/EPHB1/GLI1/KCNAB1/SIX1/RIPOR2/GJC1/NR1D2/MIR222/CDK1/SORBS2/CDON/PDGFRB/DKK1/GREM1/HMGCR/TGFB2/FGF2/STAC3/HEY2/RARA/ERBB3/BTG2/RARB/BMP2	43	22	ENSG00000122877/ENSG00000060718/ENSG00000138207/ENSG00000135744/ENSG00000185386/ENSG00000137193/ENSG00000149596/ENSG00000049540/ENSG00000170989/ENSG00000135766/ENSG00000183691/ENSG00000011465/ENSG00000111087/ENSG00000126778/ENSG00000111913/ENSG00000154556/ENSG00000064309/ENSG00000113721/ENSG00000185482/ENSG00000135547/ENSG00000131759/ENSG00000159388	21	ENSG00000141052/ENSG00000187957/ENSG00000078401/ENSG00000117724/ENSG00000112183/ENSG00000134057/ENSG00000117152/ENSG00000154928/ENSG00000169282/ENSG00000182963/ENSG00000174738/ENSG00000207725/ENSG00000170312/ENSG00000107984/ENSG00000166923/ENSG00000113161/ENSG00000092969/ENSG00000138685/ENSG00000065361/ENSG00000077092/ENSG00000125845
BP	GO:0002726	positive regulation of T cell cytokine production	6|1234	17|13935	0.0025061	0.0328854	ENSG00000136244/ENSG00000125538/ENSG00000115604/ENSG00000115594/ENSG00000134321/ENSG00000172175	IL6/IL1B/IL18R1/IL1R1/RSAD2/MALT1	6	2	ENSG00000115604/ENSG00000115594	4	ENSG00000136244/ENSG00000125538/ENSG00000134321/ENSG00000172175
BP	GO:0043931	ossification involved in bone maturation	6|1234	17|13935	0.0025061	0.0328854	ENSG00000169231/ENSG00000166923/ENSG00000012223/ENSG00000196159/ENSG00000164050/ENSG00000125845	THBS3/GREM1/LTF/FAT4/PLXNB1/BMP2	6	3	ENSG00000169231/ENSG00000196159/ENSG00000164050	3	ENSG00000166923/ENSG00000012223/ENSG00000125845
BP	GO:0044342	type B pancreatic cell proliferation	6|1234	17|13935	0.0025061	0.0328854	ENSG00000136999/ENSG00000089685/ENSG00000116285/ENSG00000115461/ENSG00000054356/ENSG00000146674	NOV/BIRC5/ERRFI1/IGFBP5/PTPRN/IGFBP3	6	4	ENSG00000116285/ENSG00000115461/ENSG00000054356/ENSG00000146674	2	ENSG00000136999/ENSG00000089685
BP	GO:0072170	metanephric tubule development	6|1234	17|13935	0.0025061	0.0328854	ENSG00000198914/ENSG00000128342/ENSG00000115415/ENSG00000188064/ENSG00000196159/ENSG00000205213	POU3F3/LIF/STAT1/WNT7B/FAT4/LGR4	6	2	ENSG00000198914/ENSG00000196159	4	ENSG00000128342/ENSG00000115415/ENSG00000188064/ENSG00000205213
BP	GO:0090189	regulation of branching involved in ureteric bud morphogenesis	6|1234	17|13935	0.0025061	0.0328854	ENSG00000135744/ENSG00000168621/ENSG00000183691/ENSG00000126778/ENSG00000166923/ENSG00000205213	AGT/GDNF/NOG/SIX1/GREM1/LGR4	6	3	ENSG00000135744/ENSG00000183691/ENSG00000126778	3	ENSG00000168621/ENSG00000166923/ENSG00000205213
BP	GO:0051271	negative regulation of cellular component movement	40|1234	286|13935	0.00250953	0.0328854	ENSG00000130203/ENSG00000141052/ENSG00000132386/ENSG00000189058/ENSG00000161544/ENSG00000271447/ENSG00000179593/ENSG00000171877/ENSG00000102265/ENSG00000136999/ENSG00000075213/ENSG00000175538/ENSG00000010278/ENSG00000123612/ENSG00000130303/ENSG00000060656/ENSG00000153993/ENSG00000183691/ENSG00000011465/ENSG00000101280/ENSG00000015413/ENSG00000143507/ENSG00000111913/ENSG00000134830/ENSG00000105894…	APOE/MYOCD/SERPINF1/APOD/CYGB/MMP28/ALOX15B/FRMD5/TIMP1/NOV/SEMA3A/KCNE3/CD9/ACVR1C/BST2/PTPRU/SEMA3D/NOG/DCN/ANGPT4/DPEP1/DUSP10/RIPOR2/C5AR2/PTN/SEMA3F/IL33/IFITM1/GREM1/CX3CL1/MCC/STK26/CORO1C/FGF2/IGFBP5/RGCC/KANK1/CYP19A1/SP100/IGFBP3	40	23	ENSG00000130203/ENSG00000132386/ENSG00000189058/ENSG00000161544/ENSG00000271447/ENSG00000179593/ENSG00000102265/ENSG00000175538/ENSG00000060656/ENSG00000183691/ENSG00000011465/ENSG00000101280/ENSG00000015413/ENSG00000143507/ENSG00000111913/ENSG00000134830/ENSG00000001617/ENSG00000006210/ENSG00000171444/ENSG00000115461/ENSG00000102760/ENSG00000137869/ENSG00000146674	17	ENSG00000141052/ENSG00000171877/ENSG00000136999/ENSG00000075213/ENSG00000010278/ENSG00000123612/ENSG00000130303/ENSG00000153993/ENSG00000105894/ENSG00000137033/ENSG00000185885/ENSG00000166923/ENSG00000134602/ENSG00000110880/ENSG00000138685/ENSG00000107104/ENSG00000067066
BP	GO:0001833	inner cell mass cell proliferation	5|1234	12|13935	0.0025179	0.0329135	ENSG00000101003/ENSG00000146918/ENSG00000147536/ENSG00000149554/ENSG00000139618	GINS1/NCAPG2/GINS4/CHEK1/BRCA2	5	0		5	ENSG00000101003/ENSG00000146918/ENSG00000147536/ENSG00000149554/ENSG00000139618
BP	GO:0001656	metanephros development	14|1234	69|13935	0.00254867	0.0332334	ENSG00000198914/ENSG00000168621/ENSG00000185008/ENSG00000128342/ENSG00000126778/ENSG00000115415/ENSG00000162849/ENSG00000248905/ENSG00000113721/ENSG00000166923/ENSG00000188064/ENSG00000196159/ENSG00000205213/ENSG00000176788	POU3F3/GDNF/ROBO2/LIF/SIX1/STAT1/KIF26B/FMN1/PDGFRB/GREM1/WNT7B/FAT4/LGR4/BASP1	14	6	ENSG00000198914/ENSG00000185008/ENSG00000126778/ENSG00000162849/ENSG00000113721/ENSG00000196159	8	ENSG00000168621/ENSG00000128342/ENSG00000115415/ENSG00000248905/ENSG00000166923/ENSG00000188064/ENSG00000205213/ENSG00000176788
BP	GO:0045069	regulation of viral genome replication	16|1234	84|13935	0.00258373	0.0336075	ENSG00000157601/ENSG00000187608/ENSG00000089127/ENSG00000185745/ENSG00000135114/ENSG00000131747/ENSG00000124107/ENSG00000111331/ENSG00000130303/ENSG00000207725/ENSG00000134321/ENSG00000055332/ENSG00000109971/ENSG00000185885/ENSG00000096063/ENSG00000012223	MX1/ISG15/OAS1/IFIT1/OASL/TOP2A/SLPI/OAS3/BST2/MIR222/RSAD2/EIF2AK2/HSPA8/IFITM1/SRPK1/LTF	16	1	ENSG00000124107	15	ENSG00000157601/ENSG00000187608/ENSG00000089127/ENSG00000185745/ENSG00000135114/ENSG00000131747/ENSG00000111331/ENSG00000130303/ENSG00000207725/ENSG00000134321/ENSG00000055332/ENSG00000109971/ENSG00000185885/ENSG00000096063/ENSG00000012223
BP	GO:0030336	negative regulation of cell migration	35|1234	242|13935	0.00259503	0.0336717	ENSG00000130203/ENSG00000141052/ENSG00000132386/ENSG00000189058/ENSG00000161544/ENSG00000271447/ENSG00000179593/ENSG00000102265/ENSG00000136999/ENSG00000075213/ENSG00000123612/ENSG00000130303/ENSG00000060656/ENSG00000183691/ENSG00000011465/ENSG00000101280/ENSG00000015413/ENSG00000143507/ENSG00000111913/ENSG00000134830/ENSG00000105894/ENSG00000137033/ENSG00000185885/ENSG00000166923/ENSG00000006210…	APOE/MYOCD/SERPINF1/APOD/CYGB/MMP28/ALOX15B/TIMP1/NOV/SEMA3A/ACVR1C/BST2/PTPRU/NOG/DCN/ANGPT4/DPEP1/DUSP10/RIPOR2/C5AR2/PTN/IL33/IFITM1/GREM1/CX3CL1/MCC/STK26/CORO1C/FGF2/IGFBP5/RGCC/KANK1/CYP19A1/SP100/IGFBP3	35	21	ENSG00000130203/ENSG00000132386/ENSG00000189058/ENSG00000161544/ENSG00000271447/ENSG00000179593/ENSG00000102265/ENSG00000060656/ENSG00000183691/ENSG00000011465/ENSG00000101280/ENSG00000015413/ENSG00000143507/ENSG00000111913/ENSG00000134830/ENSG00000006210/ENSG00000171444/ENSG00000115461/ENSG00000102760/ENSG00000137869/ENSG00000146674	14	ENSG00000141052/ENSG00000136999/ENSG00000075213/ENSG00000123612/ENSG00000130303/ENSG00000105894/ENSG00000137033/ENSG00000185885/ENSG00000166923/ENSG00000134602/ENSG00000110880/ENSG00000138685/ENSG00000107104/ENSG00000067066
BP	GO:0055021	regulation of cardiac muscle tissue growth	12|1234	55|13935	0.00268329	0.0346466	ENSG00000138207/ENSG00000078401/ENSG00000185386/ENSG00000137193/ENSG00000134057/ENSG00000117152/ENSG00000183691/ENSG00000111087/ENSG00000207725/ENSG00000170312/ENSG00000138685/ENSG00000135547	RBP4/EDN1/MAPK11/PIM1/CCNB1/RGS4/NOG/GLI1/MIR222/CDK1/FGF2/HEY2	12	6	ENSG00000138207/ENSG00000185386/ENSG00000137193/ENSG00000183691/ENSG00000111087/ENSG00000135547	6	ENSG00000078401/ENSG00000134057/ENSG00000117152/ENSG00000207725/ENSG00000170312/ENSG00000138685
BP	GO:0070192	chromosome organization involved in meiotic cell cycle	12|1234	55|13935	0.00268329	0.0346466	ENSG00000136492/ENSG00000169679/ENSG00000121152/ENSG00000071539/ENSG00000136824/ENSG00000144554/ENSG00000058804/ENSG00000163535/ENSG00000113810/ENSG00000156970/ENSG00000151503/ENSG00000120498	BRIP1/BUB1/NCAPH/TRIP13/SMC2/FANCD2/NDC1/SGO2/SMC4/BUB1B/NCAPD3/TEX11	12	0		12	ENSG00000136492/ENSG00000169679/ENSG00000121152/ENSG00000071539/ENSG00000136824/ENSG00000144554/ENSG00000058804/ENSG00000163535/ENSG00000113810/ENSG00000156970/ENSG00000151503/ENSG00000120498
BP	GO:0006024	glycosaminoglycan biosynthetic process	17|1234	92|13935	0.00269927	0.034768	ENSG00000157766/ENSG00000125538/ENSG00000111846/ENSG00000103044/ENSG00000127083/ENSG00000109814/ENSG00000136542/ENSG00000115884/ENSG00000122176/ENSG00000011465/ENSG00000175264/ENSG00000182022/ENSG00000183098/ENSG00000113721/ENSG00000175040/ENSG00000064225/ENSG00000138798	ACAN/IL1B/GCNT2/HAS3/OMD/UGDH/GALNT5/SDC1/FMOD/DCN/CHST1/CHST15/GPC6/PDGFRB/CHST2/ST3GAL6/EGF	17	9	ENSG00000157766/ENSG00000127083/ENSG00000122176/ENSG00000011465/ENSG00000175264/ENSG00000182022/ENSG00000183098/ENSG00000113721/ENSG00000175040	8	ENSG00000125538/ENSG00000111846/ENSG00000103044/ENSG00000109814/ENSG00000136542/ENSG00000115884/ENSG00000064225/ENSG00000138798
BP	GO:0042180	cellular ketone metabolic process	26|1234	165|13935	0.00273264	0.035112	ENSG00000101255/ENSG00000130208/ENSG00000012048/ENSG00000131203/ENSG00000085662/ENSG00000178752/ENSG00000164951/ENSG00000181019/ENSG00000186480/ENSG00000148926/ENSG00000050165/ENSG00000145335/ENSG00000083720/ENSG00000117009/ENSG00000152256/ENSG00000113161/ENSG00000242366/ENSG00000159231/ENSG00000196139/ENSG00000151632/ENSG00000062282/ENSG00000137869/ENSG00000167588/ENSG00000115159/ENSG00000164211…	TRIB3/APOC1/BRCA1/IDO1/AKR1B1/ERFE/PDP1/NQO1/INSIG1/ADM/DKK3/SNCA/OXCT1/KMO/PDK1/HMGCR/UGT1A8/CBR3/AKR1C3/AKR1C2/DGAT2/CYP19A1/GPD1/GPD2/STARD4/BMP2	26	10	ENSG00000101255/ENSG00000130208/ENSG00000178752/ENSG00000148926/ENSG00000152256/ENSG00000196139/ENSG00000151632/ENSG00000062282/ENSG00000137869/ENSG00000167588	16	ENSG00000012048/ENSG00000131203/ENSG00000085662/ENSG00000164951/ENSG00000181019/ENSG00000186480/ENSG00000050165/ENSG00000145335/ENSG00000083720/ENSG00000117009/ENSG00000113161/ENSG00000242366/ENSG00000159231/ENSG00000115159/ENSG00000164211/ENSG00000125845
BP	GO:0033628	regulation of cell adhesion mediated by integrin	9|1234	35|13935	0.00276546	0.0352637	ENSG00000110031/ENSG00000185499/ENSG00000122861/ENSG00000128567/ENSG00000197635/ENSG00000254087/ENSG00000092969/ENSG00000168615/ENSG00000169242	LPXN/MUC1/PLAU/PODXL/DPP4/LYN/TGFB2/ADAM9/EFNA1	9	3	ENSG00000185499/ENSG00000122861/ENSG00000169242	6	ENSG00000110031/ENSG00000128567/ENSG00000197635/ENSG00000254087/ENSG00000092969/ENSG00000168615
BP	GO:0060421	positive regulation of heart growth	9|1234	35|13935	0.00276546	0.0352637	ENSG00000078401/ENSG00000137193/ENSG00000134057/ENSG00000111087/ENSG00000207725/ENSG00000170312/ENSG00000138685/ENSG00000135547/ENSG00000176788	EDN1/PIM1/CCNB1/GLI1/MIR222/CDK1/FGF2/HEY2/BASP1	9	3	ENSG00000137193/ENSG00000111087/ENSG00000135547	6	ENSG00000078401/ENSG00000134057/ENSG00000207725/ENSG00000170312/ENSG00000138685/ENSG00000176788
BP	GO:0006641	triglyceride metabolic process	15|1234	77|13935	0.00276672	0.0352637	ENSG00000130203/ENSG00000125730/ENSG00000130208/ENSG00000103227/ENSG00000068366/ENSG00000084674/ENSG00000130649/ENSG00000100889/ENSG00000186480/ENSG00000105550/ENSG00000138678/ENSG00000100344/ENSG00000021826/ENSG00000062282/ENSG00000132793	APOE/C3/APOC1/LMF1/ACSL4/APOB/CYP2E1/PCK2/INSIG1/FGF21/GPAT3/PNPLA3/CPS1/DGAT2/LPIN3	15	10	ENSG00000130203/ENSG00000125730/ENSG00000130208/ENSG00000103227/ENSG00000084674/ENSG00000130649/ENSG00000100889/ENSG00000105550/ENSG00000062282/ENSG00000132793	5	ENSG00000068366/ENSG00000186480/ENSG00000138678/ENSG00000100344/ENSG00000021826
BP	GO:1903510	mucopolysaccharide metabolic process	18|1234	100|13935	0.00277399	0.0352637	ENSG00000173376/ENSG00000157766/ENSG00000125538/ENSG00000103044/ENSG00000127083/ENSG00000072571/ENSG00000137193/ENSG00000122176/ENSG00000011465/ENSG00000175264/ENSG00000182022/ENSG00000019991/ENSG00000127415/ENSG00000175040/ENSG00000064225/ENSG00000138685/ENSG00000138798/ENSG00000107742	NDNF/ACAN/IL1B/HAS3/OMD/HMMR/PIM1/FMOD/DCN/CHST1/CHST15/HGF/IDUA/CHST2/ST3GAL6/FGF2/EGF/SPOCK2	18	12	ENSG00000173376/ENSG00000157766/ENSG00000127083/ENSG00000137193/ENSG00000122176/ENSG00000011465/ENSG00000175264/ENSG00000182022/ENSG00000019991/ENSG00000127415/ENSG00000175040/ENSG00000107742	6	ENSG00000125538/ENSG00000103044/ENSG00000072571/ENSG00000064225/ENSG00000138685/ENSG00000138798
BP	GO:0007517	muscle organ development	45|1234	333|13935	0.00277782	0.0352637	ENSG00000122877/ENSG00000060718/ENSG00000141052/ENSG00000187957/ENSG00000138207/ENSG00000078401/ENSG00000130707/ENSG00000117724/ENSG00000196569/ENSG00000185386/ENSG00000137193/ENSG00000149596/ENSG00000128342/ENSG00000112183/ENSG00000049540/ENSG00000170989/ENSG00000134057/ENSG00000135766/ENSG00000117152/ENSG00000183691/ENSG00000011465/ENSG00000154928/ENSG00000111087/ENSG00000169282/ENSG00000126778…	EGR2/COL11A1/MYOCD/DNER/RBP4/EDN1/ASS1/CENPF/LAMA2/MAPK11/PIM1/JPH2/LIF/RBM24/ELN/S1PR1/CCNB1/EGLN1/RGS4/NOG/DCN/EPHB1/GLI1/KCNAB1/SIX1/RIPOR2/NR1D2/MIR222/ETV1/CDK1/CDON/DKK1/GREM1/HMGCR/HBEGF/TGFB2/FGF2/LARGE1/STAC3/HEY2/ERBB3/BTG2/COL6A3/BASP1/BMP2	45	22	ENSG00000122877/ENSG00000060718/ENSG00000138207/ENSG00000130707/ENSG00000196569/ENSG00000185386/ENSG00000137193/ENSG00000149596/ENSG00000049540/ENSG00000170989/ENSG00000135766/ENSG00000183691/ENSG00000011465/ENSG00000111087/ENSG00000126778/ENSG00000111913/ENSG00000064309/ENSG00000133424/ENSG00000185482/ENSG00000135547/ENSG00000159388/ENSG00000163359	23	ENSG00000141052/ENSG00000187957/ENSG00000078401/ENSG00000117724/ENSG00000128342/ENSG00000112183/ENSG00000134057/ENSG00000117152/ENSG00000154928/ENSG00000169282/ENSG00000174738/ENSG00000207725/ENSG00000006468/ENSG00000170312/ENSG00000107984/ENSG00000166923/ENSG00000113161/ENSG00000113070/ENSG00000092969/ENSG00000138685/ENSG00000065361/ENSG00000176788/ENSG00000125845
BP	GO:0043524	negative regulation of neuron apoptotic process	21|1234	124|13935	0.00280967	0.0354973	ENSG00000130203/ENSG00000006016/ENSG00000173376/ENSG00000107731/ENSG00000120899/ENSG00000176697/ENSG00000168621/ENSG00000089685/ENSG00000134259/ENSG00000118193/ENSG00000181104/ENSG00000126778/ENSG00000145335/ENSG00000144355/ENSG00000198400/ENSG00000006210/ENSG00000196584/ENSG00000065361/ENSG00000159388/ENSG00000197405/ENSG00000144381	APOE/CRLF1/NDNF/UNC5B/PTK2B/BDNF/GDNF/BIRC5/NGF/KIF14/F2R/SIX1/SNCA/DLX1/NTRK1/CX3CL1/XRCC2/ERBB3/BTG2/C5AR1/HSPD1	21	11	ENSG00000130203/ENSG00000006016/ENSG00000173376/ENSG00000107731/ENSG00000120899/ENSG00000181104/ENSG00000126778/ENSG00000198400/ENSG00000006210/ENSG00000159388/ENSG00000197405	10	ENSG00000176697/ENSG00000168621/ENSG00000089685/ENSG00000134259/ENSG00000118193/ENSG00000145335/ENSG00000144355/ENSG00000196584/ENSG00000065361/ENSG00000144381
BP	GO:0061351	neural precursor cell proliferation	21|1234	124|13935	0.00280967	0.0354973	ENSG00000125538/ENSG00000150907/ENSG00000198914/ENSG00000171241/ENSG00000163507/ENSG00000253368/ENSG00000161800/ENSG00000066279/ENSG00000118193/ENSG00000154928/ENSG00000165304/ENSG00000150764/ENSG00000167325/ENSG00000254087/ENSG00000064309/ENSG00000006210/ENSG00000198835/ENSG00000138798/ENSG00000159388/ENSG00000197405/ENSG00000007372	IL1B/FOXO1/POU3F3/SHCBP1/CIP2A/TRNP1/RACGAP1/ASPM/KIF14/EPHB1/MELK/DIXDC1/RRM1/LYN/CDON/CX3CL1/GJC2/EGF/BTG2/C5AR1/PAX6	21	9	ENSG00000150907/ENSG00000198914/ENSG00000253368/ENSG00000150764/ENSG00000064309/ENSG00000006210/ENSG00000198835/ENSG00000159388/ENSG00000197405	12	ENSG00000125538/ENSG00000171241/ENSG00000163507/ENSG00000161800/ENSG00000066279/ENSG00000118193/ENSG00000154928/ENSG00000165304/ENSG00000167325/ENSG00000254087/ENSG00000138798/ENSG00000007372
BP	GO:0043900	regulation of multi-organism process	43|1234	315|13935	0.00281841	0.0355227	ENSG00000130203/ENSG00000157601/ENSG00000187608/ENSG00000125538/ENSG00000089127/ENSG00000185745/ENSG00000129988/ENSG00000138646/ENSG00000163083/ENSG00000107201/ENSG00000163661/ENSG00000135114/ENSG00000102265/ENSG00000131747/ENSG00000124107/ENSG00000197561/ENSG00000166033/ENSG00000123612/ENSG00000087586/ENSG00000111331/ENSG00000130303/ENSG00000010610/ENSG00000196352/ENSG00000153094/ENSG00000108854…	APOE/MX1/ISG15/IL1B/OAS1/IFIT1/LBP/HERC5/INHBB/DDX58/PTX3/OASL/TIMP1/TOP2A/SLPI/ELANE/HTRA1/ACVR1C/AURKA/OAS3/BST2/CD4/CD55/BCL2L11/SMURF2/STAT1/TRIM14/BIRC3/MIR222/RSAD2/INHBA/EDNRB/EIF2AK2/HSPA8/IFITM1/CX3CL1/TRIM21/SRPK1/DDX60/LTF/MICB/PARP9/CFAP69	43	13	ENSG00000130203/ENSG00000129988/ENSG00000163083/ENSG00000163661/ENSG00000102265/ENSG00000124107/ENSG00000197561/ENSG00000166033/ENSG00000010610/ENSG00000153094/ENSG00000136160/ENSG00000006210/ENSG00000105792	30	ENSG00000157601/ENSG00000187608/ENSG00000125538/ENSG00000089127/ENSG00000185745/ENSG00000138646/ENSG00000107201/ENSG00000135114/ENSG00000131747/ENSG00000123612/ENSG00000087586/ENSG00000111331/ENSG00000130303/ENSG00000196352/ENSG00000108854/ENSG00000115415/ENSG00000106785/ENSG00000023445/ENSG00000207725/ENSG00000134321/ENSG00000122641/ENSG00000055332/ENSG00000109971/ENSG00000185885/ENSG00000132109…
BP	GO:0070482	response to oxygen levels	42|1234	306|13935	0.00283278	0.0356188	ENSG00000168209/ENSG00000107159/ENSG00000173376/ENSG00000141052/ENSG00000125538/ENSG00000162692/ENSG00000161544/ENSG00000150907/ENSG00000078401/ENSG00000120899/ENSG00000104419/ENSG00000136492/ENSG00000164171/ENSG00000145386/ENSG00000122861/ENSG00000134057/ENSG00000135766/ENSG00000197635/ENSG00000167772/ENSG00000176171/ENSG00000101280/ENSG00000123104/ENSG00000148926/ENSG00000155816/ENSG00000105894…	DDIT4/CA9/NDNF/MYOCD/IL1B/VCAM1/CYGB/FOXO1/EDN1/PTK2B/NDRG1/BRIP1/ITGA2/CCNA2/PLAU/CCNB1/EGLN1/DPP4/ANGPTL4/BNIP3/ANGPT4/ITPR2/ADM/FMN2/PTN/NOL3/MGARP/MTHFR/PDGFRB/PDK1/FAM162A/TGFB2/ENO1/SOD3/MST1/SUV39H2/STC2/RGCC/HSPD1/SLC2A1/ATP6V1A/BMP2	42	24	ENSG00000168209/ENSG00000107159/ENSG00000173376/ENSG00000162692/ENSG00000161544/ENSG00000150907/ENSG00000120899/ENSG00000104419/ENSG00000122861/ENSG00000135766/ENSG00000167772/ENSG00000176171/ENSG00000101280/ENSG00000148926/ENSG00000140939/ENSG00000177000/ENSG00000113721/ENSG00000152256/ENSG00000114023/ENSG00000074800/ENSG00000109610/ENSG00000173531/ENSG00000102760/ENSG00000117394	18	ENSG00000141052/ENSG00000125538/ENSG00000078401/ENSG00000136492/ENSG00000164171/ENSG00000145386/ENSG00000134057/ENSG00000197635/ENSG00000123104/ENSG00000155816/ENSG00000105894/ENSG00000137463/ENSG00000092969/ENSG00000152455/ENSG00000113739/ENSG00000144381/ENSG00000114573/ENSG00000125845
BP	GO:0043523	regulation of neuron apoptotic process	27|1234	174|13935	0.00286149	0.0358943	ENSG00000130203/ENSG00000006016/ENSG00000173376/ENSG00000125538/ENSG00000107731/ENSG00000120899/ENSG00000176697/ENSG00000168621/ENSG00000089685/ENSG00000181019/ENSG00000134259/ENSG00000118193/ENSG00000181104/ENSG00000153094/ENSG00000126778/ENSG00000145335/ENSG00000144355/ENSG00000077264/ENSG00000198400/ENSG00000006210/ENSG00000092969/ENSG00000196584/ENSG00000065361/ENSG00000159388/ENSG00000197405…	APOE/CRLF1/NDNF/IL1B/UNC5B/PTK2B/BDNF/GDNF/BIRC5/NQO1/NGF/KIF14/F2R/BCL2L11/SIX1/SNCA/DLX1/PAK3/NTRK1/CX3CL1/TGFB2/XRCC2/ERBB3/BTG2/C5AR1/HSPD1/KCNB1	27	13	ENSG00000130203/ENSG00000006016/ENSG00000173376/ENSG00000107731/ENSG00000120899/ENSG00000181104/ENSG00000153094/ENSG00000126778/ENSG00000198400/ENSG00000006210/ENSG00000159388/ENSG00000197405/ENSG00000158445	14	ENSG00000125538/ENSG00000176697/ENSG00000168621/ENSG00000089685/ENSG00000181019/ENSG00000134259/ENSG00000118193/ENSG00000145335/ENSG00000144355/ENSG00000077264/ENSG00000092969/ENSG00000196584/ENSG00000065361/ENSG00000144381
BP	GO:0051402	neuron apoptotic process	30|1234	200|13935	0.00292986	0.0366649	ENSG00000130203/ENSG00000006016/ENSG00000173376/ENSG00000125538/ENSG00000107731/ENSG00000120899/ENSG00000176697/ENSG00000168621/ENSG00000089685/ENSG00000181019/ENSG00000134259/ENSG00000118193/ENSG00000181104/ENSG00000176171/ENSG00000153094/ENSG00000126778/ENSG00000145335/ENSG00000144355/ENSG00000064300/ENSG00000077264/ENSG00000198400/ENSG00000006210/ENSG00000114023/ENSG00000092969/ENSG00000196584…	APOE/CRLF1/NDNF/IL1B/UNC5B/PTK2B/BDNF/GDNF/BIRC5/NQO1/NGF/KIF14/F2R/BNIP3/BCL2L11/SIX1/SNCA/DLX1/NGFR/PAK3/NTRK1/CX3CL1/FAM162A/TGFB2/XRCC2/ERBB3/BTG2/C5AR1/HSPD1/KCNB1	30	16	ENSG00000130203/ENSG00000006016/ENSG00000173376/ENSG00000107731/ENSG00000120899/ENSG00000181104/ENSG00000176171/ENSG00000153094/ENSG00000126778/ENSG00000064300/ENSG00000198400/ENSG00000006210/ENSG00000114023/ENSG00000159388/ENSG00000197405/ENSG00000158445	14	ENSG00000125538/ENSG00000176697/ENSG00000168621/ENSG00000089685/ENSG00000181019/ENSG00000134259/ENSG00000118193/ENSG00000145335/ENSG00000144355/ENSG00000077264/ENSG00000092969/ENSG00000196584/ENSG00000065361/ENSG00000144381
BP	GO:0044262	cellular carbohydrate metabolic process	34|1234	235|13935	0.00294477	0.0367644	ENSG00000168209/ENSG00000103044/ENSG00000150907/ENSG00000120899/ENSG00000084734/ENSG00000114268/ENSG00000130766/ENSG00000085662/ENSG00000173918/ENSG00000141401/ENSG00000198743/ENSG00000100889/ENSG00000119938/ENSG00000257335/ENSG00000104812/ENSG00000111670/ENSG00000079739/ENSG00000100253/ENSG00000067177/ENSG00000145335/ENSG00000167244/ENSG00000164776/ENSG00000127415/ENSG00000152256/ENSG00000185900…	DDIT4/HAS3/FOXO1/PTK2B/GCKR/PFKFB4/SESN2/AKR1B1/C1QTNF1/IMPA2/SLC5A3/PCK2/PPP1R3C/MGAM/GYS1/GNPTAB/PGM1/MIOX/PHKA1/SNCA/IGF2/PHKG1/IDUA/PDK1/POMK/IGFBP5/PPP1R3G/INPP5B/OGT/DGAT2/MTMR2/GPD2/IGFBP3/SLC2A1	34	24	ENSG00000168209/ENSG00000150907/ENSG00000120899/ENSG00000114268/ENSG00000130766/ENSG00000173918/ENSG00000141401/ENSG00000100889/ENSG00000119938/ENSG00000104812/ENSG00000079739/ENSG00000100253/ENSG00000067177/ENSG00000167244/ENSG00000164776/ENSG00000127415/ENSG00000152256/ENSG00000115461/ENSG00000219607/ENSG00000204084/ENSG00000147162/ENSG00000062282/ENSG00000146674/ENSG00000117394	10	ENSG00000103044/ENSG00000084734/ENSG00000085662/ENSG00000198743/ENSG00000257335/ENSG00000111670/ENSG00000145335/ENSG00000185900/ENSG00000087053/ENSG00000115159
BP	GO:0051048	negative regulation of secretion	26|1234	166|13935	0.00297458	0.036875	ENSG00000125538/ENSG00000163083/ENSG00000078401/ENSG00000136999/ENSG00000185149/ENSG00000123612/ENSG00000128342/ENSG00000181104/ENSG00000095752/ENSG00000134830/ENSG00000145335/ENSG00000134321/ENSG00000115590/ENSG00000122641/ENSG00000137033/ENSG00000113161/ENSG00000006210/ENSG00000163794/ENSG00000092820/ENSG00000122862/ENSG00000138798/ENSG00000102760/ENSG00000065361/ENSG00000205213/ENSG00000179954…	IL1B/INHBB/EDN1/NOV/NPY2R/ACVR1C/LIF/F2R/IL11/C5AR2/SNCA/RSAD2/IL1R2/INHBA/IL33/HMGCR/CX3CL1/UCN/EZR/SRGN/EGF/RGCC/ERBB3/LGR4/SSC5D/KCNB1	26	10	ENSG00000163083/ENSG00000185149/ENSG00000181104/ENSG00000134830/ENSG00000115590/ENSG00000006210/ENSG00000163794/ENSG00000102760/ENSG00000179954/ENSG00000158445	16	ENSG00000125538/ENSG00000078401/ENSG00000136999/ENSG00000123612/ENSG00000128342/ENSG00000095752/ENSG00000145335/ENSG00000134321/ENSG00000122641/ENSG00000137033/ENSG00000113161/ENSG00000092820/ENSG00000122862/ENSG00000138798/ENSG00000065361/ENSG00000205213
BP	GO:0051099	positive regulation of binding	26|1234	166|13935	0.00297458	0.036875	ENSG00000130203/ENSG00000141052/ENSG00000101255/ENSG00000176697/ENSG00000164171/ENSG00000145632/ENSG00000134259/ENSG00000131981/ENSG00000111913/ENSG00000115896/ENSG00000100060/ENSG00000106003/ENSG00000146670/ENSG00000117632/ENSG00000197747/ENSG00000051108/ENSG00000106123/ENSG00000148737/ENSG00000143933/ENSG00000138496/ENSG00000131759/ENSG00000138798/ENSG00000159640/ENSG00000004399/ENSG00000112312…	APOE/MYOCD/TRIB3/BDNF/ITGA2/PLK2/NGF/LGALS3/RIPOR2/PLCL1/MFNG/LFNG/CDCA5/STMN1/S100A10/HERPUD1/EPHB6/TCF7L2/CALM2/PARP9/RARA/EGF/ACE/PLXND1/GMNN/BMP2	26	13	ENSG00000130203/ENSG00000101255/ENSG00000131981/ENSG00000111913/ENSG00000115896/ENSG00000106003/ENSG00000197747/ENSG00000051108/ENSG00000106123/ENSG00000148737/ENSG00000131759/ENSG00000159640/ENSG00000004399	13	ENSG00000141052/ENSG00000176697/ENSG00000164171/ENSG00000145632/ENSG00000134259/ENSG00000100060/ENSG00000146670/ENSG00000117632/ENSG00000143933/ENSG00000138496/ENSG00000138798/ENSG00000112312/ENSG00000125845
BP	GO:1904018	positive regulation of vasculature development	26|1234	166|13935	0.00297458	0.036875	ENSG00000141052/ENSG00000125538/ENSG00000128165/ENSG00000125730/ENSG00000120899/ENSG00000166292/ENSG00000039537/ENSG00000012048/ENSG00000176170/ENSG00000113578/ENSG00000115008/ENSG00000145632/ENSG00000183287/ENSG00000167772/ENSG00000101280/ENSG00000199038/ENSG00000148926/ENSG00000171236/ENSG00000019991/ENSG00000133639/ENSG00000166923/ENSG00000006210/ENSG00000138685/ENSG00000106211/ENSG00000197405…	MYOCD/IL1B/ADM2/C3/PTK2B/TMEM100/C6/BRCA1/SPHK1/FGF1/IL1A/PLK2/CCBE1/ANGPTL4/ANGPT4/MIR210/ADM/LRG1/HGF/BTG1/GREM1/CX3CL1/FGF2/HSPB1/C5AR1/CTH	26	16	ENSG00000128165/ENSG00000125730/ENSG00000120899/ENSG00000166292/ENSG00000039537/ENSG00000167772/ENSG00000101280/ENSG00000199038/ENSG00000148926/ENSG00000171236/ENSG00000019991/ENSG00000133639/ENSG00000006210/ENSG00000106211/ENSG00000197405/ENSG00000116761	10	ENSG00000141052/ENSG00000125538/ENSG00000012048/ENSG00000176170/ENSG00000113578/ENSG00000115008/ENSG00000145632/ENSG00000183287/ENSG00000166923/ENSG00000138685
[truncated: 148 more rows]

## Sheet: AvsB_Up
Category	GOID	Description	GeneRatio	BgRatio	pvalue	padj	geneID	geneName	Count
[truncated: 248 more rows]

## Sheet: AvsB_Down
Category	GOID	Description	GeneRatio	BgRatio	pvalue	padj	geneID	geneName	Count
[truncated: 386 more rows]

## Sheet: CvsB_All
Category	GOID	Description	GeneRatio	BgRatio	pvalue	padj	geneID	geneName	Count	Up	Up_Gene_id	Down	Down_Gene_id
[truncated: 24 more rows]

## Sheet: CvsB_Up
Category	GOID	Description	GeneRatio	BgRatio	pvalue	padj	geneID	geneName	Count
[truncated: 34 more rows]

[truncated: 6 more sheets: CvsB_Down, BvsD_All, BvsD_Up, CvsD_All, CvsD_Up, CvsD_Down]
