# Supplementary material for: Transcriptomic profiling of the telomerase transformed Mesenchymal stromal cells derived adipocytes in response to rosiglitazone
Source: BMC Genom Data. 2022 Mar 9;23:17. doi: 10.1186/s12863-022-01027-z (PMC8905835; doi:10.1186/s12863-022-01027-z)
Supplement: Supplementary file 5 — Additional file 5. [file 12863_2022_1027_MOESM5_ESM.xlsx]

## Sheet: Read Me
		This file contains full details of significantly enriched KEGG pathways found in all experimental groups studied:
		A	iMSC3-hTERT
		B	Adipocytes derived in the absence of Rosiglitazone
		C	Adipocytes derived in the presence of Rosiglitazone added in induction media only
		D	Adipocytes derived in the presence of Rosiglitazone added both in the induction and maintenance media
			A vs B	Control group = A		Experimental group = B
			B vs C	Control group = B		Experimental group = C
			B vs D	Control group = B		Experimental group = D
			C vs D	Control group = C		Experimental group = D

## Sheet: AvsB_All
KEGGID	Description	GeneRatio	BgRatio	pvalue	padj	geneID	geneName	keggID	Count	Up	Up_Gene_id	Down	Down_Gene_id
hsa04610	Complement and coagulation cascades	18|566	59|5733	8.19766e-06	0.00247569	ENSG00000197632/ENSG00000125730/ENSG00000149131/ENSG00000175899/ENSG00000100739/ENSG00000112936/ENSG00000127241/ENSG00000164220/ENSG00000039537/ENSG00000122861/ENSG00000181104/ENSG00000196352/ENSG00000182326/ENSG00000159403/ENSG00000101000/ENSG00000188488/ENSG00000178726/ENSG00000197405	SERPINB2/C3/SERPING1/A2M/BDKRB1/C7/MASP1/F2RL2/C6/PLAU/F2R/CD55/C1S/C1R/PROCR/SERPINA5/THBD/C5AR1	hsa:5055/hsa:718/hsa:710/hsa:2/hsa:623/hsa:730/hsa:5648/hsa:2151/hsa:729/hsa:5328/hsa:2149/hsa:1604/hsa:716/hsa:715/hsa:10544/hsa:5104/hsa:7056/hsa:728	18	12	ENSG00000125730/ENSG00000149131/ENSG00000175899/ENSG00000112936/ENSG00000127241/ENSG00000039537/ENSG00000122861/ENSG00000181104/ENSG00000182326/ENSG00000159403/ENSG00000188488/ENSG00000197405	6	ENSG00000197632/ENSG00000100739/ENSG00000164220/ENSG00000196352/ENSG00000101000/ENSG00000178726
hsa04110	Cell cycle	27|566	118|5733	2.13664e-05	0.00322632	ENSG00000169679/ENSG00000145386/ENSG00000112742/ENSG00000134057/ENSG00000094804/ENSG00000093009/ENSG00000085840/ENSG00000164045/ENSG00000164611/ENSG00000091651/ENSG00000158402/ENSG00000104738/ENSG00000149554/ENSG00000123374/ENSG00000080839/ENSG00000170312/ENSG00000157456/ENSG00000156970/ENSG00000164109/ENSG00000132646/ENSG00000092969/ENSG00000118971/ENSG00000154473/ENSG00000076003/ENSG00000006634…	BUB1/CCNA2/TTK/CCNB1/CDC6/CDC45/ORC1/CDC25A/PTTG1/ORC6/CDC25C/MCM4/CHEK1/CDK2/RBL1/CDK1/CCNB2/BUB1B/MAD2L1/PCNA/TGFB2/CCND2/BUB3/MCM6/DBF4/CCND1/SKP2	hsa:699/hsa:890/hsa:7272/hsa:891/hsa:990/hsa:8318/hsa:4998/hsa:993/hsa:9232/hsa:23594/hsa:995/hsa:4173/hsa:1111/hsa:1017/hsa:5933/hsa:983/hsa:9133/hsa:701/hsa:4085/hsa:5111/hsa:7042/hsa:894/hsa:9184/hsa:4175/hsa:10926/hsa:595/hsa:6502	27	1	ENSG00000118971	26	ENSG00000169679/ENSG00000145386/ENSG00000112742/ENSG00000134057/ENSG00000094804/ENSG00000093009/ENSG00000085840/ENSG00000164045/ENSG00000164611/ENSG00000091651/ENSG00000158402/ENSG00000104738/ENSG00000149554/ENSG00000123374/ENSG00000080839/ENSG00000170312/ENSG00000157456/ENSG00000156970/ENSG00000164109/ENSG00000132646/ENSG00000092969/ENSG00000154473/ENSG00000076003/ENSG00000006634/ENSG00000110092…
hsa04060	Cytokine-cytokine receptor interaction	38|566	197|5733	3.31778e-05	0.0033399	ENSG00000136244/ENSG00000125538/ENSG00000139269/ENSG00000130513/ENSG00000157368/ENSG00000172349/ENSG00000115604/ENSG00000163083/ENSG00000115594/ENSG00000168685/ENSG00000121989/ENSG00000164761/ENSG00000127863/ENSG00000174564/ENSG00000123612/ENSG00000115008/ENSG00000128342/ENSG00000134259/ENSG00000095752/ENSG00000010610/ENSG00000141655/ENSG00000125735/ENSG00000160712/ENSG00000115590/ENSG00000122641…	IL6/IL1B/INHBE/GDF15/IL34/IL16/IL18R1/INHBB/IL1R1/IL7R/ACVR2A/TNFRSF11B/TNFRSF19/IL20RB/ACVR1C/IL1A/LIF/NGF/IL11/CD4/TNFRSF11A/TNFSF14/IL6R/IL1R2/INHBA/IL33/NGFR/TNFRSF10A/CCR10/AMH/CX3CL1/IL17RE/ACKR4/TGFB2/TNFSF9/IL26/CCL26/BMP2	hsa:3569/hsa:3553/hsa:83729/hsa:9518/hsa:146433/hsa:3603/hsa:8809/hsa:3625/hsa:3554/hsa:3575/hsa:92/hsa:4982/hsa:55504/hsa:53833/hsa:130399/hsa:3552/hsa:3976/hsa:4803/hsa:3589/hsa:920/hsa:8792/hsa:8740/hsa:3570/hsa:7850/hsa:3624/hsa:90865/hsa:4804/hsa:8797/hsa:2826/hsa:268/hsa:6376/hsa:132014/hsa:51554/hsa:7042/hsa:8744/hsa:55801/hsa:10344/hsa:650	38	20	ENSG00000139269/ENSG00000130513/ENSG00000157368/ENSG00000172349/ENSG00000115604/ENSG00000163083/ENSG00000115594/ENSG00000121989/ENSG00000127863/ENSG00000174564/ENSG00000010610/ENSG00000125735/ENSG00000160712/ENSG00000115590/ENSG00000064300/ENSG00000184451/ENSG00000104899/ENSG00000006210/ENSG00000163701/ENSG00000111536	18	ENSG00000136244/ENSG00000125538/ENSG00000168685/ENSG00000164761/ENSG00000123612/ENSG00000115008/ENSG00000128342/ENSG00000134259/ENSG00000095752/ENSG00000141655/ENSG00000122641/ENSG00000137033/ENSG00000104689/ENSG00000129048/ENSG00000092969/ENSG00000125657/ENSG00000006606/ENSG00000125845
hsa04151	PI3K-Akt signaling pathway	47|566	289|5733	0.00033399	0.0217928	ENSG00000168209/ENSG00000105664/ENSG00000136244/ENSG00000168685/ENSG00000118515/ENSG00000176697/ENSG00000164171/ENSG00000012048/ENSG00000145675/ENSG00000118785/ENSG00000196569/ENSG00000113578/ENSG00000134259/ENSG00000143590/ENSG00000100889/ENSG00000074211/ENSG00000127920/ENSG00000181104/ENSG00000105550/ENSG00000181072/ENSG00000169231/ENSG00000080824/ENSG00000101280/ENSG00000153094/ENSG00000104812…	DDIT4/COMP/IL6/IL7R/SGK1/BDNF/ITGA2/BRCA1/PIK3R1/SPP1/LAMA2/FGF1/NGF/EFNA3/PCK2/PPP2R2C/GNG11/F2R/FGF21/CHRM2/THBS3/HSP90AA1/ANGPT4/BCL2L11/GYS1/ITGA10/CDK2/IL6R/HGF/FGF5/NGFR/PDGFRB/NTRK1/COL4A3/CCND2/COL4A4/LAMC2/FGF2/COL6A6/CCND1/EGF/EIF4E/ERBB3/LPAR6/COL6A3/EFNA1/IBSP	hsa:54541/hsa:1311/hsa:3569/hsa:3575/hsa:6446/hsa:627/hsa:3673/hsa:672/hsa:5295/hsa:6696/hsa:3908/hsa:2246/hsa:4803/hsa:1944/hsa:5106/hsa:5522/hsa:2791/hsa:2149/hsa:26291/hsa:1129/hsa:7059/hsa:3320/hsa:51378/hsa:10018/hsa:2997/hsa:8515/hsa:1017/hsa:3570/hsa:3082/hsa:2250/hsa:4804/hsa:5159/hsa:4914/hsa:1285/hsa:894/hsa:1286/hsa:3918/hsa:2247/hsa:131873/hsa:595/hsa:1950/hsa:1977/hsa:2065/hsa:10161/…	47	25	ENSG00000168209/ENSG00000105664/ENSG00000145675/ENSG00000196569/ENSG00000143590/ENSG00000100889/ENSG00000074211/ENSG00000181104/ENSG00000105550/ENSG00000169231/ENSG00000101280/ENSG00000153094/ENSG00000104812/ENSG00000143127/ENSG00000160712/ENSG00000019991/ENSG00000064300/ENSG00000113721/ENSG00000198400/ENSG00000169031/ENSG00000118971/ENSG00000081052/ENSG00000139679/ENSG00000163359/ENSG00000169242	22	ENSG00000136244/ENSG00000168685/ENSG00000118515/ENSG00000176697/ENSG00000164171/ENSG00000012048/ENSG00000118785/ENSG00000113578/ENSG00000134259/ENSG00000127920/ENSG00000181072/ENSG00000080824/ENSG00000123374/ENSG00000138675/ENSG00000058085/ENSG00000138685/ENSG00000206384/ENSG00000110092/ENSG00000138798/ENSG00000151247/ENSG00000065361/ENSG00000029559
hsa03030	DNA replication	11|566	35|5733	0.000360807	0.0217928	ENSG00000168496/ENSG00000104738/ENSG00000146143/ENSG00000132646/ENSG00000100479/ENSG00000101868/ENSG00000076003/ENSG00000138346/ENSG00000133119/ENSG00000111445/ENSG00000049541	FEN1/MCM4/PRIM2/PCNA/POLE2/POLA1/MCM6/DNA2/RFC3/RFC5/RFC2	hsa:2237/hsa:4173/hsa:5558/hsa:5111/hsa:5427/hsa:5422/hsa:4175/hsa:1763/hsa:5983/hsa:5985/hsa:5982	11	0		11	ENSG00000168496/ENSG00000104738/ENSG00000146143/ENSG00000132646/ENSG00000100479/ENSG00000101868/ENSG00000076003/ENSG00000138346/ENSG00000133119/ENSG00000111445/ENSG00000049541
hsa01523	Antifolate resistance	9|566	27|5733	0.000767318	0.0386217	ENSG00000136244/ENSG00000125538/ENSG00000118777/ENSG00000110203/ENSG00000108846/ENSG00000177000/ENSG00000228716/ENSG00000137563/ENSG00000176890	IL6/IL1B/ABCG2/FOLR3/ABCC3/MTHFR/DHFR/GGH/TYMS	hsa:3569/hsa:3553/hsa:9429/hsa:2352/hsa:8714/hsa:4524/hsa:1719/hsa:8836/hsa:7298	9	2	ENSG00000108846/ENSG00000177000	7	ENSG00000136244/ENSG00000125538/ENSG00000118777/ENSG00000110203/ENSG00000228716/ENSG00000137563/ENSG00000176890

## Sheet: AvsB_Up
KEGGID	Description	GeneRatio	BgRatio	pvalue	padj	geneID	geneName	keggID	Count
hsa04610	Complement and coagulation cascades	12|263	59|5733	1.09822e-05	0.00292127	ENSG00000125730/ENSG00000149131/ENSG00000175899/ENSG00000112936/ENSG00000127241/ENSG00000039537/ENSG00000122861/ENSG00000181104/ENSG00000182326/ENSG00000159403/ENSG00000188488/ENSG00000197405	C3/SERPING1/A2M/C7/MASP1/C6/PLAU/F2R/C1S/C1R/SERPINA5/C5AR1	hsa:718/hsa:710/hsa:2/hsa:730/hsa:5648/hsa:729/hsa:5328/hsa:2149/hsa:716/hsa:715/hsa:5104/hsa:728	12
hsa04974	Protein digestion and absorption	11|263	68|5733	0.000229012	0.0304586	ENSG00000124749/ENSG00000060718/ENSG00000018625/ENSG00000187955/ENSG00000175538/ENSG00000049540/ENSG00000080573/ENSG00000204291/ENSG00000169031/ENSG00000081052/ENSG00000163359	COL21A1/COL11A1/ATP1A2/COL14A1/KCNE3/ELN/COL5A3/COL15A1/COL4A3/COL4A4/COL6A3	hsa:81578/hsa:1301/hsa:477/hsa:7373/hsa:10008/hsa:2006/hsa:50509/hsa:1306/hsa:1285/hsa:1286/hsa:1293	11

## Sheet: AvsB_Down
KEGGID	Description	GeneRatio	BgRatio	pvalue	padj	geneID	geneName	keggID	Count
hsa04110	Cell cycle	26|303	118|5733	2.47855e-10	6.89038e-08	ENSG00000169679/ENSG00000145386/ENSG00000112742/ENSG00000134057/ENSG00000094804/ENSG00000093009/ENSG00000085840/ENSG00000164045/ENSG00000164611/ENSG00000091651/ENSG00000158402/ENSG00000104738/ENSG00000149554/ENSG00000123374/ENSG00000080839/ENSG00000170312/ENSG00000157456/ENSG00000156970/ENSG00000164109/ENSG00000132646/ENSG00000092969/ENSG00000154473/ENSG00000076003/ENSG00000006634/ENSG00000110092…	BUB1/CCNA2/TTK/CCNB1/CDC6/CDC45/ORC1/CDC25A/PTTG1/ORC6/CDC25C/MCM4/CHEK1/CDK2/RBL1/CDK1/CCNB2/BUB1B/MAD2L1/PCNA/TGFB2/BUB3/MCM6/DBF4/CCND1/SKP2	hsa:699/hsa:890/hsa:7272/hsa:891/hsa:990/hsa:8318/hsa:4998/hsa:993/hsa:9232/hsa:23594/hsa:995/hsa:4173/hsa:1111/hsa:1017/hsa:5933/hsa:983/hsa:9133/hsa:701/hsa:4085/hsa:5111/hsa:7042/hsa:9184/hsa:4175/hsa:10926/hsa:595/hsa:6502	26
hsa03030	DNA replication	11|303	35|5733	1.00066e-06	0.000139091	ENSG00000168496/ENSG00000104738/ENSG00000146143/ENSG00000132646/ENSG00000100479/ENSG00000101868/ENSG00000076003/ENSG00000138346/ENSG00000133119/ENSG00000111445/ENSG00000049541	FEN1/MCM4/PRIM2/PCNA/POLE2/POLA1/MCM6/DNA2/RFC3/RFC5/RFC2	hsa:2237/hsa:4173/hsa:5558/hsa:5111/hsa:5427/hsa:5422/hsa:4175/hsa:1763/hsa:5983/hsa:5985/hsa:5982	11
hsa05164	Influenza A	18|303	126|5733	9.5498e-05	0.00884948	ENSG00000136244/ENSG00000157601/ENSG00000111335/ENSG00000125538/ENSG00000089127/ENSG00000107201/ENSG00000115008/ENSG00000111331/ENSG00000182481/ENSG00000115415/ENSG00000134321/ENSG00000137033/ENSG00000055332/ENSG00000109971/ENSG00000104689/ENSG00000116679/ENSG00000160752/ENSG00000115267	IL6/MX1/OAS2/IL1B/OAS1/DDX58/IL1A/OAS3/KPNA2/STAT1/RSAD2/IL33/EIF2AK2/HSPA8/TNFRSF10A/IVNS1ABP/FDPS/IFIH1	hsa:3569/hsa:4599/hsa:4939/hsa:3553/hsa:4938/hsa:23586/hsa:3552/hsa:4940/hsa:3838/hsa:6772/hsa:91543/hsa:90865/hsa:5610/hsa:3312/hsa:8797/hsa:10625/hsa:2224/hsa:64135	18
hsa05162	Measles	15|303	99|5733	0.000188119	0.0130743	ENSG00000136244/ENSG00000157601/ENSG00000111335/ENSG00000125538/ENSG00000089127/ENSG00000107201/ENSG00000115008/ENSG00000111331/ENSG00000115415/ENSG00000123374/ENSG00000055332/ENSG00000109971/ENSG00000104689/ENSG00000110092/ENSG00000115267	IL6/MX1/OAS2/IL1B/OAS1/DDX58/IL1A/OAS3/STAT1/CDK2/EIF2AK2/HSPA8/TNFRSF10A/CCND1/IFIH1	hsa:3569/hsa:4599/hsa:4939/hsa:3553/hsa:4938/hsa:23586/hsa:3552/hsa:4940/hsa:6772/hsa:1017/hsa:5610/hsa:3312/hsa:8797/hsa:595/hsa:64135	15
hsa01523	Antifolate resistance	7|303	27|5733	0.000381575	0.0212156	ENSG00000136244/ENSG00000125538/ENSG00000118777/ENSG00000110203/ENSG00000228716/ENSG00000137563/ENSG00000176890	IL6/IL1B/ABCG2/FOLR3/DHFR/GGH/TYMS	hsa:3569/hsa:3553/hsa:9429/hsa:2352/hsa:1719/hsa:8836/hsa:7298	7
hsa04612	Antigen processing and presentation	7|303	31|5733	0.000941487	0.0412298	ENSG00000163131/ENSG00000080824/ENSG00000100911/ENSG00000109971/ENSG00000135047/ENSG00000092010/ENSG00000143390	CTSS/HSP90AA1/PSME2/HSPA8/CTSL/PSME1/RFX5	hsa:1520/hsa:3320/hsa:5721/hsa:3312/hsa:1514/hsa:5720/hsa:5993	7
hsa04218	Cellular senescence	17|303	140|5733	0.00103816	0.0412298	ENSG00000136244/ENSG00000115008/ENSG00000145386/ENSG00000134057/ENSG00000113456/ENSG00000164045/ENSG00000123104/ENSG00000149554/ENSG00000123374/ENSG00000080839/ENSG00000170312/ENSG00000157456/ENSG00000092969/ENSG00000266094/ENSG00000110092/ENSG00000143933/ENSG00000183814	IL6/IL1A/CCNA2/CCNB1/RAD1/CDC25A/ITPR2/CHEK1/CDK2/RBL1/CDK1/CCNB2/TGFB2/RASSF5/CCND1/CALM2/LIN9	hsa:3569/hsa:3552/hsa:890/hsa:891/hsa:5810/hsa:993/hsa:3709/hsa:1111/hsa:1017/hsa:5933/hsa:983/hsa:9133/hsa:7042/hsa:83593/hsa:595/hsa:805/hsa:286826	17

## Sheet: CvsB_All
KEGGID	Description	GeneRatio	BgRatio	pvalue	padj	geneID	geneName	keggID	Count	Up	Up_Gene_id	Down	Down_Gene_id
hsa05200	Pathways in cancer	11|36	455|5727	6.81027e-05	0.00701458	ENSG00000109906/ENSG00000019991/ENSG00000101384/ENSG00000197461/ENSG00000188153/ENSG00000125384/ENSG00000035664/ENSG00000168646/ENSG00000112715/ENSG00000181104/ENSG00000101680	ZBTB16/HGF/JAG1/PDGFA/COL4A5/PTGER2/DAPK2/AXIN2/VEGFA/F2R/LAMA1	hsa:7704/hsa:3082/hsa:182/hsa:5154/hsa:1287/hsa:5732/hsa:23604/hsa:8313/hsa:7422/hsa:2149/hsa:284217	11	2	ENSG00000197461/ENSG00000112715	9	ENSG00000109906/ENSG00000019991/ENSG00000101384/ENSG00000188153/ENSG00000125384/ENSG00000035664/ENSG00000168646/ENSG00000181104/ENSG00000101680
hsa04151	PI3K-Akt signaling pathway	8|36	291|5727	0.000350796	0.0150473	ENSG00000019991/ENSG00000064300/ENSG00000197461/ENSG00000188153/ENSG00000100889/ENSG00000112715/ENSG00000181104/ENSG00000101680	HGF/NGFR/PDGFA/COL4A5/PCK2/VEGFA/F2R/LAMA1	hsa:3082/hsa:4804/hsa:5154/hsa:1287/hsa:5106/hsa:7422/hsa:2149/hsa:284217	8	3	ENSG00000197461/ENSG00000100889/ENSG00000112715	5	ENSG00000019991/ENSG00000064300/ENSG00000188153/ENSG00000181104/ENSG00000101680
hsa04610	Complement and coagulation cascades	4|36	58|5727	0.000438271	0.0150473	ENSG00000184500/ENSG00000112936/ENSG00000125730/ENSG00000181104	PROS1/C7/C3/F2R	hsa:5627/hsa:730/hsa:718/hsa:2149	4	0		4	ENSG00000184500/ENSG00000112936/ENSG00000125730/ENSG00000181104

## Sheet: CvsB_Down
KEGGID	Description	GeneRatio	BgRatio	pvalue	padj	geneID	geneName	keggID	Count
hsa04610	Complement and coagulation cascades	4|28	58|5727	0.000161811	0.00808899	ENSG00000184500/ENSG00000112936/ENSG00000125730/ENSG00000181104	PROS1/C7/C3/F2R	hsa:5627/hsa:730/hsa:718/hsa:2149	4
hsa05200	Pathways in cancer	9|28	455|5727	0.000204785	0.00808899	ENSG00000109906/ENSG00000019991/ENSG00000101384/ENSG00000188153/ENSG00000125384/ENSG00000035664/ENSG00000168646/ENSG00000181104/ENSG00000101680	ZBTB16/HGF/JAG1/COL4A5/PTGER2/DAPK2/AXIN2/F2R/LAMA1	hsa:7704/hsa:3082/hsa:182/hsa:1287/hsa:5732/hsa:23604/hsa:8313/hsa:2149/hsa:284217	9

## Sheet: BvsD_All
KEGGID	Description	GeneRatio	BgRatio	pvalue	padj	geneID	geneName	keggID	Count	Up	Up_Gene_id	Down	Down_Gene_id
hsa04923	Regulation of lipolysis in adipocytes	1|1	43|5762	0.00746269	0.0107602	ENSG00000170323	FABP4	hsa:2167	1	1	ENSG00000170323	0
hsa03320	PPAR signaling pathway	1|1	62|5762	0.0107602	0.0107602	ENSG00000170323	FABP4	hsa:2167	1	1	ENSG00000170323	0

## Sheet: BvsD_Up
KEGGID	Description	GeneRatio	BgRatio	pvalue	padj	geneID	geneName	keggID	Count
hsa04923	Regulation of lipolysis in adipocytes	1|1	43|5762	0.00746269	0.0107602	ENSG00000170323	FABP4	hsa:2167	1
hsa03320	PPAR signaling pathway	1|1	62|5762	0.0107602	0.0107602	ENSG00000170323	FABP4	hsa:2167	1

## Sheet: CvsD_All
KEGGID	Description	GeneRatio	BgRatio	pvalue	padj	geneID	geneName	keggID	Count	Up	Up_Gene_id	Down	Down_Gene_id
hsa03320	PPAR signaling pathway	7|91	62|5754	4.75592e-05	0.00718144	ENSG00000167772/ENSG00000167676/ENSG00000147872/ENSG00000166819/ENSG00000170323/ENSG00000145284/ENSG00000099194	ANGPTL4/PLIN4/PLIN2/PLIN1/FABP4/SCD5/SCD	hsa:51129/hsa:729359/hsa:123/hsa:5346/hsa:2167/hsa:79966/hsa:6319	7	6	ENSG00000167772/ENSG00000167676/ENSG00000147872/ENSG00000166819/ENSG00000170323/ENSG00000145284	1	ENSG00000099194

## Sheet: CvsD_Up
KEGGID	Description	GeneRatio	BgRatio	pvalue	padj	geneID	geneName	keggID	Count
hsa03320	PPAR signaling pathway	6|68	62|5754	7.96135e-05	0.00915555	ENSG00000167772/ENSG00000167676/ENSG00000147872/ENSG00000166819/ENSG00000170323/ENSG00000145284	ANGPTL4/PLIN4/PLIN2/PLIN1/FABP4/SCD5	hsa:51129/hsa:729359/hsa:123/hsa:5346/hsa:2167/hsa:79966	6
